# Supplementary material for: Correction: Targeted DNA Methylation Using an Artificially Bisected M.HhaI Fused to Zinc Fingers
Source: PLoS One. 2014 Jan 29;9(1):10.1371/annotation/b1f48851-2dd7-438f-938e-6bac0b4d8c94. doi: 10.1371/annotation/b1f48851-2dd7-438f-938e-6bac0b4d8c94 (PMC3906384; doi:10.1371/annotation/b1f48851-2dd7-438f-938e-6bac0b4d8c94)
Supplement: Supplementary file 2 [file pone.b1f48851-2dd7-438f-938e-6bac0b4d8c94.s002.zip]

Archive with 36 entries (33 files):
- ModelsS1_corrected/
- ModelsS1_corrected/Final_NZ_CZ_model.rev.pse
- __MACOSX/
- __MACOSX/ModelsS1_corrected/
- __MACOSX/ModelsS1_corrected/._Final_NZ_CZ_model.rev.pse
- ModelsS1_corrected/Final_NZ_ZC_model.rev.pdb
- __MACOSX/ModelsS1_corrected/._Final_NZ_ZC_model.rev.pdb
- ModelsS1_corrected/fusion_combinations(i.e. topology models).pse
- __MACOSX/ModelsS1_corrected/._fusion_combinations(i.e. topology models).pse
- ModelsS1_corrected/NZ_CZ.1rev.pdb
- __MACOSX/ModelsS1_corrected/._NZ_CZ.1rev.pdb
- ModelsS1_corrected/NZ_CZ.2rev.pdb
- __MACOSX/ModelsS1_corrected/._NZ_CZ.2rev.pdb
- ModelsS1_corrected/NZ_ZC.1rev.pdb
- __MACOSX/ModelsS1_corrected/._NZ_ZC.1rev.pdb
- ModelsS1_corrected/NZ_ZC.2rev.pdb
- __MACOSX/ModelsS1_corrected/._NZ_ZC.2rev.pdb
- ModelsS1_corrected/NZ_ZC.spacer.0.rev.pdb
- __MACOSX/ModelsS1_corrected/._NZ_ZC.spacer.0.rev.pdb
- ModelsS1_corrected/NZ_ZC.spacer.1.rev.pdb
- __MACOSX/ModelsS1_corrected/._NZ_ZC.spacer.1.rev.pdb
- ModelsS1_corrected/NZ_ZC.spacer.2.rev.pdb
- __MACOSX/ModelsS1_corrected/._NZ_ZC.spacer.2.rev.pdb
- ModelsS1_corrected/NZ_ZC.spacer.3.rev.pdb
- __MACOSX/ModelsS1_corrected/._NZ_ZC.spacer.3.rev.pdb
- ModelsS1_corrected/target site spacing variants.pse
- __MACOSX/ModelsS1_corrected/._target site spacing variants.pse
- ModelsS1_corrected/ZN_CZ.1rev.pdb
- __MACOSX/ModelsS1_corrected/._ZN_CZ.1rev.pdb
- ModelsS1_corrected/ZN_CZ.2rev.pdb
- __MACOSX/ModelsS1_corrected/._ZN_CZ.2rev.pdb
- ModelsS1_corrected/ZN_ZC.1rev.pdb
- __MACOSX/ModelsS1_corrected/._ZN_ZC.1rev.pdb
- ModelsS1_corrected/ZN_ZC.2rev.pdb
- __MACOSX/ModelsS1_corrected/._ZN_ZC.2rev.pdb
- __MACOSX/._ModelsS1_corrected
