# Supplementary material for: Correction: Targeted DNA Methylation Using an Artificially Bisected M.HhaI Fused to Zinc Fingers
Source: PLoS One. 2014 Jan 29;9(1):10.1371/annotation/b1f48851-2dd7-438f-938e-6bac0b4d8c94. doi: 10.1371/annotation/b1f48851-2dd7-438f-938e-6bac0b4d8c94 (PMC3906384; doi:10.1371/annotation/b1f48851-2dd7-438f-938e-6bac0b4d8c94)
Supplement: Supplementary file 2 [file pone.b1f48851-2dd7-438f-938e-6bac0b4d8c94.s002.zip › ModelsS1_corrected/Final_NZ_ZC_model.rev.pdb]

ATOM      1  N   MET A   1     -29.442  18.233  60.999  1.00  0.00           N  
ATOM      2  CA  MET A   1     -29.393  18.879  62.304  1.00  0.00           C  
ATOM      3  C   MET A   1     -28.981  20.347  62.181  1.00  0.00           C  
ATOM      4  O   MET A   1     -27.802  20.685  62.297  1.00  0.00           O  
ATOM      5  CB  MET A   1     -28.433  18.129  63.225  1.00  0.00           C  
ATOM      6  CG  MET A   1     -28.355  18.684  64.640  1.00  0.00           C  
ATOM      7  SD  MET A   1     -27.316  17.683  65.723  1.00  0.00           S  
ATOM      8  CE  MET A   1     -27.399  18.629  67.241  1.00  0.00           C  
ATOM      9 1H   MET A   1     -29.713  17.277  61.110  1.00  0.00           H  
ATOM     10 2H   MET A   1     -30.107  18.703  60.419  1.00  0.00           H  
ATOM     11 3H   MET A   1     -28.539  18.275  60.571  1.00  0.00           H  
ATOM     12  HA  MET A   1     -30.390  18.849  62.742  1.00  0.00           H  
ATOM     13 1HB  MET A   1     -28.735  17.085  63.292  1.00  0.00           H  
ATOM     14 2HB  MET A   1     -27.428  18.152  62.801  1.00  0.00           H  
ATOM     15 1HG  MET A   1     -27.950  19.695  64.612  1.00  0.00           H  
ATOM     16 2HG  MET A   1     -29.356  18.729  65.069  1.00  0.00           H  
ATOM     17 1HE  MET A   1     -26.805  18.136  68.010  1.00  0.00           H  
ATOM     18 2HE  MET A   1     -27.009  19.632  67.067  1.00  0.00           H  
ATOM     19 3HE  MET A   1     -28.437  18.695  67.572  1.00  0.00           H  
ATOM     20  N   GLU A   2     -29.959  21.233  61.913  1.00  0.00           N  
ATOM     21  CA  GLU A   2     -29.778  22.679  61.751  1.00  0.00           C  
ATOM     22  C   GLU A   2     -29.591  23.518  63.027  1.00  0.00           C  
ATOM     23  O   GLU A   2     -29.430  24.742  62.950  1.00  0.00           O  
ATOM     24  CB  GLU A   2     -30.977  23.234  60.980  1.00  0.00           C  
ATOM     25  CG  GLU A   2     -32.286  23.220  61.756  1.00  0.00           C  
ATOM     26  CD  GLU A   2     -33.006  21.903  61.665  1.00  0.00           C  
ATOM     27  OE1 GLU A   2     -32.387  20.933  61.299  1.00  0.00           O  
ATOM     28  OE2 GLU A   2     -34.177  21.867  61.961  1.00  0.00           O1-
ATOM     29  H   GLU A   2     -30.885  20.840  61.822  1.00  0.00           H  
ATOM     30  HA  GLU A   2     -28.861  22.852  61.186  1.00  0.00           H  
ATOM     31 1HB  GLU A   2     -30.775  24.264  60.685  1.00  0.00           H  
ATOM     32 2HB  GLU A   2     -31.123  22.655  60.068  1.00  0.00           H  
ATOM     33 1HG  GLU A   2     -32.077  23.434  62.804  1.00  0.00           H  
ATOM     34 2HG  GLU A   2     -32.932  24.009  61.374  1.00  0.00           H  
ATOM     35  N   LYS A   3     -29.634  22.884  64.193  1.00  0.00           N  
ATOM     36  CA  LYS A   3     -29.485  23.594  65.457  1.00  0.00           C  
ATOM     37  C   LYS A   3     -28.283  24.529  65.428  1.00  0.00           C  
ATOM     38  O   LYS A   3     -27.166  24.110  65.124  1.00  0.00           O  
ATOM     39  CB  LYS A   3     -29.352  22.603  66.615  1.00  0.00           C  
ATOM     40  CG  LYS A   3     -29.271  23.251  67.991  1.00  0.00           C  
ATOM     41  CD  LYS A   3     -29.205  22.202  69.091  1.00  0.00           C  
ATOM     42  CE  LYS A   3     -29.146  22.847  70.468  1.00  0.00           C  
ATOM     43  NZ  LYS A   3     -29.082  21.834  71.556  1.00  0.00           N1+
ATOM     44  H   LYS A   3     -29.772  21.883  64.205  1.00  0.00           H  
ATOM     45  HA  LYS A   3     -30.375  24.202  65.619  1.00  0.00           H  
ATOM     46 1HB  LYS A   3     -30.206  21.926  66.614  1.00  0.00           H  
ATOM     47 2HB  LYS A   3     -28.455  21.999  66.475  1.00  0.00           H  
ATOM     48 1HG  LYS A   3     -28.381  23.879  68.045  1.00  0.00           H  
ATOM     49 2HG  LYS A   3     -30.147  23.878  68.150  1.00  0.00           H  
ATOM     50 1HD  LYS A   3     -30.086  21.562  69.037  1.00  0.00           H  
ATOM     51 2HD  LYS A   3     -28.319  21.584  68.953  1.00  0.00           H  
ATOM     52 1HE  LYS A   3     -28.268  23.488  70.532  1.00  0.00           H  
ATOM     53 2HE  LYS A   3     -30.031  23.466  70.618  1.00  0.00           H  
ATOM     54 1HZ  LYS A   3     -29.045  22.301  72.451  1.00  0.00           H  
ATOM     55 2HZ  LYS A   3     -29.903  21.245  71.517  1.00  0.00           H  
ATOM     56 3HZ  LYS A   3     -28.255  21.266  71.438  1.00  0.00           H  
ATOM     57  N   PRO A   4     -28.519  25.799  65.740  1.00  0.00           N  
ATOM     58  CA  PRO A   4     -27.456  26.796  65.751  1.00  0.00           C  
ATOM     59  C   PRO A   4     -26.478  26.547  66.893  1.00  0.00           C  
ATOM     60  O   PRO A   4     -26.832  25.940  67.904  1.00  0.00           O  
ATOM     61  CB  PRO A   4     -28.220  28.111  65.937  1.00  0.00           C  
ATOM     62  CG  PRO A   4     -29.471  27.711  66.642  1.00  0.00           C  
ATOM     63  CD  PRO A   4     -29.792  26.348  66.089  1.00  0.00           C  
ATOM     64  HA  PRO A   4     -26.919  26.763  64.792  1.00  0.00           H  
ATOM     65 1HB  PRO A   4     -27.611  28.820  66.518  1.00  0.00           H  
ATOM     66 2HB  PRO A   4     -28.411  28.577  64.959  1.00  0.00           H  
ATOM     67 1HG  PRO A   4     -29.307  27.698  67.730  1.00  0.00           H  
ATOM     68 2HG  PRO A   4     -30.267  28.445  66.449  1.00  0.00           H  
ATOM     69 1HD  PRO A   4     -30.276  25.740  66.868  1.00  0.00           H  
ATOM     70 2HD  PRO A   4     -30.451  26.453  65.214  1.00  0.00           H  
ATOM     71  N   TYR A   5     -25.247  27.018  66.724  1.00  0.00           N  
ATOM     72  CA  TYR A   5     -24.219  26.855  67.746  1.00  0.00           C  
ATOM     73  C   TYR A   5     -23.756  28.203  68.279  1.00  0.00           C  
ATOM     74  O   TYR A   5     -23.620  29.168  67.526  1.00  0.00           O  
ATOM     75  CB  TYR A   5     -23.030  26.068  67.190  1.00  0.00           C  
ATOM     76  CG  TYR A   5     -23.363  24.641  66.817  1.00  0.00           C  
ATOM     77  CD1 TYR A   5     -24.155  24.380  65.709  1.00  0.00           C  
ATOM     78  CD2 TYR A   5     -22.877  23.592  67.584  1.00  0.00           C  
ATOM     79  CE1 TYR A   5     -24.460  23.076  65.368  1.00  0.00           C  
ATOM     80  CE2 TYR A   5     -23.181  22.288  67.244  1.00  0.00           C  
ATOM     81  CZ  TYR A   5     -23.969  22.029  66.141  1.00  0.00           C  
ATOM     82  OH  TYR A   5     -24.273  20.731  65.802  1.00  0.00           O  
ATOM     83  H   TYR A   5     -25.018  27.501  65.868  1.00  0.00           H  
ATOM     84  HA  TYR A   5     -24.644  26.294  68.578  1.00  0.00           H  
ATOM     85 1HB  TYR A   5     -22.644  26.571  66.302  1.00  0.00           H  
ATOM     86 2HB  TYR A   5     -22.229  26.049  67.929  1.00  0.00           H  
ATOM     87  HD1 TYR A   5     -24.538  25.204  65.106  1.00  0.00           H  
ATOM     88  HD2 TYR A   5     -22.255  23.797  68.456  1.00  0.00           H  
ATOM     89  HE1 TYR A   5     -25.082  22.872  64.497  1.00  0.00           H  
ATOM     90  HE2 TYR A   5     -22.800  21.464  67.847  1.00  0.00           H  
ATOM     91  HH  TYR A   5     -24.825  20.727  65.016  1.00  0.00           H  
ATOM     92  N   ALA A   6     -23.514  28.266  69.584  1.00  0.00           N  
ATOM     93  CA  ALA A   6     -23.076  29.501  70.224  1.00  0.00           C  
ATOM     94  C   ALA A   6     -21.606  29.425  70.619  1.00  0.00           C  
ATOM     95  O   ALA A   6     -21.113  28.366  71.010  1.00  0.00           O  
ATOM     96  CB  ALA A   6     -23.937  29.800  71.443  1.00  0.00           C  
ATOM     97  H   ALA A   6     -23.638  27.437  70.148  1.00  0.00           H  
ATOM     98  HA  ALA A   6     -23.184  30.312  69.504  1.00  0.00           H  
ATOM     99 1HB  ALA A   6     -23.597  30.725  71.910  1.00  0.00           H  
ATOM    100 2HB  ALA A   6     -24.977  29.909  71.136  1.00  0.00           H  
ATOM    101 3HB  ALA A   6     -23.853  28.982  72.156  1.00  0.00           H  
ATOM    102  N   CYS A   7     -20.911  30.551  70.515  1.00  0.00           N  
ATOM    103  CA  CYS A   7     -19.561  30.673  71.052  1.00  0.00           C  
ATOM    104  C   CYS A   7     -19.553  31.470  72.349  1.00  0.00           C  
ATOM    105  O   CYS A   7     -19.875  32.659  72.361  1.00  0.00           O  
ATOM    106  CB  CYS A   7     -18.638  31.350  70.039  1.00  0.00           C  
ATOM    107  SG  CYS A   7     -16.928  31.529  70.601  1.00  0.00           S  
ATOM    108  H   CYS A   7     -21.329  31.347  70.053  1.00  0.00           H  
ATOM    109  HA  CYS A   7     -19.157  29.672  71.202  1.00  0.00           H  
ATOM    110 1HB  CYS A   7     -18.630  30.775  69.112  1.00  0.00           H  
ATOM    111 2HB  CYS A   7     -19.022  32.343  69.804  1.00  0.00           H  
ATOM    112  HG  CYS A   7     -16.482  32.126  69.500  1.00  0.00           H  
ATOM    113  N   PRO A   8     -19.183  30.811  73.441  1.00  0.00           N  
ATOM    114  CA  PRO A   8     -19.137  31.457  74.748  1.00  0.00           C  
ATOM    115  C   PRO A   8     -17.961  32.421  74.844  1.00  0.00           C  
ATOM    116  O   PRO A   8     -17.907  33.261  75.742  1.00  0.00           O  
ATOM    117  CB  PRO A   8     -18.980  30.276  75.711  1.00  0.00           C  
ATOM    118  CG  PRO A   8     -18.291  29.232  74.900  1.00  0.00           C  
ATOM    119  CD  PRO A   8     -18.852  29.405  73.514  1.00  0.00           C  
ATOM    120  HA  PRO A   8     -20.077  32.003  74.915  1.00  0.00           H  
ATOM    121 1HB  PRO A   8     -18.398  30.584  76.592  1.00  0.00           H  
ATOM    122 2HB  PRO A   8     -19.966  29.953  76.074  1.00  0.00           H  
ATOM    123 1HG  PRO A   8     -17.202  29.379  74.938  1.00  0.00           H  
ATOM    124 2HG  PRO A   8     -18.492  28.234  75.317  1.00  0.00           H  
ATOM    125 1HD  PRO A   8     -18.083  29.145  72.771  1.00  0.00           H  
ATOM    126 2HD  PRO A   8     -19.739  28.765  73.394  1.00  0.00           H  
ATOM    127  N   GLU A   9     -17.017  32.357  73.886  1.00  0.00           N  
ATOM    128  CA  GLU A   9     -15.789  33.139  73.974  1.00  0.00           C  
ATOM    129  C   GLU A   9     -15.933  34.471  73.247  1.00  0.00           C  
ATOM    130  O   GLU A   9     -15.146  35.394  73.462  1.00  0.00           O  
ATOM    131  CB  GLU A   9     -14.612  32.353  73.391  1.00  0.00           C  
ATOM    132  CG  GLU A   9     -14.289  31.063  74.133  1.00  0.00           C  
ATOM    133  CD  GLU A   9     -13.815  31.300  75.540  1.00  0.00           C  
ATOM    134  OE1 GLU A   9     -13.120  32.264  75.758  1.00  0.00           O  
ATOM    135  OE2 GLU A   9     -14.148  30.517  76.397  1.00  0.00           O1-
ATOM    136  H   GLU A   9     -17.155  31.744  73.095  1.00  0.00           H  
ATOM    137  HA  GLU A   9     -15.588  33.351  75.025  1.00  0.00           H  
ATOM    138 1HB  GLU A   9     -14.824  32.097  72.353  1.00  0.00           H  
ATOM    139 2HB  GLU A   9     -13.718  32.976  73.400  1.00  0.00           H  
ATOM    140 1HG  GLU A   9     -15.183  30.440  74.163  1.00  0.00           H  
ATOM    141 2HG  GLU A   9     -13.521  30.522  73.582  1.00  0.00           H  
ATOM    142  N   CYS A  10     -16.943  34.566  72.388  1.00  0.00           N  
ATOM    143  CA  CYS A  10     -17.132  35.747  71.556  1.00  0.00           C  
ATOM    144  C   CYS A  10     -18.525  36.334  71.740  1.00  0.00           C  
ATOM    145  O   CYS A  10     -18.702  37.552  71.737  1.00  0.00           O  
ATOM    146  CB  CYS A  10     -16.919  35.405  70.081  1.00  0.00           C  
ATOM    147  SG  CYS A  10     -15.276  34.751  69.704  1.00  0.00           S  
ATOM    148  H   CYS A  10     -17.594  33.799  72.310  1.00  0.00           H  
ATOM    149  HA  CYS A  10     -16.361  36.475  71.808  1.00  0.00           H  
ATOM    150 1HB  CYS A  10     -17.657  34.665  69.769  1.00  0.00           H  
ATOM    151 2HB  CYS A  10     -17.074  36.297  69.475  1.00  0.00           H  
ATOM    152  HG  CYS A  10     -14.602  35.819  70.121  1.00  0.00           H  
ATOM    153  N   GLY A  11     -19.513  35.460  71.900  1.00  0.00           N  
ATOM    154  CA  GLY A  11     -20.898  35.889  72.052  1.00  0.00           C  
ATOM    155  C   GLY A  11     -21.618  35.917  70.710  1.00  0.00           C  
ATOM    156  O   GLY A  11     -22.647  36.575  70.559  1.00  0.00           O  
ATOM    157  H   GLY A  11     -19.299  34.472  71.917  1.00  0.00           H  
ATOM    158 1HA  GLY A  11     -21.416  35.213  72.732  1.00  0.00           H  
ATOM    159 2HA  GLY A  11     -20.924  36.880  72.503  1.00  0.00           H  
ATOM    160  N   LYS A  12     -21.067  35.200  69.735  1.00  0.00           N  
ATOM    161  CA  LYS A  12     -21.707  35.060  68.432  1.00  0.00           C  
ATOM    162  C   LYS A  12     -22.276  33.661  68.244  1.00  0.00           C  
ATOM    163  O   LYS A  12     -21.783  32.696  68.827  1.00  0.00           O  
ATOM    164  CB  LYS A  12     -20.716  35.379  67.311  1.00  0.00           C  
ATOM    165  CG  LYS A  12     -20.109  36.773  67.386  1.00  0.00           C  
ATOM    166  CD  LYS A  12     -21.172  37.848  67.209  1.00  0.00           C  
ATOM    167  CE  LYS A  12     -20.554  39.238  67.180  1.00  0.00           C  
ATOM    168  NZ  LYS A  12     -21.587  40.304  67.069  1.00  0.00           N1+
ATOM    169  H   LYS A  12     -20.185  34.739  69.901  1.00  0.00           H  
ATOM    170  HA  LYS A  12     -22.535  35.767  68.376  1.00  0.00           H  
ATOM    171 1HB  LYS A  12     -19.899  34.657  67.332  1.00  0.00           H  
ATOM    172 2HB  LYS A  12     -21.214  35.281  66.346  1.00  0.00           H  
ATOM    173 1HG  LYS A  12     -19.625  36.909  68.353  1.00  0.00           H  
ATOM    174 2HG  LYS A  12     -19.358  36.885  66.605  1.00  0.00           H  
ATOM    175 1HD  LYS A  12     -21.710  37.679  66.275  1.00  0.00           H  
ATOM    176 2HD  LYS A  12     -21.883  37.795  68.033  1.00  0.00           H  
ATOM    177 1HE  LYS A  12     -19.979  39.400  68.090  1.00  0.00           H  
ATOM    178 2HE  LYS A  12     -19.877  39.318  66.329  1.00  0.00           H  
ATOM    179 1HZ  LYS A  12     -21.138  41.209  67.052  1.00  0.00           H  
ATOM    180 2HZ  LYS A  12     -22.115  40.175  66.217  1.00  0.00           H  
ATOM    181 3HZ  LYS A  12     -22.210  40.253  67.862  1.00  0.00           H  
ATOM    182  N   SER A  13     -23.318  33.557  67.426  1.00  0.00           N  
ATOM    183  CA  SER A  13     -24.005  32.287  67.175  1.00  0.00           C  
ATOM    184  C   SER A  13     -24.060  32.057  65.660  1.00  0.00           C  
ATOM    185  O   SER A  13     -24.213  33.009  64.892  1.00  0.00           O  
ATOM    186  CB  SER A  13     -25.403  32.303  67.762  1.00  0.00           C  
ATOM    187  OG  SER A  13     -26.197  33.276  67.140  1.00  0.00           O  
ATOM    188  H   SER A  13     -23.644  34.393  66.962  1.00  0.00           H  
ATOM    189  HA  SER A  13     -23.432  31.485  67.643  1.00  0.00           H  
ATOM    190 1HB  SER A  13     -25.861  31.322  67.639  1.00  0.00           H  
ATOM    191 2HB  SER A  13     -25.346  32.505  68.831  1.00  0.00           H  
ATOM    192  HG  SER A  13     -26.490  32.888  66.312  1.00  0.00           H  
ATOM    193  N   PHE A  14     -24.004  30.795  65.238  1.00  0.00           N  
ATOM    194  CA  PHE A  14     -23.998  30.465  63.819  1.00  0.00           C  
ATOM    195  C   PHE A  14     -24.956  29.350  63.430  1.00  0.00           C  
ATOM    196  O   PHE A  14     -25.291  28.504  64.254  1.00  0.00           O  
ATOM    197  CB  PHE A  14     -22.583  30.073  63.390  1.00  0.00           C  
ATOM    198  CG  PHE A  14     -22.006  28.930  64.177  1.00  0.00           C  
ATOM    199  CD1 PHE A  14     -22.502  27.644  64.024  1.00  0.00           C  
ATOM    200  CD2 PHE A  14     -20.967  29.139  65.071  1.00  0.00           C  
ATOM    201  CE1 PHE A  14     -21.972  26.592  64.748  1.00  0.00           C  
ATOM    202  CE2 PHE A  14     -20.435  28.090  65.795  1.00  0.00           C  
ATOM    203  CZ  PHE A  14     -20.939  26.815  65.632  1.00  0.00           C  
ATOM    204  H   PHE A  14     -23.963  30.049  65.919  1.00  0.00           H  
ATOM    205  HA  PHE A  14     -24.319  31.344  63.258  1.00  0.00           H  
ATOM    206 1HB  PHE A  14     -22.586  29.793  62.338  1.00  0.00           H  
ATOM    207 2HB  PHE A  14     -21.919  30.930  63.499  1.00  0.00           H  
ATOM    208  HD1 PHE A  14     -23.319  27.468  63.324  1.00  0.00           H  
ATOM    209  HD2 PHE A  14     -20.570  30.146  65.200  1.00  0.00           H  
ATOM    210  HE1 PHE A  14     -22.372  25.587  64.618  1.00  0.00           H  
ATOM    211  HE2 PHE A  14     -19.618  28.267  66.494  1.00  0.00           H  
ATOM    212  HZ  PHE A  14     -20.521  25.987  66.204  1.00  0.00           H  
ATOM    213  N   SER A  15     -25.340  29.334  62.152  1.00  0.00           N  
ATOM    214  CA  SER A  15     -26.256  28.342  61.590  1.00  0.00           C  
ATOM    215  C   SER A  15     -25.621  26.972  61.384  1.00  0.00           C  
ATOM    216  O   SER A  15     -26.258  25.937  61.608  1.00  0.00           O  
ATOM    217  CB  SER A  15     -26.796  28.845  60.265  1.00  0.00           C  
ATOM    218  OG  SER A  15     -25.770  28.970  59.320  1.00  0.00           O  
ATOM    219  H   SER A  15     -24.968  30.055  61.552  1.00  0.00           H  
ATOM    220  HA  SER A  15     -27.079  28.195  62.290  1.00  0.00           H  
ATOM    221 1HB  SER A  15     -27.553  28.154  59.895  1.00  0.00           H  
ATOM    222 2HB  SER A  15     -27.279  29.810  60.412  1.00  0.00           H  
ATOM    223  HG  SER A  15     -25.952  29.780  58.837  1.00  0.00           H  
ATOM    224  N   ARG A  16     -24.381  26.960  60.907  1.00  0.00           N  
ATOM    225  CA  ARG A  16     -23.683  25.709  60.659  1.00  0.00           C  
ATOM    226  C   ARG A  16     -22.459  25.586  61.554  1.00  0.00           C  
ATOM    227  O   ARG A  16     -21.867  26.590  61.969  1.00  0.00           O  
ATOM    228  CB  ARG A  16     -23.258  25.611  59.201  1.00  0.00           C  
ATOM    229  CG  ARG A  16     -24.402  25.606  58.200  1.00  0.00           C  
ATOM    230  CD  ARG A  16     -25.190  24.348  58.273  1.00  0.00           C  
ATOM    231  NE  ARG A  16     -26.225  24.297  57.254  1.00  0.00           N  
ATOM    232  CZ  ARG A  16     -27.468  24.796  57.399  1.00  0.00           C  
ATOM    233  NH1 ARG A  16     -27.814  25.379  58.525  1.00  0.00           N1+
ATOM    234  NH2 ARG A  16     -28.339  24.699  56.410  1.00  0.00           N  
ATOM    235  H   ARG A  16     -23.911  27.832  60.711  1.00  0.00           H  
ATOM    236  HA  ARG A  16     -24.338  24.885  60.944  1.00  0.00           H  
ATOM    237 1HB  ARG A  16     -22.608  26.450  58.955  1.00  0.00           H  
ATOM    238 2HB  ARG A  16     -22.683  24.697  59.051  1.00  0.00           H  
ATOM    239 1HG  ARG A  16     -25.070  26.442  58.407  1.00  0.00           H  
ATOM    240 2HG  ARG A  16     -24.002  25.702  57.190  1.00  0.00           H  
ATOM    241 1HD  ARG A  16     -24.527  23.495  58.130  1.00  0.00           H  
ATOM    242 2HD  ARG A  16     -25.669  24.276  59.249  1.00  0.00           H  
ATOM    243  HE  ARG A  16     -25.996  23.855  56.373  1.00  0.00           H  
ATOM    244 1HH1 ARG A  16     -27.148  25.453  59.281  1.00  0.00           H  
ATOM    245 2HH1 ARG A  16     -28.746  25.753  58.634  1.00  0.00           H  
ATOM    246 1HH2 ARG A  16     -28.073  24.250  55.544  1.00  0.00           H  
ATOM    247 2HH2 ARG A  16     -29.270  25.073  56.519  1.00  0.00           H  
ATOM    248  N   LYS A  17     -22.058  24.347  61.812  1.00  0.00           N  
ATOM    249  CA  LYS A  17     -20.900  24.092  62.648  1.00  0.00           C  
ATOM    250  C   LYS A  17     -19.614  24.611  62.036  1.00  0.00           C  
ATOM    251  O   LYS A  17     -18.739  25.051  62.751  1.00  0.00           O  
ATOM    252  CB  LYS A  17     -20.772  22.593  62.926  1.00  0.00           C  
ATOM    253  CG  LYS A  17     -19.610  22.219  63.836  1.00  0.00           C  
ATOM    254  CD  LYS A  17     -19.829  22.732  65.252  1.00  0.00           C  
ATOM    255  CE  LYS A  17     -18.689  22.323  66.173  1.00  0.00           C  
ATOM    256  NZ  LYS A  17     -18.595  20.845  66.318  1.00  0.00           N1+
ATOM    257  H   LYS A  17     -22.565  23.566  61.420  1.00  0.00           H  
ATOM    258  HA  LYS A  17     -21.035  24.615  63.595  1.00  0.00           H  
ATOM    259 1HB  LYS A  17     -21.690  22.230  63.389  1.00  0.00           H  
ATOM    260 2HB  LYS A  17     -20.646  22.058  61.985  1.00  0.00           H  
ATOM    261 1HG  LYS A  17     -19.504  21.134  63.864  1.00  0.00           H  
ATOM    262 2HG  LYS A  17     -18.688  22.646  63.443  1.00  0.00           H  
ATOM    263 1HD  LYS A  17     -19.901  23.821  65.237  1.00  0.00           H  
ATOM    264 2HD  LYS A  17     -20.763  22.329  65.644  1.00  0.00           H  
ATOM    265 1HE  LYS A  17     -17.748  22.697  65.774  1.00  0.00           H  
ATOM    266 2HE  LYS A  17     -18.842  22.763  67.158  1.00  0.00           H  
ATOM    267 1HZ  LYS A  17     -17.829  20.615  66.935  1.00  0.00           H  
ATOM    268 2HZ  LYS A  17     -19.458  20.488  66.705  1.00  0.00           H  
ATOM    269 3HZ  LYS A  17     -18.434  20.426  65.413  1.00  0.00           H  
ATOM    270  N   ASP A  18     -19.495  24.564  60.714  1.00  0.00           N  
ATOM    271  CA  ASP A  18     -18.275  25.033  60.066  1.00  0.00           C  
ATOM    272  C   ASP A  18     -18.068  26.538  60.223  1.00  0.00           C  
ATOM    273  O   ASP A  18     -16.934  27.022  60.225  1.00  0.00           O  
ATOM    274  CB  ASP A  18     -18.300  24.676  58.578  1.00  0.00           C  
ATOM    275  CG  ASP A  18     -16.966  24.923  57.887  1.00  0.00           C  
ATOM    276  OD1 ASP A  18     -16.089  24.103  58.020  1.00  0.00           O  
ATOM    277  OD2 ASP A  18     -16.837  25.930  57.231  1.00  0.00           O1-
ATOM    278  H   ASP A  18     -20.248  24.202  60.145  1.00  0.00           H  
ATOM    279  HA  ASP A  18     -17.422  24.544  60.538  1.00  0.00           H  
ATOM    280 1HB  ASP A  18     -18.564  23.624  58.460  1.00  0.00           H  
ATOM    281 2HB  ASP A  18     -19.068  25.264  58.075  1.00  0.00           H  
ATOM    282  N   SER A  19     -19.168  27.270  60.373  1.00  0.00           N  
ATOM    283  CA  SER A  19     -19.090  28.710  60.572  1.00  0.00           C  
ATOM    284  C   SER A  19     -18.506  28.969  61.965  1.00  0.00           C  
ATOM    285  O   SER A  19     -17.778  29.940  62.160  1.00  0.00           O  
ATOM    286  CB  SER A  19     -20.459  29.348  60.436  1.00  0.00           C  
ATOM    287  OG  SER A  19     -20.939  29.232  59.125  1.00  0.00           O  
ATOM    288  H   SER A  19     -20.075  26.824  60.348  1.00  0.00           H  
ATOM    289  HA  SER A  19     -18.426  29.129  59.815  1.00  0.00           H  
ATOM    290 1HB  SER A  19     -21.154  28.868  61.125  1.00  0.00           H  
ATOM    291 2HB  SER A  19     -20.399  30.400  60.713  1.00  0.00           H  
ATOM    292  HG  SER A  19     -20.773  30.080  58.707  1.00  0.00           H  
ATOM    293  N   LEU A  20     -18.827  28.098  62.928  1.00  0.00           N  
ATOM    294  CA  LEU A  20     -18.308  28.251  64.286  1.00  0.00           C  
ATOM    295  C   LEU A  20     -16.820  27.953  64.308  1.00  0.00           C  
ATOM    296  O   LEU A  20     -16.048  28.677  64.928  1.00  0.00           O  
ATOM    297  CB  LEU A  20     -19.042  27.316  65.256  1.00  0.00           C  
ATOM    298  CG  LEU A  20     -18.520  27.311  66.698  1.00  0.00           C  
ATOM    299  CD1 LEU A  20     -19.646  26.917  67.644  1.00  0.00           C  
ATOM    300  CD2 LEU A  20     -17.348  26.348  66.811  1.00  0.00           C  
ATOM    301  H   LEU A  20     -19.436  27.322  62.719  1.00  0.00           H  
ATOM    302  HA  LEU A  20     -18.459  29.283  64.600  1.00  0.00           H  
ATOM    303 1HB  LEU A  20     -20.092  27.601  65.284  1.00  0.00           H  
ATOM    304 2HB  LEU A  20     -18.973  26.297  64.875  1.00  0.00           H  
ATOM    305  HG  LEU A  20     -18.193  28.315  66.970  1.00  0.00           H  
ATOM    306 1HD1 LEU A  20     -19.276  26.913  68.670  1.00  0.00           H  
ATOM    307 2HD1 LEU A  20     -20.463  27.633  67.557  1.00  0.00           H  
ATOM    308 3HD1 LEU A  20     -20.006  25.922  67.386  1.00  0.00           H  
ATOM    309 1HD2 LEU A  20     -16.977  26.345  67.836  1.00  0.00           H  
ATOM    310 2HD2 LEU A  20     -17.675  25.344  66.541  1.00  0.00           H  
ATOM    311 3HD2 LEU A  20     -16.551  26.664  66.138  1.00  0.00           H  
ATOM    312  N   VAL A  21     -16.414  26.908  63.597  1.00  0.00           N  
ATOM    313  CA  VAL A  21     -15.005  26.529  63.548  1.00  0.00           C  
ATOM    314  C   VAL A  21     -14.156  27.620  62.901  1.00  0.00           C  
ATOM    315  O   VAL A  21     -13.068  27.926  63.372  1.00  0.00           O  
ATOM    316  CB  VAL A  21     -14.834  25.216  62.761  1.00  0.00           C  
ATOM    317  CG1 VAL A  21     -13.359  24.918  62.537  1.00  0.00           C  
ATOM    318  CG2 VAL A  21     -15.509  24.074  63.505  1.00  0.00           C  
ATOM    319  H   VAL A  21     -17.087  26.362  63.081  1.00  0.00           H  
ATOM    320  HA  VAL A  21     -14.650  26.384  64.569  1.00  0.00           H  
ATOM    321  HB  VAL A  21     -15.291  25.331  61.778  1.00  0.00           H  
ATOM    322 1HG1 VAL A  21     -13.257  23.987  61.979  1.00  0.00           H  
ATOM    323 2HG1 VAL A  21     -12.905  25.731  61.972  1.00  0.00           H  
ATOM    324 3HG1 VAL A  21     -12.858  24.819  63.500  1.00  0.00           H  
ATOM    325 1HG2 VAL A  21     -15.385  23.150  62.942  1.00  0.00           H  
ATOM    326 2HG2 VAL A  21     -15.055  23.964  64.490  1.00  0.00           H  
ATOM    327 3HG2 VAL A  21     -16.571  24.291  63.617  1.00  0.00           H  
ATOM    328  N   ARG A  22     -14.670  28.234  61.841  1.00  0.00           N  
ATOM    329  CA  ARG A  22     -13.936  29.301  61.174  1.00  0.00           C  
ATOM    330  C   ARG A  22     -13.821  30.520  62.101  1.00  0.00           C  
ATOM    331  O   ARG A  22     -12.746  31.100  62.238  1.00  0.00           O  
ATOM    332  CB  ARG A  22     -14.626  29.701  59.878  1.00  0.00           C  
ATOM    333  CG  ARG A  22     -13.943  30.821  59.109  1.00  0.00           C  
ATOM    334  CD  ARG A  22     -12.584  30.426  58.656  1.00  0.00           C  
ATOM    335  NE  ARG A  22     -12.630  29.370  57.658  1.00  0.00           N  
ATOM    336  CZ  ARG A  22     -11.557  28.681  57.224  1.00  0.00           C  
ATOM    337  NH1 ARG A  22     -10.365  28.947  57.708  1.00  0.00           N1+
ATOM    338  NH2 ARG A  22     -11.704  27.737  56.310  1.00  0.00           N  
ATOM    339  H   ARG A  22     -15.576  27.964  61.488  1.00  0.00           H  
ATOM    340  HA  ARG A  22     -12.915  28.961  60.998  1.00  0.00           H  
ATOM    341 1HB  ARG A  22     -14.688  28.837  59.218  1.00  0.00           H  
ATOM    342 2HB  ARG A  22     -15.645  30.023  60.093  1.00  0.00           H  
ATOM    343 1HG  ARG A  22     -14.537  31.074  58.231  1.00  0.00           H  
ATOM    344 2HG  ARG A  22     -13.850  31.698  59.750  1.00  0.00           H  
ATOM    345 1HD  ARG A  22     -12.083  31.288  58.218  1.00  0.00           H  
ATOM    346 2HD  ARG A  22     -12.008  30.066  59.508  1.00  0.00           H  
ATOM    347  HE  ARG A  22     -13.531  29.137  57.262  1.00  0.00           H  
ATOM    348 1HH1 ARG A  22     -10.253  29.669  58.406  1.00  0.00           H  
ATOM    349 2HH1 ARG A  22      -9.560  28.431  57.382  1.00  0.00           H  
ATOM    350 1HH2 ARG A  22     -12.621  27.532  55.938  1.00  0.00           H  
ATOM    351 2HH2 ARG A  22     -10.900  27.220  55.985  1.00  0.00           H  
ATOM    352  N   HIS A  23     -14.926  30.871  62.761  1.00  0.00           N  
ATOM    353  CA  HIS A  23     -14.985  32.010  63.682  1.00  0.00           C  
ATOM    354  C   HIS A  23     -14.052  31.823  64.873  1.00  0.00           C  
ATOM    355  O   HIS A  23     -13.388  32.767  65.298  1.00  0.00           O  
ATOM    356  CB  HIS A  23     -16.416  32.225  64.184  1.00  0.00           C  
ATOM    357  CG  HIS A  23     -16.566  33.408  65.089  1.00  0.00           C  
ATOM    358  CD2 HIS A  23     -16.800  33.490  66.419  1.00  0.00           C  
ATOM    359  ND1 HIS A  23     -16.472  34.707  64.635  1.00  0.00           N  
ATOM    360  CE1 HIS A  23     -16.644  35.538  65.649  1.00  0.00           C  
ATOM    361  NE2 HIS A  23     -16.845  34.824  66.742  1.00  0.00           N  
ATOM    362  H   HIS A  23     -15.757  30.318  62.608  1.00  0.00           H  
ATOM    363  HA  HIS A  23     -14.664  32.913  63.164  1.00  0.00           H  
ATOM    364 1HB  HIS A  23     -17.085  32.359  63.333  1.00  0.00           H  
ATOM    365 2HB  HIS A  23     -16.749  31.339  64.725  1.00  0.00           H  
ATOM    366  HD1 HIS A  23     -16.376  34.995  63.682  1.00  0.00           H  
ATOM    367  HD2 HIS A  23     -16.944  32.736  67.194  1.00  0.00           H  
ATOM    368  HE1 HIS A  23     -16.607  36.616  65.495  1.00  0.00           H  
ATOM    369  N   GLN A  24     -14.020  30.603  65.405  1.00  0.00           N  
ATOM    370  CA  GLN A  24     -13.196  30.243  66.557  1.00  0.00           C  
ATOM    371  C   GLN A  24     -11.741  30.689  66.400  1.00  0.00           C  
ATOM    372  O   GLN A  24     -11.084  31.060  67.378  1.00  0.00           O  
ATOM    373  CB  GLN A  24     -13.249  28.730  66.788  1.00  0.00           C  
ATOM    374  CG  GLN A  24     -12.489  28.262  68.018  1.00  0.00           C  
ATOM    375  CD  GLN A  24     -12.614  26.766  68.240  1.00  0.00           C  
ATOM    376  NE2 GLN A  24     -13.286  26.383  69.319  1.00  0.00           N  
ATOM    377  OE1 GLN A  24     -12.110  25.963  67.449  1.00  0.00           O  
ATOM    378  H   GLN A  24     -14.606  29.898  64.978  1.00  0.00           H  
ATOM    379  HA  GLN A  24     -13.596  30.744  67.438  1.00  0.00           H  
ATOM    380 1HB  GLN A  24     -14.287  28.415  66.894  1.00  0.00           H  
ATOM    381 2HB  GLN A  24     -12.837  28.215  65.921  1.00  0.00           H  
ATOM    382 1HG  GLN A  24     -11.434  28.502  67.893  1.00  0.00           H  
ATOM    383 2HG  GLN A  24     -12.888  28.772  68.895  1.00  0.00           H  
ATOM    384 1HE2 GLN A  24     -13.401  25.409  69.518  1.00  0.00           H  
ATOM    385 2HE2 GLN A  24     -13.679  27.068  69.933  1.00  0.00           H  
ATOM    386  N   ARG A  25     -11.269  30.698  65.156  1.00  0.00           N  
ATOM    387  CA  ARG A  25      -9.903  31.107  64.845  1.00  0.00           C  
ATOM    388  C   ARG A  25      -9.527  32.521  65.287  1.00  0.00           C  
ATOM    389  O   ARG A  25      -8.350  32.803  65.478  1.00  0.00           O  
ATOM    390  CB  ARG A  25      -9.672  30.996  63.345  1.00  0.00           C  
ATOM    391  CG  ARG A  25      -9.804  29.591  62.780  1.00  0.00           C  
ATOM    392  CD  ARG A  25      -8.667  28.726  63.187  1.00  0.00           C  
ATOM    393  NE  ARG A  25      -8.813  28.245  64.552  1.00  0.00           N  
ATOM    394  CZ  ARG A  25      -9.643  27.253  64.928  1.00  0.00           C  
ATOM    395  NH1 ARG A  25     -10.393  26.648  64.034  1.00  0.00           N1+
ATOM    396  NH2 ARG A  25      -9.703  26.887  66.197  1.00  0.00           N  
ATOM    397  H   ARG A  25     -11.878  30.411  64.404  1.00  0.00           H  
ATOM    398  HA  ARG A  25      -9.216  30.484  65.418  1.00  0.00           H  
ATOM    399 1HB  ARG A  25     -10.384  31.631  62.820  1.00  0.00           H  
ATOM    400 2HB  ARG A  25      -8.672  31.356  63.103  1.00  0.00           H  
ATOM    401 1HG  ARG A  25     -10.727  29.137  63.143  1.00  0.00           H  
ATOM    402 2HG  ARG A  25      -9.827  29.637  61.691  1.00  0.00           H  
ATOM    403 1HD  ARG A  25      -8.612  27.862  62.525  1.00  0.00           H  
ATOM    404 2HD  ARG A  25      -7.739  29.292  63.123  1.00  0.00           H  
ATOM    405  HE  ARG A  25      -8.252  28.686  65.268  1.00  0.00           H  
ATOM    406 1HH1 ARG A  25     -10.347  26.927  63.064  1.00  0.00           H  
ATOM    407 2HH1 ARG A  25     -11.015  25.904  64.316  1.00  0.00           H  
ATOM    408 1HH2 ARG A  25      -9.127  27.352  66.885  1.00  0.00           H  
ATOM    409 2HH2 ARG A  25     -10.325  26.144  66.479  1.00  0.00           H  
ATOM    410  N   THR A  26     -10.500  33.417  65.427  1.00  0.00           N  
ATOM    411  CA  THR A  26     -10.184  34.779  65.874  1.00  0.00           C  
ATOM    412  C   THR A  26      -9.772  34.722  67.349  1.00  0.00           C  
ATOM    413  O   THR A  26      -8.997  35.557  67.810  1.00  0.00           O  
ATOM    414  CB  THR A  26     -11.377  35.735  65.689  1.00  0.00           C  
ATOM    415  CG2 THR A  26     -12.292  35.688  66.902  1.00  0.00           C  
ATOM    416  OG1 THR A  26     -10.896  37.074  65.509  1.00  0.00           O  
ATOM    417  H   THR A  26     -11.461  33.174  65.229  1.00  0.00           H  
ATOM    418  HA  THR A  26      -9.360  35.159  65.270  1.00  0.00           H  
ATOM    419  HB  THR A  26     -11.942  35.445  64.803  1.00  0.00           H  
ATOM    420  HG1 THR A  26     -11.578  37.605  65.092  1.00  0.00           H  
ATOM    421 1HG2 THR A  26     -13.129  36.370  66.754  1.00  0.00           H  
ATOM    422 2HG2 THR A  26     -12.668  34.674  67.035  1.00  0.00           H  
ATOM    423 3HG2 THR A  26     -11.735  35.987  67.790  1.00  0.00           H  
ATOM    424  N   HIS A  27     -10.288  33.721  68.068  1.00  0.00           N  
ATOM    425  CA  HIS A  27      -9.988  33.530  69.489  1.00  0.00           C  
ATOM    426  C   HIS A  27      -8.700  32.734  69.717  1.00  0.00           C  
ATOM    427  O   HIS A  27      -7.923  33.049  70.617  1.00  0.00           O  
ATOM    428  CB  HIS A  27     -11.153  32.821  70.187  1.00  0.00           C  
ATOM    429  CG  HIS A  27     -10.963  32.662  71.663  1.00  0.00           C  
ATOM    430  CD2 HIS A  27     -10.733  31.563  72.419  1.00  0.00           C  
ATOM    431  ND1 HIS A  27     -11.001  33.728  72.537  1.00  0.00           N  
ATOM    432  CE1 HIS A  27     -10.803  33.290  73.769  1.00  0.00           C  
ATOM    433  NE2 HIS A  27     -10.637  31.981  73.724  1.00  0.00           N  
ATOM    434  H   HIS A  27     -10.911  33.075  67.606  1.00  0.00           H  
ATOM    435  HA  HIS A  27      -9.839  34.500  69.963  1.00  0.00           H  
ATOM    436 1HB  HIS A  27     -12.073  33.382  70.020  1.00  0.00           H  
ATOM    437 2HB  HIS A  27     -11.290  31.831  69.752  1.00  0.00           H  
ATOM    438  HD2 HIS A  27     -10.640  30.538  72.060  1.00  0.00           H  
ATOM    439  HE1 HIS A  27     -10.780  33.906  74.668  1.00  0.00           H  
ATOM    440  HE2 HIS A  27     -10.467  31.380  74.517  1.00  0.00           H  
ATOM    441  N   THR A  28      -8.481  31.699  68.917  1.00  0.00           N  
ATOM    442  CA  THR A  28      -7.285  30.876  69.069  1.00  0.00           C  
ATOM    443  C   THR A  28      -6.047  31.495  68.417  1.00  0.00           C  
ATOM    444  O   THR A  28      -4.926  31.089  68.713  1.00  0.00           O  
ATOM    445  CB  THR A  28      -7.519  29.471  68.483  1.00  0.00           C  
ATOM    446  CG2 THR A  28      -8.681  28.787  69.185  1.00  0.00           C  
ATOM    447  OG1 THR A  28      -7.806  29.577  67.082  1.00  0.00           O  
ATOM    448  H   THR A  28      -9.145  31.471  68.191  1.00  0.00           H  
ATOM    449  HA  THR A  28      -7.070  30.772  70.133  1.00  0.00           H  
ATOM    450  HB  THR A  28      -6.619  28.869  68.611  1.00  0.00           H  
ATOM    451  HG1 THR A  28      -7.789  30.501  66.822  1.00  0.00           H  
ATOM    452 1HG2 THR A  28      -8.831  27.795  68.758  1.00  0.00           H  
ATOM    453 2HG2 THR A  28      -8.461  28.695  70.249  1.00  0.00           H  
ATOM    454 3HG2 THR A  28      -9.586  29.379  69.053  1.00  0.00           H  
ATOM    455  N   GLY A  29      -6.266  32.466  67.526  1.00  0.00           N  
ATOM    456  CA  GLY A  29      -5.178  33.133  66.830  1.00  0.00           C  
ATOM    457  C   GLY A  29      -4.551  32.297  65.732  1.00  0.00           C  
ATOM    458  O   GLY A  29      -3.532  32.687  65.154  1.00  0.00           O  
ATOM    459  H   GLY A  29      -7.218  32.742  67.330  1.00  0.00           H  
ATOM    460 1HA  GLY A  29      -5.543  34.061  66.389  1.00  0.00           H  
ATOM    461 2HA  GLY A  29      -4.400  33.401  67.544  1.00  0.00           H  
ATOM    462  N   GLU A  30      -5.170  31.162  65.430  1.00  0.00           N  
ATOM    463  CA  GLU A  30      -4.681  30.242  64.414  1.00  0.00           C  
ATOM    464  C   GLU A  30      -4.883  30.795  63.011  1.00  0.00           C  
ATOM    465  O   GLU A  30      -5.968  31.260  62.665  1.00  0.00           O  
ATOM    466  CB  GLU A  30      -5.384  28.889  64.543  1.00  0.00           C  
ATOM    467  CG  GLU A  30      -4.876  27.823  63.582  1.00  0.00           C  
ATOM    468  CD  GLU A  30      -5.554  26.494  63.770  1.00  0.00           C  
ATOM    469  OE1 GLU A  30      -6.386  26.391  64.640  1.00  0.00           O  
ATOM    470  OE2 GLU A  30      -5.241  25.582  63.043  1.00  0.00           O1-
ATOM    471  H   GLU A  30      -6.015  30.935  65.934  1.00  0.00           H  
ATOM    472  HA  GLU A  30      -3.609  30.102  64.561  1.00  0.00           H  
ATOM    473 1HB  GLU A  30      -5.262  28.510  65.558  1.00  0.00           H  
ATOM    474 2HB  GLU A  30      -6.452  29.015  64.367  1.00  0.00           H  
ATOM    475 1HG  GLU A  30      -5.042  28.161  62.560  1.00  0.00           H  
ATOM    476 2HG  GLU A  30      -3.803  27.701  63.726  1.00  0.00           H  
ATOM    477  N   LYS A  31      -3.817  30.750  62.218  1.00  0.00           N  
ATOM    478  CA  LYS A  31      -3.822  31.228  60.838  1.00  0.00           C  
ATOM    479  C   LYS A  31      -3.129  30.159  59.991  1.00  0.00           C  
ATOM    480  O   LYS A  31      -1.927  30.218  59.750  1.00  0.00           O  
ATOM    481  CB  LYS A  31      -3.119  32.580  60.707  1.00  0.00           C  
ATOM    482  CG  LYS A  31      -3.805  33.720  61.447  1.00  0.00           C  
ATOM    483  CD  LYS A  31      -3.063  35.034  61.249  1.00  0.00           C  
ATOM    484  CE  LYS A  31      -3.744  36.173  61.991  1.00  0.00           C  
ATOM    485  NZ  LYS A  31      -3.021  37.462  61.818  1.00  0.00           N1+
ATOM    486  H   LYS A  31      -2.968  30.363  62.603  1.00  0.00           H  
ATOM    487  HA  LYS A  31      -4.857  31.353  60.519  1.00  0.00           H  
ATOM    488 1HB  LYS A  31      -2.100  32.499  61.088  1.00  0.00           H  
ATOM    489 2HB  LYS A  31      -3.054  32.856  59.654  1.00  0.00           H  
ATOM    490 1HG  LYS A  31      -4.826  33.830  61.081  1.00  0.00           H  
ATOM    491 2HG  LYS A  31      -3.842  33.492  62.512  1.00  0.00           H  
ATOM    492 1HD  LYS A  31      -2.040  34.933  61.614  1.00  0.00           H  
ATOM    493 2HD  LYS A  31      -3.028  35.275  60.186  1.00  0.00           H  
ATOM    494 1HE  LYS A  31      -4.762  36.290  61.623  1.00  0.00           H  
ATOM    495 2HE  LYS A  31      -3.791  35.938  63.055  1.00  0.00           H  
ATOM    496 1HZ  LYS A  31      -3.503  38.190  62.325  1.00  0.00           H  
ATOM    497 2HZ  LYS A  31      -2.080  37.371  62.174  1.00  0.00           H  
ATOM    498 3HZ  LYS A  31      -2.988  37.701  60.837  1.00  0.00           H  
ATOM    499  N   PRO A  32      -3.903  29.174  59.513  1.00  0.00           N  
ATOM    500  CA  PRO A  32      -3.476  28.033  58.697  1.00  0.00           C  
ATOM    501  C   PRO A  32      -2.829  28.293  57.336  1.00  0.00           C  
ATOM    502  O   PRO A  32      -2.068  27.463  56.848  1.00  0.00           O  
ATOM    503  CB  PRO A  32      -4.805  27.294  58.514  1.00  0.00           C  
ATOM    504  CG  PRO A  32      -5.624  27.718  59.686  1.00  0.00           C  
ATOM    505  CD  PRO A  32      -5.234  29.154  59.914  1.00  0.00           C  
ATOM    506  HA  PRO A  32      -2.731  27.448  59.256  1.00  0.00           H  
ATOM    507 1HB  PRO A  32      -5.261  27.571  57.552  1.00  0.00           H  
ATOM    508 2HB  PRO A  32      -4.631  26.208  58.486  1.00  0.00           H  
ATOM    509 1HG  PRO A  32      -6.695  27.599  59.464  1.00  0.00           H  
ATOM    510 2HG  PRO A  32      -5.406  27.077  60.553  1.00  0.00           H  
ATOM    511 1HD  PRO A  32      -5.860  29.808  59.290  1.00  0.00           H  
ATOM    512 2HD  PRO A  32      -5.355  29.402  60.979  1.00  0.00           H  
ATOM    513  N   TYR A  33      -3.124  29.429  56.720  1.00  0.00           N  
ATOM    514  CA  TYR A  33      -2.596  29.713  55.389  1.00  0.00           C  
ATOM    515  C   TYR A  33      -1.473  30.736  55.361  1.00  0.00           C  
ATOM    516  O   TYR A  33      -1.579  31.801  55.944  1.00  0.00           O  
ATOM    517  CB  TYR A  33      -3.731  30.181  54.476  1.00  0.00           C  
ATOM    518  CG  TYR A  33      -4.757  29.110  54.178  1.00  0.00           C  
ATOM    519  CD1 TYR A  33      -5.897  29.005  54.961  1.00  0.00           C  
ATOM    520  CD2 TYR A  33      -4.557  28.232  53.123  1.00  0.00           C  
ATOM    521  CE1 TYR A  33      -6.834  28.027  54.690  1.00  0.00           C  
ATOM    522  CE2 TYR A  33      -5.494  27.254  52.852  1.00  0.00           C  
ATOM    523  CZ  TYR A  33      -6.628  27.150  53.630  1.00  0.00           C  
ATOM    524  OH  TYR A  33      -7.561  26.175  53.360  1.00  0.00           O  
ATOM    525  H   TYR A  33      -3.720  30.110  57.168  1.00  0.00           H  
ATOM    526  HA  TYR A  33      -2.173  28.795  54.982  1.00  0.00           H  
ATOM    527 1HB  TYR A  33      -4.245  31.026  54.937  1.00  0.00           H  
ATOM    528 2HB  TYR A  33      -3.317  30.528  53.529  1.00  0.00           H  
ATOM    529  HD1 TYR A  33      -6.054  29.695  55.791  1.00  0.00           H  
ATOM    530  HD2 TYR A  33      -3.660  28.314  52.509  1.00  0.00           H  
ATOM    531  HE1 TYR A  33      -7.730  27.944  55.304  1.00  0.00           H  
ATOM    532  HE2 TYR A  33      -5.336  26.564  52.022  1.00  0.00           H  
ATOM    533  HH  TYR A  33      -7.272  25.658  52.604  1.00  0.00           H  
ATOM    534  N   LYS A  34      -0.385  30.394  54.684  1.00  0.00           N  
ATOM    535  CA  LYS A  34       0.776  31.268  54.611  1.00  0.00           C  
ATOM    536  C   LYS A  34       1.083  31.717  53.185  1.00  0.00           C  
ATOM    537  O   LYS A  34       1.006  30.923  52.244  1.00  0.00           O  
ATOM    538  CB  LYS A  34       1.997  30.567  55.209  1.00  0.00           C  
ATOM    539  CG  LYS A  34       1.884  30.268  56.698  1.00  0.00           C  
ATOM    540  CD  LYS A  34       3.150  29.612  57.228  1.00  0.00           C  
ATOM    541  CE  LYS A  34       3.035  29.303  58.713  1.00  0.00           C  
ATOM    542  NZ  LYS A  34       4.264  28.652  59.243  1.00  0.00           N1+
ATOM    543  H   LYS A  34      -0.360  29.505  54.207  1.00  0.00           H  
ATOM    544  HA  LYS A  34       0.568  32.169  55.189  1.00  0.00           H  
ATOM    545 1HB  LYS A  34       2.165  29.623  54.690  1.00  0.00           H  
ATOM    546 2HB  LYS A  34       2.882  31.186  55.059  1.00  0.00           H  
ATOM    547 1HG  LYS A  34       1.710  31.196  57.244  1.00  0.00           H  
ATOM    548 2HG  LYS A  34       1.040  29.602  56.872  1.00  0.00           H  
ATOM    549 1HD  LYS A  34       3.334  28.684  56.685  1.00  0.00           H  
ATOM    550 2HD  LYS A  34       3.998  30.279  57.070  1.00  0.00           H  
ATOM    551 1HE  LYS A  34       2.861  30.226  59.264  1.00  0.00           H  
ATOM    552 2HE  LYS A  34       2.186  28.640  58.882  1.00  0.00           H  
ATOM    553 1HZ  LYS A  34       4.147  28.464  60.229  1.00  0.00           H  
ATOM    554 2HZ  LYS A  34       4.424  27.784  58.752  1.00  0.00           H  
ATOM    555 3HZ  LYS A  34       5.055  29.266  59.110  1.00  0.00           H  
ATOM    556  N   CYS A  35       1.421  32.995  53.030  1.00  0.00           N  
ATOM    557  CA  CYS A  35       1.754  33.553  51.723  1.00  0.00           C  
ATOM    558  C   CYS A  35       3.149  33.083  51.331  1.00  0.00           C  
ATOM    559  O   CYS A  35       4.132  33.343  52.041  1.00  0.00           O  
ATOM    560  CB  CYS A  35       1.707  35.081  51.743  1.00  0.00           C  
ATOM    561  SG  CYS A  35       1.889  35.847  50.115  1.00  0.00           S  
ATOM    562  H   CYS A  35       1.447  33.596  53.841  1.00  0.00           H  
ATOM    563  HA  CYS A  35       0.990  33.243  51.010  1.00  0.00           H  
ATOM    564 1HB  CYS A  35       0.758  35.411  52.167  1.00  0.00           H  
ATOM    565 2HB  CYS A  35       2.502  35.461  52.385  1.00  0.00           H  
ATOM    566  HG  CYS A  35       0.819  35.274  49.572  1.00  0.00           H  
ATOM    567  N   PRO A  36       3.226  32.416  50.186  1.00  0.00           N  
ATOM    568  CA  PRO A  36       4.477  31.886  49.653  1.00  0.00           C  
ATOM    569  C   PRO A  36       5.485  33.002  49.411  1.00  0.00           C  
ATOM    570  O   PRO A  36       6.697  32.786  49.487  1.00  0.00           O  
ATOM    571  CB  PRO A  36       4.042  31.224  48.342  1.00  0.00           C  
ATOM    572  CG  PRO A  36       2.603  30.898  48.557  1.00  0.00           C  
ATOM    573  CD  PRO A  36       2.081  32.039  49.389  1.00  0.00           C  
ATOM    574  HA  PRO A  36       4.894  31.158  50.365  1.00  0.00           H  
ATOM    575 1HB  PRO A  36       4.202  31.913  47.500  1.00  0.00           H  
ATOM    576 2HB  PRO A  36       4.657  30.332  48.149  1.00  0.00           H  
ATOM    577 1HG  PRO A  36       2.086  30.808  47.590  1.00  0.00           H  
ATOM    578 2HG  PRO A  36       2.505  29.926  49.062  1.00  0.00           H  
ATOM    579 1HD  PRO A  36       1.755  32.856  48.728  1.00  0.00           H  
ATOM    580 2HD  PRO A  36       1.246  31.687  50.012  1.00  0.00           H  
ATOM    581  N   GLU A  37       4.976  34.209  49.160  1.00  0.00           N  
ATOM    582  CA  GLU A  37       5.842  35.348  48.887  1.00  0.00           C  
ATOM    583  C   GLU A  37       6.374  36.115  50.093  1.00  0.00           C  
ATOM    584  O   GLU A  37       7.582  36.184  50.279  1.00  0.00           O  
ATOM    585  CB  GLU A  37       5.093  36.328  47.981  1.00  0.00           C  
ATOM    586  CG  GLU A  37       4.839  35.812  46.572  1.00  0.00           C  
ATOM    587  CD  GLU A  37       6.105  35.588  45.794  1.00  0.00           C  
ATOM    588  OE1 GLU A  37       7.021  36.360  45.950  1.00  0.00           O  
ATOM    589  OE2 GLU A  37       6.157  34.643  45.042  1.00  0.00           O1-
ATOM    590  H   GLU A  37       3.975  34.340  49.159  1.00  0.00           H  
ATOM    591  HA  GLU A  37       6.738  34.988  48.380  1.00  0.00           H  
ATOM    592 1HB  GLU A  37       4.128  36.571  48.427  1.00  0.00           H  
ATOM    593 2HB  GLU A  37       5.660  37.255  47.901  1.00  0.00           H  
ATOM    594 1HG  GLU A  37       4.292  34.872  46.633  1.00  0.00           H  
ATOM    595 2HG  GLU A  37       4.214  36.530  46.041  1.00  0.00           H  
ATOM    596  N   CYS A  38       5.495  36.687  50.909  1.00  0.00           N  
ATOM    597  CA  CYS A  38       5.947  37.463  52.062  1.00  0.00           C  
ATOM    598  C   CYS A  38       5.960  36.716  53.397  1.00  0.00           C  
ATOM    599  O   CYS A  38       6.386  37.276  54.411  1.00  0.00           O  
ATOM    600  CB  CYS A  38       5.064  38.701  52.216  1.00  0.00           C  
ATOM    601  SG  CYS A  38       3.426  38.359  52.902  1.00  0.00           S  
ATOM    602  H   CYS A  38       4.504  36.589  50.739  1.00  0.00           H  
ATOM    603  HA  CYS A  38       6.954  37.829  51.859  1.00  0.00           H  
ATOM    604 1HB  CYS A  38       5.558  39.423  52.866  1.00  0.00           H  
ATOM    605 2HB  CYS A  38       4.930  39.175  51.244  1.00  0.00           H  
ATOM    606  HG  CYS A  38       3.041  37.530  51.937  1.00  0.00           H  
ATOM    607  N   GLY A  39       5.490  35.471  53.399  1.00  0.00           N  
ATOM    608  CA  GLY A  39       5.448  34.637  54.606  1.00  0.00           C  
ATOM    609  C   GLY A  39       4.392  35.015  55.653  1.00  0.00           C  
ATOM    610  O   GLY A  39       4.319  34.391  56.710  1.00  0.00           O  
ATOM    611  H   GLY A  39       5.152  35.090  52.526  1.00  0.00           H  
ATOM    612 1HA  GLY A  39       5.264  33.600  54.325  1.00  0.00           H  
ATOM    613 2HA  GLY A  39       6.417  34.668  55.103  1.00  0.00           H  
ATOM    614  N   LYS A  40       3.561  36.013  55.367  1.00  0.00           N  
ATOM    615  CA  LYS A  40       2.520  36.403  56.311  1.00  0.00           C  
ATOM    616  C   LYS A  40       1.450  35.321  56.357  1.00  0.00           C  
ATOM    617  O   LYS A  40       1.131  34.715  55.334  1.00  0.00           O  
ATOM    618  CB  LYS A  40       1.906  37.750  55.926  1.00  0.00           C  
ATOM    619  CG  LYS A  40       0.880  38.280  56.919  1.00  0.00           C  
ATOM    620  CD  LYS A  40       0.380  39.659  56.514  1.00  0.00           C  
ATOM    621  CE  LYS A  40      -0.646  40.190  57.504  1.00  0.00           C  
ATOM    622  NZ  LYS A  40      -1.144  41.539  57.121  1.00  0.00           N1+
ATOM    623  H   LYS A  40       3.640  36.511  54.492  1.00  0.00           H  
ATOM    624  HA  LYS A  40       2.969  36.500  57.300  1.00  0.00           H  
ATOM    625 1HB  LYS A  40       2.695  38.496  55.831  1.00  0.00           H  
ATOM    626 2HB  LYS A  40       1.418  37.663  54.955  1.00  0.00           H  
ATOM    627 1HG  LYS A  40       0.032  37.595  56.966  1.00  0.00           H  
ATOM    628 2HG  LYS A  40       1.330  38.342  57.909  1.00  0.00           H  
ATOM    629 1HD  LYS A  40       1.221  40.352  56.468  1.00  0.00           H  
ATOM    630 2HD  LYS A  40      -0.077  39.604  55.526  1.00  0.00           H  
ATOM    631 1HE  LYS A  40      -1.491  39.505  57.554  1.00  0.00           H  
ATOM    632 2HE  LYS A  40      -0.197  40.251  58.495  1.00  0.00           H  
ATOM    633 1HZ  LYS A  40      -1.820  41.855  57.801  1.00  0.00           H  
ATOM    634 2HZ  LYS A  40      -0.370  42.187  57.089  1.00  0.00           H  
ATOM    635 3HZ  LYS A  40      -1.580  41.491  56.211  1.00  0.00           H  
ATOM    636  N   SER A  41       0.897  35.089  57.545  1.00  0.00           N  
ATOM    637  CA  SER A  41      -0.129  34.073  57.741  1.00  0.00           C  
ATOM    638  C   SER A  41      -1.530  34.676  57.746  1.00  0.00           C  
ATOM    639  O   SER A  41      -1.717  35.824  58.140  1.00  0.00           O  
ATOM    640  CB  SER A  41       0.116  33.336  59.043  1.00  0.00           C  
ATOM    641  OG  SER A  41       0.021  34.206  60.138  1.00  0.00           O  
ATOM    642  H   SER A  41       1.202  35.639  58.336  1.00  0.00           H  
ATOM    643  HA  SER A  41      -0.082  33.368  56.910  1.00  0.00           H  
ATOM    644 1HB  SER A  41      -0.613  32.533  59.150  1.00  0.00           H  
ATOM    645 2HB  SER A  41       1.104  32.880  59.023  1.00  0.00           H  
ATOM    646  HG  SER A  41       0.485  33.774  60.860  1.00  0.00           H  
ATOM    647  N   PHE A  42      -2.509  33.880  57.327  1.00  0.00           N  
ATOM    648  CA  PHE A  42      -3.888  34.327  57.242  1.00  0.00           C  
ATOM    649  C   PHE A  42      -4.839  33.288  57.822  1.00  0.00           C  
ATOM    650  O   PHE A  42      -4.577  32.077  57.768  1.00  0.00           O  
ATOM    651  CB  PHE A  42      -4.265  34.619  55.788  1.00  0.00           C  
ATOM    652  CG  PHE A  42      -3.336  35.581  55.103  1.00  0.00           C  
ATOM    653  CD1 PHE A  42      -2.502  35.154  54.082  1.00  0.00           C  
ATOM    654  CD2 PHE A  42      -3.295  36.915  55.480  1.00  0.00           C  
ATOM    655  CE1 PHE A  42      -1.647  36.038  53.451  1.00  0.00           C  
ATOM    656  CE2 PHE A  42      -2.443  37.802  54.850  1.00  0.00           C  
ATOM    657  CZ  PHE A  42      -1.618  37.362  53.835  1.00  0.00           C  
ATOM    658  H   PHE A  42      -2.282  32.933  57.059  1.00  0.00           H  
ATOM    659  HA  PHE A  42      -3.993  35.240  57.830  1.00  0.00           H  
ATOM    660 1HB  PHE A  42      -4.270  33.690  55.220  1.00  0.00           H  
ATOM    661 2HB  PHE A  42      -5.272  35.032  55.750  1.00  0.00           H  
ATOM    662  HD1 PHE A  42      -2.526  34.107  53.777  1.00  0.00           H  
ATOM    663  HD2 PHE A  42      -3.947  37.262  56.282  1.00  0.00           H  
ATOM    664  HE1 PHE A  42      -0.996  35.689  52.650  1.00  0.00           H  
ATOM    665  HE2 PHE A  42      -2.421  38.848  55.155  1.00  0.00           H  
ATOM    666  HZ  PHE A  42      -0.944  38.060  53.339  1.00  0.00           H  
ATOM    667  N   SER A  43      -5.966  33.778  58.331  1.00  0.00           N  
ATOM    668  CA  SER A  43      -6.985  32.923  58.929  1.00  0.00           C  
ATOM    669  C   SER A  43      -7.785  32.160  57.890  1.00  0.00           C  
ATOM    670  O   SER A  43      -8.322  31.089  58.183  1.00  0.00           O  
ATOM    671  CB  SER A  43      -7.925  33.758  59.776  1.00  0.00           C  
ATOM    672  OG  SER A  43      -8.678  34.631  58.980  1.00  0.00           O  
ATOM    673  H   SER A  43      -6.116  34.776  58.300  1.00  0.00           H  
ATOM    674  HA  SER A  43      -6.490  32.181  59.557  1.00  0.00           H  
ATOM    675 1HB  SER A  43      -8.594  33.101  60.332  1.00  0.00           H  
ATOM    676 2HB  SER A  43      -7.350  34.329  60.503  1.00  0.00           H  
ATOM    677  HG  SER A  43      -8.250  35.487  59.049  1.00  0.00           H  
ATOM    678  N   GLN A  44      -7.845  32.697  56.672  1.00  0.00           N  
ATOM    679  CA  GLN A  44      -8.634  32.079  55.616  1.00  0.00           C  
ATOM    680  C   GLN A  44      -7.949  31.963  54.256  1.00  0.00           C  
ATOM    681  O   GLN A  44      -7.102  32.781  53.909  1.00  0.00           O  
ATOM    682  CB  GLN A  44      -9.941  32.858  55.448  1.00  0.00           C  
ATOM    683  CG  GLN A  44     -10.896  32.258  54.430  1.00  0.00           C  
ATOM    684  CD  GLN A  44     -12.215  33.006  54.363  1.00  0.00           C  
ATOM    685  NE2 GLN A  44     -12.353  33.873  53.366  1.00  0.00           N  
ATOM    686  OE1 GLN A  44     -13.101  32.806  55.199  1.00  0.00           O  
ATOM    687  H   GLN A  44      -7.336  33.546  56.471  1.00  0.00           H  
ATOM    688  HA  GLN A  44      -8.864  31.055  55.910  1.00  0.00           H  
ATOM    689 1HB  GLN A  44     -10.460  32.909  56.405  1.00  0.00           H  
ATOM    690 2HB  GLN A  44      -9.719  33.879  55.140  1.00  0.00           H  
ATOM    691 1HG  GLN A  44     -10.431  32.297  53.445  1.00  0.00           H  
ATOM    692 2HG  GLN A  44     -11.103  31.224  54.705  1.00  0.00           H  
ATOM    693 1HE2 GLN A  44     -13.201  34.395  53.271  1.00  0.00           H  
ATOM    694 2HE2 GLN A  44     -11.609  34.004  52.711  1.00  0.00           H  
ATOM    695  N   SER A  45      -8.358  30.943  53.497  1.00  0.00           N  
ATOM    696  CA  SER A  45      -7.825  30.656  52.164  1.00  0.00           C  
ATOM    697  C   SER A  45      -8.215  31.686  51.119  1.00  0.00           C  
ATOM    698  O   SER A  45      -7.410  32.041  50.257  1.00  0.00           O  
ATOM    699  CB  SER A  45      -8.296  29.288  51.711  1.00  0.00           C  
ATOM    700  OG  SER A  45      -9.689  29.259  51.565  1.00  0.00           O  
ATOM    701  H   SER A  45      -9.079  30.346  53.877  1.00  0.00           H  
ATOM    702  HA  SER A  45      -6.735  30.669  52.217  1.00  0.00           H  
ATOM    703 1HB  SER A  45      -7.823  29.036  50.762  1.00  0.00           H  
ATOM    704 2HB  SER A  45      -7.989  28.538  52.439  1.00  0.00           H  
ATOM    705  HG  SER A  45      -9.940  28.333  51.595  1.00  0.00           H  
ATOM    706  N   GLY A  46      -9.474  32.107  51.137  1.00  0.00           N  
ATOM    707  CA  GLY A  46      -9.931  33.106  50.172  1.00  0.00           C  
ATOM    708  C   GLY A  46      -9.222  34.449  50.374  1.00  0.00           C  
ATOM    709  O   GLY A  46      -8.893  35.136  49.406  1.00  0.00           O  
ATOM    710  H   GLY A  46     -10.129  31.745  51.816  1.00  0.00           H  
ATOM    711 1HA  GLY A  46      -9.747  32.745  49.160  1.00  0.00           H  
ATOM    712 2HA  GLY A  46     -11.007  33.244  50.273  1.00  0.00           H  
ATOM    713  N   ASP A  47      -8.938  34.791  51.629  1.00  0.00           N  
ATOM    714  CA  ASP A  47      -8.249  36.041  51.925  1.00  0.00           C  
ATOM    715  C   ASP A  47      -6.776  35.945  51.517  1.00  0.00           C  
ATOM    716  O   ASP A  47      -6.145  36.950  51.180  1.00  0.00           O  
ATOM    717  CB  ASP A  47      -8.360  36.380  53.414  1.00  0.00           C  
ATOM    718  CG  ASP A  47      -9.769  36.785  53.825  1.00  0.00           C  
ATOM    719  OD1 ASP A  47     -10.549  37.110  52.961  1.00  0.00           O  
ATOM    720  OD2 ASP A  47     -10.052  36.766  54.999  1.00  0.00           O1-
ATOM    721  H   ASP A  47      -9.201  34.183  52.390  1.00  0.00           H  
ATOM    722  HA  ASP A  47      -8.714  36.838  51.344  1.00  0.00           H  
ATOM    723 1HB  ASP A  47      -8.059  35.516  54.007  1.00  0.00           H  
ATOM    724 2HB  ASP A  47      -7.678  37.196  53.653  1.00  0.00           H  
ATOM    725  N   LEU A  48      -6.231  34.731  51.535  1.00  0.00           N  
ATOM    726  CA  LEU A  48      -4.850  34.536  51.108  1.00  0.00           C  
ATOM    727  C   LEU A  48      -4.802  34.736  49.591  1.00  0.00           C  
ATOM    728  O   LEU A  48      -3.892  35.375  49.064  1.00  0.00           O  
ATOM    729  CB  LEU A  48      -4.346  33.138  51.487  1.00  0.00           C  
ATOM    730  CG  LEU A  48      -2.937  32.783  50.997  1.00  0.00           C  
ATOM    731  CD1 LEU A  48      -2.320  31.749  51.929  1.00  0.00           C  
ATOM    732  CD2 LEU A  48      -3.011  32.258  49.571  1.00  0.00           C  
ATOM    733  H   LEU A  48      -6.768  33.932  51.841  1.00  0.00           H  
ATOM    734  HA  LEU A  48      -4.227  35.282  51.600  1.00  0.00           H  
ATOM    735 1HB  LEU A  48      -4.352  33.048  52.572  1.00  0.00           H  
ATOM    736 2HB  LEU A  48      -5.035  32.398  51.079  1.00  0.00           H  
ATOM    737  HG  LEU A  48      -2.307  33.673  51.024  1.00  0.00           H  
ATOM    738 1HD1 LEU A  48      -1.318  31.497  51.581  1.00  0.00           H  
ATOM    739 2HD1 LEU A  48      -2.261  32.158  52.938  1.00  0.00           H  
ATOM    740 3HD1 LEU A  48      -2.937  30.851  51.936  1.00  0.00           H  
ATOM    741 1HD2 LEU A  48      -2.009  32.007  49.223  1.00  0.00           H  
ATOM    742 2HD2 LEU A  48      -3.639  31.367  49.544  1.00  0.00           H  
ATOM    743 3HD2 LEU A  48      -3.439  33.023  48.923  1.00  0.00           H  
ATOM    744  N   ARG A  49      -5.811  34.213  48.899  1.00  0.00           N  
ATOM    745  CA  ARG A  49      -5.895  34.325  47.447  1.00  0.00           C  
ATOM    746  C   ARG A  49      -5.911  35.774  46.977  1.00  0.00           C  
ATOM    747  O   ARG A  49      -5.174  36.144  46.071  1.00  0.00           O  
ATOM    748  CB  ARG A  49      -7.144  33.623  46.935  1.00  0.00           C  
ATOM    749  CG  ARG A  49      -7.112  32.106  47.034  1.00  0.00           C  
ATOM    750  CD  ARG A  49      -8.386  31.498  46.573  1.00  0.00           C  
ATOM    751  NE  ARG A  49      -8.604  31.709  45.151  1.00  0.00           N  
ATOM    752  CZ  ARG A  49      -9.778  31.512  44.520  1.00  0.00           C  
ATOM    753  NH1 ARG A  49     -10.827  31.101  45.196  1.00  0.00           N1+
ATOM    754  NH2 ARG A  49      -9.874  31.732  43.220  1.00  0.00           N  
ATOM    755  H   ARG A  49      -6.539  33.724  49.398  1.00  0.00           H  
ATOM    756  HA  ARG A  49      -4.987  33.905  47.014  1.00  0.00           H  
ATOM    757 1HB  ARG A  49      -8.012  33.971  47.495  1.00  0.00           H  
ATOM    758 2HB  ARG A  49      -7.304  33.882  45.889  1.00  0.00           H  
ATOM    759 1HG  ARG A  49      -6.303  31.719  46.415  1.00  0.00           H  
ATOM    760 2HG  ARG A  49      -6.947  31.813  48.072  1.00  0.00           H  
ATOM    761 1HD  ARG A  49      -8.365  30.425  46.760  1.00  0.00           H  
ATOM    762 2HD  ARG A  49      -9.219  31.945  47.115  1.00  0.00           H  
ATOM    763  HE  ARG A  49      -7.820  32.026  44.597  1.00  0.00           H  
ATOM    764 1HH1 ARG A  49     -10.754  30.932  46.190  1.00  0.00           H  
ATOM    765 2HH1 ARG A  49     -11.707  30.953  44.723  1.00  0.00           H  
ATOM    766 1HH2 ARG A  49      -9.067  32.048  42.700  1.00  0.00           H  
ATOM    767 2HH2 ARG A  49     -10.753  31.584  42.747  1.00  0.00           H  
ATOM    768  N   ARG A  50      -6.729  36.602  47.619  1.00  0.00           N  
ATOM    769  CA  ARG A  50      -6.788  37.997  47.223  1.00  0.00           C  
ATOM    770  C   ARG A  50      -5.547  38.751  47.682  1.00  0.00           C  
ATOM    771  O   ARG A  50      -5.055  39.637  46.990  1.00  0.00           O  
ATOM    772  CB  ARG A  50      -8.028  38.663  47.800  1.00  0.00           C  
ATOM    773  CG  ARG A  50      -9.344  38.191  47.202  1.00  0.00           C  
ATOM    774  CD  ARG A  50     -10.506  38.888  47.812  1.00  0.00           C  
ATOM    775  NE  ARG A  50     -10.698  38.506  49.202  1.00  0.00           N  
ATOM    776  CZ  ARG A  50     -11.550  39.113  50.051  1.00  0.00           C  
ATOM    777  NH1 ARG A  50     -12.279  40.126  49.639  1.00  0.00           N1+
ATOM    778  NH2 ARG A  50     -11.653  38.690  51.299  1.00  0.00           N  
ATOM    779  H   ARG A  50      -7.312  36.281  48.380  1.00  0.00           H  
ATOM    780  HA  ARG A  50      -6.770  38.049  46.134  1.00  0.00           H  
ATOM    781 1HB  ARG A  50      -8.071  38.485  48.873  1.00  0.00           H  
ATOM    782 2HB  ARG A  50      -7.966  39.741  47.650  1.00  0.00           H  
ATOM    783 1HG  ARG A  50      -9.350  38.390  46.130  1.00  0.00           H  
ATOM    784 2HG  ARG A  50      -9.458  37.120  47.373  1.00  0.00           H  
ATOM    785 1HD  ARG A  50     -10.345  39.965  47.774  1.00  0.00           H  
ATOM    786 2HD  ARG A  50     -11.411  38.636  47.261  1.00  0.00           H  
ATOM    787  HE  ARG A  50     -10.155  37.730  49.556  1.00  0.00           H  
ATOM    788 1HH1 ARG A  50     -12.201  40.449  48.685  1.00  0.00           H  
ATOM    789 2HH1 ARG A  50     -12.918  40.581  50.275  1.00  0.00           H  
ATOM    790 1HH2 ARG A  50     -11.092  37.911  51.616  1.00  0.00           H  
ATOM    791 2HH2 ARG A  50     -12.291  39.144  51.935  1.00  0.00           H  
ATOM    792  N   HIS A  51      -4.983  38.337  48.809  1.00  0.00           N  
ATOM    793  CA  HIS A  51      -3.783  38.983  49.301  1.00  0.00           C  
ATOM    794  C   HIS A  51      -2.633  38.807  48.312  1.00  0.00           C  
ATOM    795  O   HIS A  51      -1.843  39.735  48.093  1.00  0.00           O  
ATOM    796  CB  HIS A  51      -3.389  38.420  50.670  1.00  0.00           C  
ATOM    797  CG  HIS A  51      -2.186  39.081  51.269  1.00  0.00           C  
ATOM    798  CD2 HIS A  51      -0.864  38.840  51.108  1.00  0.00           C  
ATOM    799  ND1 HIS A  51      -2.280  40.133  52.155  1.00  0.00           N  
ATOM    800  CE1 HIS A  51      -1.065  40.511  52.515  1.00  0.00           C  
ATOM    801  NE2 HIS A  51      -0.189  39.743  51.893  1.00  0.00           N  
ATOM    802  H   HIS A  51      -5.380  37.571  49.334  1.00  0.00           H  
ATOM    803  HA  HIS A  51      -3.964  40.052  49.409  1.00  0.00           H  
ATOM    804 1HB  HIS A  51      -4.222  38.534  51.364  1.00  0.00           H  
ATOM    805 2HB  HIS A  51      -3.182  37.354  50.579  1.00  0.00           H  
ATOM    806  HD1 HIS A  51      -3.123  40.508  52.541  1.00  0.00           H  
ATOM    807  HD2 HIS A  51      -0.310  38.115  50.512  1.00  0.00           H  
ATOM    808  HE1 HIS A  51      -0.924  41.334  53.216  1.00  0.00           H  
ATOM    809  N   GLN A  52      -2.515  37.606  47.751  1.00  0.00           N  
ATOM    810  CA  GLN A  52      -1.430  37.320  46.814  1.00  0.00           C  
ATOM    811  C   GLN A  52      -1.406  38.249  45.612  1.00  0.00           C  
ATOM    812  O   GLN A  52      -0.326  38.566  45.106  1.00  0.00           O  
ATOM    813  CB  GLN A  52      -1.526  35.871  46.330  1.00  0.00           C  
ATOM    814  CG  GLN A  52      -1.067  34.842  47.349  1.00  0.00           C  
ATOM    815  CD  GLN A  52      -1.239  33.419  46.853  1.00  0.00           C  
ATOM    816  NE2 GLN A  52      -0.159  32.647  46.888  1.00  0.00           N  
ATOM    817  OE1 GLN A  52      -2.331  33.018  46.442  1.00  0.00           O  
ATOM    818  H   GLN A  52      -3.180  36.879  47.969  1.00  0.00           H  
ATOM    819  HA  GLN A  52      -0.481  37.451  47.333  1.00  0.00           H  
ATOM    820 1HB  GLN A  52      -2.559  35.644  46.065  1.00  0.00           H  
ATOM    821 2HB  GLN A  52      -0.923  35.746  45.431  1.00  0.00           H  
ATOM    822 1HG  GLN A  52      -0.011  35.004  47.563  1.00  0.00           H  
ATOM    823 2HG  GLN A  52      -1.655  34.960  48.259  1.00  0.00           H  
ATOM    824 1HE2 GLN A  52      -0.211  31.698  46.574  1.00  0.00           H  
ATOM    825 2HE2 GLN A  52       0.707  33.012  47.230  1.00  0.00           H  
ATOM    826  N   ARG A  53      -2.583  38.735  45.207  1.00  0.00           N  
ATOM    827  CA  ARG A  53      -2.683  39.665  44.078  1.00  0.00           C  
ATOM    828  C   ARG A  53      -1.945  40.989  44.302  1.00  0.00           C  
ATOM    829  O   ARG A  53      -1.560  41.668  43.348  1.00  0.00           O  
ATOM    830  CB  ARG A  53      -4.145  39.965  43.783  1.00  0.00           C  
ATOM    831  CG  ARG A  53      -4.934  38.798  43.210  1.00  0.00           C  
ATOM    832  CD  ARG A  53      -6.329  39.188  42.881  1.00  0.00           C  
ATOM    833  NE  ARG A  53      -7.100  38.065  42.371  1.00  0.00           N  
ATOM    834  CZ  ARG A  53      -7.818  37.219  43.136  1.00  0.00           C  
ATOM    835  NH1 ARG A  53      -7.853  37.382  44.440  1.00  0.00           N1+
ATOM    836  NH2 ARG A  53      -8.486  36.226  42.576  1.00  0.00           N  
ATOM    837  H   ARG A  53      -3.426  38.454  45.689  1.00  0.00           H  
ATOM    838  HA  ARG A  53      -2.173  39.225  43.221  1.00  0.00           H  
ATOM    839 1HB  ARG A  53      -4.643  40.282  44.698  1.00  0.00           H  
ATOM    840 2HB  ARG A  53      -4.211  40.789  43.072  1.00  0.00           H  
ATOM    841 1HG  ARG A  53      -4.452  38.446  42.298  1.00  0.00           H  
ATOM    842 2HG  ARG A  53      -4.968  37.988  43.939  1.00  0.00           H  
ATOM    843 1HD  ARG A  53      -6.824  39.562  43.777  1.00  0.00           H  
ATOM    844 2HD  ARG A  53      -6.319  39.967  42.120  1.00  0.00           H  
ATOM    845  HE  ARG A  53      -7.097  37.907  41.372  1.00  0.00           H  
ATOM    846 1HH1 ARG A  53      -7.342  38.141  44.869  1.00  0.00           H  
ATOM    847 2HH1 ARG A  53      -8.391  36.748  45.014  1.00  0.00           H  
ATOM    848 1HH2 ARG A  53      -8.459  36.101  41.573  1.00  0.00           H  
ATOM    849 2HH2 ARG A  53      -9.023  35.593  43.149  1.00  0.00           H  
ATOM    850  N   THR A  54      -1.726  41.334  45.569  1.00  0.00           N  
ATOM    851  CA  THR A  54      -1.015  42.558  45.915  1.00  0.00           C  
ATOM    852  C   THR A  54       0.466  42.415  45.516  1.00  0.00           C  
ATOM    853  O   THR A  54       1.182  43.414  45.341  1.00  0.00           O  
ATOM    854  CB  THR A  54      -1.138  42.874  47.417  1.00  0.00           C  
ATOM    855  CG2 THR A  54      -0.374  44.144  47.760  1.00  0.00           C  
ATOM    856  OG1 THR A  54      -2.519  43.043  47.761  1.00  0.00           O  
ATOM    857  H   THR A  54      -2.059  40.734  46.308  1.00  0.00           H  
ATOM    858  HA  THR A  54      -1.461  43.385  45.362  1.00  0.00           H  
ATOM    859  HB  THR A  54      -0.732  42.045  47.997  1.00  0.00           H  
ATOM    860  HG1 THR A  54      -2.607  43.772  48.381  1.00  0.00           H  
ATOM    861 1HG2 THR A  54      -0.472  44.351  48.825  1.00  0.00           H  
ATOM    862 2HG2 THR A  54       0.679  44.014  47.510  1.00  0.00           H  
ATOM    863 3HG2 THR A  54      -0.781  44.978  47.190  1.00  0.00           H  
ATOM    864  N   HIS A  55       0.912  41.166  45.399  1.00  0.00           N  
ATOM    865  CA  HIS A  55       2.286  40.864  45.025  1.00  0.00           C  
ATOM    866  C   HIS A  55       2.434  40.752  43.523  1.00  0.00           C  
ATOM    867  O   HIS A  55       3.391  41.284  42.938  1.00  0.00           O  
ATOM    868  CB  HIS A  55       2.756  39.564  45.685  1.00  0.00           C  
ATOM    869  CG  HIS A  55       2.690  39.591  47.181  1.00  0.00           C  
ATOM    870  CD2 HIS A  55       2.525  40.617  48.048  1.00  0.00           C  
ATOM    871  ND1 HIS A  55       2.800  38.452  47.951  1.00  0.00           N  
ATOM    872  CE1 HIS A  55       2.706  38.778  49.228  1.00  0.00           C  
ATOM    873  NE2 HIS A  55       2.539  40.084  49.314  1.00  0.00           N  
ATOM    874  H   HIS A  55       0.273  40.405  45.578  1.00  0.00           H  
ATOM    875  HA  HIS A  55       2.939  41.671  45.357  1.00  0.00           H  
ATOM    876 1HB  HIS A  55       2.143  38.734  45.332  1.00  0.00           H  
ATOM    877 2HB  HIS A  55       3.785  39.358  45.393  1.00  0.00           H  
ATOM    878  HD1 HIS A  55       3.005  37.531  47.618  1.00  0.00           H  
ATOM    879  HD2 HIS A  55       2.396  41.691  47.909  1.00  0.00           H  
ATOM    880  HE1 HIS A  55       2.771  38.013  50.002  1.00  0.00           H  
ATOM    881  N   THR A  56       1.491  40.041  42.908  1.00  0.00           N  
ATOM    882  CA  THR A  56       1.518  39.784  41.471  1.00  0.00           C  
ATOM    883  C   THR A  56       1.024  40.911  40.585  1.00  0.00           C  
ATOM    884  O   THR A  56       1.412  40.986  39.423  1.00  0.00           O  
ATOM    885  CB  THR A  56       0.696  38.522  41.150  1.00  0.00           C  
ATOM    886  CG2 THR A  56       1.266  37.314  41.876  1.00  0.00           C  
ATOM    887  OG1 THR A  56      -0.665  38.720  41.554  1.00  0.00           O  
ATOM    888  H   THR A  56       0.732  39.668  43.461  1.00  0.00           H  
ATOM    889  HA  THR A  56       2.552  39.612  41.170  1.00  0.00           H  
ATOM    890  HB  THR A  56       0.718  38.337  40.076  1.00  0.00           H  
ATOM    891  HG1 THR A  56      -1.176  37.932  41.353  1.00  0.00           H  
ATOM    892 1HG2 THR A  56       0.673  36.432  41.637  1.00  0.00           H  
ATOM    893 2HG2 THR A  56       2.298  37.154  41.562  1.00  0.00           H  
ATOM    894 3HG2 THR A  56       1.238  37.489  42.951  1.00  0.00           H  
ATOM    895  N   GLY A  57       0.176  41.779  41.133  1.00  0.00           N  
ATOM    896  CA  GLY A  57      -0.368  42.888  40.358  1.00  0.00           C  
ATOM    897  C   GLY A  57      -1.513  42.449  39.468  1.00  0.00           C  
ATOM    898  O   GLY A  57      -1.913  43.148  38.533  1.00  0.00           O  
ATOM    899  H   GLY A  57      -0.098  41.674  42.099  1.00  0.00           H  
ATOM    900 1HA  GLY A  57      -0.716  43.669  41.035  1.00  0.00           H  
ATOM    901 2HA  GLY A  57       0.419  43.323  39.744  1.00  0.00           H  
ATOM    902  N   GLU A  58      -2.025  41.260  39.760  1.00  0.00           N  
ATOM    903  CA  GLU A  58      -3.127  40.673  39.025  1.00  0.00           C  
ATOM    904  C   GLU A  58      -4.427  41.380  39.404  1.00  0.00           C  
ATOM    905  O   GLU A  58      -4.728  41.554  40.594  1.00  0.00           O  
ATOM    906  CB  GLU A  58      -3.230  39.173  39.312  1.00  0.00           C  
ATOM    907  CG  GLU A  58      -4.306  38.453  38.511  1.00  0.00           C  
ATOM    908  CD  GLU A  58      -4.349  36.975  38.787  1.00  0.00           C  
ATOM    909  OE1 GLU A  58      -3.549  36.512  39.564  1.00  0.00           O  
ATOM    910  OE2 GLU A  58      -5.182  36.310  38.219  1.00  0.00           O1-
ATOM    911  H   GLU A  58      -1.622  40.749  40.531  1.00  0.00           H  
ATOM    912  HA  GLU A  58      -2.947  40.817  37.959  1.00  0.00           H  
ATOM    913 1HB  GLU A  58      -2.275  38.695  39.095  1.00  0.00           H  
ATOM    914 2HB  GLU A  58      -3.441  39.019  40.370  1.00  0.00           H  
ATOM    915 1HG  GLU A  58      -5.276  38.884  38.756  1.00  0.00           H  
ATOM    916 2HG  GLU A  58      -4.124  38.615  37.450  1.00  0.00           H  
ATOM    917  N   LYS A  59      -5.182  41.792  38.386  1.00  0.00           N  
ATOM    918  CA  LYS A  59      -6.455  42.491  38.571  1.00  0.00           C  
ATOM    919  C   LYS A  59      -7.479  41.939  37.584  1.00  0.00           C  
ATOM    920  O   LYS A  59      -7.668  42.478  36.490  1.00  0.00           O  
ATOM    921  CB  LYS A  59      -6.288  44.000  38.384  1.00  0.00           C  
ATOM    922  CG  LYS A  59      -5.390  44.666  39.418  1.00  0.00           C  
ATOM    923  CD  LYS A  59      -5.296  46.167  39.183  1.00  0.00           C  
ATOM    924  CE  LYS A  59      -4.397  46.834  40.213  1.00  0.00           C  
ATOM    925  NZ  LYS A  59      -4.283  48.300  39.987  1.00  0.00           N1+
ATOM    926  H   LYS A  59      -4.852  41.611  37.447  1.00  0.00           H  
ATOM    927  HA  LYS A  59      -6.806  42.308  39.587  1.00  0.00           H  
ATOM    928 1HB  LYS A  59      -5.867  44.200  37.398  1.00  0.00           H  
ATOM    929 2HB  LYS A  59      -7.264  44.482  38.427  1.00  0.00           H  
ATOM    930 1HG  LYS A  59      -5.791  44.488  40.417  1.00  0.00           H  
ATOM    931 2HG  LYS A  59      -4.391  44.235  39.364  1.00  0.00           H  
ATOM    932 1HD  LYS A  59      -4.895  46.355  38.186  1.00  0.00           H  
ATOM    933 2HD  LYS A  59      -6.291  46.607  39.245  1.00  0.00           H  
ATOM    934 1HE  LYS A  59      -4.797  46.662  41.211  1.00  0.00           H  
ATOM    935 2HE  LYS A  59      -3.401  46.394  40.166  1.00  0.00           H  
ATOM    936 1HZ  LYS A  59      -3.679  48.704  40.689  1.00  0.00           H  
ATOM    937 2HZ  LYS A  59      -3.895  48.471  39.070  1.00  0.00           H  
ATOM    938 3HZ  LYS A  59      -5.199  48.722  40.048  1.00  0.00           H  
ATOM    939  N   PRO A  60      -8.179  40.871  37.981  1.00  0.00           N  
ATOM    940  CA  PRO A  60      -9.197  40.187  37.183  1.00  0.00           C  
ATOM    941  C   PRO A  60     -10.538  40.910  36.961  1.00  0.00           C  
ATOM    942  O   PRO A  60     -11.302  40.513  36.079  1.00  0.00           O  
ATOM    943  CB  PRO A  60      -9.405  38.910  38.003  1.00  0.00           C  
ATOM    944  CG  PRO A  60      -9.043  39.306  39.394  1.00  0.00           C  
ATOM    945  CD  PRO A  60      -7.917  40.290  39.222  1.00  0.00           C  
ATOM    946  HA  PRO A  60      -8.797  39.991  36.177  1.00  0.00           H  
ATOM    947 1HB  PRO A  60     -10.448  38.571  37.914  1.00  0.00           H  
ATOM    948 2HB  PRO A  60      -8.770  38.103  37.610  1.00  0.00           H  
ATOM    949 1HG  PRO A  60      -9.914  39.743  39.904  1.00  0.00           H  
ATOM    950 2HG  PRO A  60      -8.746  38.420  39.976  1.00  0.00           H  
ATOM    951 1HD  PRO A  60      -7.953  41.035  40.031  1.00  0.00           H  
ATOM    952 2HD  PRO A  60      -6.956  39.754  39.231  1.00  0.00           H  
ATOM    953  N   TYR A  61     -10.817  41.973  37.716  1.00  0.00           N  
ATOM    954  CA  TYR A  61     -12.108  42.655  37.584  1.00  0.00           C  
ATOM    955  C   TYR A  61     -12.039  44.050  36.991  1.00  0.00           C  
ATOM    956  O   TYR A  61     -11.490  44.963  37.596  1.00  0.00           O  
ATOM    957  CB  TYR A  61     -12.793  42.726  38.951  1.00  0.00           C  
ATOM    958  CG  TYR A  61     -13.177  41.374  39.512  1.00  0.00           C  
ATOM    959  CD1 TYR A  61     -12.310  40.706  40.365  1.00  0.00           C  
ATOM    960  CD2 TYR A  61     -14.394  40.803  39.173  1.00  0.00           C  
ATOM    961  CE1 TYR A  61     -12.660  39.472  40.877  1.00  0.00           C  
ATOM    962  CE2 TYR A  61     -14.744  39.569  39.686  1.00  0.00           C  
ATOM    963  CZ  TYR A  61     -13.883  38.905  40.535  1.00  0.00           C  
ATOM    964  OH  TYR A  61     -14.231  37.675  41.045  1.00  0.00           O  
ATOM    965  H   TYR A  61     -10.143  42.318  38.382  1.00  0.00           H  
ATOM    966  HA  TYR A  61     -12.736  42.078  36.905  1.00  0.00           H  
ATOM    967 1HB  TYR A  61     -12.130  43.215  39.665  1.00  0.00           H  
ATOM    968 2HB  TYR A  61     -13.696  43.331  38.874  1.00  0.00           H  
ATOM    969  HD1 TYR A  61     -11.353  41.155  40.631  1.00  0.00           H  
ATOM    970  HD2 TYR A  61     -15.074  41.327  38.502  1.00  0.00           H  
ATOM    971  HE1 TYR A  61     -11.980  38.947  41.547  1.00  0.00           H  
ATOM    972  HE2 TYR A  61     -15.701  39.120  39.419  1.00  0.00           H  
ATOM    973  HH  TYR A  61     -15.098  37.427  40.714  1.00  0.00           H  
ATOM    974  N   LYS A  62     -12.672  44.231  35.843  1.00  0.00           N  
ATOM    975  CA  LYS A  62     -12.665  45.530  35.184  1.00  0.00           C  
ATOM    976  C   LYS A  62     -14.028  46.201  35.212  1.00  0.00           C  
ATOM    977  O   LYS A  62     -15.058  45.537  35.160  1.00  0.00           O  
ATOM    978  CB  LYS A  62     -12.189  45.386  33.738  1.00  0.00           C  
ATOM    979  CG  LYS A  62     -10.745  44.923  33.594  1.00  0.00           C  
ATOM    980  CD  LYS A  62     -10.334  44.843  32.131  1.00  0.00           C  
ATOM    981  CE  LYS A  62      -8.894  44.374  31.985  1.00  0.00           C  
ATOM    982  NZ  LYS A  62      -8.480  44.282  30.559  1.00  0.00           N1+
ATOM    983  H   LYS A  62     -13.168  43.465  35.412  1.00  0.00           H  
ATOM    984  HA  LYS A  62     -11.975  46.185  35.717  1.00  0.00           H  
ATOM    985 1HB  LYS A  62     -12.824  44.669  33.215  1.00  0.00           H  
ATOM    986 2HB  LYS A  62     -12.286  46.343  33.225  1.00  0.00           H  
ATOM    987 1HG  LYS A  62     -10.086  45.621  34.110  1.00  0.00           H  
ATOM    988 2HG  LYS A  62     -10.632  43.939  34.049  1.00  0.00           H  
ATOM    989 1HD  LYS A  62     -10.989  44.146  31.606  1.00  0.00           H  
ATOM    990 2HD  LYS A  62     -10.434  45.826  31.671  1.00  0.00           H  
ATOM    991 1HE  LYS A  62      -8.231  45.069  32.499  1.00  0.00           H  
ATOM    992 2HE  LYS A  62      -8.782  43.393  32.447  1.00  0.00           H  
ATOM    993 1HZ  LYS A  62      -7.521  43.968  30.505  1.00  0.00           H  
ATOM    994 2HZ  LYS A  62      -9.077  43.624  30.076  1.00  0.00           H  
ATOM    995 3HZ  LYS A  62      -8.561  45.190  30.125  1.00  0.00           H  
ATOM    996  N   CYS A  63     -14.015  47.522  35.295  1.00  0.00           N  
ATOM    997  CA  CYS A  63     -15.239  48.309  35.298  1.00  0.00           C  
ATOM    998  C   CYS A  63     -15.841  48.238  33.891  1.00  0.00           C  
ATOM    999  O   CYS A  63     -15.137  48.451  32.913  1.00  0.00           O  
ATOM   1000  CB  CYS A  63     -14.967  49.763  35.686  1.00  0.00           C  
ATOM   1001  SG  CYS A  63     -16.448  50.799  35.749  1.00  0.00           S  
ATOM   1002  H   CYS A  63     -13.126  47.997  35.359  1.00  0.00           H  
ATOM   1003  HA  CYS A  63     -15.901  47.916  36.070  1.00  0.00           H  
ATOM   1004 1HB  CYS A  63     -14.491  49.795  36.666  1.00  0.00           H  
ATOM   1005 2HB  CYS A  63     -14.275  50.207  34.971  1.00  0.00           H  
ATOM   1006  HG  CYS A  63     -17.073  50.091  36.685  1.00  0.00           H  
ATOM   1007  N   PRO A  64     -17.136  47.928  33.796  1.00  0.00           N  
ATOM   1008  CA  PRO A  64     -17.805  47.838  32.497  1.00  0.00           C  
ATOM   1009  C   PRO A  64     -17.868  49.171  31.774  1.00  0.00           C  
ATOM   1010  O   PRO A  64     -17.940  49.212  30.548  1.00  0.00           O  
ATOM   1011  CB  PRO A  64     -19.206  47.345  32.872  1.00  0.00           C  
ATOM   1012  CG  PRO A  64     -19.364  47.744  34.299  1.00  0.00           C  
ATOM   1013  CD  PRO A  64     -17.979  47.625  34.877  1.00  0.00           C  
ATOM   1014  HA  PRO A  64     -17.268  47.118  31.862  1.00  0.00           H  
ATOM   1015 1HB  PRO A  64     -19.956  47.807  32.214  1.00  0.00           H  
ATOM   1016 2HB  PRO A  64     -19.274  46.257  32.723  1.00  0.00           H  
ATOM   1017 1HG  PRO A  64     -19.764  48.767  34.366  1.00  0.00           H  
ATOM   1018 2HG  PRO A  64     -20.090  47.086  34.800  1.00  0.00           H  
ATOM   1019 1HD  PRO A  64     -17.854  48.361  35.685  1.00  0.00           H  
ATOM   1020 2HD  PRO A  64     -17.826  46.604  35.255  1.00  0.00           H  
ATOM   1021  N   GLU A  65     -17.848  50.255  32.539  1.00  0.00           N  
ATOM   1022  CA  GLU A  65     -17.944  51.591  31.986  1.00  0.00           C  
ATOM   1023  C   GLU A  65     -16.628  52.242  31.567  1.00  0.00           C  
ATOM   1024  O   GLU A  65     -16.529  52.767  30.448  1.00  0.00           O  
ATOM   1025  CB  GLU A  65     -18.640  52.496  33.005  1.00  0.00           C  
ATOM   1026  CG  GLU A  65     -20.109  52.169  33.237  1.00  0.00           C  
ATOM   1027  CD  GLU A  65     -20.748  53.050  34.273  1.00  0.00           C  
ATOM   1028  OE1 GLU A  65     -20.077  53.421  35.206  1.00  0.00           O  
ATOM   1029  OE2 GLU A  65     -21.909  53.354  34.132  1.00  0.00           O1-
ATOM   1030  H   GLU A  65     -17.764  50.141  33.540  1.00  0.00           H  
ATOM   1031  HA  GLU A  65     -18.534  51.545  31.070  1.00  0.00           H  
ATOM   1032 1HB  GLU A  65     -18.127  52.428  33.964  1.00  0.00           H  
ATOM   1033 2HB  GLU A  65     -18.577  53.533  32.673  1.00  0.00           H  
ATOM   1034 1HG  GLU A  65     -20.648  52.282  32.297  1.00  0.00           H  
ATOM   1035 2HG  GLU A  65     -20.193  51.129  33.549  1.00  0.00           H  
ATOM   1036  N   CYS A  66     -15.607  52.166  32.416  1.00  0.00           N  
ATOM   1037  CA  CYS A  66     -14.338  52.796  32.081  1.00  0.00           C  
ATOM   1038  C   CYS A  66     -13.148  51.847  31.922  1.00  0.00           C  
ATOM   1039  O   CYS A  66     -12.045  52.280  31.587  1.00  0.00           O  
ATOM   1040  CB  CYS A  66     -13.990  53.827  33.155  1.00  0.00           C  
ATOM   1041  SG  CYS A  66     -13.631  53.111  34.777  1.00  0.00           S  
ATOM   1042  H   CYS A  66     -15.694  51.674  33.294  1.00  0.00           H  
ATOM   1043  HA  CYS A  66     -14.463  53.352  31.152  1.00  0.00           H  
ATOM   1044 1HB  CYS A  66     -13.119  54.401  32.840  1.00  0.00           H  
ATOM   1045 2HB  CYS A  66     -14.818  54.525  33.271  1.00  0.00           H  
ATOM   1046  HG  CYS A  66     -13.391  54.266  35.389  1.00  0.00           H  
ATOM   1047  N   GLY A  67     -13.370  50.557  32.148  1.00  0.00           N  
ATOM   1048  CA  GLY A  67     -12.291  49.596  32.005  1.00  0.00           C  
ATOM   1049  C   GLY A  67     -11.233  49.570  33.099  1.00  0.00           C  
ATOM   1050  O   GLY A  67     -10.266  48.821  32.999  1.00  0.00           O  
ATOM   1051  H   GLY A  67     -14.286  50.231  32.421  1.00  0.00           H  
ATOM   1052 1HA  GLY A  67     -12.705  48.589  31.951  1.00  0.00           H  
ATOM   1053 2HA  GLY A  67     -11.764  49.777  31.069  1.00  0.00           H  
ATOM   1054  N   LYS A  68     -11.392  50.377  34.140  1.00  0.00           N  
ATOM   1055  CA  LYS A  68     -10.415  50.362  35.222  1.00  0.00           C  
ATOM   1056  C   LYS A  68     -10.451  48.996  35.910  1.00  0.00           C  
ATOM   1057  O   LYS A  68     -11.517  48.462  36.196  1.00  0.00           O  
ATOM   1058  CB  LYS A  68     -10.692  51.482  36.226  1.00  0.00           C  
ATOM   1059  CG  LYS A  68      -9.664  51.592  37.345  1.00  0.00           C  
ATOM   1060  CD  LYS A  68      -9.964  52.773  38.256  1.00  0.00           C  
ATOM   1061  CE  LYS A  68      -8.943  52.879  39.379  1.00  0.00           C  
ATOM   1062  NZ  LYS A  68      -9.223  54.031  40.279  1.00  0.00           N1+
ATOM   1063  H   LYS A  68     -12.180  51.006  34.199  1.00  0.00           H  
ATOM   1064  HA  LYS A  68      -9.424  50.520  34.795  1.00  0.00           H  
ATOM   1065 1HB  LYS A  68     -10.723  52.439  35.705  1.00  0.00           H  
ATOM   1066 2HB  LYS A  68     -11.669  51.327  36.684  1.00  0.00           H  
ATOM   1067 1HG  LYS A  68      -9.671  50.676  37.937  1.00  0.00           H  
ATOM   1068 2HG  LYS A  68      -8.671  51.718  36.915  1.00  0.00           H  
ATOM   1069 1HD  LYS A  68      -9.949  53.695  37.674  1.00  0.00           H  
ATOM   1070 2HD  LYS A  68     -10.956  52.654  38.691  1.00  0.00           H  
ATOM   1071 1HE  LYS A  68      -8.952  51.963  39.968  1.00  0.00           H  
ATOM   1072 2HE  LYS A  68      -7.946  53.001  38.955  1.00  0.00           H  
ATOM   1073 1HZ  LYS A  68      -8.525  54.067  41.009  1.00  0.00           H  
ATOM   1074 2HZ  LYS A  68      -9.198  54.889  39.747  1.00  0.00           H  
ATOM   1075 3HZ  LYS A  68     -10.137  53.919  40.694  1.00  0.00           H  
ATOM   1076  N   SER A  69      -9.272  48.436  36.152  1.00  0.00           N  
ATOM   1077  CA  SER A  69      -9.133  47.118  36.761  1.00  0.00           C  
ATOM   1078  C   SER A  69      -8.891  47.132  38.257  1.00  0.00           C  
ATOM   1079  O   SER A  69      -8.268  48.048  38.803  1.00  0.00           O  
ATOM   1080  CB  SER A  69      -7.996  46.374  36.089  1.00  0.00           C  
ATOM   1081  OG  SER A  69      -6.775  47.031  36.293  1.00  0.00           O  
ATOM   1082  H   SER A  69      -8.440  48.951  35.902  1.00  0.00           H  
ATOM   1083  HA  SER A  69     -10.067  46.571  36.620  1.00  0.00           H  
ATOM   1084 1HB  SER A  69      -7.938  45.361  36.487  1.00  0.00           H  
ATOM   1085 2HB  SER A  69      -8.194  46.295  35.021  1.00  0.00           H  
ATOM   1086  HG  SER A  69      -6.184  46.711  35.608  1.00  0.00           H  
ATOM   1087  N   PHE A  70      -9.338  46.062  38.899  1.00  0.00           N  
ATOM   1088  CA  PHE A  70      -9.196  45.918  40.342  1.00  0.00           C  
ATOM   1089  C   PHE A  70      -8.835  44.488  40.721  1.00  0.00           C  
ATOM   1090  O   PHE A  70      -9.206  43.540  40.029  1.00  0.00           O  
ATOM   1091  CB  PHE A  70     -10.489  46.327  41.049  1.00  0.00           C  
ATOM   1092  CG  PHE A  70     -10.978  47.698  40.674  1.00  0.00           C  
ATOM   1093  CD1 PHE A  70     -12.018  47.856  39.771  1.00  0.00           C  
ATOM   1094  CD2 PHE A  70     -10.397  48.831  41.224  1.00  0.00           C  
ATOM   1095  CE1 PHE A  70     -12.468  49.116  39.425  1.00  0.00           C  
ATOM   1096  CE2 PHE A  70     -10.846  50.092  40.881  1.00  0.00           C  
ATOM   1097  CZ  PHE A  70     -11.882  50.234  39.980  1.00  0.00           C  
ATOM   1098  H   PHE A  70      -9.791  45.326  38.374  1.00  0.00           H  
ATOM   1099  HA  PHE A  70      -8.385  46.566  40.676  1.00  0.00           H  
ATOM   1100 1HB  PHE A  70     -11.275  45.610  40.814  1.00  0.00           H  
ATOM   1101 2HB  PHE A  70     -10.337  46.303  42.127  1.00  0.00           H  
ATOM   1102  HD1 PHE A  70     -12.482  46.972  39.333  1.00  0.00           H  
ATOM   1103  HD2 PHE A  70      -9.578  48.718  41.935  1.00  0.00           H  
ATOM   1104  HE1 PHE A  70     -13.286  49.226  38.714  1.00  0.00           H  
ATOM   1105  HE2 PHE A  70     -10.382  50.974  41.321  1.00  0.00           H  
ATOM   1106  HZ  PHE A  70     -12.235  51.228  39.708  1.00  0.00           H  
ATOM   1107  N   SER A  71      -8.154  44.318  41.956  1.00  0.00           N  
ATOM   1108  CA  SER A  71      -7.675  42.999  42.348  1.00  0.00           C  
ATOM   1109  C   SER A  71      -8.816  42.129  42.860  1.00  0.00           C  
ATOM   1110  O   SER A  71      -8.785  40.906  42.728  1.00  0.00           O  
ATOM   1111  CB  SER A  71      -6.606  43.128  43.416  1.00  0.00           C  
ATOM   1112  OG  SER A  71      -7.141  43.650  44.601  1.00  0.00           O  
ATOM   1113  H   SER A  71      -7.973  45.106  42.559  1.00  0.00           H  
ATOM   1114  HA  SER A  71      -7.252  42.509  41.470  1.00  0.00           H  
ATOM   1115 1HB  SER A  71      -6.167  42.150  43.611  1.00  0.00           H  
ATOM   1116 2HB  SER A  71      -5.810  43.778  43.056  1.00  0.00           H  
ATOM   1117  HG  SER A  71      -6.525  43.411  45.298  1.00  0.00           H  
ATOM   1118  N   ASP A  72      -9.823  42.769  43.446  1.00  0.00           N  
ATOM   1119  CA  ASP A  72     -10.970  42.052  43.992  1.00  0.00           C  
ATOM   1120  C   ASP A  72     -12.279  42.614  43.452  1.00  0.00           C  
ATOM   1121  O   ASP A  72     -12.378  43.803  43.151  1.00  0.00           O  
ATOM   1122  CB  ASP A  72     -10.969  42.124  45.521  1.00  0.00           C  
ATOM   1123  CG  ASP A  72     -12.138  41.376  46.150  1.00  0.00           C  
ATOM   1124  OD1 ASP A  72     -12.679  40.509  45.505  1.00  0.00           O  
ATOM   1125  OD2 ASP A  72     -12.479  41.680  47.268  1.00  0.00           O1-
ATOM   1126  H   ASP A  72      -9.793  43.775  43.513  1.00  0.00           H  
ATOM   1127  HA  ASP A  72     -10.903  41.008  43.685  1.00  0.00           H  
ATOM   1128 1HB  ASP A  72     -10.040  41.703  45.905  1.00  0.00           H  
ATOM   1129 2HB  ASP A  72     -11.012  43.166  45.837  1.00  0.00           H  
ATOM   1130  N   CYS A  73     -13.282  41.750  43.332  1.00  0.00           N  
ATOM   1131  CA  CYS A  73     -14.586  42.157  42.822  1.00  0.00           C  
ATOM   1132  C   CYS A  73     -15.241  43.183  43.737  1.00  0.00           C  
ATOM   1133  O   CYS A  73     -15.939  44.085  43.275  1.00  0.00           O  
ATOM   1134  CB  CYS A  73     -15.509  40.947  42.679  1.00  0.00           C  
ATOM   1135  SG  CYS A  73     -17.103  41.320  41.910  1.00  0.00           S  
ATOM   1136  H   CYS A  73     -13.137  40.787  43.602  1.00  0.00           H  
ATOM   1137  HA  CYS A  73     -14.455  42.554  41.815  1.00  0.00           H  
ATOM   1138 1HB  CYS A  73     -15.016  40.182  42.079  1.00  0.00           H  
ATOM   1139 2HB  CYS A  73     -15.701  40.518  43.663  1.00  0.00           H  
ATOM   1140  HG  CYS A  73     -17.579  40.080  41.968  1.00  0.00           H  
ATOM   1141  N   ARG A  74     -15.012  43.039  45.038  1.00  0.00           N  
ATOM   1142  CA  ARG A  74     -15.660  43.918  45.993  1.00  0.00           C  
ATOM   1143  C   ARG A  74     -15.068  45.316  45.872  1.00  0.00           C  
ATOM   1144  O   ARG A  74     -15.738  46.301  46.171  1.00  0.00           O  
ATOM   1145  CB  ARG A  74     -15.487  43.403  47.414  1.00  0.00           C  
ATOM   1146  CG  ARG A  74     -16.182  42.082  47.704  1.00  0.00           C  
ATOM   1147  CD  ARG A  74     -17.659  42.208  47.619  1.00  0.00           C  
ATOM   1148  NE  ARG A  74     -18.190  43.076  48.658  1.00  0.00           N  
ATOM   1149  CZ  ARG A  74     -19.444  43.569  48.676  1.00  0.00           C  
ATOM   1150  NH1 ARG A  74     -20.282  43.271  47.707  1.00  0.00           N1+
ATOM   1151  NH2 ARG A  74     -19.832  44.352  49.667  1.00  0.00           N  
ATOM   1152  H   ARG A  74     -14.388  42.321  45.376  1.00  0.00           H  
ATOM   1153  HA  ARG A  74     -16.713  44.004  45.724  1.00  0.00           H  
ATOM   1154 1HB  ARG A  74     -14.427  43.271  47.627  1.00  0.00           H  
ATOM   1155 2HB  ARG A  74     -15.873  44.140  48.118  1.00  0.00           H  
ATOM   1156 1HG  ARG A  74     -15.859  41.334  46.980  1.00  0.00           H  
ATOM   1157 2HG  ARG A  74     -15.923  41.748  48.710  1.00  0.00           H  
ATOM   1158 1HD  ARG A  74     -17.933  42.627  46.652  1.00  0.00           H  
ATOM   1159 2HD  ARG A  74     -18.115  41.225  47.731  1.00  0.00           H  
ATOM   1160  HE  ARG A  74     -17.575  43.328  49.420  1.00  0.00           H  
ATOM   1161 1HH1 ARG A  74     -19.985  42.672  46.949  1.00  0.00           H  
ATOM   1162 2HH1 ARG A  74     -21.221  43.640  47.721  1.00  0.00           H  
ATOM   1163 1HH2 ARG A  74     -19.188  44.581  50.412  1.00  0.00           H  
ATOM   1164 2HH2 ARG A  74     -20.771  44.721  49.681  1.00  0.00           H  
ATOM   1165  N   ASP A  75     -13.825  45.401  45.393  1.00  0.00           N  
ATOM   1166  CA  ASP A  75     -13.155  46.686  45.227  1.00  0.00           C  
ATOM   1167  C   ASP A  75     -13.744  47.468  44.060  1.00  0.00           C  
ATOM   1168  O   ASP A  75     -13.957  48.676  44.157  1.00  0.00           O  
ATOM   1169  CB  ASP A  75     -11.654  46.484  45.007  1.00  0.00           C  
ATOM   1170  CG  ASP A  75     -10.931  46.006  46.259  1.00  0.00           C  
ATOM   1171  OD1 ASP A  75     -11.483  46.134  47.326  1.00  0.00           O  
ATOM   1172  OD2 ASP A  75      -9.833  45.518  46.137  1.00  0.00           O1-
ATOM   1173  H   ASP A  75     -13.336  44.555  45.137  1.00  0.00           H  
ATOM   1174  HA  ASP A  75     -13.305  47.274  46.133  1.00  0.00           H  
ATOM   1175 1HB  ASP A  75     -11.497  45.753  44.214  1.00  0.00           H  
ATOM   1176 2HB  ASP A  75     -11.204  47.422  44.682  1.00  0.00           H  
ATOM   1177  N   LEU A  76     -14.002  46.772  42.958  1.00  0.00           N  
ATOM   1178  CA  LEU A  76     -14.631  47.386  41.796  1.00  0.00           C  
ATOM   1179  C   LEU A  76     -16.044  47.855  42.115  1.00  0.00           C  
ATOM   1180  O   LEU A  76     -16.445  48.955  41.734  1.00  0.00           O  
ATOM   1181  CB  LEU A  76     -14.667  46.393  40.628  1.00  0.00           C  
ATOM   1182  CG  LEU A  76     -15.390  46.878  39.364  1.00  0.00           C  
ATOM   1183  CD1 LEU A  76     -14.833  46.151  38.149  1.00  0.00           C  
ATOM   1184  CD2 LEU A  76     -16.885  46.634  39.510  1.00  0.00           C  
ATOM   1185  H   LEU A  76     -13.756  45.795  42.926  1.00  0.00           H  
ATOM   1186  HA  LEU A  76     -14.049  48.262  41.510  1.00  0.00           H  
ATOM   1187 1HB  LEU A  76     -13.644  46.147  40.349  1.00  0.00           H  
ATOM   1188 2HB  LEU A  76     -15.161  45.480  40.962  1.00  0.00           H  
ATOM   1189  HG  LEU A  76     -15.208  47.944  39.228  1.00  0.00           H  
ATOM   1190 1HD1 LEU A  76     -15.346  46.495  37.251  1.00  0.00           H  
ATOM   1191 2HD1 LEU A  76     -13.767  46.358  38.058  1.00  0.00           H  
ATOM   1192 3HD1 LEU A  76     -14.986  45.078  38.265  1.00  0.00           H  
ATOM   1193 1HD2 LEU A  76     -17.399  46.980  38.612  1.00  0.00           H  
ATOM   1194 2HD2 LEU A  76     -17.069  45.568  39.645  1.00  0.00           H  
ATOM   1195 3HD2 LEU A  76     -17.260  47.180  40.376  1.00  0.00           H  
ATOM   1196  N   ALA A  77     -16.795  47.014  42.817  1.00  0.00           N  
ATOM   1197  CA  ALA A  77     -18.104  47.401  43.331  1.00  0.00           C  
ATOM   1198  C   ALA A  77     -17.996  48.601  44.263  1.00  0.00           C  
ATOM   1199  O   ALA A  77     -18.765  49.557  44.151  1.00  0.00           O  
ATOM   1200  CB  ALA A  77     -18.759  46.230  44.050  1.00  0.00           C  
ATOM   1201  H   ALA A  77     -16.451  46.083  43.002  1.00  0.00           H  
ATOM   1202  HA  ALA A  77     -18.727  47.693  42.486  1.00  0.00           H  
ATOM   1203 1HB  ALA A  77     -19.735  46.535  44.428  1.00  0.00           H  
ATOM   1204 2HB  ALA A  77     -18.882  45.400  43.355  1.00  0.00           H  
ATOM   1205 3HB  ALA A  77     -18.130  45.917  44.881  1.00  0.00           H  
ATOM   1206  N   ARG A  78     -16.997  48.630  45.172  1.00  0.00           N  
ATOM   1207  CA  ARG A  78     -16.926  49.642  46.220  1.00  0.00           C  
ATOM   1208  C   ARG A  78     -16.729  51.032  45.627  1.00  0.00           C  
ATOM   1209  O   ARG A  78     -17.260  52.017  46.144  1.00  0.00           O  
ATOM   1210  CB  ARG A  78     -15.788  49.338  47.183  1.00  0.00           C  
ATOM   1211  CG  ARG A  78     -15.619  50.343  48.311  1.00  0.00           C  
ATOM   1212  CD  ARG A  78     -16.810  50.378  49.198  1.00  0.00           C  
ATOM   1213  NE  ARG A  78     -16.975  49.136  49.935  1.00  0.00           N  
ATOM   1214  CZ  ARG A  78     -18.069  48.810  50.651  1.00  0.00           C  
ATOM   1215  NH1 ARG A  78     -19.083  49.644  50.716  1.00  0.00           N1+
ATOM   1216  NH2 ARG A  78     -18.122  47.653  51.287  1.00  0.00           N  
ATOM   1217  H   ARG A  78     -16.297  47.901  45.144  1.00  0.00           H  
ATOM   1218  HA  ARG A  78     -17.888  49.679  46.731  1.00  0.00           H  
ATOM   1219 1HB  ARG A  78     -15.945  48.359  47.634  1.00  0.00           H  
ATOM   1220 2HB  ARG A  78     -14.847  49.297  46.633  1.00  0.00           H  
ATOM   1221 1HG  ARG A  78     -14.751  50.072  48.913  1.00  0.00           H  
ATOM   1222 2HG  ARG A  78     -15.473  51.339  47.892  1.00  0.00           H  
ATOM   1223 1HD  ARG A  78     -16.703  51.190  49.918  1.00  0.00           H  
ATOM   1224 2HD  ARG A  78     -17.705  50.541  48.599  1.00  0.00           H  
ATOM   1225  HE  ARG A  78     -16.215  48.469  49.908  1.00  0.00           H  
ATOM   1226 1HH1 ARG A  78     -19.042  50.528  50.230  1.00  0.00           H  
ATOM   1227 2HH1 ARG A  78     -19.903  49.400  51.253  1.00  0.00           H  
ATOM   1228 1HH2 ARG A  78     -17.342  47.012  51.236  1.00  0.00           H  
ATOM   1229 2HH2 ARG A  78     -18.941  47.409  51.823  1.00  0.00           H  
ATOM   1230  N   HIS A  79     -15.965  51.106  44.544  1.00  0.00           N  
ATOM   1231  CA  HIS A  79     -15.661  52.381  43.907  1.00  0.00           C  
ATOM   1232  C   HIS A  79     -16.864  52.917  43.140  1.00  0.00           C  
ATOM   1233  O   HIS A  79     -17.187  54.101  43.226  1.00  0.00           O  
ATOM   1234  CB  HIS A  79     -14.465  52.240  42.959  1.00  0.00           C  
ATOM   1235  CG  HIS A  79     -13.207  51.800  43.640  1.00  0.00           C  
ATOM   1236  CD2 HIS A  79     -12.877  51.737  44.952  1.00  0.00           C  
ATOM   1237  ND1 HIS A  79     -12.102  51.353  42.945  1.00  0.00           N  
ATOM   1238  CE1 HIS A  79     -11.147  51.035  43.802  1.00  0.00           C  
ATOM   1239  NE2 HIS A  79     -11.592  51.259  45.024  1.00  0.00           N  
ATOM   1240  H   HIS A  79     -15.584  50.256  44.151  1.00  0.00           H  
ATOM   1241  HA  HIS A  79     -15.409  53.118  44.669  1.00  0.00           H  
ATOM   1242 1HB  HIS A  79     -14.703  51.515  42.179  1.00  0.00           H  
ATOM   1243 2HB  HIS A  79     -14.273  53.195  42.471  1.00  0.00           H  
ATOM   1244  HD1 HIS A  79     -11.993  51.345  41.951  1.00  0.00           H  
ATOM   1245  HD2 HIS A  79     -13.421  51.983  45.864  1.00  0.00           H  
ATOM   1246  HE1 HIS A  79     -10.187  50.660  43.448  1.00  0.00           H  
ATOM   1247  N   GLN A  80     -17.523  52.037  42.394  1.00  0.00           N  
ATOM   1248  CA  GLN A  80     -18.683  52.422  41.601  1.00  0.00           C  
ATOM   1249  C   GLN A  80     -19.733  53.117  42.460  1.00  0.00           C  
ATOM   1250  O   GLN A  80     -20.470  53.977  41.981  1.00  0.00           O  
ATOM   1251  CB  GLN A  80     -19.294  51.196  40.917  1.00  0.00           C  
ATOM   1252  CG  GLN A  80     -20.433  51.518  39.965  1.00  0.00           C  
ATOM   1253  CD  GLN A  80     -19.977  52.338  38.773  1.00  0.00           C  
ATOM   1254  NE2 GLN A  80     -20.909  53.060  38.161  1.00  0.00           N  
ATOM   1255  OE1 GLN A  80     -18.799  52.322  38.405  1.00  0.00           O  
ATOM   1256  H   GLN A  80     -17.213  51.076  42.377  1.00  0.00           H  
ATOM   1257  HA  GLN A  80     -18.358  53.120  40.830  1.00  0.00           H  
ATOM   1258 1HB  GLN A  80     -18.523  50.671  40.354  1.00  0.00           H  
ATOM   1259 2HB  GLN A  80     -19.672  50.508  41.674  1.00  0.00           H  
ATOM   1260 1HG  GLN A  80     -20.859  50.585  39.596  1.00  0.00           H  
ATOM   1261 2HG  GLN A  80     -21.192  52.088  40.502  1.00  0.00           H  
ATOM   1262 1HE2 GLN A  80     -20.667  53.621  37.369  1.00  0.00           H  
ATOM   1263 2HE2 GLN A  80     -21.852  53.044  38.493  1.00  0.00           H  
ATOM   1264  N   ARG A  81     -19.796  52.735  43.732  1.00  0.00           N  
ATOM   1265  CA  ARG A  81     -20.687  53.330  44.714  1.00  0.00           C  
ATOM   1266  C   ARG A  81     -20.489  54.845  44.876  1.00  0.00           C  
ATOM   1267  O   ARG A  81     -21.443  55.582  45.138  1.00  0.00           O  
ATOM   1268  CB  ARG A  81     -20.489  52.655  46.063  1.00  0.00           C  
ATOM   1269  CG  ARG A  81     -21.002  51.226  46.145  1.00  0.00           C  
ATOM   1270  CD  ARG A  81     -20.702  50.609  47.463  1.00  0.00           C  
ATOM   1271  NE  ARG A  81     -21.378  51.298  48.550  1.00  0.00           N  
ATOM   1272  CZ  ARG A  81     -22.643  51.053  48.942  1.00  0.00           C  
ATOM   1273  NH1 ARG A  81     -23.356  50.136  48.327  1.00  0.00           N1+
ATOM   1274  NH2 ARG A  81     -23.168  51.736  49.945  1.00  0.00           N  
ATOM   1275  H   ARG A  81     -19.179  51.986  44.015  1.00  0.00           H  
ATOM   1276  HA  ARG A  81     -21.712  53.236  44.353  1.00  0.00           H  
ATOM   1277 1HB  ARG A  81     -19.428  52.639  46.309  1.00  0.00           H  
ATOM   1278 2HB  ARG A  81     -20.995  53.232  46.837  1.00  0.00           H  
ATOM   1279 1HG  ARG A  81     -22.083  51.219  46.001  1.00  0.00           H  
ATOM   1280 2HG  ARG A  81     -20.528  50.624  45.369  1.00  0.00           H  
ATOM   1281 1HD  ARG A  81     -21.030  49.571  47.461  1.00  0.00           H  
ATOM   1282 2HD  ARG A  81     -19.629  50.650  47.648  1.00  0.00           H  
ATOM   1283  HE  ARG A  81     -20.861  52.012  49.048  1.00  0.00           H  
ATOM   1284 1HH1 ARG A  81     -22.954  49.614  47.560  1.00  0.00           H  
ATOM   1285 2HH1 ARG A  81     -24.304  49.952  48.621  1.00  0.00           H  
ATOM   1286 1HH2 ARG A  81     -22.621  52.441  50.418  1.00  0.00           H  
ATOM   1287 2HH2 ARG A  81     -24.116  51.552  50.238  1.00  0.00           H  
ATOM   1288  N   THR A  82     -19.250  55.310  44.730  1.00  0.00           N  
ATOM   1289  CA  THR A  82     -18.959  56.732  44.913  1.00  0.00           C  
ATOM   1290  C   THR A  82     -19.667  57.651  43.923  1.00  0.00           C  
ATOM   1291  O   THR A  82     -19.817  58.853  44.186  1.00  0.00           O  
ATOM   1292  CB  THR A  82     -17.442  56.981  44.823  1.00  0.00           C  
ATOM   1293  CG2 THR A  82     -16.728  56.363  46.015  1.00  0.00           C  
ATOM   1294  OG1 THR A  82     -16.932  56.406  43.613  1.00  0.00           O  
ATOM   1295  H   THR A  82     -18.496  54.682  44.492  1.00  0.00           H  
ATOM   1296  HA  THR A  82     -19.299  57.030  45.905  1.00  0.00           H  
ATOM   1297  HB  THR A  82     -17.250  58.054  44.808  1.00  0.00           H  
ATOM   1298  HG1 THR A  82     -17.547  55.744  43.290  1.00  0.00           H  
ATOM   1299 1HG2 THR A  82     -15.657  56.549  45.934  1.00  0.00           H  
ATOM   1300 2HG2 THR A  82     -17.106  56.806  46.936  1.00  0.00           H  
ATOM   1301 3HG2 THR A  82     -16.909  55.288  46.029  1.00  0.00           H  
ATOM   1302  N   HIS A  83     -20.128  57.099  42.804  1.00  0.00           N  
ATOM   1303  CA  HIS A  83     -20.819  57.886  41.791  1.00  0.00           C  
ATOM   1304  C   HIS A  83     -22.242  58.217  42.227  1.00  0.00           C  
ATOM   1305  O   HIS A  83     -22.946  58.973  41.557  1.00  0.00           O  
ATOM   1306  CB  HIS A  83     -20.848  57.140  40.453  1.00  0.00           C  
ATOM   1307  CG  HIS A  83     -21.423  57.943  39.328  1.00  0.00           C  
ATOM   1308  CD2 HIS A  83     -22.586  57.820  38.647  1.00  0.00           C  
ATOM   1309  ND1 HIS A  83     -20.772  59.030  38.783  1.00  0.00           N  
ATOM   1310  CE1 HIS A  83     -21.512  59.540  37.813  1.00  0.00           C  
ATOM   1311  NE2 HIS A  83     -22.617  58.824  37.712  1.00  0.00           N  
ATOM   1312  H   HIS A  83     -19.996  56.109  42.654  1.00  0.00           H  
ATOM   1313  HA  HIS A  83     -20.296  58.831  41.645  1.00  0.00           H  
ATOM   1314 1HB  HIS A  83     -19.835  56.844  40.179  1.00  0.00           H  
ATOM   1315 2HB  HIS A  83     -21.437  56.229  40.558  1.00  0.00           H  
ATOM   1316  HD2 HIS A  83     -23.355  57.064  38.811  1.00  0.00           H  
ATOM   1317  HE1 HIS A  83     -21.253  60.404  37.201  1.00  0.00           H  
ATOM   1318  HE2 HIS A  83     -23.366  58.984  37.054  1.00  0.00           H  
ATOM   1319  N   THR A  84     -22.658  57.648  43.352  1.00  0.00           N  
ATOM   1320  CA  THR A  84     -24.019  57.826  43.843  1.00  0.00           C  
ATOM   1321  C   THR A  84     -24.150  59.114  44.646  1.00  0.00           C  
ATOM   1322  O   THR A  84     -25.099  59.877  44.461  1.00  0.00           O  
ATOM   1323  CB  THR A  84     -24.457  56.630  44.708  1.00  0.00           C  
ATOM   1324  CG2 THR A  84     -25.922  56.760  45.095  1.00  0.00           C  
ATOM   1325  OG1 THR A  84     -24.266  55.412  43.976  1.00  0.00           O  
ATOM   1326  H   THR A  84     -22.015  57.077  43.882  1.00  0.00           H  
ATOM   1327  HA  THR A  84     -24.691  57.886  42.986  1.00  0.00           H  
ATOM   1328  HB  THR A  84     -23.850  56.593  45.613  1.00  0.00           H  
ATOM   1329  HG1 THR A  84     -24.792  55.436  43.174  1.00  0.00           H  
ATOM   1330 1HG2 THR A  84     -26.214  55.906  45.706  1.00  0.00           H  
ATOM   1331 2HG2 THR A  84     -26.069  57.679  45.661  1.00  0.00           H  
ATOM   1332 3HG2 THR A  84     -26.535  56.787  44.195  1.00  0.00           H  
ATOM   1333  N   GLY A  85     -23.194  59.351  45.536  1.00  0.00           N  
ATOM   1334  CA  GLY A  85     -23.224  60.527  46.397  1.00  0.00           C  
ATOM   1335  C   GLY A  85     -24.501  60.544  47.227  1.00  0.00           C  
ATOM   1336  O   GLY A  85     -24.786  61.517  47.926  1.00  0.00           O  
ATOM   1337  H   GLY A  85     -22.426  58.700  45.619  1.00  0.00           H  
ATOM   1338 1HA  GLY A  85     -22.352  60.522  47.051  1.00  0.00           H  
ATOM   1339 2HA  GLY A  85     -23.162  61.427  45.786  1.00  0.00           H  
ATOM   1340  N   SER A  86     -25.268  59.462  47.145  1.00  0.00           N  
ATOM   1341  CA  SER A  86     -26.516  59.350  47.891  1.00  0.00           C  
ATOM   1342  C   SER A  86     -27.481  60.462  47.503  1.00  0.00           C  
ATOM   1343  O   SER A  86     -28.370  60.823  48.275  1.00  0.00           O  
ATOM   1344  CB  SER A  86     -26.243  59.400  49.382  1.00  0.00           C  
ATOM   1345  OG  SER A  86     -25.400  58.352  49.773  1.00  0.00           O  
ATOM   1346  H   SER A  86     -24.980  58.699  46.550  1.00  0.00           H  
ATOM   1347  HA  SER A  86     -26.985  58.397  47.640  1.00  0.00           H  
ATOM   1348 1HB  SER A  86     -25.782  60.355  49.635  1.00  0.00           H  
ATOM   1349 2HB  SER A  86     -27.184  59.336  49.926  1.00  0.00           H  
ATOM   1350  HG  SER A  86     -25.022  58.616  50.615  1.00  0.00           H  
ATOM   1351  N   GLY A  87     -27.302  61.001  46.302  1.00  0.00           N  
ATOM   1352  CA  GLY A  87     -28.161  62.071  45.807  1.00  0.00           C  
ATOM   1353  C   GLY A  87     -27.465  63.416  45.973  1.00  0.00           C  
ATOM   1354  O   GLY A  87     -27.870  64.413  45.375  1.00  0.00           O  
ATOM   1355  H   GLY A  87     -26.553  60.662  45.717  1.00  0.00           H  
ATOM   1356 1HA  GLY A  87     -28.396  61.893  44.757  1.00  0.00           H  
ATOM   1357 2HA  GLY A  87     -29.104  62.063  46.353  1.00  0.00           H  
ATOM   1358  N   GLY A  88     -26.393  63.439  46.806  1.00  0.00           N  
ATOM   1359  CA  GLY A  88     -25.702  64.698  47.058  1.00  0.00           C  
ATOM   1360  C   GLY A  88     -26.634  65.684  47.751  1.00  0.00           C  
ATOM   1361  O   GLY A  88     -26.549  66.892  47.531  1.00  0.00           O  
ATOM   1362  H   GLY A  88     -26.062  62.598  47.258  1.00  0.00           H  
ATOM   1363 1HA  GLY A  88     -24.823  64.513  47.676  1.00  0.00           H  
ATOM   1364 2HA  GLY A  88     -25.349  65.114  46.115  1.00  0.00           H  
ATOM   1365  N   GLY A  89     -27.522  65.162  48.590  1.00  0.00           N  
ATOM   1366  CA  GLY A  89     -28.468  65.996  49.321  1.00  0.00           C  
ATOM   1367  C   GLY A  89     -28.049  66.144  50.778  1.00  0.00           C  
ATOM   1368  O   GLY A  89     -26.912  65.841  51.140  1.00  0.00           O  
ATOM   1369  H   GLY A  89     -27.542  64.161  48.725  1.00  0.00           H  
ATOM   1370 1HA  GLY A  89     -28.526  66.978  48.851  1.00  0.00           H  
ATOM   1371 2HA  GLY A  89     -29.462  65.553  49.265  1.00  0.00           H  
ATOM   1372  N   GLY A  90     -28.973  66.611  51.610  1.00  0.00           N  
ATOM   1373  CA  GLY A  90     -28.702  66.795  53.031  1.00  0.00           C  
ATOM   1374  C   GLY A  90     -29.119  65.549  53.801  1.00  0.00           C  
ATOM   1375  O   GLY A  90     -29.855  64.707  53.286  1.00  0.00           O  
ATOM   1376  H   GLY A  90     -29.887  66.844  51.250  1.00  0.00           H  
ATOM   1377 1HA  GLY A  90     -27.640  66.994  53.176  1.00  0.00           H  
ATOM   1378 2HA  GLY A  90     -29.245  67.666  53.395  1.00  0.00           H  
ATOM   1379  N   LYS A  91     -28.644  65.436  55.036  1.00  0.00           N  
ATOM   1380  CA  LYS A  91     -28.971  64.294  55.881  1.00  0.00           C  
ATOM   1381  C   LYS A  91     -28.694  62.980  55.161  1.00  0.00           C  
ATOM   1382  O   LYS A  91     -29.559  62.107  55.088  1.00  0.00           O  
ATOM   1383  CB  LYS A  91     -30.435  64.355  56.321  1.00  0.00           C  
ATOM   1384  CG  LYS A  91     -30.793  65.583  57.147  1.00  0.00           C  
ATOM   1385  CD  LYS A  91     -32.245  65.542  57.598  1.00  0.00           C  
ATOM   1386  CE  LYS A  91     -32.613  66.784  58.396  1.00  0.00           C  
ATOM   1387  NZ  LYS A  91     -34.040  66.772  58.817  1.00  0.00           N1+
ATOM   1388  H   LYS A  91     -28.042  66.161  55.400  1.00  0.00           H  
ATOM   1389  HA  LYS A  91     -28.339  64.328  56.769  1.00  0.00           H  
ATOM   1390 1HB  LYS A  91     -31.080  64.343  55.442  1.00  0.00           H  
ATOM   1391 2HB  LYS A  91     -30.673  63.472  56.914  1.00  0.00           H  
ATOM   1392 1HG  LYS A  91     -30.149  65.631  58.026  1.00  0.00           H  
ATOM   1393 2HG  LYS A  91     -30.631  66.481  56.552  1.00  0.00           H  
ATOM   1394 1HD  LYS A  91     -32.896  65.475  56.725  1.00  0.00           H  
ATOM   1395 2HD  LYS A  91     -32.408  64.661  58.219  1.00  0.00           H  
ATOM   1396 1HE  LYS A  91     -31.986  66.845  59.284  1.00  0.00           H  
ATOM   1397 2HE  LYS A  91     -32.435  67.672  57.790  1.00  0.00           H  
ATOM   1398 1HZ  LYS A  91     -34.244  67.611  59.342  1.00  0.00           H  
ATOM   1399 2HZ  LYS A  91     -34.633  66.734  58.000  1.00  0.00           H  
ATOM   1400 3HZ  LYS A  91     -34.214  65.963  59.396  1.00  0.00           H  
ATOM   1401  N   ASP A  92     -27.484  62.847  54.629  1.00  0.00           N  
ATOM   1402  CA  ASP A  92     -27.125  61.618  53.921  1.00  0.00           C  
ATOM   1403  C   ASP A  92     -26.622  60.506  54.843  1.00  0.00           C  
ATOM   1404  O   ASP A  92     -25.976  59.558  54.399  1.00  0.00           O  
ATOM   1405  CB  ASP A  92     -26.056  61.919  52.868  1.00  0.00           C  
ATOM   1406  CG  ASP A  92     -26.574  62.785  51.728  1.00  0.00           C  
ATOM   1407  OD1 ASP A  92     -27.768  62.850  51.553  1.00  0.00           O  
ATOM   1408  OD2 ASP A  92     -25.771  63.372  51.042  1.00  0.00           O1-
ATOM   1409  H   ASP A  92     -26.801  63.587  54.706  1.00  0.00           H  
ATOM   1410  HA  ASP A  92     -28.017  61.229  53.429  1.00  0.00           H  
ATOM   1411 1HB  ASP A  92     -25.215  62.429  53.339  1.00  0.00           H  
ATOM   1412 2HB  ASP A  92     -25.680  60.983  52.453  1.00  0.00           H  
ATOM   1413  N   LEU A  93     -26.933  60.623  56.129  1.00  0.00           N  
ATOM   1414  CA  LEU A  93     -26.566  59.609  57.117  1.00  0.00           C  
ATOM   1415  C   LEU A  93     -27.500  58.424  56.867  1.00  0.00           C  
ATOM   1416  O   LEU A  93     -28.718  58.593  56.837  1.00  0.00           O  
ATOM   1417  CB  LEU A  93     -26.715  60.135  58.550  1.00  0.00           C  
ATOM   1418  CG  LEU A  93     -26.496  59.102  59.664  1.00  0.00           C  
ATOM   1419  CD1 LEU A  93     -25.048  58.632  59.643  1.00  0.00           C  
ATOM   1420  CD2 LEU A  93     -26.850  59.721  61.007  1.00  0.00           C  
ATOM   1421  H   LEU A  93     -27.441  61.442  56.430  1.00  0.00           H  
ATOM   1422  HA  LEU A  93     -25.526  59.328  56.954  1.00  0.00           H  
ATOM   1423 1HB  LEU A  93     -25.998  60.941  58.701  1.00  0.00           H  
ATOM   1424 2HB  LEU A  93     -27.718  60.542  58.669  1.00  0.00           H  
ATOM   1425  HG  LEU A  93     -27.131  58.234  59.485  1.00  0.00           H  
ATOM   1426 1HD1 LEU A  93     -24.892  57.898  60.434  1.00  0.00           H  
ATOM   1427 2HD1 LEU A  93     -24.827  58.176  58.678  1.00  0.00           H  
ATOM   1428 3HD1 LEU A  93     -24.387  59.482  59.803  1.00  0.00           H  
ATOM   1429 1HD2 LEU A  93     -26.696  58.987  61.799  1.00  0.00           H  
ATOM   1430 2HD2 LEU A  93     -26.215  60.589  61.188  1.00  0.00           H  
ATOM   1431 3HD2 LEU A  93     -27.895  60.032  61.000  1.00  0.00           H  
ATOM   1432  N   VAL A  94     -26.940  57.230  56.704  1.00  0.00           N  
ATOM   1433  CA  VAL A  94     -27.748  56.041  56.448  1.00  0.00           C  
ATOM   1434  C   VAL A  94     -27.330  54.885  57.340  1.00  0.00           C  
ATOM   1435  O   VAL A  94     -26.205  54.385  57.233  1.00  0.00           O  
ATOM   1436  CB  VAL A  94     -27.621  55.615  54.973  1.00  0.00           C  
ATOM   1437  CG1 VAL A  94     -28.451  54.367  54.706  1.00  0.00           C  
ATOM   1438  CG2 VAL A  94     -28.056  56.755  54.066  1.00  0.00           C  
ATOM   1439  H   VAL A  94     -25.935  57.140  56.758  1.00  0.00           H  
ATOM   1440  HA  VAL A  94     -28.791  56.278  56.663  1.00  0.00           H  
ATOM   1441  HB  VAL A  94     -26.582  55.360  54.766  1.00  0.00           H  
ATOM   1442 1HG1 VAL A  94     -28.349  54.080  53.660  1.00  0.00           H  
ATOM   1443 2HG1 VAL A  94     -28.099  53.554  55.341  1.00  0.00           H  
ATOM   1444 3HG1 VAL A  94     -29.498  54.573  54.926  1.00  0.00           H  
ATOM   1445 1HG2 VAL A  94     -27.963  56.447  53.025  1.00  0.00           H  
ATOM   1446 2HG2 VAL A  94     -29.093  57.014  54.277  1.00  0.00           H  
ATOM   1447 3HG2 VAL A  94     -27.422  57.624  54.244  1.00  0.00           H  
ATOM   1448  N   MET A  95     -28.227  54.451  58.216  1.00  0.00           N  
ATOM   1449  CA  MET A  95     -27.912  53.342  59.100  1.00  0.00           C  
ATOM   1450  C   MET A  95     -28.199  52.036  58.378  1.00  0.00           C  
ATOM   1451  O   MET A  95     -29.304  51.798  57.901  1.00  0.00           O  
ATOM   1452  CB  MET A  95     -28.713  53.438  60.397  1.00  0.00           C  
ATOM   1453  CG  MET A  95     -28.454  54.702  61.205  1.00  0.00           C  
ATOM   1454  SD  MET A  95     -26.735  54.853  61.729  1.00  0.00           S  
ATOM   1455  CE  MET A  95     -26.616  53.497  62.892  1.00  0.00           C  
ATOM   1456  H   MET A  95     -29.136  54.886  58.277  1.00  0.00           H  
ATOM   1457  HA  MET A  95     -26.852  53.388  59.348  1.00  0.00           H  
ATOM   1458 1HB  MET A  95     -29.777  53.398  60.171  1.00  0.00           H  
ATOM   1459 2HB  MET A  95     -28.481  52.582  61.032  1.00  0.00           H  
ATOM   1460 1HG  MET A  95     -28.710  55.575  60.605  1.00  0.00           H  
ATOM   1461 2HG  MET A  95     -29.086  54.702  62.093  1.00  0.00           H  
ATOM   1462 1HE  MET A  95     -25.607  53.458  63.304  1.00  0.00           H  
ATOM   1463 2HE  MET A  95     -27.334  53.645  63.700  1.00  0.00           H  
ATOM   1464 3HE  MET A  95     -26.835  52.558  62.381  1.00  0.00           H  
ATOM   1465  N   THR A  96     -27.182  51.192  58.288  1.00  0.00           N  
ATOM   1466  CA  THR A  96     -27.312  49.924  57.599  1.00  0.00           C  
ATOM   1467  C   THR A  96     -27.428  48.744  58.559  1.00  0.00           C  
ATOM   1468  O   THR A  96     -27.841  47.658  58.152  1.00  0.00           O  
ATOM   1469  CB  THR A  96     -26.118  49.699  56.652  1.00  0.00           C  
ATOM   1470  CG2 THR A  96     -26.035  50.817  55.624  1.00  0.00           C  
ATOM   1471  OG1 THR A  96     -24.903  49.662  57.412  1.00  0.00           O  
ATOM   1472  H   THR A  96     -26.296  51.435  58.708  1.00  0.00           H  
ATOM   1473  HA  THR A  96     -28.223  49.947  57.001  1.00  0.00           H  
ATOM   1474  HB  THR A  96     -26.238  48.747  56.136  1.00  0.00           H  
ATOM   1475  HG1 THR A  96     -24.639  48.749  57.547  1.00  0.00           H  
ATOM   1476 1HG2 THR A  96     -25.186  50.642  54.964  1.00  0.00           H  
ATOM   1477 2HG2 THR A  96     -26.953  50.841  55.037  1.00  0.00           H  
ATOM   1478 3HG2 THR A  96     -25.906  51.771  56.134  1.00  0.00           H  
ATOM   1479  N   ASN A  97     -27.072  48.954  59.825  1.00  0.00           N  
ATOM   1480  CA  ASN A  97     -27.124  47.872  60.809  1.00  0.00           C  
ATOM   1481  C   ASN A  97     -27.565  48.289  62.200  1.00  0.00           C  
ATOM   1482  O   ASN A  97     -27.150  49.327  62.720  1.00  0.00           O  
ATOM   1483  CB  ASN A  97     -25.770  47.192  60.891  1.00  0.00           C  
ATOM   1484  CG  ASN A  97     -25.788  45.972  61.770  1.00  0.00           C  
ATOM   1485  ND2 ASN A  97     -24.656  45.644  62.337  1.00  0.00           N  
ATOM   1486  OD1 ASN A  97     -26.830  45.327  61.936  1.00  0.00           O  
ATOM   1487  H   ASN A  97     -26.761  49.870  60.117  1.00  0.00           H  
ATOM   1488  HA  ASN A  97     -27.871  47.145  60.485  1.00  0.00           H  
ATOM   1489 1HB  ASN A  97     -25.447  46.900  59.891  1.00  0.00           H  
ATOM   1490 2HB  ASN A  97     -25.033  47.894  61.281  1.00  0.00           H  
ATOM   1491 1HD2 ASN A  97     -24.609  44.841  62.933  1.00  0.00           H  
ATOM   1492 2HD2 ASN A  97     -23.838  46.195  62.176  1.00  0.00           H  
ATOM   1493  N   GLN A  98     -28.400  47.455  62.809  1.00  0.00           N  
ATOM   1494  CA  GLN A  98     -28.905  47.711  64.153  1.00  0.00           C  
ATOM   1495  C   GLN A  98     -27.806  47.676  65.206  1.00  0.00           C  
ATOM   1496  O   GLN A  98     -26.899  46.843  65.155  1.00  0.00           O  
ATOM   1497  CB  GLN A  98     -29.991  46.693  64.510  1.00  0.00           C  
ATOM   1498  CG  GLN A  98     -30.663  46.944  65.849  1.00  0.00           C  
ATOM   1499  CD  GLN A  98     -31.791  45.967  66.123  1.00  0.00           C  
ATOM   1500  NE2 GLN A  98     -32.544  46.217  67.188  1.00  0.00           N  
ATOM   1501  OE1 GLN A  98     -31.982  44.996  65.386  1.00  0.00           O  
ATOM   1502  H   GLN A  98     -28.693  46.619  62.324  1.00  0.00           H  
ATOM   1503  HA  GLN A  98     -29.344  48.708  64.173  1.00  0.00           H  
ATOM   1504 1HB  GLN A  98     -30.763  46.699  63.740  1.00  0.00           H  
ATOM   1505 2HB  GLN A  98     -29.559  45.693  64.533  1.00  0.00           H  
ATOM   1506 1HG  GLN A  98     -29.922  46.841  66.641  1.00  0.00           H  
ATOM   1507 2HG  GLN A  98     -31.077  47.953  65.853  1.00  0.00           H  
ATOM   1508 1HE2 GLN A  98     -33.303  45.607  67.419  1.00  0.00           H  
ATOM   1509 2HE2 GLN A  98     -32.354  47.016  67.759  1.00  0.00           H  
ATOM   1510  N   GLU A  99     -27.904  48.595  66.160  1.00  0.00           N  
ATOM   1511  CA  GLU A  99     -26.951  48.688  67.254  1.00  0.00           C  
ATOM   1512  C   GLU A  99     -26.906  47.336  67.952  1.00  0.00           C  
ATOM   1513  O   GLU A  99     -27.923  46.638  68.036  1.00  0.00           O  
ATOM   1514  CB  GLU A  99     -27.341  49.793  68.238  1.00  0.00           C  
ATOM   1515  CG  GLU A  99     -26.344  50.011  69.367  1.00  0.00           C  
ATOM   1516  CD  GLU A  99     -26.727  51.145  70.276  1.00  0.00           C  
ATOM   1517  OE1 GLU A  99     -27.733  51.766  70.028  1.00  0.00           O  
ATOM   1518  OE2 GLU A  99     -26.014  51.391  71.220  1.00  0.00           O1-
ATOM   1519  H   GLU A  99     -28.671  49.251  66.119  1.00  0.00           H  
ATOM   1520  HA  GLU A  99     -25.970  48.923  66.839  1.00  0.00           H  
ATOM   1521 1HB  GLU A  99     -27.452  50.736  67.702  1.00  0.00           H  
ATOM   1522 2HB  GLU A  99     -28.307  49.556  68.686  1.00  0.00           H  
ATOM   1523 1HG  GLU A  99     -26.271  49.097  69.956  1.00  0.00           H  
ATOM   1524 2HG  GLU A  99     -25.363  50.212  68.937  1.00  0.00           H  
ATOM   1525  N   ILE A 100     -25.729  46.961  68.436  1.00  0.00           N  
ATOM   1526  CA  ILE A 100     -25.579  45.696  69.144  1.00  0.00           C  
ATOM   1527  C   ILE A 100     -25.647  45.952  70.644  1.00  0.00           C  
ATOM   1528  O   ILE A 100     -25.178  46.975  71.142  1.00  0.00           O  
ATOM   1529  CB  ILE A 100     -24.251  45.004  68.787  1.00  0.00           C  
ATOM   1530  CG1 ILE A 100     -23.065  45.892  69.175  1.00  0.00           C  
ATOM   1531  CG2 ILE A 100     -24.207  44.671  67.304  1.00  0.00           C  
ATOM   1532  CD1 ILE A 100     -21.724  45.205  69.058  1.00  0.00           C  
ATOM   1533  H   ILE A 100     -24.922  47.556  68.315  1.00  0.00           H  
ATOM   1534  HA  ILE A 100     -26.394  45.036  68.850  1.00  0.00           H  
ATOM   1535  HB  ILE A 100     -24.155  44.083  69.360  1.00  0.00           H  
ATOM   1536 1HG1 ILE A 100     -23.051  46.778  68.541  1.00  0.00           H  
ATOM   1537 2HG1 ILE A 100     -23.185  46.230  70.204  1.00  0.00           H  
ATOM   1538 1HG2 ILE A 100     -23.261  44.183  67.068  1.00  0.00           H  
ATOM   1539 2HG2 ILE A 100     -25.031  44.002  67.057  1.00  0.00           H  
ATOM   1540 3HG2 ILE A 100     -24.297  45.588  66.721  1.00  0.00           H  
ATOM   1541 1HD1 ILE A 100     -20.934  45.897  69.350  1.00  0.00           H  
ATOM   1542 2HD1 ILE A 100     -21.703  44.333  69.713  1.00  0.00           H  
ATOM   1543 3HD1 ILE A 100     -21.566  44.889  68.028  1.00  0.00           H  
ATOM   1544  N   GLU A 101     -26.240  45.002  71.349  1.00  0.00           N  
ATOM   1545  CA  GLU A 101     -26.417  45.059  72.790  1.00  0.00           C  
ATOM   1546  C   GLU A 101     -25.220  44.441  73.524  1.00  0.00           C  
ATOM   1547  O   GLU A 101     -24.805  44.926  74.581  1.00  0.00           O  
ATOM   1548  CB  GLU A 101     -27.707  44.340  73.191  1.00  0.00           C  
ATOM   1549  CG  GLU A 101     -28.981  45.019  72.710  1.00  0.00           C  
ATOM   1550  CD  GLU A 101     -30.226  44.270  73.097  1.00  0.00           C  
ATOM   1551  OE1 GLU A 101     -30.106  43.189  73.621  1.00  0.00           O  
ATOM   1552  OE2 GLU A 101     -31.297  44.780  72.868  1.00  0.00           O1-
ATOM   1553  H   GLU A 101     -26.584  44.199  70.843  1.00  0.00           H  
ATOM   1554  HA  GLU A 101     -26.484  46.105  73.089  1.00  0.00           H  
ATOM   1555 1HB  GLU A 101     -27.697  43.326  72.791  1.00  0.00           H  
ATOM   1556 2HB  GLU A 101     -27.758  44.263  74.277  1.00  0.00           H  
ATOM   1557 1HG  GLU A 101     -29.028  46.022  73.134  1.00  0.00           H  
ATOM   1558 2HG  GLU A 101     -28.942  45.115  71.626  1.00  0.00           H  
ATOM   1559  N   GLN A 102     -24.667  43.374  72.958  1.00  0.00           N  
ATOM   1560  CA  GLN A 102     -23.537  42.689  73.578  1.00  0.00           C  
ATOM   1561  C   GLN A 102     -22.190  43.130  73.035  1.00  0.00           C  
ATOM   1562  O   GLN A 102     -22.001  43.249  71.825  1.00  0.00           O  
ATOM   1563  CB  GLN A 102     -23.682  41.175  73.400  1.00  0.00           C  
ATOM   1564  CG  GLN A 102     -24.937  40.593  74.027  1.00  0.00           C  
ATOM   1565  CD  GLN A 102     -24.947  40.731  75.538  1.00  0.00           C  
ATOM   1566  NE2 GLN A 102     -26.032  41.280  76.073  1.00  0.00           N  
ATOM   1567  OE1 GLN A 102     -23.990  40.349  76.217  1.00  0.00           O  
ATOM   1568  H   GLN A 102     -25.032  43.027  72.083  1.00  0.00           H  
ATOM   1569  HA  GLN A 102     -23.538  42.916  74.644  1.00  0.00           H  
ATOM   1570 1HB  GLN A 102     -23.694  40.933  72.337  1.00  0.00           H  
ATOM   1571 2HB  GLN A 102     -22.822  40.673  73.841  1.00  0.00           H  
ATOM   1572 1HG  GLN A 102     -25.807  41.117  73.630  1.00  0.00           H  
ATOM   1573 2HG  GLN A 102     -24.996  39.532  73.781  1.00  0.00           H  
ATOM   1574 1HE2 GLN A 102     -26.095  41.398  77.065  1.00  0.00           H  
ATOM   1575 2HE2 GLN A 102     -26.785  41.577  75.486  1.00  0.00           H  
ATOM   1576  N   THR A 103     -21.251  43.359  73.944  1.00  0.00           N  
ATOM   1577  CA  THR A 103     -19.909  43.787  73.573  1.00  0.00           C  
ATOM   1578  C   THR A 103     -19.191  42.675  72.814  1.00  0.00           C  
ATOM   1579  O   THR A 103     -19.313  41.494  73.159  1.00  0.00           O  
ATOM   1580  CB  THR A 103     -19.088  44.192  74.811  1.00  0.00           C  
ATOM   1581  CG2 THR A 103     -19.832  45.240  75.625  1.00  0.00           C  
ATOM   1582  OG1 THR A 103     -18.850  43.038  75.628  1.00  0.00           O  
ATOM   1583  H   THR A 103     -21.475  43.233  74.921  1.00  0.00           H  
ATOM   1584  HA  THR A 103     -19.991  44.660  72.926  1.00  0.00           H  
ATOM   1585  HB  THR A 103     -18.129  44.600  74.494  1.00  0.00           H  
ATOM   1586  HG1 THR A 103     -18.657  42.284  75.067  1.00  0.00           H  
ATOM   1587 1HG2 THR A 103     -19.237  45.514  76.496  1.00  0.00           H  
ATOM   1588 2HG2 THR A 103     -20.004  46.123  75.010  1.00  0.00           H  
ATOM   1589 3HG2 THR A 103     -20.788  44.835  75.953  1.00  0.00           H  
ATOM   1590  N   THR A 104     -18.452  43.055  71.774  1.00  0.00           N  
ATOM   1591  CA  THR A 104     -17.732  42.100  70.941  1.00  0.00           C  
ATOM   1592  C   THR A 104     -16.340  42.630  70.651  1.00  0.00           C  
ATOM   1593  O   THR A 104     -16.155  43.831  70.492  1.00  0.00           O  
ATOM   1594  CB  THR A 104     -18.475  41.823  69.621  1.00  0.00           C  
ATOM   1595  CG2 THR A 104     -18.570  43.091  68.786  1.00  0.00           C  
ATOM   1596  OG1 THR A 104     -17.776  40.817  68.878  1.00  0.00           O  
ATOM   1597  H   THR A 104     -18.391  44.040  71.558  1.00  0.00           H  
ATOM   1598  HA  THR A 104     -17.656  41.157  71.483  1.00  0.00           H  
ATOM   1599  HB  THR A 104     -19.481  41.462  69.838  1.00  0.00           H  
ATOM   1600  HG1 THR A 104     -16.886  41.122  68.685  1.00  0.00           H  
ATOM   1601 1HG2 THR A 104     -19.098  42.876  67.858  1.00  0.00           H  
ATOM   1602 2HG2 THR A 104     -19.111  43.855  69.344  1.00  0.00           H  
ATOM   1603 3HG2 THR A 104     -17.568  43.451  68.558  1.00  0.00           H  
ATOM   1604  N   PRO A 105     -15.338  41.742  70.571  1.00  0.00           N  
ATOM   1605  CA  PRO A 105     -13.978  42.211  70.298  1.00  0.00           C  
ATOM   1606  C   PRO A 105     -13.684  42.427  68.812  1.00  0.00           C  
ATOM   1607  O   PRO A 105     -12.704  41.915  68.289  1.00  0.00           O  
ATOM   1608  CB  PRO A 105     -13.121  41.078  70.871  1.00  0.00           C  
ATOM   1609  CG  PRO A 105     -13.933  39.850  70.634  1.00  0.00           C  
ATOM   1610  CD  PRO A 105     -15.353  40.289  70.869  1.00  0.00           C  
ATOM   1611  HA  PRO A 105     -13.813  43.166  70.819  1.00  0.00           H  
ATOM   1612 1HB  PRO A 105     -12.146  41.049  70.363  1.00  0.00           H  
ATOM   1613 2HB  PRO A 105     -12.923  41.259  71.938  1.00  0.00           H  
ATOM   1614 1HG  PRO A 105     -13.768  39.477  69.613  1.00  0.00           H  
ATOM   1615 2HG  PRO A 105     -13.618  39.049  71.319  1.00  0.00           H  
ATOM   1616 1HD  PRO A 105     -16.023  39.750  70.182  1.00  0.00           H  
ATOM   1617 2HD  PRO A 105     -15.631  40.093  71.915  1.00  0.00           H  
ATOM   1618  N   LYS A 106     -14.540  43.188  68.134  1.00  0.00           N  
ATOM   1619  CA  LYS A 106     -14.343  43.464  66.710  1.00  0.00           C  
ATOM   1620  C   LYS A 106     -15.030  44.769  66.335  1.00  0.00           C  
ATOM   1621  O   LYS A 106     -15.817  45.299  67.109  1.00  0.00           O  
ATOM   1622  CB  LYS A 106     -14.877  42.317  65.851  1.00  0.00           C  
ATOM   1623  CG  LYS A 106     -16.395  42.205  65.824  1.00  0.00           C  
ATOM   1624  CD  LYS A 106     -16.847  41.020  64.983  1.00  0.00           C  
ATOM   1625  CE  LYS A 106     -18.365  40.927  64.927  1.00  0.00           C  
ATOM   1626  NZ  LYS A 106     -18.822  39.771  64.109  1.00  0.00           N1+
ATOM   1627  H   LYS A 106     -15.341  43.584  68.606  1.00  0.00           H  
ATOM   1628  HA  LYS A 106     -13.274  43.566  66.522  1.00  0.00           H  
ATOM   1629 1HB  LYS A 106     -14.532  42.440  64.824  1.00  0.00           H  
ATOM   1630 2HB  LYS A 106     -14.478  41.371  66.218  1.00  0.00           H  
ATOM   1631 1HG  LYS A 106     -16.769  42.081  66.841  1.00  0.00           H  
ATOM   1632 2HG  LYS A 106     -16.820  43.118  65.408  1.00  0.00           H  
ATOM   1633 1HD  LYS A 106     -16.460  41.125  63.969  1.00  0.00           H  
ATOM   1634 2HD  LYS A 106     -16.452  40.099  65.411  1.00  0.00           H  
ATOM   1635 1HE  LYS A 106     -18.761  40.822  65.936  1.00  0.00           H  
ATOM   1636 2HE  LYS A 106     -18.770  41.843  64.496  1.00  0.00           H  
ATOM   1637 1HZ  LYS A 106     -19.832  39.745  64.096  1.00  0.00           H  
ATOM   1638 2HZ  LYS A 106     -18.476  39.868  63.164  1.00  0.00           H  
ATOM   1639 3HZ  LYS A 106     -18.469  38.914  64.510  1.00  0.00           H  
ATOM   1640  N   THR A 107     -14.718  45.294  65.156  1.00  0.00           N  
ATOM   1641  CA  THR A 107     -15.346  46.528  64.708  1.00  0.00           C  
ATOM   1642  C   THR A 107     -16.690  46.148  64.095  1.00  0.00           C  
ATOM   1643  O   THR A 107     -16.791  45.188  63.326  1.00  0.00           O  
ATOM   1644  CB  THR A 107     -14.476  47.287  63.689  1.00  0.00           C  
ATOM   1645  CG2 THR A 107     -13.237  47.855  64.363  1.00  0.00           C  
ATOM   1646  OG1 THR A 107     -14.079  46.396  62.639  1.00  0.00           O  
ATOM   1647  H   THR A 107     -14.041  44.841  64.558  1.00  0.00           H  
ATOM   1648  HA  THR A 107     -15.482  47.180  65.571  1.00  0.00           H  
ATOM   1649  HB  THR A 107     -15.053  48.104  63.255  1.00  0.00           H  
ATOM   1650  HG1 THR A 107     -14.162  45.489  62.941  1.00  0.00           H  
ATOM   1651 1HG2 THR A 107     -12.635  48.388  63.628  1.00  0.00           H  
ATOM   1652 2HG2 THR A 107     -13.536  48.542  65.155  1.00  0.00           H  
ATOM   1653 3HG2 THR A 107     -12.651  47.042  64.791  1.00  0.00           H  
ATOM   1654  N   VAL A 108     -17.728  46.889  64.446  1.00  0.00           N  
ATOM   1655  CA  VAL A 108     -19.045  46.612  63.896  1.00  0.00           C  
ATOM   1656  C   VAL A 108     -19.621  47.882  63.278  1.00  0.00           C  
ATOM   1657  O   VAL A 108     -19.959  48.837  63.981  1.00  0.00           O  
ATOM   1658  CB  VAL A 108     -19.992  46.089  64.992  1.00  0.00           C  
ATOM   1659  CG1 VAL A 108     -21.371  45.806  64.415  1.00  0.00           C  
ATOM   1660  CG2 VAL A 108     -19.407  44.837  65.628  1.00  0.00           C  
ATOM   1661  H   VAL A 108     -17.618  47.653  65.098  1.00  0.00           H  
ATOM   1662  HA  VAL A 108     -18.944  45.850  63.122  1.00  0.00           H  
ATOM   1663  HB  VAL A 108     -20.114  46.860  65.753  1.00  0.00           H  
ATOM   1664 1HG1 VAL A 108     -22.027  45.437  65.203  1.00  0.00           H  
ATOM   1665 2HG1 VAL A 108     -21.786  46.724  63.998  1.00  0.00           H  
ATOM   1666 3HG1 VAL A 108     -21.289  45.054  63.630  1.00  0.00           H  
ATOM   1667 1HG2 VAL A 108     -20.081  44.473  66.402  1.00  0.00           H  
ATOM   1668 2HG2 VAL A 108     -19.279  44.068  64.866  1.00  0.00           H  
ATOM   1669 3HG2 VAL A 108     -18.439  45.072  66.071  1.00  0.00           H  
ATOM   1670  N   ARG A 109     -19.690  47.896  61.951  1.00  0.00           N  
ATOM   1671  CA  ARG A 109     -20.219  49.052  61.248  1.00  0.00           C  
ATOM   1672  C   ARG A 109     -21.744  49.100  61.382  1.00  0.00           C  
ATOM   1673  O   ARG A 109     -22.423  48.079  61.267  1.00  0.00           O  
ATOM   1674  CB  ARG A 109     -19.832  49.010  59.777  1.00  0.00           C  
ATOM   1675  CG  ARG A 109     -20.016  50.321  59.030  1.00  0.00           C  
ATOM   1676  CD  ARG A 109     -19.532  50.228  57.629  1.00  0.00           C  
ATOM   1677  NE  ARG A 109     -19.763  51.459  56.891  1.00  0.00           N  
ATOM   1678  CZ  ARG A 109     -18.911  52.503  56.859  1.00  0.00           C  
ATOM   1679  NH1 ARG A 109     -17.779  52.449  57.525  1.00  0.00           N1+
ATOM   1680  NH2 ARG A 109     -19.214  53.581  56.157  1.00  0.00           N  
ATOM   1681  H   ARG A 109     -19.373  47.099  61.418  1.00  0.00           H  
ATOM   1682  HA  ARG A 109     -19.849  49.954  61.737  1.00  0.00           H  
ATOM   1683 1HB  ARG A 109     -18.786  48.722  59.685  1.00  0.00           H  
ATOM   1684 2HB  ARG A 109     -20.426  48.253  59.266  1.00  0.00           H  
ATOM   1685 1HG  ARG A 109     -21.074  50.583  59.010  1.00  0.00           H  
ATOM   1686 2HG  ARG A 109     -19.456  51.110  59.534  1.00  0.00           H  
ATOM   1687 1HD  ARG A 109     -18.461  50.025  57.627  1.00  0.00           H  
ATOM   1688 2HD  ARG A 109     -20.054  49.421  57.116  1.00  0.00           H  
ATOM   1689  HE  ARG A 109     -20.624  51.538  56.366  1.00  0.00           H  
ATOM   1690 1HH1 ARG A 109     -17.548  51.625  58.061  1.00  0.00           H  
ATOM   1691 2HH1 ARG A 109     -17.141  53.231  57.500  1.00  0.00           H  
ATOM   1692 1HH2 ARG A 109     -20.084  53.623  55.644  1.00  0.00           H  
ATOM   1693 2HH2 ARG A 109     -18.576  54.363  56.132  1.00  0.00           H  
ATOM   1694  N   LEU A 110     -22.271  50.291  61.632  1.00  0.00           N  
ATOM   1695  CA  LEU A 110     -23.707  50.480  61.786  1.00  0.00           C  
ATOM   1696  C   LEU A 110     -24.273  51.331  60.656  1.00  0.00           C  
ATOM   1697  O   LEU A 110     -25.433  51.175  60.264  1.00  0.00           O  
ATOM   1698  CB  LEU A 110     -24.013  51.141  63.136  1.00  0.00           C  
ATOM   1699  CG  LEU A 110     -23.585  50.347  64.377  1.00  0.00           C  
ATOM   1700  CD1 LEU A 110     -23.870  51.167  65.628  1.00  0.00           C  
ATOM   1701  CD2 LEU A 110     -24.327  49.020  64.412  1.00  0.00           C  
ATOM   1702  H   LEU A 110     -21.658  51.089  61.718  1.00  0.00           H  
ATOM   1703  HA  LEU A 110     -24.191  49.505  61.741  1.00  0.00           H  
ATOM   1704 1HB  LEU A 110     -23.511  52.107  63.172  1.00  0.00           H  
ATOM   1705 2HB  LEU A 110     -25.087  51.310  63.205  1.00  0.00           H  
ATOM   1706  HG  LEU A 110     -22.511  50.161  64.338  1.00  0.00           H  
ATOM   1707 1HD1 LEU A 110     -23.566  50.603  66.510  1.00  0.00           H  
ATOM   1708 2HD1 LEU A 110     -23.311  52.102  65.586  1.00  0.00           H  
ATOM   1709 3HD1 LEU A 110     -24.936  51.383  65.686  1.00  0.00           H  
ATOM   1710 1HD2 LEU A 110     -24.022  48.455  65.294  1.00  0.00           H  
ATOM   1711 2HD2 LEU A 110     -25.401  49.204  64.453  1.00  0.00           H  
ATOM   1712 3HD2 LEU A 110     -24.091  48.447  63.515  1.00  0.00           H  
ATOM   1713  N   GLY A 111     -23.456  52.237  60.129  1.00  0.00           N  
ATOM   1714  CA  GLY A 111     -23.939  53.097  59.076  1.00  0.00           C  
ATOM   1715  C   GLY A 111     -22.852  53.829  58.325  1.00  0.00           C  
ATOM   1716  O   GLY A 111     -21.656  53.623  58.548  1.00  0.00           O  
ATOM   1717  H   GLY A 111     -22.503  52.338  60.449  1.00  0.00           H  
ATOM   1718 1HA  GLY A 111     -24.509  52.508  58.358  1.00  0.00           H  
ATOM   1719 2HA  GLY A 111     -24.619  53.838  59.495  1.00  0.00           H  
ATOM   1720  N   ILE A 112     -23.288  54.719  57.446  1.00  0.00           N  
ATOM   1721  CA  ILE A 112     -22.371  55.458  56.617  1.00  0.00           C  
ATOM   1722  C   ILE A 112     -22.936  56.805  56.214  1.00  0.00           C  
ATOM   1723  O   ILE A 112     -24.153  57.010  56.182  1.00  0.00           O  
ATOM   1724  CB  ILE A 112     -22.013  54.652  55.355  1.00  0.00           C  
ATOM   1725  CG1 ILE A 112     -23.181  54.665  54.365  1.00  0.00           C  
ATOM   1726  CG2 ILE A 112     -21.639  53.225  55.723  1.00  0.00           C  
ATOM   1727  CD1 ILE A 112     -24.367  53.839  54.808  1.00  0.00           C  
ATOM   1728  H   ILE A 112     -24.280  54.886  57.352  1.00  0.00           H  
ATOM   1729  HA  ILE A 112     -21.459  55.636  57.185  1.00  0.00           H  
ATOM   1730  HB  ILE A 112     -21.168  55.121  54.851  1.00  0.00           H  
ATOM   1731 1HG1 ILE A 112     -23.517  55.690  54.212  1.00  0.00           H  
ATOM   1732 2HG1 ILE A 112     -22.844  54.285  53.400  1.00  0.00           H  
ATOM   1733 1HG2 ILE A 112     -21.390  52.669  54.820  1.00  0.00           H  
ATOM   1734 2HG2 ILE A 112     -20.779  53.235  56.391  1.00  0.00           H  
ATOM   1735 3HG2 ILE A 112     -22.481  52.745  56.223  1.00  0.00           H  
ATOM   1736 1HD1 ILE A 112     -25.153  53.897  54.055  1.00  0.00           H  
ATOM   1737 2HD1 ILE A 112     -24.060  52.800  54.934  1.00  0.00           H  
ATOM   1738 3HD1 ILE A 112     -24.743  54.223  55.755  1.00  0.00           H  
ATOM   1739  N   VAL A 113     -22.026  57.724  55.920  1.00  0.00           N  
ATOM   1740  CA  VAL A 113     -22.376  59.054  55.462  1.00  0.00           C  
ATOM   1741  C   VAL A 113     -21.762  59.149  54.075  1.00  0.00           C  
ATOM   1742  O   VAL A 113     -20.751  58.496  53.801  1.00  0.00           O  
ATOM   1743  CB  VAL A 113     -21.822  60.151  56.390  1.00  0.00           C  
ATOM   1744  CG1 VAL A 113     -22.533  60.121  57.735  1.00  0.00           C  
ATOM   1745  CG2 VAL A 113     -20.322  59.969  56.569  1.00  0.00           C  
ATOM   1746  H   VAL A 113     -21.051  57.479  56.022  1.00  0.00           H  
ATOM   1747  HA  VAL A 113     -23.463  59.139  55.445  1.00  0.00           H  
ATOM   1748  HB  VAL A 113     -22.019  61.126  55.944  1.00  0.00           H  
ATOM   1749 1HG1 VAL A 113     -22.129  60.903  58.378  1.00  0.00           H  
ATOM   1750 2HG1 VAL A 113     -23.599  60.289  57.586  1.00  0.00           H  
ATOM   1751 3HG1 VAL A 113     -22.380  59.150  58.205  1.00  0.00           H  
ATOM   1752 1HG2 VAL A 113     -19.937  60.748  57.226  1.00  0.00           H  
ATOM   1753 2HG2 VAL A 113     -20.124  58.992  57.010  1.00  0.00           H  
ATOM   1754 3HG2 VAL A 113     -19.829  60.035  55.599  1.00  0.00           H  
ATOM   1755  N   GLY A 114     -22.377  59.932  53.190  1.00  0.00           N  
ATOM   1756  CA  GLY A 114     -21.840  60.083  51.845  1.00  0.00           C  
ATOM   1757  C   GLY A 114     -21.657  58.760  51.113  1.00  0.00           C  
ATOM   1758  O   GLY A 114     -22.570  57.939  51.090  1.00  0.00           O  
ATOM   1759  H   GLY A 114     -23.220  60.428  53.442  1.00  0.00           H  
ATOM   1760 1HA  GLY A 114     -22.505  60.715  51.256  1.00  0.00           H  
ATOM   1761 2HA  GLY A 114     -20.876  60.588  51.893  1.00  0.00           H  
ATOM   1762  N   LYS A 115     -20.485  58.554  50.512  1.00  0.00           N  
ATOM   1763  CA  LYS A 115     -20.204  57.319  49.783  1.00  0.00           C  
ATOM   1764  C   LYS A 115     -19.647  56.239  50.704  1.00  0.00           C  
ATOM   1765  O   LYS A 115     -19.440  55.102  50.288  1.00  0.00           O  
ATOM   1766  CB  LYS A 115     -19.225  57.586  48.638  1.00  0.00           C  
ATOM   1767  CG  LYS A 115     -19.825  58.345  47.462  1.00  0.00           C  
ATOM   1768  CD  LYS A 115     -20.734  57.450  46.633  1.00  0.00           C  
ATOM   1769  CE  LYS A 115     -22.151  57.435  47.186  1.00  0.00           C  
ATOM   1770  NZ  LYS A 115     -23.112  56.808  46.238  1.00  0.00           N1+
ATOM   1771  H   LYS A 115     -19.773  59.269  50.561  1.00  0.00           H  
ATOM   1772  HA  LYS A 115     -21.138  56.945  49.363  1.00  0.00           H  
ATOM   1773 1HB  LYS A 115     -18.378  58.161  49.011  1.00  0.00           H  
ATOM   1774 2HB  LYS A 115     -18.838  56.638  48.263  1.00  0.00           H  
ATOM   1775 1HG  LYS A 115     -20.403  59.192  47.832  1.00  0.00           H  
ATOM   1776 2HG  LYS A 115     -19.024  58.723  46.827  1.00  0.00           H  
ATOM   1777 1HD  LYS A 115     -20.758  57.810  45.603  1.00  0.00           H  
ATOM   1778 2HD  LYS A 115     -20.343  56.433  46.634  1.00  0.00           H  
ATOM   1779 1HE  LYS A 115     -22.170  56.880  48.123  1.00  0.00           H  
ATOM   1780 2HE  LYS A 115     -22.474  58.456  47.388  1.00  0.00           H  
ATOM   1781 1HZ  LYS A 115     -24.038  56.817  46.641  1.00  0.00           H  
ATOM   1782 2HZ  LYS A 115     -23.117  57.326  45.370  1.00  0.00           H  
ATOM   1783 3HZ  LYS A 115     -22.834  55.854  46.058  1.00  0.00           H  
ATOM   1784  N   GLY A 116     -19.398  56.594  51.956  1.00  0.00           N  
ATOM   1785  CA  GLY A 116     -18.888  55.616  52.897  1.00  0.00           C  
ATOM   1786  C   GLY A 116     -17.419  55.290  52.747  1.00  0.00           C  
ATOM   1787  O   GLY A 116     -16.992  54.176  53.047  1.00  0.00           O  
ATOM   1788  H   GLY A 116     -19.558  57.541  52.269  1.00  0.00           H  
ATOM   1789 1HA  GLY A 116     -19.046  55.973  53.915  1.00  0.00           H  
ATOM   1790 2HA  GLY A 116     -19.446  54.686  52.793  1.00  0.00           H  
ATOM   1791  N   GLY A 117     -16.645  56.259  52.271  1.00  0.00           N  
ATOM   1792  CA  GLY A 117     -15.221  56.050  52.122  1.00  0.00           C  
ATOM   1793  C   GLY A 117     -14.600  56.259  53.492  1.00  0.00           C  
ATOM   1794  O   GLY A 117     -15.322  56.396  54.480  1.00  0.00           O  
ATOM   1795  H   GLY A 117     -17.042  57.150  52.009  1.00  0.00           H  
ATOM   1796 1HA  GLY A 117     -15.039  55.045  51.741  1.00  0.00           H  
ATOM   1797 2HA  GLY A 117     -14.826  56.749  51.385  1.00  0.00           H  
ATOM   1798  N   GLN A 118     -13.275  56.283  53.564  1.00  0.00           N  
ATOM   1799  CA  GLN A 118     -12.599  56.485  54.837  1.00  0.00           C  
ATOM   1800  C   GLN A 118     -13.122  57.730  55.559  1.00  0.00           C  
ATOM   1801  O   GLN A 118     -13.294  58.787  54.949  1.00  0.00           O  
ATOM   1802  CB  GLN A 118     -11.087  56.599  54.622  1.00  0.00           C  
ATOM   1803  CG  GLN A 118     -10.316  57.049  55.851  1.00  0.00           C  
ATOM   1804  CD  GLN A 118     -10.308  55.998  56.945  1.00  0.00           C  
ATOM   1805  NE2 GLN A 118      -9.541  56.250  58.000  1.00  0.00           N  
ATOM   1806  OE1 GLN A 118     -10.983  54.970  56.843  1.00  0.00           O  
ATOM   1807  H   GLN A 118     -12.722  56.160  52.728  1.00  0.00           H  
ATOM   1808  HA  GLN A 118     -12.794  55.621  55.473  1.00  0.00           H  
ATOM   1809 1HB  GLN A 118     -10.690  55.633  54.310  1.00  0.00           H  
ATOM   1810 2HB  GLN A 118     -10.887  57.310  53.820  1.00  0.00           H  
ATOM   1811 1HG  GLN A 118      -9.284  57.253  55.565  1.00  0.00           H  
ATOM   1812 2HG  GLN A 118     -10.779  57.952  56.248  1.00  0.00           H  
ATOM   1813 1HE2 GLN A 118      -9.495  55.593  58.754  1.00  0.00           H  
ATOM   1814 2HE2 GLN A 118      -9.010  57.096  58.042  1.00  0.00           H  
ATOM   1815  N   GLY A 119     -13.388  57.586  56.855  1.00  0.00           N  
ATOM   1816  CA  GLY A 119     -13.890  58.698  57.644  1.00  0.00           C  
ATOM   1817  C   GLY A 119     -15.350  59.033  57.369  1.00  0.00           C  
ATOM   1818  O   GLY A 119     -15.820  60.102  57.744  1.00  0.00           O  
ATOM   1819  H   GLY A 119     -13.241  56.692  57.302  1.00  0.00           H  
ATOM   1820 1HA  GLY A 119     -13.783  58.469  58.705  1.00  0.00           H  
ATOM   1821 2HA  GLY A 119     -13.290  59.585  57.445  1.00  0.00           H  
ATOM   1822  N   GLU A 120     -16.064  58.125  56.713  1.00  0.00           N  
ATOM   1823  CA  GLU A 120     -17.473  58.326  56.399  1.00  0.00           C  
ATOM   1824  C   GLU A 120     -18.231  57.090  56.877  1.00  0.00           C  
ATOM   1825  O   GLU A 120     -19.355  56.826  56.457  1.00  0.00           O  
ATOM   1826  CB  GLU A 120     -17.684  58.548  54.900  1.00  0.00           C  
ATOM   1827  CG  GLU A 120     -16.858  59.681  54.309  1.00  0.00           C  
ATOM   1828  CD  GLU A 120     -17.121  59.896  52.845  1.00  0.00           C  
ATOM   1829  OE1 GLU A 120     -18.067  60.575  52.523  1.00  0.00           O  
ATOM   1830  OE2 GLU A 120     -16.375  59.380  52.046  1.00  0.00           O1-
ATOM   1831  H   GLU A 120     -15.613  57.269  56.424  1.00  0.00           H  
ATOM   1832  HA  GLU A 120     -17.824  59.210  56.932  1.00  0.00           H  
ATOM   1833 1HB  GLU A 120     -17.436  57.635  54.358  1.00  0.00           H  
ATOM   1834 2HB  GLU A 120     -18.735  58.766  54.709  1.00  0.00           H  
ATOM   1835 1HG  GLU A 120     -17.086  60.602  54.846  1.00  0.00           H  
ATOM   1836 2HG  GLU A 120     -15.801  59.461  54.455  1.00  0.00           H  
ATOM   1837  N   ARG A 121     -17.601  56.344  57.775  1.00  0.00           N  
ATOM   1838  CA  ARG A 121     -18.172  55.114  58.308  1.00  0.00           C  
ATOM   1839  C   ARG A 121     -18.469  55.230  59.797  1.00  0.00           C  
ATOM   1840  O   ARG A 121     -17.688  55.810  60.555  1.00  0.00           O  
ATOM   1841  CB  ARG A 121     -17.227  53.945  58.075  1.00  0.00           C  
ATOM   1842  CG  ARG A 121     -16.844  53.711  56.622  1.00  0.00           C  
ATOM   1843  CD  ARG A 121     -15.916  52.561  56.477  1.00  0.00           C  
ATOM   1844  NE  ARG A 121     -15.509  52.363  55.095  1.00  0.00           N  
ATOM   1845  CZ  ARG A 121     -16.186  51.620  54.198  1.00  0.00           C  
ATOM   1846  NH1 ARG A 121     -17.296  51.012  54.551  1.00  0.00           N1+
ATOM   1847  NH2 ARG A 121     -15.733  51.501  52.962  1.00  0.00           N  
ATOM   1848  H   ARG A 121     -16.692  56.645  58.097  1.00  0.00           H  
ATOM   1849  HA  ARG A 121     -19.142  54.951  57.838  1.00  0.00           H  
ATOM   1850 1HB  ARG A 121     -16.307  54.103  58.637  1.00  0.00           H  
ATOM   1851 2HB  ARG A 121     -17.684  53.028  58.447  1.00  0.00           H  
ATOM   1852 1HG  ARG A 121     -17.741  53.503  56.039  1.00  0.00           H  
ATOM   1853 2HG  ARG A 121     -16.353  54.601  56.228  1.00  0.00           H  
ATOM   1854 1HD  ARG A 121     -15.021  52.738  57.073  1.00  0.00           H  
ATOM   1855 2HD  ARG A 121     -16.406  51.651  56.821  1.00  0.00           H  
ATOM   1856  HE  ARG A 121     -14.659  52.815  54.785  1.00  0.00           H  
ATOM   1857 1HH1 ARG A 121     -17.643  51.102  55.496  1.00  0.00           H  
ATOM   1858 2HH1 ARG A 121     -17.803  50.455  53.879  1.00  0.00           H  
ATOM   1859 1HH2 ARG A 121     -14.879  51.969  52.690  1.00  0.00           H  
ATOM   1860 2HH2 ARG A 121     -16.239  50.945  52.290  1.00  0.00           H  
ATOM   1861  N   ILE A 122     -19.596  54.668  60.215  1.00  0.00           N  
ATOM   1862  CA  ILE A 122     -20.013  54.743  61.611  1.00  0.00           C  
ATOM   1863  C   ILE A 122     -20.039  53.373  62.275  1.00  0.00           C  
ATOM   1864  O   ILE A 122     -20.619  52.426  61.736  1.00  0.00           O  
ATOM   1865  CB  ILE A 122     -21.405  55.391  61.728  1.00  0.00           C  
ATOM   1866  CG1 ILE A 122     -21.347  56.860  61.304  1.00  0.00           C  
ATOM   1867  CG2 ILE A 122     -21.932  55.264  63.149  1.00  0.00           C  
ATOM   1868  CD1 ILE A 122     -21.611  57.082  59.832  1.00  0.00           C  
ATOM   1869  H   ILE A 122     -20.180  54.177  59.553  1.00  0.00           H  
ATOM   1870  HA  ILE A 122     -19.297  55.360  62.153  1.00  0.00           H  
ATOM   1871  HB  ILE A 122     -22.096  54.893  61.049  1.00  0.00           H  
ATOM   1872 1HG1 ILE A 122     -22.081  57.432  61.872  1.00  0.00           H  
ATOM   1873 2HG1 ILE A 122     -20.364  57.269  61.538  1.00  0.00           H  
ATOM   1874 1HG2 ILE A 122     -22.916  55.727  63.215  1.00  0.00           H  
ATOM   1875 2HG2 ILE A 122     -22.009  54.210  63.416  1.00  0.00           H  
ATOM   1876 3HG2 ILE A 122     -21.250  55.763  63.837  1.00  0.00           H  
ATOM   1877 1HD1 ILE A 122     -21.553  58.147  59.608  1.00  0.00           H  
ATOM   1878 2HD1 ILE A 122     -20.865  56.546  59.244  1.00  0.00           H  
ATOM   1879 3HD1 ILE A 122     -22.605  56.713  59.581  1.00  0.00           H  
ATOM   1880  N   TYR A 123     -19.421  53.284  63.450  1.00  0.00           N  
ATOM   1881  CA  TYR A 123     -19.336  52.019  64.166  1.00  0.00           C  
ATOM   1882  C   TYR A 123     -19.981  52.021  65.548  1.00  0.00           C  
ATOM   1883  O   TYR A 123     -20.303  53.072  66.098  1.00  0.00           O  
ATOM   1884  CB  TYR A 123     -17.868  51.604  64.290  1.00  0.00           C  
ATOM   1885  CG  TYR A 123     -17.038  52.543  65.137  1.00  0.00           C  
ATOM   1886  CD1 TYR A 123     -17.047  52.423  66.518  1.00  0.00           C  
ATOM   1887  CD2 TYR A 123     -16.267  53.525  64.531  1.00  0.00           C  
ATOM   1888  CE1 TYR A 123     -16.289  53.280  67.292  1.00  0.00           C  
ATOM   1889  CE2 TYR A 123     -15.509  54.382  65.304  1.00  0.00           C  
ATOM   1890  CZ  TYR A 123     -15.518  54.262  66.679  1.00  0.00           C  
ATOM   1891  OH  TYR A 123     -14.763  55.116  67.449  1.00  0.00           O  
ATOM   1892  H   TYR A 123     -19.002  54.108  63.856  1.00  0.00           H  
ATOM   1893  HA  TYR A 123     -19.871  51.261  63.594  1.00  0.00           H  
ATOM   1894 1HB  TYR A 123     -17.807  50.607  64.728  1.00  0.00           H  
ATOM   1895 2HB  TYR A 123     -17.420  51.554  63.298  1.00  0.00           H  
ATOM   1896  HD1 TYR A 123     -17.653  51.651  66.994  1.00  0.00           H  
ATOM   1897  HD2 TYR A 123     -16.261  53.620  63.445  1.00  0.00           H  
ATOM   1898  HE1 TYR A 123     -16.296  53.186  68.377  1.00  0.00           H  
ATOM   1899  HE2 TYR A 123     -14.904  55.154  64.828  1.00  0.00           H  
ATOM   1900  HH  TYR A 123     -14.294  55.730  66.878  1.00  0.00           H  
ATOM   1901  N   SER A 124     -20.153  50.823  66.096  1.00  0.00           N  
ATOM   1902  CA  SER A 124     -20.744  50.643  67.408  1.00  0.00           C  
ATOM   1903  C   SER A 124     -19.694  50.786  68.495  1.00  0.00           C  
ATOM   1904  O   SER A 124     -18.589  50.251  68.372  1.00  0.00           O  
ATOM   1905  CB  SER A 124     -21.406  49.282  67.502  1.00  0.00           C  
ATOM   1906  OG  SER A 124     -21.889  49.047  68.797  1.00  0.00           O  
ATOM   1907  H   SER A 124     -19.859  50.010  65.573  1.00  0.00           H  
ATOM   1908  HA  SER A 124     -21.494  51.421  67.560  1.00  0.00           H  
ATOM   1909 1HB  SER A 124     -22.228  49.227  66.789  1.00  0.00           H  
ATOM   1910 2HB  SER A 124     -20.687  48.509  67.234  1.00  0.00           H  
ATOM   1911  HG  SER A 124     -22.831  49.231  68.765  1.00  0.00           H  
ATOM   1912  N   THR A 125     -20.037  51.505  69.560  1.00  0.00           N  
ATOM   1913  CA  THR A 125     -19.107  51.684  70.662  1.00  0.00           C  
ATOM   1914  C   THR A 125     -19.071  50.406  71.492  1.00  0.00           C  
ATOM   1915  O   THR A 125     -18.281  50.286  72.432  1.00  0.00           O  
ATOM   1916  CB  THR A 125     -19.497  52.884  71.545  1.00  0.00           C  
ATOM   1917  CG2 THR A 125     -19.496  54.168  70.731  1.00  0.00           C  
ATOM   1918  OG1 THR A 125     -20.804  52.671  72.094  1.00  0.00           O  
ATOM   1919  H   THR A 125     -20.950  51.934  69.612  1.00  0.00           H  
ATOM   1920  HA  THR A 125     -18.117  51.883  70.250  1.00  0.00           H  
ATOM   1921  HB  THR A 125     -18.785  52.979  72.365  1.00  0.00           H  
ATOM   1922  HG1 THR A 125     -21.467  52.889  71.434  1.00  0.00           H  
ATOM   1923 1HG2 THR A 125     -19.773  55.005  71.372  1.00  0.00           H  
ATOM   1924 2HG2 THR A 125     -18.500  54.339  70.322  1.00  0.00           H  
ATOM   1925 3HG2 THR A 125     -20.213  54.083  69.916  1.00  0.00           H  
ATOM   1926  N   ARG A 126     -19.927  49.450  71.133  1.00  0.00           N  
ATOM   1927  CA  ARG A 126     -19.982  48.171  71.833  1.00  0.00           C  
ATOM   1928  C   ARG A 126     -18.928  47.228  71.277  1.00  0.00           C  
ATOM   1929  O   ARG A 126     -18.636  46.180  71.863  1.00  0.00           O  
ATOM   1930  CB  ARG A 126     -21.358  47.535  71.698  1.00  0.00           C  
ATOM   1931  CG  ARG A 126     -22.454  48.204  72.512  1.00  0.00           C  
ATOM   1932  CD  ARG A 126     -22.262  47.996  73.970  1.00  0.00           C  
ATOM   1933  NE  ARG A 126     -23.358  48.552  74.746  1.00  0.00           N  
ATOM   1934  CZ  ARG A 126     -23.393  48.602  76.092  1.00  0.00           C  
ATOM   1935  NH1 ARG A 126     -22.388  48.128  76.795  1.00  0.00           N1+
ATOM   1936  NH2 ARG A 126     -24.438  49.129  76.706  1.00  0.00           N  
ATOM   1937  H   ARG A 126     -20.553  49.614  70.358  1.00  0.00           H  
ATOM   1938  HA  ARG A 126     -19.718  48.337  72.878  1.00  0.00           H  
ATOM   1939 1HB  ARG A 126     -21.665  47.551  70.654  1.00  0.00           H  
ATOM   1940 2HB  ARG A 126     -21.307  46.491  72.008  1.00  0.00           H  
ATOM   1941 1HG  ARG A 126     -22.450  49.276  72.315  1.00  0.00           H  
ATOM   1942 2HG  ARG A 126     -23.422  47.787  72.231  1.00  0.00           H  
ATOM   1943 1HD  ARG A 126     -22.202  46.928  74.180  1.00  0.00           H  
ATOM   1944 2HD  ARG A 126     -21.339  48.480  74.287  1.00  0.00           H  
ATOM   1945  HE  ARG A 126     -24.149  48.927  74.241  1.00  0.00           H  
ATOM   1946 1HH1 ARG A 126     -21.590  47.725  76.325  1.00  0.00           H  
ATOM   1947 2HH1 ARG A 126     -22.415  48.166  77.803  1.00  0.00           H  
ATOM   1948 1HH2 ARG A 126     -25.211  49.494  76.166  1.00  0.00           H  
ATOM   1949 2HH2 ARG A 126     -24.465  49.167  77.715  1.00  0.00           H  
ATOM   1950  N   GLY A 127     -18.380  47.608  70.126  1.00  0.00           N  
ATOM   1951  CA  GLY A 127     -17.325  46.832  69.507  1.00  0.00           C  
ATOM   1952  C   GLY A 127     -16.024  47.558  69.807  1.00  0.00           C  
ATOM   1953  O   GLY A 127     -15.890  48.191  70.860  1.00  0.00           O  
ATOM   1954  H   GLY A 127     -18.702  48.451  69.672  1.00  0.00           H  
ATOM   1955 1HA  GLY A 127     -17.333  45.820  69.911  1.00  0.00           H  
ATOM   1956 2HA  GLY A 127     -17.513  46.752  68.437  1.00  0.00           H  
ATOM   1957  N   ILE A 128     -15.064  47.491  68.892  1.00  0.00           N  
ATOM   1958  CA  ILE A 128     -13.794  48.167  69.115  1.00  0.00           C  
ATOM   1959  C   ILE A 128     -13.597  49.265  68.083  1.00  0.00           C  
ATOM   1960  O   ILE A 128     -14.289  49.295  67.064  1.00  0.00           O  
ATOM   1961  CB  ILE A 128     -12.617  47.177  69.052  1.00  0.00           C  
ATOM   1962  CG1 ILE A 128     -12.532  46.537  67.664  1.00  0.00           C  
ATOM   1963  CG2 ILE A 128     -12.762  46.109  70.126  1.00  0.00           C  
ATOM   1964  CD1 ILE A 128     -11.282  45.714  67.446  1.00  0.00           C  
ATOM   1965  H   ILE A 128     -15.202  46.974  68.036  1.00  0.00           H  
ATOM   1966  HA  ILE A 128     -13.810  48.614  70.108  1.00  0.00           H  
ATOM   1967  HB  ILE A 128     -11.682  47.713  69.210  1.00  0.00           H  
ATOM   1968 1HG1 ILE A 128     -13.396  45.893  67.506  1.00  0.00           H  
ATOM   1969 2HG1 ILE A 128     -12.562  47.316  66.901  1.00  0.00           H  
ATOM   1970 1HG2 ILE A 128     -11.922  45.417  70.066  1.00  0.00           H  
ATOM   1971 2HG2 ILE A 128     -12.775  46.580  71.107  1.00  0.00           H  
ATOM   1972 3HG2 ILE A 128     -13.693  45.563  69.973  1.00  0.00           H  
ATOM   1973 1HD1 ILE A 128     -11.294  45.293  66.440  1.00  0.00           H  
ATOM   1974 2HD1 ILE A 128     -10.403  46.348  67.565  1.00  0.00           H  
ATOM   1975 3HD1 ILE A 128     -11.248  44.906  68.176  1.00  0.00           H  
ATOM   1976  N   ALA A 129     -12.656  50.165  68.354  1.00  0.00           N  
ATOM   1977  CA  ALA A 129     -12.381  51.292  67.465  1.00  0.00           C  
ATOM   1978  C   ALA A 129     -11.584  50.893  66.239  1.00  0.00           C  
ATOM   1979  O   ALA A 129     -10.767  49.972  66.296  1.00  0.00           O  
ATOM   1980  CB  ALA A 129     -11.645  52.387  68.223  1.00  0.00           C  
ATOM   1981  H   ALA A 129     -12.116  50.064  69.202  1.00  0.00           H  
ATOM   1982  HA  ALA A 129     -13.334  51.681  67.107  1.00  0.00           H  
ATOM   1983 1HB  ALA A 129     -11.453  53.226  67.554  1.00  0.00           H  
ATOM   1984 2HB  ALA A 129     -12.256  52.724  69.060  1.00  0.00           H  
ATOM   1985 3HB  ALA A 129     -10.700  51.998  68.597  1.00  0.00           H  
ATOM   1986  N   ILE A 130     -11.827  51.576  65.124  1.00  0.00           N  
ATOM   1987  CA  ILE A 130     -11.062  51.289  63.920  1.00  0.00           C  
ATOM   1988  C   ILE A 130      -9.693  51.939  64.111  1.00  0.00           C  
ATOM   1989  O   ILE A 130      -9.458  52.645  65.097  1.00  0.00           O  
ATOM   1990  CB  ILE A 130     -11.751  51.828  62.653  1.00  0.00           C  
ATOM   1991  CG1 ILE A 130     -11.716  53.359  62.636  1.00  0.00           C  
ATOM   1992  CG2 ILE A 130     -13.184  51.325  62.571  1.00  0.00           C  
ATOM   1993  CD1 ILE A 130     -10.441  53.934  62.063  1.00  0.00           C  
ATOM   1994  H   ILE A 130     -12.536  52.294  65.097  1.00  0.00           H  
ATOM   1995  HA  ILE A 130     -10.974  50.208  63.816  1.00  0.00           H  
ATOM   1996  HB  ILE A 130     -11.207  51.491  61.772  1.00  0.00           H  
ATOM   1997 1HG1 ILE A 130     -12.554  53.735  62.051  1.00  0.00           H  
ATOM   1998 2HG1 ILE A 130     -11.832  53.736  63.653  1.00  0.00           H  
ATOM   1999 1HG2 ILE A 130     -13.656  51.716  61.671  1.00  0.00           H  
ATOM   2000 2HG2 ILE A 130     -13.185  50.236  62.538  1.00  0.00           H  
ATOM   2001 3HG2 ILE A 130     -13.738  51.662  63.447  1.00  0.00           H  
ATOM   2002 1HD1 ILE A 130     -10.490  55.023  62.085  1.00  0.00           H  
ATOM   2003 2HD1 ILE A 130      -9.590  53.597  62.657  1.00  0.00           H  
ATOM   2004 3HD1 ILE A 130     -10.321  53.598  61.034  1.00  0.00           H  
ATOM   2005  N   THR A 131      -8.790  51.692  63.173  1.00  0.00           N  
ATOM   2006  CA  THR A 131      -7.440  52.240  63.246  1.00  0.00           C  
ATOM   2007  C   THR A 131      -7.381  53.761  63.094  1.00  0.00           C  
ATOM   2008  O   THR A 131      -7.772  54.303  62.062  1.00  0.00           O  
ATOM   2009  CB  THR A 131      -6.543  51.593  62.174  1.00  0.00           C  
ATOM   2010  CG2 THR A 131      -6.273  50.135  62.514  1.00  0.00           C  
ATOM   2011  OG1 THR A 131      -7.190  51.670  60.897  1.00  0.00           O  
ATOM   2012  H   THR A 131      -9.043  51.110  62.388  1.00  0.00           H  
ATOM   2013  HA  THR A 131      -7.025  52.009  64.227  1.00  0.00           H  
ATOM   2014  HB  THR A 131      -5.596  52.129  62.120  1.00  0.00           H  
ATOM   2015  HG1 THR A 131      -7.619  52.524  60.807  1.00  0.00           H  
ATOM   2016 1HG2 THR A 131      -5.638  49.694  61.746  1.00  0.00           H  
ATOM   2017 2HG2 THR A 131      -5.771  50.074  63.480  1.00  0.00           H  
ATOM   2018 3HG2 THR A 131      -7.216  49.592  62.560  1.00  0.00           H  
ATOM   2019  N   LEU A 132      -6.889  54.451  64.122  1.00  0.00           N  
ATOM   2020  CA  LEU A 132      -6.743  55.908  64.053  1.00  0.00           C  
ATOM   2021  C   LEU A 132      -5.664  56.218  63.004  1.00  0.00           C  
ATOM   2022  O   LEU A 132      -4.653  55.522  62.939  1.00  0.00           O  
ATOM   2023  CB  LEU A 132      -6.355  56.491  65.418  1.00  0.00           C  
ATOM   2024  CG  LEU A 132      -7.330  56.202  66.566  1.00  0.00           C  
ATOM   2025  CD1 LEU A 132      -6.750  56.732  67.871  1.00  0.00           C  
ATOM   2026  CD2 LEU A 132      -8.675  56.846  66.264  1.00  0.00           C  
ATOM   2027  H   LEU A 132      -6.611  53.968  64.964  1.00  0.00           H  
ATOM   2028  HA  LEU A 132      -7.695  56.337  63.743  1.00  0.00           H  
ATOM   2029 1HB  LEU A 132      -5.382  56.092  65.701  1.00  0.00           H  
ATOM   2030 2HB  LEU A 132      -6.267  57.573  65.322  1.00  0.00           H  
ATOM   2031  HG  LEU A 132      -7.459  55.125  66.672  1.00  0.00           H  
ATOM   2032 1HD1 LEU A 132      -7.443  56.527  68.687  1.00  0.00           H  
ATOM   2033 2HD1 LEU A 132      -5.798  56.241  68.072  1.00  0.00           H  
ATOM   2034 3HD1 LEU A 132      -6.594  57.807  67.789  1.00  0.00           H  
ATOM   2035 1HD2 LEU A 132      -9.368  56.640  67.080  1.00  0.00           H  
ATOM   2036 2HD2 LEU A 132      -8.547  57.924  66.159  1.00  0.00           H  
ATOM   2037 3HD2 LEU A 132      -9.074  56.436  65.336  1.00  0.00           H  
ATOM   2038  N   SER A 133      -5.870  57.248  62.186  1.00  0.00           N  
ATOM   2039  CA  SER A 133      -4.888  57.604  61.155  1.00  0.00           C  
ATOM   2040  C   SER A 133      -4.333  59.012  61.335  1.00  0.00           C  
ATOM   2041  O   SER A 133      -4.896  59.813  62.074  1.00  0.00           O  
ATOM   2042  CB  SER A 133      -5.517  57.484  59.781  1.00  0.00           C  
ATOM   2043  OG  SER A 133      -6.532  58.435  59.608  1.00  0.00           O  
ATOM   2044  H   SER A 133      -6.714  57.796  62.272  1.00  0.00           H  
ATOM   2045  HA  SER A 133      -4.043  56.918  61.230  1.00  0.00           H  
ATOM   2046 1HB  SER A 133      -4.752  57.622  59.017  1.00  0.00           H  
ATOM   2047 2HB  SER A 133      -5.928  56.483  59.655  1.00  0.00           H  
ATOM   2048  HG  SER A 133      -7.305  58.080  60.054  1.00  0.00           H  
ATOM   2049  N   ALA A 134      -3.236  59.311  60.638  1.00  0.00           N  
ATOM   2050  CA  ALA A 134      -2.572  60.609  60.755  1.00  0.00           C  
ATOM   2051  C   ALA A 134      -2.948  61.664  59.719  1.00  0.00           C  
ATOM   2052  O   ALA A 134      -2.994  62.852  60.038  1.00  0.00           O  
ATOM   2053  CB  ALA A 134      -1.066  60.395  60.718  1.00  0.00           C  
ATOM   2054  H   ALA A 134      -2.854  58.618  60.011  1.00  0.00           H  
ATOM   2055  HA  ALA A 134      -2.859  61.052  61.709  1.00  0.00           H  
ATOM   2056 1HB  ALA A 134      -0.559  61.352  60.849  1.00  0.00           H  
ATOM   2057 2HB  ALA A 134      -0.775  59.718  61.520  1.00  0.00           H  
ATOM   2058 3HB  ALA A 134      -0.783  59.964  59.759  1.00  0.00           H  
ATOM   2059  N   TYR A 135      -3.214  61.238  58.488  1.00  0.00           N  
ATOM   2060  CA  TYR A 135      -3.576  62.161  57.422  1.00  0.00           C  
ATOM   2061  C   TYR A 135      -4.983  61.870  56.910  1.00  0.00           C  
ATOM   2062  O   TYR A 135      -5.406  62.420  55.894  1.00  0.00           O  
ATOM   2063  CB  TYR A 135      -2.563  62.083  56.277  1.00  0.00           C  
ATOM   2064  CG  TYR A 135      -1.161  62.490  56.674  1.00  0.00           C  
ATOM   2065  CD1 TYR A 135      -0.283  61.545  57.182  1.00  0.00           C  
ATOM   2066  CD2 TYR A 135      -0.755  63.808  56.529  1.00  0.00           C  
ATOM   2067  CE1 TYR A 135       0.998  61.916  57.544  1.00  0.00           C  
ATOM   2068  CE2 TYR A 135       0.526  64.179  56.891  1.00  0.00           C  
ATOM   2069  CZ  TYR A 135       1.400  63.239  57.397  1.00  0.00           C  
ATOM   2070  OH  TYR A 135       2.675  63.609  57.757  1.00  0.00           O  
ATOM   2071  H   TYR A 135      -3.164  60.249  58.287  1.00  0.00           H  
ATOM   2072  HA  TYR A 135      -3.564  63.175  57.823  1.00  0.00           H  
ATOM   2073 1HB  TYR A 135      -2.526  61.063  55.893  1.00  0.00           H  
ATOM   2074 2HB  TYR A 135      -2.887  62.728  55.461  1.00  0.00           H  
ATOM   2075  HD1 TYR A 135      -0.602  60.509  57.296  1.00  0.00           H  
ATOM   2076  HD2 TYR A 135      -1.446  64.551  56.130  1.00  0.00           H  
ATOM   2077  HE1 TYR A 135       1.688  61.174  57.944  1.00  0.00           H  
ATOM   2078  HE2 TYR A 135       0.845  65.216  56.777  1.00  0.00           H  
ATOM   2079  HH  TYR A 135       3.149  62.842  58.087  1.00  0.00           H  
ATOM   2080  N   GLY A 136      -5.701  61.005  57.619  1.00  0.00           N  
ATOM   2081  CA  GLY A 136      -7.049  60.628  57.220  1.00  0.00           C  
ATOM   2082  C   GLY A 136      -8.047  61.747  56.971  1.00  0.00           C  
ATOM   2083  O   GLY A 136      -8.044  62.768  57.657  1.00  0.00           O  
ATOM   2084  H   GLY A 136      -5.303  60.599  58.454  1.00  0.00           H  
ATOM   2085 1HA  GLY A 136      -7.006  60.045  56.300  1.00  0.00           H  
ATOM   2086 2HA  GLY A 136      -7.489  59.989  57.985  1.00  0.00           H  
ATOM   2087  N   GLY A 137      -8.913  61.536  55.984  1.00  0.00           N  
ATOM   2088  CA  GLY A 137      -9.931  62.518  55.647  1.00  0.00           C  
ATOM   2089  C   GLY A 137     -11.346  62.055  55.965  1.00  0.00           C  
ATOM   2090  O   GLY A 137     -11.552  61.179  56.805  1.00  0.00           O  
ATOM   2091  H   GLY A 137      -8.865  60.676  55.456  1.00  0.00           H  
ATOM   2092 1HA  GLY A 137      -9.738  63.443  56.191  1.00  0.00           H  
ATOM   2093 2HA  GLY A 137      -9.873  62.752  54.585  1.00  0.00           H  
ATOM   2094  N   GLY A 138     -12.331  62.639  55.289  1.00  0.00           N  
ATOM   2095  CA  GLY A 138     -13.709  62.263  55.556  1.00  0.00           C  
ATOM   2096  C   GLY A 138     -14.248  63.087  56.714  1.00  0.00           C  
ATOM   2097  O   GLY A 138     -13.474  63.615  57.514  1.00  0.00           O  
ATOM   2098  H   GLY A 138     -12.140  63.342  54.590  1.00  0.00           H  
ATOM   2099 1HA  GLY A 138     -14.310  62.423  54.661  1.00  0.00           H  
ATOM   2100 2HA  GLY A 138     -13.757  61.200  55.789  1.00  0.00           H  
ATOM   2101  N   ILE A 139     -15.567  63.199  56.817  1.00  0.00           N  
ATOM   2102  CA  ILE A 139     -16.154  64.005  57.878  1.00  0.00           C  
ATOM   2103  C   ILE A 139     -15.699  63.601  59.286  1.00  0.00           C  
ATOM   2104  O   ILE A 139     -15.558  64.458  60.157  1.00  0.00           O  
ATOM   2105  CB  ILE A 139     -17.690  63.931  57.806  1.00  0.00           C  
ATOM   2106  CG1 ILE A 139     -18.200  64.635  56.546  1.00  0.00           C  
ATOM   2107  CG2 ILE A 139     -18.311  64.545  59.051  1.00  0.00           C  
ATOM   2108  CD1 ILE A 139     -19.660  64.378  56.251  1.00  0.00           C  
ATOM   2109  H   ILE A 139     -16.176  62.728  56.163  1.00  0.00           H  
ATOM   2110  HA  ILE A 139     -15.845  65.040  57.737  1.00  0.00           H  
ATOM   2111  HB  ILE A 139     -18.001  62.889  57.732  1.00  0.00           H  
ATOM   2112 1HG1 ILE A 139     -18.056  65.710  56.647  1.00  0.00           H  
ATOM   2113 2HG1 ILE A 139     -17.617  64.307  55.685  1.00  0.00           H  
ATOM   2114 1HG2 ILE A 139     -19.397  64.484  58.983  1.00  0.00           H  
ATOM   2115 2HG2 ILE A 139     -17.972  64.001  59.932  1.00  0.00           H  
ATOM   2116 3HG2 ILE A 139     -18.010  65.589  59.131  1.00  0.00           H  
ATOM   2117 1HD1 ILE A 139     -19.948  64.910  55.344  1.00  0.00           H  
ATOM   2118 2HD1 ILE A 139     -19.821  63.308  56.112  1.00  0.00           H  
ATOM   2119 3HD1 ILE A 139     -20.267  64.730  57.085  1.00  0.00           H  
ATOM   2120  N   PHE A 140     -15.476  62.307  59.510  1.00  0.00           N  
ATOM   2121  CA  PHE A 140     -15.009  61.814  60.816  1.00  0.00           C  
ATOM   2122  C   PHE A 140     -13.502  61.566  60.716  1.00  0.00           C  
ATOM   2123  O   PHE A 140     -12.990  60.566  61.218  1.00  0.00           O  
ATOM   2124  CB  PHE A 140     -15.734  60.529  61.221  1.00  0.00           C  
ATOM   2125  CG  PHE A 140     -17.231  60.655  61.227  1.00  0.00           C  
ATOM   2126  CD1 PHE A 140     -17.981  60.249  60.133  1.00  0.00           C  
ATOM   2127  CD2 PHE A 140     -17.893  61.180  62.327  1.00  0.00           C  
ATOM   2128  CE1 PHE A 140     -19.358  60.365  60.138  1.00  0.00           C  
ATOM   2129  CE2 PHE A 140     -19.270  61.295  62.335  1.00  0.00           C  
ATOM   2130  CZ  PHE A 140     -20.003  60.887  61.239  1.00  0.00           C  
ATOM   2131  H   PHE A 140     -15.632  61.647  58.762  1.00  0.00           H  
ATOM   2132  HA  PHE A 140     -15.210  62.579  61.567  1.00  0.00           H  
ATOM   2133 1HB  PHE A 140     -15.464  59.727  60.535  1.00  0.00           H  
ATOM   2134 2HB  PHE A 140     -15.414  60.230  62.218  1.00  0.00           H  
ATOM   2135  HD1 PHE A 140     -17.471  59.835  59.263  1.00  0.00           H  
ATOM   2136  HD2 PHE A 140     -17.314  61.503  63.193  1.00  0.00           H  
ATOM   2137  HE1 PHE A 140     -19.934  60.042  59.271  1.00  0.00           H  
ATOM   2138  HE2 PHE A 140     -19.778  61.709  63.206  1.00  0.00           H  
ATOM   2139  HZ  PHE A 140     -21.088  60.979  61.243  1.00  0.00           H  
ATOM   2140  N   ALA A 141     -12.812  62.489  60.055  1.00  0.00           N  
ATOM   2141  CA  ALA A 141     -11.374  62.405  59.826  1.00  0.00           C  
ATOM   2142  C   ALA A 141     -10.490  61.920  60.975  1.00  0.00           C  
ATOM   2143  O   ALA A 141     -10.589  62.396  62.106  1.00  0.00           O  
ATOM   2144  CB  ALA A 141     -10.882  63.773  59.376  1.00  0.00           C  
ATOM   2145  H   ALA A 141     -13.321  63.285  59.698  1.00  0.00           H  
ATOM   2146  HA  ALA A 141     -11.198  61.668  59.042  1.00  0.00           H  
ATOM   2147 1HB  ALA A 141      -9.819  63.718  59.141  1.00  0.00           H  
ATOM   2148 2HB  ALA A 141     -11.434  64.085  58.490  1.00  0.00           H  
ATOM   2149 3HB  ALA A 141     -11.040  64.496  60.175  1.00  0.00           H  
ATOM   2150  N   LYS A 142      -9.627  60.963  60.647  1.00  0.00           N  
ATOM   2151  CA  LYS A 142      -8.640  60.396  61.564  1.00  0.00           C  
ATOM   2152  C   LYS A 142      -9.114  59.524  62.718  1.00  0.00           C  
ATOM   2153  O   LYS A 142      -8.290  58.904  63.396  1.00  0.00           O  
ATOM   2154  CB  LYS A 142      -7.814  61.543  62.147  1.00  0.00           C  
ATOM   2155  CG  LYS A 142      -7.152  62.435  61.105  1.00  0.00           C  
ATOM   2156  CD  LYS A 142      -6.277  63.494  61.759  1.00  0.00           C  
ATOM   2157  CE  LYS A 142      -5.531  64.317  60.719  1.00  0.00           C  
ATOM   2158  NZ  LYS A 142      -6.457  65.131  59.885  1.00  0.00           N1+
ATOM   2159  H   LYS A 142      -9.672  60.619  59.699  1.00  0.00           H  
ATOM   2160  HA  LYS A 142      -7.991  59.724  61.001  1.00  0.00           H  
ATOM   2161 1HB  LYS A 142      -8.452  62.172  62.769  1.00  0.00           H  
ATOM   2162 2HB  LYS A 142      -7.030  61.139  62.788  1.00  0.00           H  
ATOM   2163 1HG  LYS A 142      -6.536  61.826  60.443  1.00  0.00           H  
ATOM   2164 2HG  LYS A 142      -7.919  62.928  60.508  1.00  0.00           H  
ATOM   2165 1HD  LYS A 142      -6.899  64.160  62.359  1.00  0.00           H  
ATOM   2166 2HD  LYS A 142      -5.552  63.013  62.415  1.00  0.00           H  
ATOM   2167 1HE  LYS A 142      -4.830  64.984  61.218  1.00  0.00           H  
ATOM   2168 2HE  LYS A 142      -4.965  63.652  60.067  1.00  0.00           H  
ATOM   2169 1HZ  LYS A 142      -5.924  65.660  59.209  1.00  0.00           H  
ATOM   2170 2HZ  LYS A 142      -7.101  64.520  59.402  1.00  0.00           H  
ATOM   2171 3HZ  LYS A 142      -6.974  65.765  60.476  1.00  0.00           H  
ATOM   2172  N   THR A 143     -10.416  59.464  62.961  1.00  0.00           N  
ATOM   2173  CA  THR A 143     -10.898  58.644  64.070  1.00  0.00           C  
ATOM   2174  C   THR A 143     -12.076  57.758  63.699  1.00  0.00           C  
ATOM   2175  O   THR A 143     -12.277  56.703  64.296  1.00  0.00           O  
ATOM   2176  CB  THR A 143     -11.295  59.530  65.265  1.00  0.00           C  
ATOM   2177  CG2 THR A 143     -10.166  60.485  65.620  1.00  0.00           C  
ATOM   2178  OG1 THR A 143     -12.469  60.285  64.934  1.00  0.00           O  
ATOM   2179  H   THR A 143     -11.084  59.972  62.398  1.00  0.00           H  
ATOM   2180  HA  THR A 143     -10.091  57.983  64.388  1.00  0.00           H  
ATOM   2181  HB  THR A 143     -11.516  58.901  66.127  1.00  0.00           H  
ATOM   2182  HG1 THR A 143     -12.407  60.588  64.025  1.00  0.00           H  
ATOM   2183 1HG2 THR A 143     -10.465  61.103  66.466  1.00  0.00           H  
ATOM   2184 2HG2 THR A 143      -9.276  59.914  65.883  1.00  0.00           H  
ATOM   2185 3HG2 THR A 143      -9.948  61.124  64.765  1.00  0.00           H  
ATOM   2186  N   GLY A 144     -12.854  58.185  62.710  1.00  0.00           N  
ATOM   2187  CA  GLY A 144     -14.019  57.408  62.324  1.00  0.00           C  
ATOM   2188  C   GLY A 144     -15.202  57.837  63.176  1.00  0.00           C  
ATOM   2189  O   GLY A 144     -15.027  58.519  64.192  1.00  0.00           O  
ATOM   2190  H   GLY A 144     -12.650  59.044  62.219  1.00  0.00           H  
ATOM   2191 1HA  GLY A 144     -14.226  57.564  61.265  1.00  0.00           H  
ATOM   2192 2HA  GLY A 144     -13.809  56.347  62.457  1.00  0.00           H  
ATOM   2193  N   GLY A 145     -16.403  57.442  62.772  1.00  0.00           N  
ATOM   2194  CA  GLY A 145     -17.586  57.835  63.514  1.00  0.00           C  
ATOM   2195  C   GLY A 145     -18.141  56.758  64.423  1.00  0.00           C  
ATOM   2196  O   GLY A 145     -17.959  55.573  64.168  1.00  0.00           O  
ATOM   2197  H   GLY A 145     -16.507  56.867  61.948  1.00  0.00           H  
ATOM   2198 1HA  GLY A 145     -17.359  58.708  64.126  1.00  0.00           H  
ATOM   2199 2HA  GLY A 145     -18.372  58.126  62.818  1.00  0.00           H  
ATOM   2200  N   TYR A 146     -18.812  57.178  65.492  1.00  0.00           N  
ATOM   2201  CA  TYR A 146     -19.409  56.238  66.430  1.00  0.00           C  
ATOM   2202  C   TYR A 146     -20.810  56.660  66.834  1.00  0.00           C  
ATOM   2203  O   TYR A 146     -21.114  57.850  66.918  1.00  0.00           O  
ATOM   2204  CB  TYR A 146     -18.526  56.091  67.671  1.00  0.00           C  
ATOM   2205  CG  TYR A 146     -18.394  57.361  68.481  1.00  0.00           C  
ATOM   2206  CD1 TYR A 146     -19.376  57.702  69.400  1.00  0.00           C  
ATOM   2207  CD2 TYR A 146     -17.293  58.185  68.305  1.00  0.00           C  
ATOM   2208  CE1 TYR A 146     -19.256  58.863  70.140  1.00  0.00           C  
ATOM   2209  CE2 TYR A 146     -17.173  59.345  69.045  1.00  0.00           C  
ATOM   2210  CZ  TYR A 146     -18.149  59.685  69.959  1.00  0.00           C  
ATOM   2211  OH  TYR A 146     -18.030  60.841  70.696  1.00  0.00           O  
ATOM   2212  H   TYR A 146     -18.911  58.169  65.659  1.00  0.00           H  
ATOM   2213  HA  TYR A 146     -19.486  55.265  65.943  1.00  0.00           H  
ATOM   2214 1HB  TYR A 146     -18.935  55.314  68.319  1.00  0.00           H  
ATOM   2215 2HB  TYR A 146     -17.527  55.774  67.371  1.00  0.00           H  
ATOM   2216  HD1 TYR A 146     -20.242  57.055  69.539  1.00  0.00           H  
ATOM   2217  HD2 TYR A 146     -16.522  57.917  67.582  1.00  0.00           H  
ATOM   2218  HE1 TYR A 146     -20.027  59.131  70.862  1.00  0.00           H  
ATOM   2219  HE2 TYR A 146     -16.307  59.993  68.906  1.00  0.00           H  
ATOM   2220  HH  TYR A 146     -17.217  61.291  70.454  1.00  0.00           H  
ATOM   2221  N   LEU A 147     -21.660  55.664  67.070  1.00  0.00           N  
ATOM   2222  CA  LEU A 147     -23.033  55.901  67.478  1.00  0.00           C  
ATOM   2223  C   LEU A 147     -23.032  55.964  69.003  1.00  0.00           C  
ATOM   2224  O   LEU A 147     -22.779  54.965  69.670  1.00  0.00           O  
ATOM   2225  CB  LEU A 147     -23.964  54.791  66.975  1.00  0.00           C  
ATOM   2226  CG  LEU A 147     -25.443  54.940  67.356  1.00  0.00           C  
ATOM   2227  CD1 LEU A 147     -26.002  56.212  66.735  1.00  0.00           C  
ATOM   2228  CD2 LEU A 147     -26.215  53.716  66.885  1.00  0.00           C  
ATOM   2229  H   LEU A 147     -21.336  54.714  66.961  1.00  0.00           H  
ATOM   2230  HA  LEU A 147     -23.359  56.852  67.058  1.00  0.00           H  
ATOM   2231 1HB  LEU A 147     -23.905  54.753  65.889  1.00  0.00           H  
ATOM   2232 2HB  LEU A 147     -23.615  53.838  67.371  1.00  0.00           H  
ATOM   2233  HG  LEU A 147     -25.532  55.030  68.439  1.00  0.00           H  
ATOM   2234 1HD1 LEU A 147     -27.053  56.318  67.006  1.00  0.00           H  
ATOM   2235 2HD1 LEU A 147     -25.445  57.073  67.104  1.00  0.00           H  
ATOM   2236 3HD1 LEU A 147     -25.911  56.158  65.651  1.00  0.00           H  
ATOM   2237 1HD2 LEU A 147     -27.265  53.821  67.157  1.00  0.00           H  
ATOM   2238 2HD2 LEU A 147     -26.127  53.625  65.802  1.00  0.00           H  
ATOM   2239 3HD2 LEU A 147     -25.805  52.823  67.359  1.00  0.00           H  
ATOM   2240  N   VAL A 148     -23.281  57.147  69.552  1.00  0.00           N  
ATOM   2241  CA  VAL A 148     -23.307  57.316  71.002  1.00  0.00           C  
ATOM   2242  C   VAL A 148     -24.619  57.964  71.434  1.00  0.00           C  
ATOM   2243  O   VAL A 148     -24.940  59.074  71.012  1.00  0.00           O  
ATOM   2244  CB  VAL A 148     -22.124  58.186  71.467  1.00  0.00           C  
ATOM   2245  CG1 VAL A 148     -22.262  59.603  70.932  1.00  0.00           C  
ATOM   2246  CG2 VAL A 148     -22.047  58.187  72.986  1.00  0.00           C  
ATOM   2247  H   VAL A 148     -23.456  57.947  68.960  1.00  0.00           H  
ATOM   2248  HA  VAL A 148     -23.229  56.332  71.467  1.00  0.00           H  
ATOM   2249  HB  VAL A 148     -21.201  57.776  71.056  1.00  0.00           H  
ATOM   2250 1HG1 VAL A 148     -21.417  60.204  71.270  1.00  0.00           H  
ATOM   2251 2HG1 VAL A 148     -22.279  59.582  69.843  1.00  0.00           H  
ATOM   2252 3HG1 VAL A 148     -23.189  60.042  71.302  1.00  0.00           H  
ATOM   2253 1HG2 VAL A 148     -21.208  58.803  73.307  1.00  0.00           H  
ATOM   2254 2HG2 VAL A 148     -22.973  58.591  73.397  1.00  0.00           H  
ATOM   2255 3HG2 VAL A 148     -21.906  57.167  73.344  1.00  0.00           H  
ATOM   2256  N   ASN A 149     -25.375  57.255  72.271  1.00  0.00           N  
ATOM   2257  CA  ASN A 149     -26.655  57.745  72.778  1.00  0.00           C  
ATOM   2258  C   ASN A 149     -27.552  58.317  71.680  1.00  0.00           C  
ATOM   2259  O   ASN A 149     -28.122  59.399  71.832  1.00  0.00           O  
ATOM   2260  CB  ASN A 149     -26.423  58.785  73.859  1.00  0.00           C  
ATOM   2261  CG  ASN A 149     -25.745  58.214  75.073  1.00  0.00           C  
ATOM   2262  ND2 ASN A 149     -24.979  59.030  75.752  1.00  0.00           N  
ATOM   2263  OD1 ASN A 149     -25.914  57.033  75.397  1.00  0.00           O  
ATOM   2264  H   ASN A 149     -25.046  56.346  72.562  1.00  0.00           H  
ATOM   2265  HA  ASN A 149     -27.202  56.904  73.207  1.00  0.00           H  
ATOM   2266 1HB  ASN A 149     -25.809  59.593  73.461  1.00  0.00           H  
ATOM   2267 2HB  ASN A 149     -27.377  59.216  74.160  1.00  0.00           H  
ATOM   2268 1HD2 ASN A 149     -24.503  58.705  76.570  1.00  0.00           H  
ATOM   2269 2HD2 ASN A 149     -24.871  59.978  75.454  1.00  0.00           H  
ATOM   2270  N   GLY A 150     -27.665  57.590  70.572  1.00  0.00           N  
ATOM   2271  CA  GLY A 150     -28.505  58.039  69.476  1.00  0.00           C  
ATOM   2272  C   GLY A 150     -27.928  59.112  68.568  1.00  0.00           C  
ATOM   2273  O   GLY A 150     -28.600  59.568  67.641  1.00  0.00           O  
ATOM   2274  H   GLY A 150     -27.166  56.716  70.483  1.00  0.00           H  
ATOM   2275 1HA  GLY A 150     -28.757  57.191  68.840  1.00  0.00           H  
ATOM   2276 2HA  GLY A 150     -29.440  58.432  69.872  1.00  0.00           H  
ATOM   2277  N   LYS A 151     -26.691  59.524  68.822  1.00  0.00           N  
ATOM   2278  CA  LYS A 151     -26.051  60.549  67.995  1.00  0.00           C  
ATOM   2279  C   LYS A 151     -24.754  60.017  67.392  1.00  0.00           C  
ATOM   2280  O   LYS A 151     -24.087  59.153  67.975  1.00  0.00           O  
ATOM   2281  CB  LYS A 151     -25.775  61.811  68.814  1.00  0.00           C  
ATOM   2282  CG  LYS A 151     -27.025  62.517  69.322  1.00  0.00           C  
ATOM   2283  CD  LYS A 151     -26.672  63.787  70.082  1.00  0.00           C  
ATOM   2284  CE  LYS A 151     -27.919  64.489  70.597  1.00  0.00           C  
ATOM   2285  NZ  LYS A 151     -27.588  65.729  71.352  1.00  0.00           N1+
ATOM   2286  H   LYS A 151     -26.179  59.127  69.597  1.00  0.00           H  
ATOM   2287  HA  LYS A 151     -26.727  60.807  67.179  1.00  0.00           H  
ATOM   2288 1HB  LYS A 151     -25.160  61.558  69.677  1.00  0.00           H  
ATOM   2289 2HB  LYS A 151     -25.212  62.522  68.208  1.00  0.00           H  
ATOM   2290 1HG  LYS A 151     -27.665  62.776  68.478  1.00  0.00           H  
ATOM   2291 2HG  LYS A 151     -27.577  61.850  69.982  1.00  0.00           H  
ATOM   2292 1HD  LYS A 151     -26.030  63.537  70.928  1.00  0.00           H  
ATOM   2293 2HD  LYS A 151     -26.129  64.466  69.425  1.00  0.00           H  
ATOM   2294 1HE  LYS A 151     -28.562  64.750  69.758  1.00  0.00           H  
ATOM   2295 2HE  LYS A 151     -28.471  63.817  71.254  1.00  0.00           H  
ATOM   2296 1HZ  LYS A 151     -28.441  66.164  71.676  1.00  0.00           H  
ATOM   2297 2HZ  LYS A 151     -27.007  65.496  72.145  1.00  0.00           H  
ATOM   2298 3HZ  LYS A 151     -27.093  66.369  70.748  1.00  0.00           H  
ATOM   2299  N   THR A 152     -24.398  60.529  66.223  1.00  0.00           N  
ATOM   2300  CA  THR A 152     -23.170  60.112  65.563  1.00  0.00           C  
ATOM   2301  C   THR A 152     -22.136  61.230  65.680  1.00  0.00           C  
ATOM   2302  O   THR A 152     -22.448  62.391  65.430  1.00  0.00           O  
ATOM   2303  CB  THR A 152     -23.412  59.762  64.083  1.00  0.00           C  
ATOM   2304  CG2 THR A 152     -24.388  58.602  63.962  1.00  0.00           C  
ATOM   2305  OG1 THR A 152     -23.946  60.904  63.401  1.00  0.00           O  
ATOM   2306  H   THR A 152     -24.985  61.220  65.779  1.00  0.00           H  
ATOM   2307  HA  THR A 152     -22.798  59.216  66.060  1.00  0.00           H  
ATOM   2308  HB  THR A 152     -22.468  59.485  63.615  1.00  0.00           H  
ATOM   2309  HG1 THR A 152     -23.549  60.970  62.529  1.00  0.00           H  
ATOM   2310 1HG2 THR A 152     -24.547  58.368  62.909  1.00  0.00           H  
ATOM   2311 2HG2 THR A 152     -23.980  57.728  64.470  1.00  0.00           H  
ATOM   2312 3HG2 THR A 152     -25.338  58.876  64.420  1.00  0.00           H  
ATOM   2313  N   ARG A 153     -20.912  60.876  66.071  1.00  0.00           N  
ATOM   2314  CA  ARG A 153     -19.837  61.857  66.237  1.00  0.00           C  
ATOM   2315  C   ARG A 153     -18.467  61.189  66.145  1.00  0.00           C  
ATOM   2316  O   ARG A 153     -18.361  59.974  66.315  1.00  0.00           O  
ATOM   2317  CB  ARG A 153     -19.961  62.570  67.575  1.00  0.00           C  
ATOM   2318  CG  ARG A 153     -19.976  61.654  68.789  1.00  0.00           C  
ATOM   2319  CD  ARG A 153     -20.289  62.399  70.035  1.00  0.00           C  
ATOM   2320  NE  ARG A 153     -21.666  62.865  70.057  1.00  0.00           N  
ATOM   2321  CZ  ARG A 153     -22.176  63.704  70.979  1.00  0.00           C  
ATOM   2322  NH1 ARG A 153     -21.411  64.160  71.947  1.00  0.00           N1+
ATOM   2323  NH2 ARG A 153     -23.444  64.070  70.912  1.00  0.00           N  
ATOM   2324  H   ARG A 153     -20.722  59.902  66.258  1.00  0.00           H  
ATOM   2325  HA  ARG A 153     -19.876  62.558  65.402  1.00  0.00           H  
ATOM   2326 1HB  ARG A 153     -19.131  63.264  67.696  1.00  0.00           H  
ATOM   2327 2HB  ARG A 153     -20.881  63.154  67.592  1.00  0.00           H  
ATOM   2328 1HG  ARG A 153     -20.732  60.881  68.652  1.00  0.00           H  
ATOM   2329 2HG  ARG A 153     -18.997  61.188  68.905  1.00  0.00           H  
ATOM   2330 1HD  ARG A 153     -20.136  61.748  70.896  1.00  0.00           H  
ATOM   2331 2HD  ARG A 153     -19.635  63.266  70.115  1.00  0.00           H  
ATOM   2332  HE  ARG A 153     -22.286  62.536  69.328  1.00  0.00           H  
ATOM   2333 1HH1 ARG A 153     -20.442  63.880  71.999  1.00  0.00           H  
ATOM   2334 2HH1 ARG A 153     -21.793  64.789  72.638  1.00  0.00           H  
ATOM   2335 1HH2 ARG A 153     -24.032  63.720  70.168  1.00  0.00           H  
ATOM   2336 2HH2 ARG A 153     -23.825  64.699  71.603  1.00  0.00           H  
ATOM   2337  N   LYS A 154     -17.427  61.981  65.887  1.00  0.00           N  
ATOM   2338  CA  LYS A 154     -16.070  61.429  65.832  1.00  0.00           C  
ATOM   2339  C   LYS A 154     -15.545  61.456  67.264  1.00  0.00           C  
ATOM   2340  O   LYS A 154     -16.205  62.004  68.157  1.00  0.00           O  
ATOM   2341  CB  LYS A 154     -15.164  62.226  64.892  1.00  0.00           C  
ATOM   2342  CG  LYS A 154     -14.896  63.657  65.341  1.00  0.00           C  
ATOM   2343  CD  LYS A 154     -14.022  64.395  64.338  1.00  0.00           C  
ATOM   2344  CE  LYS A 154     -13.705  65.806  64.812  1.00  0.00           C  
ATOM   2345  NZ  LYS A 154     -12.858  66.544  63.837  1.00  0.00           N1+
ATOM   2346  H   LYS A 154     -17.563  62.969  65.727  1.00  0.00           H  
ATOM   2347  HA  LYS A 154     -16.127  60.407  65.456  1.00  0.00           H  
ATOM   2348 1HB  LYS A 154     -14.203  61.720  64.797  1.00  0.00           H  
ATOM   2349 2HB  LYS A 154     -15.613  62.265  63.900  1.00  0.00           H  
ATOM   2350 1HG  LYS A 154     -15.842  64.189  65.446  1.00  0.00           H  
ATOM   2351 2HG  LYS A 154     -14.395  63.647  66.308  1.00  0.00           H  
ATOM   2352 1HD  LYS A 154     -13.087  63.849  64.198  1.00  0.00           H  
ATOM   2353 2HD  LYS A 154     -14.536  64.452  63.379  1.00  0.00           H  
ATOM   2354 1HE  LYS A 154     -14.632  66.357  64.959  1.00  0.00           H  
ATOM   2355 2HE  LYS A 154     -13.180  65.760  65.767  1.00  0.00           H  
ATOM   2356 1HZ  LYS A 154     -12.670  67.473  64.188  1.00  0.00           H  
ATOM   2357 2HZ  LYS A 154     -11.985  66.051  63.707  1.00  0.00           H  
ATOM   2358 3HZ  LYS A 154     -13.341  66.610  62.953  1.00  0.00           H  
ATOM   2359  N   LEU A 155     -14.385  60.854  67.497  1.00  0.00           N  
ATOM   2360  CA  LEU A 155     -13.811  60.830  68.836  1.00  0.00           C  
ATOM   2361  C   LEU A 155     -13.120  62.147  69.173  1.00  0.00           C  
ATOM   2362  O   LEU A 155     -12.669  62.877  68.283  1.00  0.00           O  
ATOM   2363  CB  LEU A 155     -12.809  59.675  68.959  1.00  0.00           C  
ATOM   2364  CG  LEU A 155     -13.412  58.265  68.927  1.00  0.00           C  
ATOM   2365  CD1 LEU A 155     -12.293  57.233  68.961  1.00  0.00           C  
ATOM   2366  CD2 LEU A 155     -14.354  58.089  70.109  1.00  0.00           C  
ATOM   2367  H   LEU A 155     -13.889  60.405  66.741  1.00  0.00           H  
ATOM   2368  HA  LEU A 155     -14.617  60.690  69.555  1.00  0.00           H  
ATOM   2369 1HB  LEU A 155     -12.094  59.748  68.141  1.00  0.00           H  
ATOM   2370 2HB  LEU A 155     -12.268  59.783  69.898  1.00  0.00           H  
ATOM   2371  HG  LEU A 155     -13.966  58.126  67.998  1.00  0.00           H  
ATOM   2372 1HD1 LEU A 155     -12.722  56.231  68.938  1.00  0.00           H  
ATOM   2373 2HD1 LEU A 155     -11.646  57.369  68.095  1.00  0.00           H  
ATOM   2374 3HD1 LEU A 155     -11.711  57.357  69.873  1.00  0.00           H  
ATOM   2375 1HD2 LEU A 155     -14.784  57.087  70.086  1.00  0.00           H  
ATOM   2376 2HD2 LEU A 155     -13.802  58.226  71.038  1.00  0.00           H  
ATOM   2377 3HD2 LEU A 155     -15.154  58.828  70.050  1.00  0.00           H  
ATOM   2378  N   HIS A 156     -13.060  62.434  70.470  1.00  0.00           N  
ATOM   2379  CA  HIS A 156     -12.405  63.620  71.024  1.00  0.00           C  
ATOM   2380  C   HIS A 156     -10.926  63.224  71.151  1.00  0.00           C  
ATOM   2381  O   HIS A 156     -10.615  62.046  71.327  1.00  0.00           O  
ATOM   2382  CB  HIS A 156     -12.992  64.033  72.378  1.00  0.00           C  
ATOM   2383  CG  HIS A 156     -12.455  65.331  72.895  1.00  0.00           C  
ATOM   2384  CD2 HIS A 156     -12.708  66.610  72.532  1.00  0.00           C  
ATOM   2385  ND1 HIS A 156     -11.534  65.399  73.920  1.00  0.00           N  
ATOM   2386  CE1 HIS A 156     -11.244  66.665  74.163  1.00  0.00           C  
ATOM   2387  NE2 HIS A 156     -11.943  67.419  73.335  1.00  0.00           N  
ATOM   2388  H   HIS A 156     -13.502  61.778  71.098  1.00  0.00           H  
ATOM   2389  HA  HIS A 156     -12.535  64.459  70.341  1.00  0.00           H  
ATOM   2390 1HB  HIS A 156     -14.076  64.122  72.293  1.00  0.00           H  
ATOM   2391 2HB  HIS A 156     -12.784  63.259  73.116  1.00  0.00           H  
ATOM   2392  HD2 HIS A 156     -13.392  66.937  71.748  1.00  0.00           H  
ATOM   2393  HE1 HIS A 156     -10.546  67.026  74.919  1.00  0.00           H  
ATOM   2394  HE2 HIS A 156     -11.923  68.428  73.294  1.00  0.00           H  
ATOM   2395  N   PRO A 157      -9.998  64.189  71.049  1.00  0.00           N  
ATOM   2396  CA  PRO A 157      -8.579  63.831  71.168  1.00  0.00           C  
ATOM   2397  C   PRO A 157      -8.267  62.998  72.415  1.00  0.00           C  
ATOM   2398  O   PRO A 157      -7.417  62.116  72.384  1.00  0.00           O  
ATOM   2399  CB  PRO A 157      -7.896  65.201  71.232  1.00  0.00           C  
ATOM   2400  CG  PRO A 157      -8.796  66.095  70.448  1.00  0.00           C  
ATOM   2401  CD  PRO A 157     -10.184  65.638  70.809  1.00  0.00           C  
ATOM   2402  HA  PRO A 157      -8.276  63.254  70.282  1.00  0.00           H  
ATOM   2403 1HB  PRO A 157      -7.786  65.518  72.279  1.00  0.00           H  
ATOM   2404 2HB  PRO A 157      -6.883  65.137  70.807  1.00  0.00           H  
ATOM   2405 1HG  PRO A 157      -8.613  67.146  70.715  1.00  0.00           H  
ATOM   2406 2HG  PRO A 157      -8.585  65.998  69.373  1.00  0.00           H  
ATOM   2407 1HD  PRO A 157     -10.516  66.156  71.721  1.00  0.00           H  
ATOM   2408 2HD  PRO A 157     -10.869  65.847  69.974  1.00  0.00           H  
ATOM   2409  N   ARG A 158      -8.963  63.287  73.511  1.00  0.00           N  
ATOM   2410  CA  ARG A 158      -8.755  62.560  74.761  1.00  0.00           C  
ATOM   2411  C   ARG A 158      -9.118  61.088  74.590  1.00  0.00           C  
ATOM   2412  O   ARG A 158      -8.425  60.198  75.085  1.00  0.00           O  
ATOM   2413  CB  ARG A 158      -9.589  63.162  75.882  1.00  0.00           C  
ATOM   2414  CG  ARG A 158      -9.125  64.528  76.362  1.00  0.00           C  
ATOM   2415  CD  ARG A 158     -10.019  65.073  77.415  1.00  0.00           C  
ATOM   2416  NE  ARG A 158      -9.579  66.380  77.877  1.00  0.00           N  
ATOM   2417  CZ  ARG A 158     -10.272  67.165  78.724  1.00  0.00           C  
ATOM   2418  NH1 ARG A 158     -11.433  66.764  79.192  1.00  0.00           N1+
ATOM   2419  NH2 ARG A 158      -9.785  68.340  79.085  1.00  0.00           N  
ATOM   2420  H   ARG A 158      -9.651  64.026  73.480  1.00  0.00           H  
ATOM   2421  HA  ARG A 158      -7.691  62.577  74.998  1.00  0.00           H  
ATOM   2422 1HB  ARG A 158     -10.623  63.263  75.552  1.00  0.00           H  
ATOM   2423 2HB  ARG A 158      -9.584  62.491  76.741  1.00  0.00           H  
ATOM   2424 1HG  ARG A 158      -8.119  64.446  76.774  1.00  0.00           H  
ATOM   2425 2HG  ARG A 158      -9.118  65.226  75.523  1.00  0.00           H  
ATOM   2426 1HD  ARG A 158     -11.029  65.175  77.019  1.00  0.00           H  
ATOM   2427 2HD  ARG A 158     -10.030  64.396  78.268  1.00  0.00           H  
ATOM   2428  HE  ARG A 158      -8.690  66.723  77.539  1.00  0.00           H  
ATOM   2429 1HH1 ARG A 158     -11.806  65.866  78.916  1.00  0.00           H  
ATOM   2430 2HH1 ARG A 158     -11.953  67.352  79.827  1.00  0.00           H  
ATOM   2431 1HH2 ARG A 158      -8.892  68.649  78.726  1.00  0.00           H  
ATOM   2432 2HH2 ARG A 158     -10.304  68.928  79.720  1.00  0.00           H  
ATOM   2433  N   GLU A 159     -10.222  60.844  73.897  1.00  0.00           N  
ATOM   2434  CA  GLU A 159     -10.670  59.482  73.660  1.00  0.00           C  
ATOM   2435  C   GLU A 159      -9.650  58.774  72.751  1.00  0.00           C  
ATOM   2436  O   GLU A 159      -9.360  57.591  72.936  1.00  0.00           O  
ATOM   2437  CB  GLU A 159     -12.062  59.471  73.024  1.00  0.00           C  
ATOM   2438  CG  GLU A 159     -13.152  60.092  73.885  1.00  0.00           C  
ATOM   2439  CD  GLU A 159     -14.492  60.116  73.205  1.00  0.00           C  
ATOM   2440  OE1 GLU A 159     -14.528  60.279  72.009  1.00  0.00           O  
ATOM   2441  OE2 GLU A 159     -15.483  59.971  73.883  1.00  0.00           O1-
ATOM   2442  H   GLU A 159     -10.764  61.612  73.526  1.00  0.00           H  
ATOM   2443  HA  GLU A 159     -10.717  58.962  74.617  1.00  0.00           H  
ATOM   2444 1HB  GLU A 159     -12.033  60.013  72.078  1.00  0.00           H  
ATOM   2445 2HB  GLU A 159     -12.353  58.444  72.804  1.00  0.00           H  
ATOM   2446 1HG  GLU A 159     -13.237  59.524  74.811  1.00  0.00           H  
ATOM   2447 2HG  GLU A 159     -12.862  61.110  74.142  1.00  0.00           H  
ATOM   2448  N   CYS A 160      -9.090  59.504  71.788  1.00  0.00           N  
ATOM   2449  CA  CYS A 160      -8.073  58.923  70.912  1.00  0.00           C  
ATOM   2450  C   CYS A 160      -6.895  58.511  71.798  1.00  0.00           C  
ATOM   2451  O   CYS A 160      -6.319  57.436  71.631  1.00  0.00           O  
ATOM   2452  CB  CYS A 160      -7.612  59.916  69.845  1.00  0.00           C  
ATOM   2453  SG  CYS A 160      -8.859  60.278  68.585  1.00  0.00           S  
ATOM   2454  H   CYS A 160      -9.363  60.467  71.654  1.00  0.00           H  
ATOM   2455  HA  CYS A 160      -8.520  58.092  70.366  1.00  0.00           H  
ATOM   2456 1HB  CYS A 160      -7.330  60.856  70.320  1.00  0.00           H  
ATOM   2457 2HB  CYS A 160      -6.728  59.526  69.342  1.00  0.00           H  
ATOM   2458  HG  CYS A 160      -9.769  60.761  69.425  1.00  0.00           H  
ATOM   2459  N   ALA A 161      -6.549  59.375  72.746  1.00  0.00           N  
ATOM   2460  CA  ALA A 161      -5.446  59.084  73.657  1.00  0.00           C  
ATOM   2461  C   ALA A 161      -5.735  57.770  74.375  1.00  0.00           C  
ATOM   2462  O   ALA A 161      -4.861  56.907  74.508  1.00  0.00           O  
ATOM   2463  CB  ALA A 161      -5.247  60.216  74.654  1.00  0.00           C  
ATOM   2464  H   ALA A 161      -7.051  60.246  72.844  1.00  0.00           H  
ATOM   2465  HA  ALA A 161      -4.537  58.975  73.065  1.00  0.00           H  
ATOM   2466 1HB  ALA A 161      -4.433  59.964  75.333  1.00  0.00           H  
ATOM   2467 2HB  ALA A 161      -5.002  61.134  74.119  1.00  0.00           H  
ATOM   2468 3HB  ALA A 161      -6.162  60.363  75.225  1.00  0.00           H  
ATOM   2469  N   ARG A 162      -6.975  57.616  74.826  1.00  0.00           N  
ATOM   2470  CA  ARG A 162      -7.376  56.410  75.545  1.00  0.00           C  
ATOM   2471  C   ARG A 162      -7.390  55.189  74.641  1.00  0.00           C  
ATOM   2472  O   ARG A 162      -7.009  54.098  75.064  1.00  0.00           O  
ATOM   2473  CB  ARG A 162      -8.757  56.590  76.159  1.00  0.00           C  
ATOM   2474  CG  ARG A 162      -8.792  57.449  77.413  1.00  0.00           C  
ATOM   2475  CD  ARG A 162     -10.176  57.620  77.923  1.00  0.00           C  
ATOM   2476  NE  ARG A 162     -10.215  58.441  79.123  1.00  0.00           N  
ATOM   2477  CZ  ARG A 162     -11.344  58.865  79.724  1.00  0.00           C  
ATOM   2478  NH1 ARG A 162     -12.516  58.538  79.226  1.00  0.00           N1+
ATOM   2479  NH2 ARG A 162     -11.273  59.609  80.813  1.00  0.00           N  
ATOM   2480  H   ARG A 162      -7.656  58.345  74.670  1.00  0.00           H  
ATOM   2481  HA  ARG A 162      -6.622  56.191  76.302  1.00  0.00           H  
ATOM   2482 1HB  ARG A 162      -9.422  57.047  75.428  1.00  0.00           H  
ATOM   2483 2HB  ARG A 162      -9.171  55.615  76.415  1.00  0.00           H  
ATOM   2484 1HG  ARG A 162      -8.195  56.976  78.194  1.00  0.00           H  
ATOM   2485 2HG  ARG A 162      -8.383  58.435  77.191  1.00  0.00           H  
ATOM   2486 1HD  ARG A 162     -10.787  58.103  77.160  1.00  0.00           H  
ATOM   2487 2HD  ARG A 162     -10.599  56.645  78.163  1.00  0.00           H  
ATOM   2488  HE  ARG A 162      -9.332  58.712  79.535  1.00  0.00           H  
ATOM   2489 1HH1 ARG A 162     -12.570  57.969  78.392  1.00  0.00           H  
ATOM   2490 2HH1 ARG A 162     -13.362  58.856  79.676  1.00  0.00           H  
ATOM   2491 1HH2 ARG A 162     -10.371  59.860  81.196  1.00  0.00           H  
ATOM   2492 2HH2 ARG A 162     -12.118  59.926  81.264  1.00  0.00           H  
ATOM   2493  N   VAL A 163      -7.832  55.383  73.404  1.00  0.00           N  
ATOM   2494  CA  VAL A 163      -7.877  54.308  72.419  1.00  0.00           C  
ATOM   2495  C   VAL A 163      -6.452  53.850  72.080  1.00  0.00           C  
ATOM   2496  O   VAL A 163      -6.246  52.720  71.617  1.00  0.00           O  
ATOM   2497  CB  VAL A 163      -8.593  54.778  71.139  1.00  0.00           C  
ATOM   2498  CG1 VAL A 163      -8.359  53.792  70.005  1.00  0.00           C  
ATOM   2499  CG2 VAL A 163     -10.080  54.946  71.410  1.00  0.00           C  
ATOM   2500  H   VAL A 163      -8.146  56.306  73.140  1.00  0.00           H  
ATOM   2501  HA  VAL A 163      -8.428  53.469  72.847  1.00  0.00           H  
ATOM   2502  HB  VAL A 163      -8.169  55.733  70.827  1.00  0.00           H  
ATOM   2503 1HG1 VAL A 163      -8.872  54.140  69.108  1.00  0.00           H  
ATOM   2504 2HG1 VAL A 163      -7.290  53.715  69.804  1.00  0.00           H  
ATOM   2505 3HG1 VAL A 163      -8.748  52.814  70.287  1.00  0.00           H  
ATOM   2506 1HG2 VAL A 163     -10.580  55.280  70.500  1.00  0.00           H  
ATOM   2507 2HG2 VAL A 163     -10.502  53.993  71.727  1.00  0.00           H  
ATOM   2508 3HG2 VAL A 163     -10.226  55.687  72.196  1.00  0.00           H  
ATOM   2509  N   MET A 164      -5.482  54.728  72.321  1.00  0.00           N  
ATOM   2510  CA  MET A 164      -4.073  54.426  72.062  1.00  0.00           C  
ATOM   2511  C   MET A 164      -3.345  53.987  73.328  1.00  0.00           C  
ATOM   2512  O   MET A 164      -2.135  53.743  73.306  1.00  0.00           O  
ATOM   2513  CB  MET A 164      -3.380  55.641  71.450  1.00  0.00           C  
ATOM   2514  CG  MET A 164      -3.917  56.053  70.086  1.00  0.00           C  
ATOM   2515  SD  MET A 164      -3.724  54.759  68.844  1.00  0.00           S  
ATOM   2516  CE  MET A 164      -1.946  54.760  68.629  1.00  0.00           C  
ATOM   2517  H   MET A 164      -5.731  55.633  72.695  1.00  0.00           H  
ATOM   2518  HA  MET A 164      -4.021  53.601  71.352  1.00  0.00           H  
ATOM   2519 1HB  MET A 164      -3.482  56.494  72.119  1.00  0.00           H  
ATOM   2520 2HB  MET A 164      -2.314  55.436  71.341  1.00  0.00           H  
ATOM   2521 1HG  MET A 164      -4.976  56.294  70.171  1.00  0.00           H  
ATOM   2522 2HG  MET A 164      -3.392  56.943  69.741  1.00  0.00           H  
ATOM   2523 1HE  MET A 164      -1.669  54.009  67.888  1.00  0.00           H  
ATOM   2524 2HE  MET A 164      -1.621  55.744  68.290  1.00  0.00           H  
ATOM   2525 3HE  MET A 164      -1.465  54.526  69.579  1.00  0.00           H  
ATOM   2526  N   GLY A 165      -4.086  53.896  74.429  1.00  0.00           N  
ATOM   2527  CA  GLY A 165      -3.498  53.466  75.687  1.00  0.00           C  
ATOM   2528  C   GLY A 165      -2.724  54.519  76.466  1.00  0.00           C  
ATOM   2529  O   GLY A 165      -2.019  54.191  77.424  1.00  0.00           O  
ATOM   2530  H   GLY A 165      -5.069  54.126  74.399  1.00  0.00           H  
ATOM   2531 1HA  GLY A 165      -4.282  53.094  76.347  1.00  0.00           H  
ATOM   2532 2HA  GLY A 165      -2.813  52.639  75.504  1.00  0.00           H  
ATOM   2533  N   TYR A 166      -2.833  55.781  76.066  1.00  0.00           N  
ATOM   2534  CA  TYR A 166      -2.134  56.841  76.787  1.00  0.00           C  
ATOM   2535  C   TYR A 166      -2.872  57.165  78.095  1.00  0.00           C  
ATOM   2536  O   TYR A 166      -4.096  57.122  78.145  1.00  0.00           O  
ATOM   2537  CB  TYR A 166      -2.004  58.092  75.915  1.00  0.00           C  
ATOM   2538  CG  TYR A 166      -0.893  58.009  74.891  1.00  0.00           C  
ATOM   2539  CD1 TYR A 166      -1.009  57.148  73.810  1.00  0.00           C  
ATOM   2540  CD2 TYR A 166       0.241  58.794  75.033  1.00  0.00           C  
ATOM   2541  CE1 TYR A 166       0.005  57.072  72.875  1.00  0.00           C  
ATOM   2542  CE2 TYR A 166       1.255  58.719  74.098  1.00  0.00           C  
ATOM   2543  CZ  TYR A 166       1.139  57.862  73.023  1.00  0.00           C  
ATOM   2544  OH  TYR A 166       2.150  57.787  72.091  1.00  0.00           O  
ATOM   2545  H   TYR A 166      -3.397  56.021  75.263  1.00  0.00           H  
ATOM   2546  HA  TYR A 166      -1.132  56.489  77.034  1.00  0.00           H  
ATOM   2547 1HB  TYR A 166      -2.942  58.266  75.386  1.00  0.00           H  
ATOM   2548 2HB  TYR A 166      -1.819  58.959  76.548  1.00  0.00           H  
ATOM   2549  HD1 TYR A 166      -1.901  56.530  73.698  1.00  0.00           H  
ATOM   2550  HD2 TYR A 166       0.332  59.471  75.883  1.00  0.00           H  
ATOM   2551  HE1 TYR A 166      -0.086  56.395  72.025  1.00  0.00           H  
ATOM   2552  HE2 TYR A 166       2.147  59.336  74.210  1.00  0.00           H  
ATOM   2553  HH  TYR A 166       2.855  58.390  72.337  1.00  0.00           H  
ATOM   2554  N   PRO A 167      -2.131  57.473  79.174  1.00  0.00           N  
ATOM   2555  CA  PRO A 167      -2.768  57.800  80.458  1.00  0.00           C  
ATOM   2556  C   PRO A 167      -3.438  59.172  80.394  1.00  0.00           C  
ATOM   2557  O   PRO A 167      -3.026  60.028  79.608  1.00  0.00           O  
ATOM   2558  CB  PRO A 167      -1.596  57.789  81.444  1.00  0.00           C  
ATOM   2559  CG  PRO A 167      -0.411  58.137  80.608  1.00  0.00           C  
ATOM   2560  CD  PRO A 167      -0.694  57.499  79.274  1.00  0.00           C  
ATOM   2561  HA  PRO A 167      -3.514  57.029  80.698  1.00  0.00           H  
ATOM   2562 1HB  PRO A 167      -1.776  58.514  82.251  1.00  0.00           H  
ATOM   2563 2HB  PRO A 167      -1.510  56.799  81.915  1.00  0.00           H  
ATOM   2564 1HG  PRO A 167      -0.302  59.229  80.541  1.00  0.00           H  
ATOM   2565 2HG  PRO A 167       0.508  57.753  81.075  1.00  0.00           H  
ATOM   2566 1HD  PRO A 167      -0.268  58.120  78.473  1.00  0.00           H  
ATOM   2567 2HD  PRO A 167      -0.264  56.487  79.252  1.00  0.00           H  
ATOM   2568  N   ASP A 168      -4.464  59.399  81.208  1.00  0.00           N  
ATOM   2569  CA  ASP A 168      -5.127  60.697  81.170  1.00  0.00           C  
ATOM   2570  C   ASP A 168      -4.192  61.830  81.595  1.00  0.00           C  
ATOM   2571  O   ASP A 168      -4.448  62.995  81.292  1.00  0.00           O  
ATOM   2572  CB  ASP A 168      -6.363  60.686  82.072  1.00  0.00           C  
ATOM   2573  CG  ASP A 168      -7.499  59.841  81.510  1.00  0.00           C  
ATOM   2574  OD1 ASP A 168      -7.466  59.538  80.341  1.00  0.00           O  
ATOM   2575  OD2 ASP A 168      -8.389  59.508  82.256  1.00  0.00           O1-
ATOM   2576  H   ASP A 168      -4.796  58.696  81.852  1.00  0.00           H  
ATOM   2577  HA  ASP A 168      -5.435  60.898  80.144  1.00  0.00           H  
ATOM   2578 1HB  ASP A 168      -6.093  60.298  83.055  1.00  0.00           H  
ATOM   2579 2HB  ASP A 168      -6.722  61.706  82.210  1.00  0.00           H  
ATOM   2580  N   SER A 169      -3.101  61.490  82.275  1.00  0.00           N  
ATOM   2581  CA  SER A 169      -2.140  62.502  82.707  1.00  0.00           C  
ATOM   2582  C   SER A 169      -1.348  63.063  81.522  1.00  0.00           C  
ATOM   2583  O   SER A 169      -0.763  64.143  81.619  1.00  0.00           O  
ATOM   2584  CB  SER A 169      -1.189  61.911  83.729  1.00  0.00           C  
ATOM   2585  OG  SER A 169      -0.355  60.949  83.142  1.00  0.00           O  
ATOM   2586  H   SER A 169      -2.929  60.520  82.499  1.00  0.00           H  
ATOM   2587  HA  SER A 169      -2.689  63.330  83.158  1.00  0.00           H  
ATOM   2588 1HB  SER A 169      -0.582  62.705  84.163  1.00  0.00           H  
ATOM   2589 2HB  SER A 169      -1.760  61.456  84.537  1.00  0.00           H  
ATOM   2590  HG  SER A 169       0.340  61.438  82.696  1.00  0.00           H  
ATOM   2591  N   TYR A 170      -1.324  62.339  80.406  1.00  0.00           N  
ATOM   2592  CA  TYR A 170      -0.596  62.825  79.235  1.00  0.00           C  
ATOM   2593  C   TYR A 170      -1.311  64.029  78.634  1.00  0.00           C  
ATOM   2594  O   TYR A 170      -2.513  63.989  78.378  1.00  0.00           O  
ATOM   2595  CB  TYR A 170      -0.443  61.717  78.191  1.00  0.00           C  
ATOM   2596  CG  TYR A 170       0.510  62.063  77.068  1.00  0.00           C  
ATOM   2597  CD1 TYR A 170       1.871  61.846  77.222  1.00  0.00           C  
ATOM   2598  CD2 TYR A 170       0.022  62.597  75.885  1.00  0.00           C  
ATOM   2599  CE1 TYR A 170       2.741  62.163  76.197  1.00  0.00           C  
ATOM   2600  CE2 TYR A 170       0.892  62.913  74.859  1.00  0.00           C  
ATOM   2601  CZ  TYR A 170       2.246  62.698  75.013  1.00  0.00           C  
ATOM   2602  OH  TYR A 170       3.113  63.013  73.991  1.00  0.00           O  
ATOM   2603  H   TYR A 170      -1.804  61.452  80.354  1.00  0.00           H  
ATOM   2604  HA  TYR A 170       0.400  63.136  79.551  1.00  0.00           H  
ATOM   2605 1HB  TYR A 170      -0.083  60.808  78.675  1.00  0.00           H  
ATOM   2606 2HB  TYR A 170      -1.416  61.492  77.754  1.00  0.00           H  
ATOM   2607  HD1 TYR A 170       2.254  61.426  78.152  1.00  0.00           H  
ATOM   2608  HD2 TYR A 170      -1.048  62.768  75.764  1.00  0.00           H  
ATOM   2609  HE1 TYR A 170       3.811  61.992  76.318  1.00  0.00           H  
ATOM   2610  HE2 TYR A 170       0.508  63.334  73.929  1.00  0.00           H  
ATOM   2611  HH  TYR A 170       4.011  62.803  74.259  1.00  0.00           H  
ATOM   2612  N   LYS A 171      -0.555  65.097  78.408  1.00  0.00           N  
ATOM   2613  CA  LYS A 171      -1.089  66.344  77.875  1.00  0.00           C  
ATOM   2614  C   LYS A 171      -1.143  66.372  76.349  1.00  0.00           C  
ATOM   2615  O   LYS A 171      -0.117  66.265  75.691  1.00  0.00           O  
ATOM   2616  CB  LYS A 171      -0.258  67.524  78.383  1.00  0.00           C  
ATOM   2617  CG  LYS A 171      -0.351  67.758  79.884  1.00  0.00           C  
ATOM   2618  CD  LYS A 171       0.479  68.961  80.308  1.00  0.00           C  
ATOM   2619  CE  LYS A 171       0.395  69.191  81.810  1.00  0.00           C  
ATOM   2620  NZ  LYS A 171       1.215  70.356  82.241  1.00  0.00           N1+
ATOM   2621  H   LYS A 171       0.431  65.034  78.617  1.00  0.00           H  
ATOM   2622  HA  LYS A 171      -2.116  66.458  78.224  1.00  0.00           H  
ATOM   2623 1HB  LYS A 171       0.791  67.364  78.133  1.00  0.00           H  
ATOM   2624 2HB  LYS A 171      -0.579  68.437  77.881  1.00  0.00           H  
ATOM   2625 1HG  LYS A 171      -1.391  67.929  80.163  1.00  0.00           H  
ATOM   2626 2HG  LYS A 171       0.007  66.876  80.413  1.00  0.00           H  
ATOM   2627 1HD  LYS A 171       1.522  68.799  80.032  1.00  0.00           H  
ATOM   2628 2HD  LYS A 171       0.119  69.851  79.793  1.00  0.00           H  
ATOM   2629 1HE  LYS A 171      -0.642  69.368  82.093  1.00  0.00           H  
ATOM   2630 2HE  LYS A 171       0.745  68.303  82.335  1.00  0.00           H  
ATOM   2631 1HZ  LYS A 171       1.132  70.474  83.241  1.00  0.00           H  
ATOM   2632 2HZ  LYS A 171       2.183  70.195  82.000  1.00  0.00           H  
ATOM   2633 3HZ  LYS A 171       0.887  71.190  81.776  1.00  0.00           H  
ATOM   2634  N   VAL A 172      -2.341  66.530  75.792  1.00  0.00           N  
ATOM   2635  CA  VAL A 172      -2.499  66.567  74.337  1.00  0.00           C  
ATOM   2636  C   VAL A 172      -2.140  67.939  73.763  1.00  0.00           C  
ATOM   2637  O   VAL A 172      -2.205  68.946  74.462  1.00  0.00           O  
ATOM   2638  CB  VAL A 172      -3.949  66.220  73.952  1.00  0.00           C  
ATOM   2639  CG1 VAL A 172      -4.360  64.891  74.568  1.00  0.00           C  
ATOM   2640  CG2 VAL A 172      -4.884  67.333  74.398  1.00  0.00           C  
ATOM   2641  H   VAL A 172      -3.158  66.626  76.378  1.00  0.00           H  
ATOM   2642  HA  VAL A 172      -1.825  65.832  73.897  1.00  0.00           H  
ATOM   2643  HB  VAL A 172      -4.010  66.104  72.870  1.00  0.00           H  
ATOM   2644 1HG1 VAL A 172      -5.388  64.661  74.286  1.00  0.00           H  
ATOM   2645 2HG1 VAL A 172      -3.700  64.103  74.207  1.00  0.00           H  
ATOM   2646 3HG1 VAL A 172      -4.290  64.956  75.654  1.00  0.00           H  
ATOM   2647 1HG2 VAL A 172      -5.908  67.082  74.122  1.00  0.00           H  
ATOM   2648 2HG2 VAL A 172      -4.819  67.453  75.479  1.00  0.00           H  
ATOM   2649 3HG2 VAL A 172      -4.597  68.266  73.912  1.00  0.00           H  
ATOM   2650  N   HIS A 173      -1.759  67.976  72.489  1.00  0.00           N  
ATOM   2651  CA  HIS A 173      -1.393  69.235  71.847  1.00  0.00           C  
ATOM   2652  C   HIS A 173      -2.628  70.136  71.698  1.00  0.00           C  
ATOM   2653  O   HIS A 173      -3.729  69.655  71.420  1.00  0.00           O  
ATOM   2654  CB  HIS A 173      -0.758  68.982  70.476  1.00  0.00           C  
ATOM   2655  CG  HIS A 173      -0.183  70.211  69.843  1.00  0.00           C  
ATOM   2656  CD2 HIS A 173       1.093  70.653  69.753  1.00  0.00           C  
ATOM   2657  ND1 HIS A 173      -0.962  71.151  69.201  1.00  0.00           N  
ATOM   2658  CE1 HIS A 173      -0.188  72.120  68.743  1.00  0.00           C  
ATOM   2659  NE2 HIS A 173       1.062  71.841  69.065  1.00  0.00           N  
ATOM   2660  H   HIS A 173      -1.721  67.121  71.953  1.00  0.00           H  
ATOM   2661  HA  HIS A 173      -0.669  69.762  72.467  1.00  0.00           H  
ATOM   2662 1HB  HIS A 173       0.039  68.244  70.574  1.00  0.00           H  
ATOM   2663 2HB  HIS A 173      -1.506  68.568  69.800  1.00  0.00           H  
ATOM   2664  HD2 HIS A 173       1.980  70.159  70.151  1.00  0.00           H  
ATOM   2665  HE1 HIS A 173      -0.524  72.999  68.195  1.00  0.00           H  
ATOM   2666  HE2 HIS A 173       1.869  72.407  68.844  1.00  0.00           H  
ATOM   2667  N   PRO A 174      -2.454  71.458  71.877  1.00  0.00           N  
ATOM   2668  CA  PRO A 174      -3.555  72.430  71.769  1.00  0.00           C  
ATOM   2669  C   PRO A 174      -4.276  72.499  70.428  1.00  0.00           C  
ATOM   2670  O   PRO A 174      -5.408  72.972  70.357  1.00  0.00           O  
ATOM   2671  CB  PRO A 174      -2.835  73.751  72.056  1.00  0.00           C  
ATOM   2672  CG  PRO A 174      -1.644  73.351  72.859  1.00  0.00           C  
ATOM   2673  CD  PRO A 174      -1.230  72.025  72.280  1.00  0.00           C  
ATOM   2674  HA  PRO A 174      -4.322  72.193  72.522  1.00  0.00           H  
ATOM   2675 1HB  PRO A 174      -2.566  74.246  71.112  1.00  0.00           H  
ATOM   2676 2HB  PRO A 174      -3.505  74.435  72.598  1.00  0.00           H  
ATOM   2677 1HG  PRO A 174      -0.856  74.114  72.776  1.00  0.00           H  
ATOM   2678 2HG  PRO A 174      -1.909  73.284  73.925  1.00  0.00           H  
ATOM   2679 1HD  PRO A 174      -0.555  72.191  71.428  1.00  0.00           H  
ATOM   2680 2HD  PRO A 174      -0.735  71.424  73.056  1.00  0.00           H  
ATOM   2681  N   SER A 175      -3.619  72.057  69.360  1.00  0.00           N  
ATOM   2682  CA  SER A 175      -4.256  72.039  68.052  1.00  0.00           C  
ATOM   2683  C   SER A 175      -4.950  70.684  67.944  1.00  0.00           C  
ATOM   2684  O   SER A 175      -4.290  69.642  67.958  1.00  0.00           O  
ATOM   2685  CB  SER A 175      -3.245  72.228  66.938  1.00  0.00           C  
ATOM   2686  OG  SER A 175      -3.852  72.096  65.682  1.00  0.00           O  
ATOM   2687  H   SER A 175      -2.668  71.729  69.449  1.00  0.00           H  
ATOM   2688  HA  SER A 175      -4.981  72.853  68.009  1.00  0.00           H  
ATOM   2689 1HB  SER A 175      -2.791  73.215  67.023  1.00  0.00           H  
ATOM   2690 2HB  SER A 175      -2.449  71.492  67.040  1.00  0.00           H  
ATOM   2691  HG  SER A 175      -3.459  72.773  65.126  1.00  0.00           H  
ATOM   2692  N   THR A 176      -6.274  70.686  67.843  1.00  0.00           N  
ATOM   2693  CA  THR A 176      -6.983  69.424  67.758  1.00  0.00           C  
ATOM   2694  C   THR A 176      -6.557  68.649  66.524  1.00  0.00           C  
ATOM   2695  O   THR A 176      -6.323  67.448  66.594  1.00  0.00           O  
ATOM   2696  CB  THR A 176      -8.507  69.643  67.736  1.00  0.00           C  
ATOM   2697  CG2 THR A 176      -9.235  68.315  67.594  1.00  0.00           C  
ATOM   2698  OG1 THR A 176      -8.919  70.281  68.951  1.00  0.00           O  
ATOM   2699  H   THR A 176      -6.800  71.548  67.824  1.00  0.00           H  
ATOM   2700  HA  THR A 176      -6.741  68.831  68.640  1.00  0.00           H  
ATOM   2701  HB  THR A 176      -8.770  70.286  66.896  1.00  0.00           H  
ATOM   2702  HG1 THR A 176      -8.151  70.431  69.509  1.00  0.00           H  
ATOM   2703 1HG2 THR A 176     -10.310  68.489  67.579  1.00  0.00           H  
ATOM   2704 2HG2 THR A 176      -8.932  67.832  66.665  1.00  0.00           H  
ATOM   2705 3HG2 THR A 176      -8.983  67.670  68.435  1.00  0.00           H  
ATOM   2706  N   SER A 177      -6.437  69.339  65.398  1.00  0.00           N  
ATOM   2707  CA  SER A 177      -6.050  68.671  64.169  1.00  0.00           C  
ATOM   2708  C   SER A 177      -4.689  67.992  64.305  1.00  0.00           C  
ATOM   2709  O   SER A 177      -4.519  66.856  63.858  1.00  0.00           O  
ATOM   2710  CB  SER A 177      -6.018  69.669  63.028  1.00  0.00           C  
ATOM   2711  OG  SER A 177      -5.033  70.643  63.240  1.00  0.00           O  
ATOM   2712  H   SER A 177      -6.613  70.333  65.383  1.00  0.00           H  
ATOM   2713  HA  SER A 177      -6.784  67.893  63.952  1.00  0.00           H  
ATOM   2714 1HB  SER A 177      -5.820  69.146  62.093  1.00  0.00           H  
ATOM   2715 2HB  SER A 177      -6.992  70.147  62.935  1.00  0.00           H  
ATOM   2716  HG  SER A 177      -5.494  71.415  63.578  1.00  0.00           H  
ATOM   2717  N   GLN A 178      -3.723  68.671  64.917  1.00  0.00           N  
ATOM   2718  CA  GLN A 178      -2.401  68.071  65.089  1.00  0.00           C  
ATOM   2719  C   GLN A 178      -2.468  66.956  66.129  1.00  0.00           C  
ATOM   2720  O   GLN A 178      -1.739  65.965  66.043  1.00  0.00           O  
ATOM   2721  CB  GLN A 178      -1.373  69.126  65.508  1.00  0.00           C  
ATOM   2722  CG  GLN A 178       0.071  68.674  65.377  1.00  0.00           C  
ATOM   2723  CD  GLN A 178       0.457  68.376  63.940  1.00  0.00           C  
ATOM   2724  NE2 GLN A 178       1.485  67.555  63.763  1.00  0.00           N  
ATOM   2725  OE1 GLN A 178      -0.164  68.879  62.999  1.00  0.00           O  
ATOM   2726  H   GLN A 178      -3.890  69.603  65.268  1.00  0.00           H  
ATOM   2727  HA  GLN A 178      -2.086  67.649  64.135  1.00  0.00           H  
ATOM   2728 1HB  GLN A 178      -1.502  70.021  64.899  1.00  0.00           H  
ATOM   2729 2HB  GLN A 178      -1.545  69.409  66.546  1.00  0.00           H  
ATOM   2730 1HG  GLN A 178       0.723  69.464  65.749  1.00  0.00           H  
ATOM   2731 2HG  GLN A 178       0.212  67.766  65.964  1.00  0.00           H  
ATOM   2732 1HE2 GLN A 178       1.785  67.321  62.837  1.00  0.00           H  
ATOM   2733 2HE2 GLN A 178       1.960  67.169  64.554  1.00  0.00           H  
ATOM   2734  N   ALA A 179      -3.344  67.119  67.113  1.00  0.00           N  
ATOM   2735  CA  ALA A 179      -3.507  66.109  68.156  1.00  0.00           C  
ATOM   2736  C   ALA A 179      -4.001  64.800  67.521  1.00  0.00           C  
ATOM   2737  O   ALA A 179      -3.487  63.725  67.820  1.00  0.00           O  
ATOM   2738  CB  ALA A 179      -4.472  66.592  69.229  1.00  0.00           C  
ATOM   2739  H   ALA A 179      -3.910  67.955  67.145  1.00  0.00           H  
ATOM   2740  HA  ALA A 179      -2.532  65.932  68.611  1.00  0.00           H  
ATOM   2741 1HB  ALA A 179      -4.587  65.819  69.989  1.00  0.00           H  
ATOM   2742 2HB  ALA A 179      -4.079  67.498  69.691  1.00  0.00           H  
ATOM   2743 3HB  ALA A 179      -5.440  66.804  68.779  1.00  0.00           H  
ATOM   2744  N   TYR A 180      -4.999  64.895  66.641  1.00  0.00           N  
ATOM   2745  CA  TYR A 180      -5.528  63.710  65.959  1.00  0.00           C  
ATOM   2746  C   TYR A 180      -4.439  63.082  65.081  1.00  0.00           C  
ATOM   2747  O   TYR A 180      -4.287  61.861  65.034  1.00  0.00           O  
ATOM   2748  CB  TYR A 180      -6.757  64.069  65.120  1.00  0.00           C  
ATOM   2749  CG  TYR A 180      -7.992  64.362  65.942  1.00  0.00           C  
ATOM   2750  CD1 TYR A 180      -8.229  63.659  67.114  1.00  0.00           C  
ATOM   2751  CD2 TYR A 180      -8.888  65.335  65.523  1.00  0.00           C  
ATOM   2752  CE1 TYR A 180      -9.358  63.928  67.864  1.00  0.00           C  
ATOM   2753  CE2 TYR A 180     -10.017  65.603  66.273  1.00  0.00           C  
ATOM   2754  CZ  TYR A 180     -10.252  64.904  67.439  1.00  0.00           C  
ATOM   2755  OH  TYR A 180     -11.376  65.171  68.187  1.00  0.00           O  
ATOM   2756  H   TYR A 180      -5.400  65.799  66.438  1.00  0.00           H  
ATOM   2757  HA  TYR A 180      -5.830  62.983  66.713  1.00  0.00           H  
ATOM   2758 1HB  TYR A 180      -6.537  64.946  64.509  1.00  0.00           H  
ATOM   2759 2HB  TYR A 180      -6.986  63.247  64.442  1.00  0.00           H  
ATOM   2760  HD1 TYR A 180      -7.525  62.895  67.443  1.00  0.00           H  
ATOM   2761  HD2 TYR A 180      -8.702  65.887  64.602  1.00  0.00           H  
ATOM   2762  HE1 TYR A 180      -9.544  63.375  68.785  1.00  0.00           H  
ATOM   2763  HE2 TYR A 180     -10.721  66.367  65.944  1.00  0.00           H  
ATOM   2764  HH  TYR A 180     -11.885  65.865  67.760  1.00  0.00           H  
ATOM   2765  N   LYS A 181      -3.693  63.930  64.377  1.00  0.00           N  
ATOM   2766  CA  LYS A 181      -2.621  63.457  63.506  1.00  0.00           C  
ATOM   2767  C   LYS A 181      -1.578  62.725  64.343  1.00  0.00           C  
ATOM   2768  O   LYS A 181      -1.131  61.634  63.992  1.00  0.00           O  
ATOM   2769  CB  LYS A 181      -1.980  64.618  62.743  1.00  0.00           C  
ATOM   2770  CG  LYS A 181      -0.760  64.231  61.918  1.00  0.00           C  
ATOM   2771  CD  LYS A 181      -0.218  65.421  61.141  1.00  0.00           C  
ATOM   2772  CE  LYS A 181       1.020  65.044  60.342  1.00  0.00           C  
ATOM   2773  NZ  LYS A 181       1.562  66.199  59.576  1.00  0.00           N1+
ATOM   2774  H   LYS A 181      -3.870  64.922  64.445  1.00  0.00           H  
ATOM   2775  HA  LYS A 181      -3.046  62.762  62.781  1.00  0.00           H  
ATOM   2776 1HB  LYS A 181      -2.714  65.059  62.068  1.00  0.00           H  
ATOM   2777 2HB  LYS A 181      -1.676  65.392  63.447  1.00  0.00           H  
ATOM   2778 1HG  LYS A 181       0.021  63.853  62.579  1.00  0.00           H  
ATOM   2779 2HG  LYS A 181      -1.030  63.442  61.217  1.00  0.00           H  
ATOM   2780 1HD  LYS A 181      -0.984  65.789  60.457  1.00  0.00           H  
ATOM   2781 2HD  LYS A 181       0.039  66.222  61.835  1.00  0.00           H  
ATOM   2782 1HE  LYS A 181       1.792  64.678  61.017  1.00  0.00           H  
ATOM   2783 2HE  LYS A 181       0.772  64.245  59.642  1.00  0.00           H  
ATOM   2784 1HZ  LYS A 181       2.380  65.908  59.060  1.00  0.00           H  
ATOM   2785 2HZ  LYS A 181       0.860  66.536  58.931  1.00  0.00           H  
ATOM   2786 3HZ  LYS A 181       1.813  66.939  60.215  1.00  0.00           H  
ATOM   2787  N   GLN A 182      -1.211  63.334  65.463  1.00  0.00           N  
ATOM   2788  CA  GLN A 182      -0.224  62.760  66.360  1.00  0.00           C  
ATOM   2789  C   GLN A 182      -0.659  61.394  66.888  1.00  0.00           C  
ATOM   2790  O   GLN A 182       0.076  60.416  66.758  1.00  0.00           O  
ATOM   2791  CB  GLN A 182       0.041  63.712  67.530  1.00  0.00           C  
ATOM   2792  CG  GLN A 182       0.785  64.979  67.145  1.00  0.00           C  
ATOM   2793  CD  GLN A 182       0.945  65.934  68.313  1.00  0.00           C  
ATOM   2794  NE2 GLN A 182       1.972  66.773  68.253  1.00  0.00           N  
ATOM   2795  OE1 GLN A 182       0.153  65.917  69.259  1.00  0.00           O  
ATOM   2796  H   GLN A 182      -1.631  64.222  65.697  1.00  0.00           H  
ATOM   2797  HA  GLN A 182       0.705  62.621  65.808  1.00  0.00           H  
ATOM   2798 1HB  GLN A 182      -0.906  64.002  67.984  1.00  0.00           H  
ATOM   2799 2HB  GLN A 182       0.626  63.197  68.292  1.00  0.00           H  
ATOM   2800 1HG  GLN A 182       1.778  64.710  66.785  1.00  0.00           H  
ATOM   2801 2HG  GLN A 182       0.229  65.490  66.359  1.00  0.00           H  
ATOM   2802 1HE2 GLN A 182       2.129  67.427  68.995  1.00  0.00           H  
ATOM   2803 2HE2 GLN A 182       2.590  66.753  67.467  1.00  0.00           H  
ATOM   2804  N   PHE A 183      -1.851  61.313  67.467  1.00  0.00           N  
ATOM   2805  CA  PHE A 183      -2.319  60.024  67.952  1.00  0.00           C  
ATOM   2806  C   PHE A 183      -2.495  59.081  66.765  1.00  0.00           C  
ATOM   2807  O   PHE A 183      -2.325  57.870  66.896  1.00  0.00           O  
ATOM   2808  CB  PHE A 183      -3.638  60.171  68.713  1.00  0.00           C  
ATOM   2809  CG  PHE A 183      -3.487  60.797  70.071  1.00  0.00           C  
ATOM   2810  CD1 PHE A 183      -4.043  62.038  70.344  1.00  0.00           C  
ATOM   2811  CD2 PHE A 183      -2.789  60.147  71.077  1.00  0.00           C  
ATOM   2812  CE1 PHE A 183      -3.905  62.615  71.592  1.00  0.00           C  
ATOM   2813  CE2 PHE A 183      -2.650  60.720  72.326  1.00  0.00           C  
ATOM   2814  CZ  PHE A 183      -3.209  61.956  72.583  1.00  0.00           C  
ATOM   2815  H   PHE A 183      -2.441  62.125  67.579  1.00  0.00           H  
ATOM   2816  HA  PHE A 183      -1.566  59.614  68.626  1.00  0.00           H  
ATOM   2817 1HB  PHE A 183      -4.327  60.782  68.132  1.00  0.00           H  
ATOM   2818 2HB  PHE A 183      -4.096  59.191  68.840  1.00  0.00           H  
ATOM   2819  HD1 PHE A 183      -4.595  62.558  69.560  1.00  0.00           H  
ATOM   2820  HD2 PHE A 183      -2.347  59.171  70.873  1.00  0.00           H  
ATOM   2821  HE1 PHE A 183      -4.347  63.590  71.793  1.00  0.00           H  
ATOM   2822  HE2 PHE A 183      -2.099  60.198  73.108  1.00  0.00           H  
ATOM   2823  HZ  PHE A 183      -3.099  62.410  73.567  1.00  0.00           H  
ATOM   2824  N   GLY A 184      -2.797  59.660  65.606  1.00  0.00           N  
ATOM   2825  CA  GLY A 184      -2.991  58.875  64.393  1.00  0.00           C  
ATOM   2826  C   GLY A 184      -1.809  58.005  63.985  1.00  0.00           C  
ATOM   2827  O   GLY A 184      -1.978  56.836  63.670  1.00  0.00           O  
ATOM   2828  H   GLY A 184      -2.894  60.664  65.563  1.00  0.00           H  
ATOM   2829 1HA  GLY A 184      -3.854  58.220  64.517  1.00  0.00           H  
ATOM   2830 2HA  GLY A 184      -3.211  59.541  63.560  1.00  0.00           H  
ATOM   2831  N   ASN A 185      -0.600  58.544  63.959  1.00  0.00           N  
ATOM   2832  CA  ASN A 185       0.500  57.677  63.561  1.00  0.00           C  
ATOM   2833  C   ASN A 185       1.295  57.172  64.764  1.00  0.00           C  
ATOM   2834  O   ASN A 185       2.412  56.703  64.615  1.00  0.00           O  
ATOM   2835  CB  ASN A 185       1.412  58.399  62.586  1.00  0.00           C  
ATOM   2836  CG  ASN A 185       2.109  59.576  63.211  1.00  0.00           C  
ATOM   2837  ND2 ASN A 185       2.818  60.328  62.408  1.00  0.00           N  
ATOM   2838  OD1 ASN A 185       2.005  59.804  64.422  1.00  0.00           O  
ATOM   2839  H   ASN A 185      -0.407  59.506  64.197  1.00  0.00           H  
ATOM   2840  HA  ASN A 185       0.086  56.796  63.069  1.00  0.00           H  
ATOM   2841 1HB  ASN A 185       2.164  57.705  62.208  1.00  0.00           H  
ATOM   2842 2HB  ASN A 185       0.830  58.747  61.733  1.00  0.00           H  
ATOM   2843 1HD2 ASN A 185       3.304  61.125  62.768  1.00  0.00           H  
ATOM   2844 2HD2 ASN A 185       2.875  60.106  61.435  1.00  0.00           H  
ATOM   2845  N   SER A 186       0.695  57.230  65.952  1.00  0.00           N  
ATOM   2846  CA  SER A 186       1.376  56.774  67.161  1.00  0.00           C  
ATOM   2847  C   SER A 186       1.237  55.274  67.418  1.00  0.00           C  
ATOM   2848  O   SER A 186       0.791  54.520  66.556  1.00  0.00           O  
ATOM   2849  CB  SER A 186       0.842  57.537  68.357  1.00  0.00           C  
ATOM   2850  OG  SER A 186       1.525  57.179  69.527  1.00  0.00           O  
ATOM   2851  H   SER A 186      -0.245  57.594  66.024  1.00  0.00           H  
ATOM   2852  HA  SER A 186       2.444  56.965  67.049  1.00  0.00           H  
ATOM   2853 1HB  SER A 186       0.949  58.608  68.183  1.00  0.00           H  
ATOM   2854 2HB  SER A 186      -0.221  57.330  68.476  1.00  0.00           H  
ATOM   2855  HG  SER A 186       1.374  57.894  70.151  1.00  0.00           H  
ATOM   2856  N   VAL A 187       1.611  54.852  68.621  1.00  0.00           N  
ATOM   2857  CA  VAL A 187       1.572  53.445  69.002  1.00  0.00           C  
ATOM   2858  C   VAL A 187       0.707  53.179  70.238  1.00  0.00           C  
ATOM   2859  O   VAL A 187       0.511  54.065  71.066  1.00  0.00           O  
ATOM   2860  CB  VAL A 187       3.003  52.943  69.274  1.00  0.00           C  
ATOM   2861  CG1 VAL A 187       3.853  53.053  68.017  1.00  0.00           C  
ATOM   2862  CG2 VAL A 187       3.621  53.735  70.415  1.00  0.00           C  
ATOM   2863  H   VAL A 187       1.933  55.535  69.292  1.00  0.00           H  
ATOM   2864  HA  VAL A 187       1.137  52.876  68.180  1.00  0.00           H  
ATOM   2865  HB  VAL A 187       2.962  51.887  69.543  1.00  0.00           H  
ATOM   2866 1HG1 VAL A 187       4.861  52.694  68.227  1.00  0.00           H  
ATOM   2867 2HG1 VAL A 187       3.412  52.450  67.225  1.00  0.00           H  
ATOM   2868 3HG1 VAL A 187       3.899  54.095  67.699  1.00  0.00           H  
ATOM   2869 1HG2 VAL A 187       4.632  53.374  70.603  1.00  0.00           H  
ATOM   2870 2HG2 VAL A 187       3.656  54.791  70.148  1.00  0.00           H  
ATOM   2871 3HG2 VAL A 187       3.019  53.608  71.315  1.00  0.00           H  
ATOM   2872  N   VAL A 188       0.195  51.956  70.356  1.00  0.00           N  
ATOM   2873  CA  VAL A 188      -0.626  51.587  71.503  1.00  0.00           C  
ATOM   2874  C   VAL A 188       0.335  51.197  72.622  1.00  0.00           C  
ATOM   2875  O   VAL A 188       0.963  50.135  72.581  1.00  0.00           O  
ATOM   2876  CB  VAL A 188      -1.569  50.416  71.169  1.00  0.00           C  
ATOM   2877  CG1 VAL A 188      -2.300  49.948  72.419  1.00  0.00           C  
ATOM   2878  CG2 VAL A 188      -2.557  50.837  70.092  1.00  0.00           C  
ATOM   2879  H   VAL A 188       0.377  51.268  69.639  1.00  0.00           H  
ATOM   2880  HA  VAL A 188      -1.231  52.449  71.787  1.00  0.00           H  
ATOM   2881  HB  VAL A 188      -0.976  49.575  70.810  1.00  0.00           H  
ATOM   2882 1HG1 VAL A 188      -2.962  49.120  72.164  1.00  0.00           H  
ATOM   2883 2HG1 VAL A 188      -1.576  49.618  73.162  1.00  0.00           H  
ATOM   2884 3HG1 VAL A 188      -2.889  50.771  72.825  1.00  0.00           H  
ATOM   2885 1HG2 VAL A 188      -3.220  50.004  69.860  1.00  0.00           H  
ATOM   2886 2HG2 VAL A 188      -3.146  51.682  70.449  1.00  0.00           H  
ATOM   2887 3HG2 VAL A 188      -2.012  51.128  69.193  1.00  0.00           H  
ATOM   2888  N   ILE A 189       0.439  52.073  73.615  1.00  0.00           N  
ATOM   2889  CA  ILE A 189       1.347  51.884  74.746  1.00  0.00           C  
ATOM   2890  C   ILE A 189       1.335  50.494  75.391  1.00  0.00           C  
ATOM   2891  O   ILE A 189       2.392  49.923  75.655  1.00  0.00           O  
ATOM   2892  CB  ILE A 189       1.034  52.927  75.835  1.00  0.00           C  
ATOM   2893  CG1 ILE A 189       1.190  54.344  75.277  1.00  0.00           C  
ATOM   2894  CG2 ILE A 189       1.938  52.724  77.041  1.00  0.00           C  
ATOM   2895  CD1 ILE A 189       2.592  54.668  74.814  1.00  0.00           C  
ATOM   2896  H   ILE A 189      -0.137  52.902  73.580  1.00  0.00           H  
ATOM   2897  HA  ILE A 189       2.369  52.029  74.397  1.00  0.00           H  
ATOM   2898  HB  ILE A 189      -0.004  52.824  76.149  1.00  0.00           H  
ATOM   2899 1HG1 ILE A 189       0.512  54.480  74.435  1.00  0.00           H  
ATOM   2900 2HG1 ILE A 189       0.908  55.069  76.042  1.00  0.00           H  
ATOM   2901 1HG2 ILE A 189       1.703  53.469  77.801  1.00  0.00           H  
ATOM   2902 2HG2 ILE A 189       1.779  51.727  77.450  1.00  0.00           H  
ATOM   2903 3HG2 ILE A 189       2.979  52.830  76.738  1.00  0.00           H  
ATOM   2904 1HD1 ILE A 189       2.623  55.689  74.433  1.00  0.00           H  
ATOM   2905 2HD1 ILE A 189       3.283  54.572  75.653  1.00  0.00           H  
ATOM   2906 3HD1 ILE A 189       2.882  53.977  74.024  1.00  0.00           H  
ATOM   2907  N   ASN A 190       0.147  49.959  75.655  1.00  0.00           N  
ATOM   2908  CA  ASN A 190       0.015  48.652  76.304  1.00  0.00           C  
ATOM   2909  C   ASN A 190       0.765  47.543  75.568  1.00  0.00           C  
ATOM   2910  O   ASN A 190       1.450  46.724  76.189  1.00  0.00           O  
ATOM   2911  CB  ASN A 190      -1.451  48.285  76.446  1.00  0.00           C  
ATOM   2912  CG  ASN A 190      -1.673  47.160  77.418  1.00  0.00           C  
ATOM   2913  ND2 ASN A 190      -2.915  46.799  77.620  1.00  0.00           N  
ATOM   2914  OD1 ASN A 190      -0.719  46.616  77.986  1.00  0.00           O  
ATOM   2915  H   ASN A 190      -0.687  50.469  75.401  1.00  0.00           H  
ATOM   2916  HA  ASN A 190       0.463  48.712  77.297  1.00  0.00           H  
ATOM   2917 1HB  ASN A 190      -2.013  49.157  76.783  1.00  0.00           H  
ATOM   2918 2HB  ASN A 190      -1.849  47.994  75.474  1.00  0.00           H  
ATOM   2919 1HD2 ASN A 190      -3.122  46.055  78.256  1.00  0.00           H  
ATOM   2920 2HD2 ASN A 190      -3.655  47.266  77.138  1.00  0.00           H  
ATOM   2921  N   VAL A 191       0.622  47.514  74.245  1.00  0.00           N  
ATOM   2922  CA  VAL A 191       1.282  46.511  73.428  1.00  0.00           C  
ATOM   2923  C   VAL A 191       2.786  46.648  73.623  1.00  0.00           C  
ATOM   2924  O   VAL A 191       3.485  45.659  73.853  1.00  0.00           O  
ATOM   2925  CB  VAL A 191       0.922  46.686  71.941  1.00  0.00           C  
ATOM   2926  CG1 VAL A 191       1.692  45.690  71.086  1.00  0.00           C  
ATOM   2927  CG2 VAL A 191      -0.577  46.517  71.747  1.00  0.00           C  
ATOM   2928  H   VAL A 191       0.040  48.207  73.798  1.00  0.00           H  
ATOM   2929  HA  VAL A 191       0.951  45.525  73.756  1.00  0.00           H  
ATOM   2930  HB  VAL A 191       1.221  47.684  71.619  1.00  0.00           H  
ATOM   2931 1HG1 VAL A 191       1.426  45.828  70.037  1.00  0.00           H  
ATOM   2932 2HG1 VAL A 191       2.762  45.853  71.212  1.00  0.00           H  
ATOM   2933 3HG1 VAL A 191       1.439  44.676  71.393  1.00  0.00           H  
ATOM   2934 1HG2 VAL A 191      -0.824  46.643  70.694  1.00  0.00           H  
ATOM   2935 2HG2 VAL A 191      -0.876  45.521  72.075  1.00  0.00           H  
ATOM   2936 3HG2 VAL A 191      -1.107  47.266  72.336  1.00  0.00           H  
ATOM   2937  N   LEU A 192       3.269  47.883  73.540  1.00  0.00           N  
ATOM   2938  CA  LEU A 192       4.683  48.168  73.720  1.00  0.00           C  
ATOM   2939  C   LEU A 192       5.155  47.719  75.086  1.00  0.00           C  
ATOM   2940  O   LEU A 192       6.246  47.177  75.218  1.00  0.00           O  
ATOM   2941  CB  LEU A 192       4.952  49.668  73.547  1.00  0.00           C  
ATOM   2942  CG  LEU A 192       5.261  50.128  72.117  1.00  0.00           C  
ATOM   2943  CD1 LEU A 192       4.111  49.739  71.198  1.00  0.00           C  
ATOM   2944  CD2 LEU A 192       5.486  51.633  72.105  1.00  0.00           C  
ATOM   2945  H   LEU A 192       2.634  48.644  73.346  1.00  0.00           H  
ATOM   2946  HA  LEU A 192       5.246  47.612  72.971  1.00  0.00           H  
ATOM   2947 1HB  LEU A 192       4.077  50.219  73.890  1.00  0.00           H  
ATOM   2948 2HB  LEU A 192       5.799  49.944  74.175  1.00  0.00           H  
ATOM   2949  HG  LEU A 192       6.159  49.624  71.759  1.00  0.00           H  
ATOM   2950 1HD1 LEU A 192       4.331  50.066  70.181  1.00  0.00           H  
ATOM   2951 2HD1 LEU A 192       3.985  48.656  71.211  1.00  0.00           H  
ATOM   2952 3HD1 LEU A 192       3.194  50.216  71.541  1.00  0.00           H  
ATOM   2953 1HD2 LEU A 192       5.706  51.960  71.088  1.00  0.00           H  
ATOM   2954 2HD2 LEU A 192       4.588  52.138  72.461  1.00  0.00           H  
ATOM   2955 3HD2 LEU A 192       6.324  51.881  72.756  1.00  0.00           H  
ATOM   2956  N   GLN A 193       4.329  47.943  76.102  1.00  0.00           N  
ATOM   2957  CA  GLN A 193       4.689  47.549  77.454  1.00  0.00           C  
ATOM   2958  C   GLN A 193       4.967  46.052  77.575  1.00  0.00           C  
ATOM   2959  O   GLN A 193       6.023  45.653  78.069  1.00  0.00           O  
ATOM   2960  CB  GLN A 193       3.578  47.949  78.428  1.00  0.00           C  
ATOM   2961  CG  GLN A 193       3.451  49.447  78.647  1.00  0.00           C  
ATOM   2962  CD  GLN A 193       2.282  49.804  79.545  1.00  0.00           C  
ATOM   2963  NE2 GLN A 193       2.562  50.007  80.827  1.00  0.00           N  
ATOM   2964  OE1 GLN A 193       1.138  49.896  79.092  1.00  0.00           O  
ATOM   2965  H   GLN A 193       3.439  48.392  75.941  1.00  0.00           H  
ATOM   2966  HA  GLN A 193       5.603  48.072  77.735  1.00  0.00           H  
ATOM   2967 1HB  GLN A 193       2.620  47.580  78.059  1.00  0.00           H  
ATOM   2968 2HB  GLN A 193       3.757  47.482  79.396  1.00  0.00           H  
ATOM   2969 1HG  GLN A 193       4.365  49.814  79.113  1.00  0.00           H  
ATOM   2970 2HG  GLN A 193       3.302  49.933  77.682  1.00  0.00           H  
ATOM   2971 1HE2 GLN A 193       1.832  50.245  81.468  1.00  0.00           H  
ATOM   2972 2HE2 GLN A 193       3.504  49.922  81.153  1.00  0.00           H  
ATOM   2973  N   TYR A 194       4.028  45.231  77.109  1.00  0.00           N  
ATOM   2974  CA  TYR A 194       4.184  43.779  77.179  1.00  0.00           C  
ATOM   2975  C   TYR A 194       5.439  43.320  76.443  1.00  0.00           C  
ATOM   2976  O   TYR A 194       6.173  42.459  76.928  1.00  0.00           O  
ATOM   2977  CB  TYR A 194       2.949  43.080  76.606  1.00  0.00           C  
ATOM   2978  CG  TYR A 194       1.731  43.164  77.499  1.00  0.00           C  
ATOM   2979  CD1 TYR A 194       0.506  43.541  76.968  1.00  0.00           C  
ATOM   2980  CD2 TYR A 194       1.839  42.863  78.849  1.00  0.00           C  
ATOM   2981  CE1 TYR A 194      -0.606  43.617  77.783  1.00  0.00           C  
ATOM   2982  CE2 TYR A 194       0.726  42.940  79.664  1.00  0.00           C  
ATOM   2983  CZ  TYR A 194      -0.492  43.315  79.136  1.00  0.00           C  
ATOM   2984  OH  TYR A 194      -1.600  43.391  79.948  1.00  0.00           O  
ATOM   2985  H   TYR A 194       3.190  45.616  76.698  1.00  0.00           H  
ATOM   2986  HA  TYR A 194       4.287  43.492  78.226  1.00  0.00           H  
ATOM   2987 1HB  TYR A 194       2.695  43.522  75.641  1.00  0.00           H  
ATOM   2988 2HB  TYR A 194       3.174  42.027  76.435  1.00  0.00           H  
ATOM   2989  HD1 TYR A 194       0.422  43.777  75.907  1.00  0.00           H  
ATOM   2990  HD2 TYR A 194       2.801  42.568  79.266  1.00  0.00           H  
ATOM   2991  HE1 TYR A 194      -1.568  43.913  77.366  1.00  0.00           H  
ATOM   2992  HE2 TYR A 194       0.811  42.704  80.725  1.00  0.00           H  
ATOM   2993  HH  TYR A 194      -1.355  43.153  80.845  1.00  0.00           H  
ATOM   2994  N   ILE A 195       5.691  43.900  75.273  1.00  0.00           N  
ATOM   2995  CA  ILE A 195       6.883  43.545  74.510  1.00  0.00           C  
ATOM   2996  C   ILE A 195       8.136  44.016  75.251  1.00  0.00           C  
ATOM   2997  O   ILE A 195       9.094  43.253  75.409  1.00  0.00           O  
ATOM   2998  CB  ILE A 195       6.845  44.162  73.100  1.00  0.00           C  
ATOM   2999  CG1 ILE A 195       5.722  43.532  72.272  1.00  0.00           C  
ATOM   3000  CG2 ILE A 195       8.186  43.984  72.405  1.00  0.00           C  
ATOM   3001  CD1 ILE A 195       5.433  44.262  70.980  1.00  0.00           C  
ATOM   3002  H   ILE A 195       5.057  44.593  74.901  1.00  0.00           H  
ATOM   3003  HA  ILE A 195       6.918  42.461  74.407  1.00  0.00           H  
ATOM   3004  HB  ILE A 195       6.623  45.226  73.174  1.00  0.00           H  
ATOM   3005 1HG1 ILE A 195       5.981  42.502  72.031  1.00  0.00           H  
ATOM   3006 2HG1 ILE A 195       4.805  43.508  72.861  1.00  0.00           H  
ATOM   3007 1HG2 ILE A 195       8.142  44.426  71.410  1.00  0.00           H  
ATOM   3008 2HG2 ILE A 195       8.965  44.478  72.986  1.00  0.00           H  
ATOM   3009 3HG2 ILE A 195       8.415  42.922  72.322  1.00  0.00           H  
ATOM   3010 1HD1 ILE A 195       4.626  43.757  70.449  1.00  0.00           H  
ATOM   3011 2HD1 ILE A 195       5.137  45.288  71.200  1.00  0.00           H  
ATOM   3012 3HD1 ILE A 195       6.327  44.268  70.358  1.00  0.00           H  
ATOM   3013  N   ALA A 196       8.127  45.267  75.706  1.00  0.00           N  
ATOM   3014  CA  ALA A 196       9.270  45.807  76.433  1.00  0.00           C  
ATOM   3015  C   ALA A 196       9.583  44.918  77.641  1.00  0.00           C  
ATOM   3016  O   ALA A 196      10.742  44.608  77.916  1.00  0.00           O  
ATOM   3017  CB  ALA A 196       9.000  47.239  76.871  1.00  0.00           C  
ATOM   3018  H   ALA A 196       7.321  45.855  75.549  1.00  0.00           H  
ATOM   3019  HA  ALA A 196      10.131  45.798  75.765  1.00  0.00           H  
ATOM   3020 1HB  ALA A 196       9.862  47.621  77.419  1.00  0.00           H  
ATOM   3021 2HB  ALA A 196       8.824  47.861  75.993  1.00  0.00           H  
ATOM   3022 3HB  ALA A 196       8.122  47.263  77.514  1.00  0.00           H  
ATOM   3023  N   TYR A 197       8.538  44.508  78.349  1.00  0.00           N  
ATOM   3024  CA  TYR A 197       8.682  43.655  79.517  1.00  0.00           C  
ATOM   3025  C   TYR A 197       9.388  42.365  79.135  1.00  0.00           C  
ATOM   3026  O   TYR A 197      10.282  41.897  79.845  1.00  0.00           O  
ATOM   3027  CB  TYR A 197       7.318  43.357  80.144  1.00  0.00           C  
ATOM   3028  CG  TYR A 197       7.388  42.459  81.359  1.00  0.00           C  
ATOM   3029  CD1 TYR A 197       7.611  43.006  82.614  1.00  0.00           C  
ATOM   3030  CD2 TYR A 197       7.229  41.088  81.218  1.00  0.00           C  
ATOM   3031  CE1 TYR A 197       7.675  42.186  83.724  1.00  0.00           C  
ATOM   3032  CE2 TYR A 197       7.292  40.268  82.328  1.00  0.00           C  
ATOM   3033  CZ  TYR A 197       7.515  40.812  83.577  1.00  0.00           C  
ATOM   3034  OH  TYR A 197       7.578  39.995  84.682  1.00  0.00           O  
ATOM   3035  H   TYR A 197       7.614  44.800  78.064  1.00  0.00           H  
ATOM   3036  HA  TYR A 197       9.290  44.179  80.255  1.00  0.00           H  
ATOM   3037 1HB  TYR A 197       6.841  44.292  80.439  1.00  0.00           H  
ATOM   3038 2HB  TYR A 197       6.675  42.880  79.405  1.00  0.00           H  
ATOM   3039  HD1 TYR A 197       7.737  44.083  82.725  1.00  0.00           H  
ATOM   3040  HD2 TYR A 197       7.054  40.658  80.232  1.00  0.00           H  
ATOM   3041  HE1 TYR A 197       7.851  42.615  84.710  1.00  0.00           H  
ATOM   3042  HE2 TYR A 197       7.168  39.191  82.217  1.00  0.00           H  
ATOM   3043  HH  TYR A 197       7.737  40.529  85.464  1.00  0.00           H  
ATOM   3044  N   ASN A 198       8.962  41.787  78.015  1.00  0.00           N  
ATOM   3045  CA  ASN A 198       9.538  40.544  77.523  1.00  0.00           C  
ATOM   3046  C   ASN A 198      10.967  40.718  77.002  1.00  0.00           C  
ATOM   3047  O   ASN A 198      11.760  39.772  77.021  1.00  0.00           O  
ATOM   3048  CB  ASN A 198       8.651  39.953  76.443  1.00  0.00           C  
ATOM   3049  CG  ASN A 198       7.382  39.364  76.995  1.00  0.00           C  
ATOM   3050  ND2 ASN A 198       6.530  38.891  76.122  1.00  0.00           N  
ATOM   3051  OD1 ASN A 198       7.174  39.338  78.214  1.00  0.00           O  
ATOM   3052  H   ASN A 198       8.217  42.225  77.492  1.00  0.00           H  
ATOM   3053  HA  ASN A 198       9.603  39.840  78.354  1.00  0.00           H  
ATOM   3054 1HB  ASN A 198       8.393  40.728  75.719  1.00  0.00           H  
ATOM   3055 2HB  ASN A 198       9.196  39.175  75.909  1.00  0.00           H  
ATOM   3056 1HD2 ASN A 198       5.668  38.487  76.432  1.00  0.00           H  
ATOM   3057 2HD2 ASN A 198       6.739  38.933  75.146  1.00  0.00           H  
ATOM   3058  N   ILE A 199      11.294  41.925  76.538  1.00  0.00           N  
ATOM   3059  CA  ILE A 199      12.643  42.197  76.054  1.00  0.00           C  
ATOM   3060  C   ILE A 199      13.586  42.152  77.258  1.00  0.00           C  
ATOM   3061  O   ILE A 199      14.629  41.497  77.220  1.00  0.00           O  
ATOM   3062  CB  ILE A 199      12.734  43.563  75.350  1.00  0.00           C  
ATOM   3063  CG1 ILE A 199      12.010  43.518  74.001  1.00  0.00           C  
ATOM   3064  CG2 ILE A 199      14.187  43.971  75.164  1.00  0.00           C  
ATOM   3065  CD1 ILE A 199      11.811  44.876  73.369  1.00  0.00           C  
ATOM   3066  H   ILE A 199      10.606  42.664  76.518  1.00  0.00           H  
ATOM   3067  HA  ILE A 199      12.912  41.428  75.331  1.00  0.00           H  
ATOM   3068  HB  ILE A 199      12.229  44.317  75.953  1.00  0.00           H  
ATOM   3069 1HG1 ILE A 199      12.575  42.897  73.306  1.00  0.00           H  
ATOM   3070 2HG1 ILE A 199      11.031  43.055  74.129  1.00  0.00           H  
ATOM   3071 1HG2 ILE A 199      14.233  44.938  74.664  1.00  0.00           H  
ATOM   3072 2HG2 ILE A 199      14.672  44.042  76.137  1.00  0.00           H  
ATOM   3073 3HG2 ILE A 199      14.700  43.224  74.557  1.00  0.00           H  
ATOM   3074 1HD1 ILE A 199      11.292  44.762  72.417  1.00  0.00           H  
ATOM   3075 2HD1 ILE A 199      11.216  45.504  74.034  1.00  0.00           H  
ATOM   3076 3HD1 ILE A 199      12.780  45.344  73.199  1.00  0.00           H  
ATOM   3077  N   GLY A 200      13.201  42.837  78.331  1.00  0.00           N  
ATOM   3078  CA  GLY A 200      14.021  42.850  79.534  1.00  0.00           C  
ATOM   3079  C   GLY A 200      14.094  41.488  80.206  1.00  0.00           C  
ATOM   3080  O   GLY A 200      15.116  41.138  80.815  1.00  0.00           O  
ATOM   3081  H   GLY A 200      12.334  43.355  78.321  1.00  0.00           H  
ATOM   3082 1HA  GLY A 200      15.031  43.176  79.283  1.00  0.00           H  
ATOM   3083 2HA  GLY A 200      13.617  43.573  80.242  1.00  0.00           H  
ATOM   3084  N   SER A 201      13.009  40.723  80.124  1.00  0.00           N  
ATOM   3085  CA  SER A 201      12.982  39.383  80.708  1.00  0.00           C  
ATOM   3086  C   SER A 201      14.112  38.567  80.085  1.00  0.00           C  
ATOM   3087  O   SER A 201      14.883  37.906  80.789  1.00  0.00           O  
ATOM   3088  CB  SER A 201      11.644  38.712  80.465  1.00  0.00           C  
ATOM   3089  OG  SER A 201      11.621  37.424  81.015  1.00  0.00           O  
ATOM   3090  H   SER A 201      12.187  41.070  79.651  1.00  0.00           H  
ATOM   3091  HA  SER A 201      13.145  39.471  81.783  1.00  0.00           H  
ATOM   3092 1HB  SER A 201      10.850  39.313  80.907  1.00  0.00           H  
ATOM   3093 2HB  SER A 201      11.455  38.656  79.394  1.00  0.00           H  
ATOM   3094  HG  SER A 201      12.080  36.860  80.388  1.00  0.00           H  
ATOM   3095  N   SER A 202      14.205  38.612  78.760  1.00  0.00           N  
ATOM   3096  CA  SER A 202      15.243  37.872  78.050  1.00  0.00           C  
ATOM   3097  C   SER A 202      16.630  38.430  78.358  1.00  0.00           C  
ATOM   3098  O   SER A 202      17.577  37.668  78.576  1.00  0.00           O  
ATOM   3099  CB  SER A 202      14.988  37.921  76.556  1.00  0.00           C  
ATOM   3100  OG  SER A 202      13.811  37.238  76.225  1.00  0.00           O  
ATOM   3101  H   SER A 202      13.547  39.167  78.231  1.00  0.00           H  
ATOM   3102  HA  SER A 202      15.221  36.835  78.387  1.00  0.00           H  
ATOM   3103 1HB  SER A 202      14.913  38.960  76.234  1.00  0.00           H  
ATOM   3104 2HB  SER A 202      15.831  37.476  76.029  1.00  0.00           H  
ATOM   3105  HG  SER A 202      13.090  37.841  76.423  1.00  0.00           H  
ATOM   3106  N   LEU A 203      16.760  39.749  78.390  1.00  0.00           N  
ATOM   3107  CA  LEU A 203      18.050  40.351  78.692  1.00  0.00           C  
ATOM   3108  C   LEU A 203      18.526  39.969  80.092  1.00  0.00           C  
ATOM   3109  O   LEU A 203      19.726  39.790  80.325  1.00  0.00           O  
ATOM   3110  CB  LEU A 203      17.960  41.878  78.572  1.00  0.00           C  
ATOM   3111  CG  LEU A 203      17.762  42.423  77.152  1.00  0.00           C  
ATOM   3112  CD1 LEU A 203      17.527  43.926  77.214  1.00  0.00           C  
ATOM   3113  CD2 LEU A 203      18.984  42.095  76.307  1.00  0.00           C  
ATOM   3114  H   LEU A 203      15.968  40.349  78.206  1.00  0.00           H  
ATOM   3115  HA  LEU A 203      18.783  39.973  77.980  1.00  0.00           H  
ATOM   3116 1HB  LEU A 203      17.126  42.225  79.180  1.00  0.00           H  
ATOM   3117 2HB  LEU A 203      18.877  42.312  78.970  1.00  0.00           H  
ATOM   3118  HG  LEU A 203      16.879  41.965  76.707  1.00  0.00           H  
ATOM   3119 1HD1 LEU A 203      17.386  44.314  76.205  1.00  0.00           H  
ATOM   3120 2HD1 LEU A 203      16.636  44.131  77.808  1.00  0.00           H  
ATOM   3121 3HD1 LEU A 203      18.389  44.411  77.671  1.00  0.00           H  
ATOM   3122 1HD2 LEU A 203      18.843  42.482  75.298  1.00  0.00           H  
ATOM   3123 2HD2 LEU A 203      19.868  42.553  76.752  1.00  0.00           H  
ATOM   3124 3HD2 LEU A 203      19.118  41.014  76.266  1.00  0.00           H  
ATOM   3125  N   ASN A 204      17.587  39.835  81.021  1.00  0.00           N  
ATOM   3126  CA  ASN A 204      17.941  39.516  82.398  1.00  0.00           C  
ATOM   3127  C   ASN A 204      18.190  38.038  82.727  1.00  0.00           C  
ATOM   3128  O   ASN A 204      18.669  37.727  83.820  1.00  0.00           O  
ATOM   3129  CB  ASN A 204      16.862  40.060  83.316  1.00  0.00           C  
ATOM   3130  CG  ASN A 204      16.868  41.562  83.387  1.00  0.00           C  
ATOM   3131  ND2 ASN A 204      15.719  42.139  83.635  1.00  0.00           N  
ATOM   3132  OD1 ASN A 204      17.913  42.200  83.218  1.00  0.00           O  
ATOM   3133  H   ASN A 204      16.614  39.954  80.778  1.00  0.00           H  
ATOM   3134  HA  ASN A 204      18.895  39.993  82.630  1.00  0.00           H  
ATOM   3135 1HB  ASN A 204      15.884  39.729  82.965  1.00  0.00           H  
ATOM   3136 2HB  ASN A 204      17.002  39.660  84.320  1.00  0.00           H  
ATOM   3137 1HD2 ASN A 204      15.663  43.136  83.693  1.00  0.00           H  
ATOM   3138 2HD2 ASN A 204      14.899  41.584  83.765  1.00  0.00           H  
ATOM   3139  N   PHE A 205      17.877  37.131  81.803  1.00  0.00           N  
ATOM   3140  CA  PHE A 205      18.088  35.704  82.064  1.00  0.00           C  
ATOM   3141  C   PHE A 205      19.498  35.326  81.654  1.00  0.00           C  
ATOM   3142  O   PHE A 205      19.746  34.996  80.491  1.00  0.00           O  
ATOM   3143  CB  PHE A 205      17.075  34.846  81.303  1.00  0.00           C  
ATOM   3144  CG  PHE A 205      17.124  33.388  81.663  1.00  0.00           C  
ATOM   3145  CD1 PHE A 205      16.558  32.931  82.844  1.00  0.00           C  
ATOM   3146  CD2 PHE A 205      17.737  32.472  80.822  1.00  0.00           C  
ATOM   3147  CE1 PHE A 205      16.603  31.591  83.176  1.00  0.00           C  
ATOM   3148  CE2 PHE A 205      17.782  31.131  81.151  1.00  0.00           C  
ATOM   3149  CZ  PHE A 205      17.214  30.690  82.330  1.00  0.00           C  
ATOM   3150  H   PHE A 205      17.492  37.417  80.914  1.00  0.00           H  
ATOM   3151  HA  PHE A 205      17.966  35.526  83.133  1.00  0.00           H  
ATOM   3152 1HB  PHE A 205      16.068  35.211  81.501  1.00  0.00           H  
ATOM   3153 2HB  PHE A 205      17.252  34.938  80.233  1.00  0.00           H  
ATOM   3154  HD1 PHE A 205      16.074  33.643  83.513  1.00  0.00           H  
ATOM   3155  HD2 PHE A 205      18.185  32.820  79.891  1.00  0.00           H  
ATOM   3156  HE1 PHE A 205      16.155  31.245  84.107  1.00  0.00           H  
ATOM   3157  HE2 PHE A 205      18.266  30.420  80.481  1.00  0.00           H  
ATOM   3158  HZ  PHE A 205      17.251  29.634  82.591  1.00  0.00           H  
ATOM   3159  N   LYS A 206      20.416  35.373  82.617  1.00  0.00           N  
ATOM   3160  CA  LYS A 206      21.815  35.061  82.359  1.00  0.00           C  
ATOM   3161  C   LYS A 206      22.341  34.093  83.411  1.00  0.00           C  
ATOM   3162  O   LYS A 206      23.127  34.480  84.266  1.00  0.00           O  
ATOM   3163  CB  LYS A 206      22.660  36.336  82.338  1.00  0.00           C  
ATOM   3164  CG  LYS A 206      24.121  36.116  81.968  1.00  0.00           C  
ATOM   3165  CD  LYS A 206      24.880  37.433  81.910  1.00  0.00           C  
ATOM   3166  CE  LYS A 206      26.344  37.214  81.559  1.00  0.00           C  
ATOM   3167  NZ  LYS A 206      27.100  38.495  81.499  1.00  0.00           N1+
ATOM   3168  H   LYS A 206      20.134  35.632  83.552  1.00  0.00           H  
ATOM   3169  HA  LYS A 206      21.888  34.581  81.382  1.00  0.00           H  
ATOM   3170 1HB  LYS A 206      22.236  37.042  81.624  1.00  0.00           H  
ATOM   3171 2HB  LYS A 206      22.631  36.807  83.321  1.00  0.00           H  
ATOM   3172 1HG  LYS A 206      24.591  35.468  82.708  1.00  0.00           H  
ATOM   3173 2HG  LYS A 206      24.180  35.630  80.995  1.00  0.00           H  
ATOM   3174 1HD  LYS A 206      24.428  38.082  81.158  1.00  0.00           H  
ATOM   3175 2HD  LYS A 206      24.819  37.931  82.877  1.00  0.00           H  
ATOM   3176 1HE  LYS A 206      26.804  36.570  82.307  1.00  0.00           H  
ATOM   3177 2HE  LYS A 206      26.416  36.719  80.591  1.00  0.00           H  
ATOM   3178 1HZ  LYS A 206      28.064  38.307  81.264  1.00  0.00           H  
ATOM   3179 2HZ  LYS A 206      26.693  39.094  80.795  1.00  0.00           H  
ATOM   3180 3HZ  LYS A 206      27.057  38.954  82.397  1.00  0.00           H  
ATOM   3181  N   PRO A 207      21.918  32.823  83.364  1.00  0.00           N  
ATOM   3182  CA  PRO A 207      22.409  31.880  84.370  1.00  0.00           C  
ATOM   3183  C   PRO A 207      23.877  31.500  84.233  1.00  0.00           C  
ATOM   3184  O   PRO A 207      24.504  31.692  83.188  1.00  0.00           O  
ATOM   3185  CB  PRO A 207      21.508  30.664  84.136  1.00  0.00           C  
ATOM   3186  CG  PRO A 207      21.128  30.760  82.698  1.00  0.00           C  
ATOM   3187  CD  PRO A 207      21.013  32.239  82.440  1.00  0.00           C  
ATOM   3188  HA  PRO A 207      22.275  32.317  85.371  1.00  0.00           H  
ATOM   3189 1HB  PRO A 207      22.055  29.739  84.372  1.00  0.00           H  
ATOM   3190 2HB  PRO A 207      20.639  30.704  84.811  1.00  0.00           H  
ATOM   3191 1HG  PRO A 207      21.892  30.279  82.070  1.00  0.00           H  
ATOM   3192 2HG  PRO A 207      20.185  30.224  82.517  1.00  0.00           H  
ATOM   3193 1HD  PRO A 207      21.314  32.456  81.405  1.00  0.00           H  
ATOM   3194 2HD  PRO A 207      19.977  32.564  82.619  1.00  0.00           H  
ATOM   3195  N   TYR A 208      24.419  30.966  85.315  1.00  0.00           N  
ATOM   3196  CA  TYR A 208      25.795  30.511  85.347  1.00  0.00           C  
ATOM   3197  C   TYR A 208      25.826  29.135  84.698  1.00  0.00           C  
ATOM   3198  O   TYR A 208      26.907  28.724  84.227  1.00  0.00           O  
ATOM   3199  CB  TYR A 208      26.340  30.467  86.777  1.00  0.00           C  
ATOM   3200  CG  TYR A 208      26.535  31.832  87.398  1.00  0.00           C  
ATOM   3201  CD1 TYR A 208      25.539  32.382  88.191  1.00  0.00           C  
ATOM   3202  CD2 TYR A 208      27.709  32.535  87.174  1.00  0.00           C  
ATOM   3203  CE1 TYR A 208      25.717  33.629  88.759  1.00  0.00           C  
ATOM   3204  CE2 TYR A 208      27.888  33.781  87.741  1.00  0.00           C  
ATOM   3205  CZ  TYR A 208      26.897  34.328  88.531  1.00  0.00           C  
ATOM   3206  OH  TYR A 208      27.074  35.570  89.096  1.00  0.00           O  
ATOM   3207  OXT TYR A 208      24.827  28.473  84.648  1.00  0.00           O1-
ATOM   3208  H   TYR A 208      23.851  30.874  86.145  1.00  0.00           H  
ATOM   3209  HA  TYR A 208      26.405  31.213  84.778  1.00  0.00           H  
ATOM   3210 1HB  TYR A 208      25.656  29.900  87.409  1.00  0.00           H  
ATOM   3211 2HB  TYR A 208      27.298  29.950  86.785  1.00  0.00           H  
ATOM   3212  HD1 TYR A 208      24.615  31.830  88.368  1.00  0.00           H  
ATOM   3213  HD2 TYR A 208      28.492  32.103  86.549  1.00  0.00           H  
ATOM   3214  HE1 TYR A 208      24.934  34.061  89.382  1.00  0.00           H  
ATOM   3215  HE2 TYR A 208      28.811  34.334  87.564  1.00  0.00           H  
ATOM   3216  HH  TYR A 208      26.297  35.801  89.610  1.00  0.00           H  
TER    3217      TYR A 208 
ATOM   3218  N   MET B   1      -2.532  52.520  79.381  1.00  0.00           N  
ATOM   3219  CA  MET B   1      -1.296  51.767  79.717  1.00  0.00           C  
ATOM   3220  C   MET B   1      -1.446  51.037  81.054  1.00  0.00           C  
ATOM   3221  O   MET B   1      -2.349  51.335  81.843  1.00  0.00           O  
ATOM   3222  CB  MET B   1      -0.091  52.704  79.761  1.00  0.00           C  
ATOM   3223  CG  MET B   1      -0.143  53.745  80.871  1.00  0.00           C  
ATOM   3224  SD  MET B   1       1.304  54.823  80.882  1.00  0.00           S  
ATOM   3225  CE  MET B   1       2.562  53.695  81.474  1.00  0.00           C  
ATOM   3226 1H   MET B   1      -2.410  52.988  78.505  1.00  0.00           H  
ATOM   3227 2H   MET B   1      -3.302  51.885  79.315  1.00  0.00           H  
ATOM   3228 3H   MET B   1      -2.717  53.195  80.096  1.00  0.00           H  
ATOM   3229  HA  MET B   1      -1.123  51.022  78.941  1.00  0.00           H  
ATOM   3230 1HB  MET B   1       0.819  52.121  79.893  1.00  0.00           H  
ATOM   3231 2HB  MET B   1      -0.006  53.233  78.811  1.00  0.00           H  
ATOM   3232 1HG  MET B   1      -1.032  54.362  80.749  1.00  0.00           H  
ATOM   3233 2HG  MET B   1      -0.206  53.244  81.837  1.00  0.00           H  
ATOM   3234 1HE  MET B   1       3.518  54.216  81.535  1.00  0.00           H  
ATOM   3235 2HE  MET B   1       2.284  53.327  82.463  1.00  0.00           H  
ATOM   3236 3HE  MET B   1       2.650  52.854  80.786  1.00  0.00           H  
ATOM   3237  N   ILE B   2      -0.559  50.086  81.305  1.00  0.00           N  
ATOM   3238  CA  ILE B   2      -0.628  49.256  82.501  1.00  0.00           C  
ATOM   3239  C   ILE B   2       0.450  49.539  83.564  1.00  0.00           C  
ATOM   3240  O   ILE B   2       1.486  50.128  83.270  1.00  0.00           O  
ATOM   3241  CB  ILE B   2      -0.548  47.772  82.099  1.00  0.00           C  
ATOM   3242  CG1 ILE B   2       0.785  47.477  81.408  1.00  0.00           C  
ATOM   3243  CG2 ILE B   2      -1.714  47.403  81.194  1.00  0.00           C  
ATOM   3244  CD1 ILE B   2       1.040  46.005  81.175  1.00  0.00           C  
ATOM   3245  H   ILE B   2       0.189  49.934  80.643  1.00  0.00           H  
ATOM   3246  HA  ILE B   2      -1.581  49.441  82.996  1.00  0.00           H  
ATOM   3247  HB  ILE B   2      -0.584  47.151  82.994  1.00  0.00           H  
ATOM   3248 1HG1 ILE B   2       0.816  47.985  80.445  1.00  0.00           H  
ATOM   3249 2HG1 ILE B   2       1.603  47.871  82.012  1.00  0.00           H  
ATOM   3250 1HG2 ILE B   2      -1.642  46.350  80.920  1.00  0.00           H  
ATOM   3251 2HG2 ILE B   2      -2.652  47.577  81.720  1.00  0.00           H  
ATOM   3252 3HG2 ILE B   2      -1.684  48.016  80.294  1.00  0.00           H  
ATOM   3253 1HD1 ILE B   2       2.003  45.876  80.682  1.00  0.00           H  
ATOM   3254 2HD1 ILE B   2       1.048  45.481  82.132  1.00  0.00           H  
ATOM   3255 3HD1 ILE B   2       0.252  45.595  80.544  1.00  0.00           H  
ATOM   3256  N   GLU B   3       0.191  49.138  84.807  1.00  0.00           N  
ATOM   3257  CA  GLU B   3       1.167  49.331  85.885  1.00  0.00           C  
ATOM   3258  C   GLU B   3       2.154  48.174  85.832  1.00  0.00           C  
ATOM   3259  O   GLU B   3       1.746  47.020  85.748  1.00  0.00           O  
ATOM   3260  CB  GLU B   3       0.486  49.394  87.254  1.00  0.00           C  
ATOM   3261  CG  GLU B   3       1.430  49.675  88.414  1.00  0.00           C  
ATOM   3262  CD  GLU B   3       0.722  49.759  89.738  1.00  0.00           C  
ATOM   3263  OE1 GLU B   3      -0.478  49.624  89.758  1.00  0.00           O  
ATOM   3264  OE2 GLU B   3       1.382  49.957  90.730  1.00  0.00           O1-
ATOM   3265  H   GLU B   3      -0.691  48.693  85.016  1.00  0.00           H  
ATOM   3266  HA  GLU B   3       1.688  50.274  85.715  1.00  0.00           H  
ATOM   3267 1HB  GLU B   3      -0.276  50.173  87.246  1.00  0.00           H  
ATOM   3268 2HB  GLU B   3      -0.017  48.447  87.454  1.00  0.00           H  
ATOM   3269 1HG  GLU B   3       2.176  48.882  88.463  1.00  0.00           H  
ATOM   3270 2HG  GLU B   3       1.950  50.614  88.226  1.00  0.00           H  
ATOM   3271  N   ILE B   4       3.445  48.472  85.877  1.00  0.00           N  
ATOM   3272  CA  ILE B   4       4.441  47.415  85.838  1.00  0.00           C  
ATOM   3273  C   ILE B   4       5.203  47.353  87.144  1.00  0.00           C  
ATOM   3274  O   ILE B   4       6.053  48.188  87.414  1.00  0.00           O  
ATOM   3275  CB  ILE B   4       5.427  47.624  84.674  1.00  0.00           C  
ATOM   3276  CG1 ILE B   4       4.679  47.655  83.339  1.00  0.00           C  
ATOM   3277  CG2 ILE B   4       6.485  46.531  84.670  1.00  0.00           C  
ATOM   3278  CD1 ILE B   4       5.544  48.050  82.164  1.00  0.00           C  
ATOM   3279  H   ILE B   4       3.750  49.433  85.939  1.00  0.00           H  
ATOM   3280  HA  ILE B   4       3.931  46.465  85.687  1.00  0.00           H  
ATOM   3281  HB  ILE B   4       5.918  48.591  84.783  1.00  0.00           H  
ATOM   3282 1HG1 ILE B   4       4.255  46.672  83.137  1.00  0.00           H  
ATOM   3283 2HG1 ILE B   4       3.850  48.361  83.403  1.00  0.00           H  
ATOM   3284 1HG2 ILE B   4       7.173  46.694  83.841  1.00  0.00           H  
ATOM   3285 2HG2 ILE B   4       7.036  46.555  85.609  1.00  0.00           H  
ATOM   3286 3HG2 ILE B   4       6.003  45.559  84.557  1.00  0.00           H  
ATOM   3287 1HD1 ILE B   4       4.943  48.050  81.254  1.00  0.00           H  
ATOM   3288 2HD1 ILE B   4       5.950  49.048  82.330  1.00  0.00           H  
ATOM   3289 3HD1 ILE B   4       6.361  47.338  82.058  1.00  0.00           H  
ATOM   3290  N   LYS B   5       4.887  46.357  87.958  1.00  0.00           N  
ATOM   3291  CA  LYS B   5       5.545  46.192  89.253  1.00  0.00           C  
ATOM   3292  C   LYS B   5       7.004  45.755  89.152  1.00  0.00           C  
ATOM   3293  O   LYS B   5       7.872  46.339  89.800  1.00  0.00           O  
ATOM   3294  CB  LYS B   5       4.769  45.184  90.102  1.00  0.00           C  
ATOM   3295  CG  LYS B   5       3.417  45.683  90.593  1.00  0.00           C  
ATOM   3296  CD  LYS B   5       2.700  44.621  91.412  1.00  0.00           C  
ATOM   3297  CE  LYS B   5       1.343  45.113  91.893  1.00  0.00           C  
ATOM   3298  NZ  LYS B   5       0.613  44.071  92.664  1.00  0.00           N1+
ATOM   3299  H   LYS B   5       4.176  45.696  87.680  1.00  0.00           H  
ATOM   3300  HA  LYS B   5       5.551  47.156  89.763  1.00  0.00           H  
ATOM   3301 1HB  LYS B   5       4.601  44.275  89.524  1.00  0.00           H  
ATOM   3302 2HB  LYS B   5       5.362  44.911  90.975  1.00  0.00           H  
ATOM   3303 1HG  LYS B   5       3.559  46.571  91.210  1.00  0.00           H  
ATOM   3304 2HG  LYS B   5       2.796  45.951  89.739  1.00  0.00           H  
ATOM   3305 1HD  LYS B   5       2.558  43.726  90.804  1.00  0.00           H  
ATOM   3306 2HD  LYS B   5       3.307  44.357  92.278  1.00  0.00           H  
ATOM   3307 1HE  LYS B   5       1.477  45.989  92.527  1.00  0.00           H  
ATOM   3308 2HE  LYS B   5       0.736  45.403  91.035  1.00  0.00           H  
ATOM   3309 1HZ  LYS B   5      -0.280  44.436  92.963  1.00  0.00           H  
ATOM   3310 2HZ  LYS B   5       0.466  43.260  92.079  1.00  0.00           H  
ATOM   3311 3HZ  LYS B   5       1.157  43.807  93.473  1.00  0.00           H  
ATOM   3312  N   ASP B   6       7.270  44.740  88.333  1.00  0.00           N  
ATOM   3313  CA  ASP B   6       8.631  44.227  88.138  1.00  0.00           C  
ATOM   3314  C   ASP B   6       9.352  44.931  86.990  1.00  0.00           C  
ATOM   3315  O   ASP B   6       9.199  44.547  85.833  1.00  0.00           O  
ATOM   3316  CB  ASP B   6       8.598  42.720  87.870  1.00  0.00           C  
ATOM   3317  CG  ASP B   6       9.988  42.113  87.733  1.00  0.00           C  
ATOM   3318  OD1 ASP B   6      10.941  42.855  87.717  1.00  0.00           O  
ATOM   3319  OD2 ASP B   6      10.083  40.912  87.647  1.00  0.00           O1-
ATOM   3320  H   ASP B   6       6.506  44.311  87.831  1.00  0.00           H  
ATOM   3321  HA  ASP B   6       9.205  44.416  89.045  1.00  0.00           H  
ATOM   3322 1HB  ASP B   6       8.076  42.217  88.684  1.00  0.00           H  
ATOM   3323 2HB  ASP B   6       8.041  42.526  86.953  1.00  0.00           H  
ATOM   3324  N   LYS B   7      10.160  45.937  87.314  1.00  0.00           N  
ATOM   3325  CA  LYS B   7      10.880  46.696  86.299  1.00  0.00           C  
ATOM   3326  C   LYS B   7      11.962  45.848  85.643  1.00  0.00           C  
ATOM   3327  O   LYS B   7      12.984  45.551  86.253  1.00  0.00           O  
ATOM   3328  CB  LYS B   7      11.496  47.956  86.909  1.00  0.00           C  
ATOM   3329  CG  LYS B   7      10.481  48.987  87.383  1.00  0.00           C  
ATOM   3330  CD  LYS B   7      11.168  50.220  87.951  1.00  0.00           C  
ATOM   3331  CE  LYS B   7      10.155  51.247  88.433  1.00  0.00           C  
ATOM   3332  NZ  LYS B   7      10.813  52.450  89.009  1.00  0.00           N1+
ATOM   3333  H   LYS B   7      10.278  46.181  88.287  1.00  0.00           H  
ATOM   3334  HA  LYS B   7      10.173  46.994  85.524  1.00  0.00           H  
ATOM   3335 1HB  LYS B   7      12.117  47.681  87.762  1.00  0.00           H  
ATOM   3336 2HB  LYS B   7      12.143  48.437  86.175  1.00  0.00           H  
ATOM   3337 1HG  LYS B   7       9.849  49.287  86.546  1.00  0.00           H  
ATOM   3338 2HG  LYS B   7       9.848  48.547  88.153  1.00  0.00           H  
ATOM   3339 1HD  LYS B   7      11.805  49.928  88.787  1.00  0.00           H  
ATOM   3340 2HD  LYS B   7      11.794  50.674  87.182  1.00  0.00           H  
ATOM   3341 1HE  LYS B   7       9.525  51.556  87.600  1.00  0.00           H  
ATOM   3342 2HE  LYS B   7       9.517  50.799  89.195  1.00  0.00           H  
ATOM   3343 1HZ  LYS B   7      10.109  53.106  89.317  1.00  0.00           H  
ATOM   3344 2HZ  LYS B   7      11.386  52.178  89.796  1.00  0.00           H  
ATOM   3345 3HZ  LYS B   7      11.393  52.886  88.307  1.00  0.00           H  
ATOM   3346  N   GLN B   8      11.744  45.458  84.393  1.00  0.00           N  
ATOM   3347  CA  GLN B   8      12.714  44.624  83.696  1.00  0.00           C  
ATOM   3348  C   GLN B   8      13.817  45.389  82.990  1.00  0.00           C  
ATOM   3349  O   GLN B   8      14.816  44.797  82.599  1.00  0.00           O  
ATOM   3350  CB  GLN B   8      11.991  43.739  82.677  1.00  0.00           C  
ATOM   3351  CG  GLN B   8      11.145  42.640  83.297  1.00  0.00           C  
ATOM   3352  CD  GLN B   8      11.969  41.671  84.122  1.00  0.00           C  
ATOM   3353  NE2 GLN B   8      11.326  41.017  85.083  1.00  0.00           N  
ATOM   3354  OE1 GLN B   8      13.172  41.510  83.898  1.00  0.00           O  
ATOM   3355  H   GLN B   8      10.900  45.737  83.913  1.00  0.00           H  
ATOM   3356  HA  GLN B   8      13.210  43.986  84.427  1.00  0.00           H  
ATOM   3357 1HB  GLN B   8      11.340  44.355  82.057  1.00  0.00           H  
ATOM   3358 2HB  GLN B   8      12.722  43.270  82.019  1.00  0.00           H  
ATOM   3359 1HG  GLN B   8      10.398  43.094  83.948  1.00  0.00           H  
ATOM   3360 2HG  GLN B   8      10.654  42.080  82.500  1.00  0.00           H  
ATOM   3361 1HE2 GLN B   8      11.818  40.364  85.661  1.00  0.00           H  
ATOM   3362 2HE2 GLN B   8      10.350  41.178  85.231  1.00  0.00           H  
ATOM   3363  N   LEU B   9      13.644  46.694  82.819  1.00  0.00           N  
ATOM   3364  CA  LEU B   9      14.650  47.476  82.110  1.00  0.00           C  
ATOM   3365  C   LEU B   9      15.425  48.472  82.976  1.00  0.00           C  
ATOM   3366  O   LEU B   9      16.097  49.368  82.458  1.00  0.00           O  
ATOM   3367  CB  LEU B   9      13.974  48.237  80.963  1.00  0.00           C  
ATOM   3368  CG  LEU B   9      13.176  47.378  79.973  1.00  0.00           C  
ATOM   3369  CD1 LEU B   9      12.474  48.280  78.968  1.00  0.00           C  
ATOM   3370  CD2 LEU B   9      14.114  46.406  79.274  1.00  0.00           C  
ATOM   3371  H   LEU B   9      12.821  47.158  83.175  1.00  0.00           H  
ATOM   3372  HA  LEU B   9      15.402  46.794  81.714  1.00  0.00           H  
ATOM   3373 1HB  LEU B   9      13.292  48.972  81.388  1.00  0.00           H  
ATOM   3374 2HB  LEU B   9      14.740  48.767  80.398  1.00  0.00           H  
ATOM   3375  HG  LEU B   9      12.410  46.819  80.512  1.00  0.00           H  
ATOM   3376 1HD1 LEU B   9      11.907  47.670  78.265  1.00  0.00           H  
ATOM   3377 2HD1 LEU B   9      11.795  48.952  79.493  1.00  0.00           H  
ATOM   3378 3HD1 LEU B   9      13.215  48.865  78.424  1.00  0.00           H  
ATOM   3379 1HD2 LEU B   9      13.547  45.794  78.571  1.00  0.00           H  
ATOM   3380 2HD2 LEU B   9      14.880  46.963  78.734  1.00  0.00           H  
ATOM   3381 3HD2 LEU B   9      14.589  45.761  80.014  1.00  0.00           H  
ATOM   3382  N   THR B  10      15.339  48.319  84.292  1.00  0.00           N  
ATOM   3383  CA  THR B  10      16.069  49.202  85.197  1.00  0.00           C  
ATOM   3384  C   THR B  10      17.548  49.186  84.817  1.00  0.00           C  
ATOM   3385  O   THR B  10      18.097  48.133  84.506  1.00  0.00           O  
ATOM   3386  CB  THR B  10      15.892  48.783  86.668  1.00  0.00           C  
ATOM   3387  CG2 THR B  10      16.665  49.718  87.586  1.00  0.00           C  
ATOM   3388  OG1 THR B  10      14.502  48.820  87.015  1.00  0.00           O  
ATOM   3389  H   THR B  10      14.763  47.585  84.679  1.00  0.00           H  
ATOM   3390  HA  THR B  10      15.672  50.212  85.090  1.00  0.00           H  
ATOM   3391  HB  THR B  10      16.259  47.766  86.803  1.00  0.00           H  
ATOM   3392  HG1 THR B  10      14.218  47.945  87.290  1.00  0.00           H  
ATOM   3393 1HG2 THR B  10      16.529  49.407  88.621  1.00  0.00           H  
ATOM   3394 2HG2 THR B  10      17.724  49.683  87.332  1.00  0.00           H  
ATOM   3395 3HG2 THR B  10      16.296  50.736  87.462  1.00  0.00           H  
ATOM   3396  N   GLY B  11      18.185  50.350  84.832  1.00  0.00           N  
ATOM   3397  CA  GLY B  11      19.599  50.419  84.503  1.00  0.00           C  
ATOM   3398  C   GLY B  11      19.933  50.494  83.024  1.00  0.00           C  
ATOM   3399  O   GLY B  11      21.095  50.705  82.664  1.00  0.00           O  
ATOM   3400  H   GLY B  11      17.694  51.199  85.072  1.00  0.00           H  
ATOM   3401 1HA  GLY B  11      20.041  51.295  84.978  1.00  0.00           H  
ATOM   3402 2HA  GLY B  11      20.109  49.544  84.905  1.00  0.00           H  
ATOM   3403  N   LEU B  12      18.937  50.313  82.155  1.00  0.00           N  
ATOM   3404  CA  LEU B  12      19.182  50.387  80.718  1.00  0.00           C  
ATOM   3405  C   LEU B  12      18.785  51.746  80.158  1.00  0.00           C  
ATOM   3406  O   LEU B  12      17.827  52.367  80.630  1.00  0.00           O  
ATOM   3407  CB  LEU B  12      18.405  49.282  79.990  1.00  0.00           C  
ATOM   3408  CG  LEU B  12      18.750  47.845  80.402  1.00  0.00           C  
ATOM   3409  CD1 LEU B  12      17.843  46.873  79.660  1.00  0.00           C  
ATOM   3410  CD2 LEU B  12      20.215  47.567  80.098  1.00  0.00           C  
ATOM   3411  H   LEU B  12      18.002  50.123  82.485  1.00  0.00           H  
ATOM   3412  HA  LEU B  12      20.249  50.256  80.542  1.00  0.00           H  
ATOM   3413 1HB  LEU B  12      17.342  49.431  80.167  1.00  0.00           H  
ATOM   3414 2HB  LEU B  12      18.591  49.374  78.920  1.00  0.00           H  
ATOM   3415  HG  LEU B  12      18.571  47.720  81.470  1.00  0.00           H  
ATOM   3416 1HD1 LEU B  12      18.088  45.852  79.952  1.00  0.00           H  
ATOM   3417 2HD1 LEU B  12      16.803  47.082  79.910  1.00  0.00           H  
ATOM   3418 3HD1 LEU B  12      17.989  46.987  78.586  1.00  0.00           H  
ATOM   3419 1HD2 LEU B  12      20.460  46.546  80.391  1.00  0.00           H  
ATOM   3420 2HD2 LEU B  12      20.395  47.691  79.030  1.00  0.00           H  
ATOM   3421 3HD2 LEU B  12      20.840  48.265  80.655  1.00  0.00           H  
ATOM   3422  N   ARG B  13      19.535  52.204  79.158  1.00  0.00           N  
ATOM   3423  CA  ARG B  13      19.287  53.491  78.516  1.00  0.00           C  
ATOM   3424  C   ARG B  13      18.749  53.237  77.110  1.00  0.00           C  
ATOM   3425  O   ARG B  13      19.173  52.295  76.449  1.00  0.00           O  
ATOM   3426  CB  ARG B  13      20.556  54.327  78.445  1.00  0.00           C  
ATOM   3427  CG  ARG B  13      20.863  55.131  79.699  1.00  0.00           C  
ATOM   3428  CD  ARG B  13      21.271  54.254  80.827  1.00  0.00           C  
ATOM   3429  NE  ARG B  13      21.697  55.023  81.985  1.00  0.00           N  
ATOM   3430  CZ  ARG B  13      22.032  54.491  83.176  1.00  0.00           C  
ATOM   3431  NH1 ARG B  13      21.986  53.188  83.350  1.00  0.00           N1+
ATOM   3432  NH2 ARG B  13      22.407  55.277  84.170  1.00  0.00           N  
ATOM   3433  H   ARG B  13      20.304  51.634  78.836  1.00  0.00           H  
ATOM   3434  HA  ARG B  13      18.501  54.008  79.068  1.00  0.00           H  
ATOM   3435 1HB  ARG B  13      21.409  53.678  78.253  1.00  0.00           H  
ATOM   3436 2HB  ARG B  13      20.484  55.028  77.614  1.00  0.00           H  
ATOM   3437 1HG  ARG B  13      21.677  55.827  79.495  1.00  0.00           H  
ATOM   3438 2HG  ARG B  13      19.976  55.688  80.001  1.00  0.00           H  
ATOM   3439 1HD  ARG B  13      20.429  53.629  81.124  1.00  0.00           H  
ATOM   3440 2HD  ARG B  13      22.100  53.621  80.514  1.00  0.00           H  
ATOM   3441  HE  ARG B  13      21.745  56.029  81.890  1.00  0.00           H  
ATOM   3442 1HH1 ARG B  13      21.699  52.587  82.591  1.00  0.00           H  
ATOM   3443 2HH1 ARG B  13      22.237  52.789  84.243  1.00  0.00           H  
ATOM   3444 1HH2 ARG B  13      22.443  56.278  84.036  1.00  0.00           H  
ATOM   3445 2HH2 ARG B  13      22.658  54.878  85.062  1.00  0.00           H  
ATOM   3446  N   PHE B  14      17.817  54.066  76.653  1.00  0.00           N  
ATOM   3447  CA  PHE B  14      17.282  53.884  75.312  1.00  0.00           C  
ATOM   3448  C   PHE B  14      17.182  55.194  74.550  1.00  0.00           C  
ATOM   3449  O   PHE B  14      17.230  56.274  75.143  1.00  0.00           O  
ATOM   3450  CB  PHE B  14      15.901  53.229  75.379  1.00  0.00           C  
ATOM   3451  CG  PHE B  14      14.857  54.084  76.039  1.00  0.00           C  
ATOM   3452  CD1 PHE B  14      14.071  54.946  75.289  1.00  0.00           C  
ATOM   3453  CD2 PHE B  14      14.658  54.028  77.410  1.00  0.00           C  
ATOM   3454  CE1 PHE B  14      13.109  55.733  75.896  1.00  0.00           C  
ATOM   3455  CE2 PHE B  14      13.698  54.812  78.019  1.00  0.00           C  
ATOM   3456  CZ  PHE B  14      12.923  55.666  77.260  1.00  0.00           C  
ATOM   3457  H   PHE B  14      17.470  54.825  77.222  1.00  0.00           H  
ATOM   3458  HA  PHE B  14      17.960  53.237  74.754  1.00  0.00           H  
ATOM   3459 1HB  PHE B  14      15.561  52.994  74.372  1.00  0.00           H  
ATOM   3460 2HB  PHE B  14      15.970  52.291  75.929  1.00  0.00           H  
ATOM   3461  HD1 PHE B  14      14.217  54.998  74.210  1.00  0.00           H  
ATOM   3462  HD2 PHE B  14      15.271  53.354  78.010  1.00  0.00           H  
ATOM   3463  HE1 PHE B  14      12.499  56.406  75.294  1.00  0.00           H  
ATOM   3464  HE2 PHE B  14      13.552  54.758  79.097  1.00  0.00           H  
ATOM   3465  HZ  PHE B  14      12.166  56.286  77.738  1.00  0.00           H  
ATOM   3466  N   ILE B  15      17.058  55.074  73.228  1.00  0.00           N  
ATOM   3467  CA  ILE B  15      16.921  56.217  72.329  1.00  0.00           C  
ATOM   3468  C   ILE B  15      15.521  56.193  71.731  1.00  0.00           C  
ATOM   3469  O   ILE B  15      15.047  55.151  71.290  1.00  0.00           O  
ATOM   3470  CB  ILE B  15      17.977  56.191  71.209  1.00  0.00           C  
ATOM   3471  CG1 ILE B  15      17.787  57.384  70.268  1.00  0.00           C  
ATOM   3472  CG2 ILE B  15      17.902  54.883  70.437  1.00  0.00           C  
ATOM   3473  CD1 ILE B  15      18.958  57.625  69.343  1.00  0.00           C  
ATOM   3474  H   ILE B  15      17.060  54.141  72.841  1.00  0.00           H  
ATOM   3475  HA  ILE B  15      17.065  57.130  72.906  1.00  0.00           H  
ATOM   3476  HB  ILE B  15      18.971  56.289  71.644  1.00  0.00           H  
ATOM   3477 1HG1 ILE B  15      16.897  57.228  69.659  1.00  0.00           H  
ATOM   3478 2HG1 ILE B  15      17.625  58.288  70.855  1.00  0.00           H  
ATOM   3479 1HG2 ILE B  15      18.654  54.882  69.649  1.00  0.00           H  
ATOM   3480 2HG2 ILE B  15      18.085  54.050  71.115  1.00  0.00           H  
ATOM   3481 3HG2 ILE B  15      16.911  54.779  69.993  1.00  0.00           H  
ATOM   3482 1HD1 ILE B  15      18.749  58.486  68.708  1.00  0.00           H  
ATOM   3483 2HD1 ILE B  15      19.854  57.818  69.933  1.00  0.00           H  
ATOM   3484 3HD1 ILE B  15      19.116  56.746  68.720  1.00  0.00           H  
ATOM   3485  N   ASP B  16      14.874  57.351  71.711  1.00  0.00           N  
ATOM   3486  CA  ASP B  16      13.513  57.485  71.198  1.00  0.00           C  
ATOM   3487  C   ASP B  16      13.570  58.149  69.817  1.00  0.00           C  
ATOM   3488  O   ASP B  16      13.517  59.377  69.723  1.00  0.00           O  
ATOM   3489  CB  ASP B  16      12.643  58.308  72.151  1.00  0.00           C  
ATOM   3490  CG  ASP B  16      11.164  58.260  71.794  1.00  0.00           C  
ATOM   3491  OD1 ASP B  16      10.837  57.708  70.770  1.00  0.00           O  
ATOM   3492  OD2 ASP B  16      10.374  58.776  72.549  1.00  0.00           O1-
ATOM   3493  H   ASP B  16      15.348  58.169  72.067  1.00  0.00           H  
ATOM   3494  HA  ASP B  16      13.080  56.489  71.101  1.00  0.00           H  
ATOM   3495 1HB  ASP B  16      12.769  57.939  73.169  1.00  0.00           H  
ATOM   3496 2HB  ASP B  16      12.972  59.348  72.137  1.00  0.00           H  
ATOM   3497  N   LEU B  17      13.698  57.348  68.752  1.00  0.00           N  
ATOM   3498  CA  LEU B  17      13.755  57.891  67.386  1.00  0.00           C  
ATOM   3499  C   LEU B  17      12.350  58.056  66.794  1.00  0.00           C  
ATOM   3500  O   LEU B  17      11.445  57.303  67.140  1.00  0.00           O  
ATOM   3501  CB  LEU B  17      14.590  56.973  66.484  1.00  0.00           C  
ATOM   3502  CG  LEU B  17      16.090  56.915  66.801  1.00  0.00           C  
ATOM   3503  CD1 LEU B  17      16.763  55.898  65.889  1.00  0.00           C  
ATOM   3504  CD2 LEU B  17      16.701  58.297  66.624  1.00  0.00           C  
ATOM   3505  H   LEU B  17      13.757  56.349  68.887  1.00  0.00           H  
ATOM   3506  HA  LEU B  17      14.216  58.877  67.425  1.00  0.00           H  
ATOM   3507 1HB  LEU B  17      14.196  55.961  66.559  1.00  0.00           H  
ATOM   3508 2HB  LEU B  17      14.482  57.307  65.453  1.00  0.00           H  
ATOM   3509  HG  LEU B  17      16.232  56.584  67.831  1.00  0.00           H  
ATOM   3510 1HD1 LEU B  17      17.829  55.856  66.115  1.00  0.00           H  
ATOM   3511 2HD1 LEU B  17      16.320  54.915  66.051  1.00  0.00           H  
ATOM   3512 3HD1 LEU B  17      16.623  56.193  64.850  1.00  0.00           H  
ATOM   3513 1HD2 LEU B  17      17.767  58.256  66.850  1.00  0.00           H  
ATOM   3514 2HD2 LEU B  17      16.561  58.628  65.595  1.00  0.00           H  
ATOM   3515 3HD2 LEU B  17      16.213  58.999  67.300  1.00  0.00           H  
ATOM   3516  N   PHE B  18      12.173  59.028  65.902  1.00  0.00           N  
ATOM   3517  CA  PHE B  18      10.855  59.283  65.312  1.00  0.00           C  
ATOM   3518  C   PHE B  18       9.883  59.275  66.497  1.00  0.00           C  
ATOM   3519  O   PHE B  18       8.840  58.627  66.470  1.00  0.00           O  
ATOM   3520  CB  PHE B  18      10.473  58.226  64.275  1.00  0.00           C  
ATOM   3521  CG  PHE B  18      11.559  57.933  63.279  1.00  0.00           C  
ATOM   3522  CD1 PHE B  18      11.961  56.628  63.033  1.00  0.00           C  
ATOM   3523  CD2 PHE B  18      12.181  58.960  62.587  1.00  0.00           C  
ATOM   3524  CE1 PHE B  18      12.960  56.358  62.118  1.00  0.00           C  
ATOM   3525  CE2 PHE B  18      13.179  58.693  61.670  1.00  0.00           C  
ATOM   3526  CZ  PHE B  18      13.569  57.389  61.436  1.00  0.00           C  
ATOM   3527  H   PHE B  18      12.956  59.602  65.624  1.00  0.00           H  
ATOM   3528  HA  PHE B  18      10.879  60.255  64.817  1.00  0.00           H  
ATOM   3529 1HB  PHE B  18      10.215  57.296  64.781  1.00  0.00           H  
ATOM   3530 2HB  PHE B  18       9.590  58.555  63.728  1.00  0.00           H  
ATOM   3531  HD1 PHE B  18      11.478  55.812  63.572  1.00  0.00           H  
ATOM   3532  HD2 PHE B  18      11.873  59.990  62.772  1.00  0.00           H  
ATOM   3533  HE1 PHE B  18      13.266  55.328  61.935  1.00  0.00           H  
ATOM   3534  HE2 PHE B  18      13.660  59.510  61.132  1.00  0.00           H  
ATOM   3535  HZ  PHE B  18      14.357  57.177  60.715  1.00  0.00           H  
ATOM   3536  N   ALA B  19      10.266  60.006  67.537  1.00  0.00           N  
ATOM   3537  CA  ALA B  19       9.532  60.080  68.795  1.00  0.00           C  
ATOM   3538  C   ALA B  19       8.033  60.377  68.748  1.00  0.00           C  
ATOM   3539  O   ALA B  19       7.259  59.743  69.467  1.00  0.00           O  
ATOM   3540  CB  ALA B  19      10.205  61.122  69.676  1.00  0.00           C  
ATOM   3541  H   ALA B  19      11.119  60.536  67.433  1.00  0.00           H  
ATOM   3542  HA  ALA B  19       9.577  59.101  69.271  1.00  0.00           H  
ATOM   3543 1HB  ALA B  19       9.713  61.151  70.648  1.00  0.00           H  
ATOM   3544 2HB  ALA B  19      11.256  60.863  69.808  1.00  0.00           H  
ATOM   3545 3HB  ALA B  19      10.131  62.100  69.203  1.00  0.00           H  
ATOM   3546  N   GLY B  20       7.618  61.324  67.918  1.00  0.00           N  
ATOM   3547  CA  GLY B  20       6.203  61.649  67.870  1.00  0.00           C  
ATOM   3548  C   GLY B  20       5.736  62.094  69.252  1.00  0.00           C  
ATOM   3549  O   GLY B  20       6.257  63.060  69.795  1.00  0.00           O  
ATOM   3550  H   GLY B  20       8.258  61.825  67.319  1.00  0.00           H  
ATOM   3551 1HA  GLY B  20       6.035  62.438  67.136  1.00  0.00           H  
ATOM   3552 2HA  GLY B  20       5.641  60.777  67.538  1.00  0.00           H  
ATOM   3553  N   LEU B  21       4.766  61.384  69.825  1.00  0.00           N  
ATOM   3554  CA  LEU B  21       4.235  61.711  71.155  1.00  0.00           C  
ATOM   3555  C   LEU B  21       5.091  61.158  72.305  1.00  0.00           C  
ATOM   3556  O   LEU B  21       4.930  61.552  73.460  1.00  0.00           O  
ATOM   3557  CB  LEU B  21       2.805  61.171  71.285  1.00  0.00           C  
ATOM   3558  CG  LEU B  21       1.740  61.903  70.459  1.00  0.00           C  
ATOM   3559  CD1 LEU B  21       0.405  61.185  70.601  1.00  0.00           C  
ATOM   3560  CD2 LEU B  21       1.638  63.346  70.927  1.00  0.00           C  
ATOM   3561  H   LEU B  21       4.385  60.594  69.324  1.00  0.00           H  
ATOM   3562  HA  LEU B  21       4.231  62.794  71.269  1.00  0.00           H  
ATOM   3563 1HB  LEU B  21       2.800  60.125  70.980  1.00  0.00           H  
ATOM   3564 2HB  LEU B  21       2.507  61.224  72.332  1.00  0.00           H  
ATOM   3565  HG  LEU B  21       2.019  61.882  69.405  1.00  0.00           H  
ATOM   3566 1HD1 LEU B  21      -0.352  61.705  70.014  1.00  0.00           H  
ATOM   3567 2HD1 LEU B  21       0.502  60.161  70.241  1.00  0.00           H  
ATOM   3568 3HD1 LEU B  21       0.107  61.175  71.649  1.00  0.00           H  
ATOM   3569 1HD2 LEU B  21       0.881  63.867  70.339  1.00  0.00           H  
ATOM   3570 2HD2 LEU B  21       1.357  63.368  71.980  1.00  0.00           H  
ATOM   3571 3HD2 LEU B  21       2.601  63.840  70.797  1.00  0.00           H  
ATOM   3572  N   GLY B  22       5.993  60.239  71.983  1.00  0.00           N  
ATOM   3573  CA  GLY B  22       6.835  59.640  73.008  1.00  0.00           C  
ATOM   3574  C   GLY B  22       6.261  58.326  73.521  1.00  0.00           C  
ATOM   3575  O   GLY B  22       6.568  57.892  74.632  1.00  0.00           O  
ATOM   3576  H   GLY B  22       6.104  59.946  71.023  1.00  0.00           H  
ATOM   3577 1HA  GLY B  22       7.832  59.464  72.603  1.00  0.00           H  
ATOM   3578 2HA  GLY B  22       6.944  60.334  73.840  1.00  0.00           H  
ATOM   3579  N   GLY B  23       5.421  57.689  72.706  1.00  0.00           N  
ATOM   3580  CA  GLY B  23       4.814  56.428  73.090  1.00  0.00           C  
ATOM   3581  C   GLY B  23       5.828  55.392  73.543  1.00  0.00           C  
ATOM   3582  O   GLY B  23       5.646  54.726  74.562  1.00  0.00           O  
ATOM   3583  H   GLY B  23       5.200  58.087  71.804  1.00  0.00           H  
ATOM   3584 1HA  GLY B  23       4.103  56.598  73.898  1.00  0.00           H  
ATOM   3585 2HA  GLY B  23       4.253  56.023  72.248  1.00  0.00           H  
ATOM   3586  N   PHE B  24       6.898  55.238  72.776  1.00  0.00           N  
ATOM   3587  CA  PHE B  24       7.924  54.282  73.151  1.00  0.00           C  
ATOM   3588  C   PHE B  24       8.531  54.669  74.495  1.00  0.00           C  
ATOM   3589  O   PHE B  24       8.851  53.797  75.315  1.00  0.00           O  
ATOM   3590  CB  PHE B  24       9.016  54.214  72.081  1.00  0.00           C  
ATOM   3591  CG  PHE B  24       8.596  53.493  70.832  1.00  0.00           C  
ATOM   3592  CD1 PHE B  24       8.134  54.197  69.730  1.00  0.00           C  
ATOM   3593  CD2 PHE B  24       8.661  52.110  70.756  1.00  0.00           C  
ATOM   3594  CE1 PHE B  24       7.748  53.535  68.580  1.00  0.00           C  
ATOM   3595  CE2 PHE B  24       8.277  51.446  69.608  1.00  0.00           C  
ATOM   3596  CZ  PHE B  24       7.819  52.160  68.519  1.00  0.00           C  
ATOM   3597  H   PHE B  24       7.014  55.777  71.930  1.00  0.00           H  
ATOM   3598  HA  PHE B  24       7.462  53.299  73.250  1.00  0.00           H  
ATOM   3599 1HB  PHE B  24       9.318  55.224  71.806  1.00  0.00           H  
ATOM   3600 2HB  PHE B  24       9.891  53.709  72.487  1.00  0.00           H  
ATOM   3601  HD1 PHE B  24       8.079  55.285  69.778  1.00  0.00           H  
ATOM   3602  HD2 PHE B  24       9.022  51.546  71.617  1.00  0.00           H  
ATOM   3603  HE1 PHE B  24       7.387  54.101  67.721  1.00  0.00           H  
ATOM   3604  HE2 PHE B  24       8.334  50.359  69.561  1.00  0.00           H  
ATOM   3605  HZ  PHE B  24       7.514  51.637  67.613  1.00  0.00           H  
ATOM   3606  N   ARG B  25       8.687  55.970  74.730  1.00  0.00           N  
ATOM   3607  CA  ARG B  25       9.259  56.403  75.990  1.00  0.00           C  
ATOM   3608  C   ARG B  25       8.369  56.026  77.164  1.00  0.00           C  
ATOM   3609  O   ARG B  25       8.859  55.561  78.191  1.00  0.00           O  
ATOM   3610  CB  ARG B  25       9.477  57.909  75.985  1.00  0.00           C  
ATOM   3611  CG  ARG B  25      10.336  58.435  77.124  1.00  0.00           C  
ATOM   3612  CD  ARG B  25      10.547  59.901  77.021  1.00  0.00           C  
ATOM   3613  NE  ARG B  25      11.386  60.405  78.096  1.00  0.00           N  
ATOM   3614  CZ  ARG B  25      10.933  60.779  79.309  1.00  0.00           C  
ATOM   3615  NH1 ARG B  25       9.650  60.699  79.584  1.00  0.00           N1+
ATOM   3616  NH2 ARG B  25      11.779  61.225  80.221  1.00  0.00           N  
ATOM   3617  H   ARG B  25       8.415  56.664  74.049  1.00  0.00           H  
ATOM   3618  HA  ARG B  25      10.190  55.859  76.152  1.00  0.00           H  
ATOM   3619 1HB  ARG B  25       9.951  58.204  75.050  1.00  0.00           H  
ATOM   3620 2HB  ARG B  25       8.513  58.416  76.038  1.00  0.00           H  
ATOM   3621 1HG  ARG B  25       9.848  58.224  78.075  1.00  0.00           H  
ATOM   3622 2HG  ARG B  25      11.311  57.945  77.100  1.00  0.00           H  
ATOM   3623 1HD  ARG B  25      11.032  60.133  76.073  1.00  0.00           H  
ATOM   3624 2HD  ARG B  25       9.586  60.411  77.071  1.00  0.00           H  
ATOM   3625  HE  ARG B  25      12.380  60.481  77.922  1.00  0.00           H  
ATOM   3626 1HH1 ARG B  25       9.004  60.358  78.887  1.00  0.00           H  
ATOM   3627 2HH1 ARG B  25       9.311  60.979  80.493  1.00  0.00           H  
ATOM   3628 1HH2 ARG B  25      12.765  61.286  80.009  1.00  0.00           H  
ATOM   3629 2HH2 ARG B  25      11.440  61.505  81.130  1.00  0.00           H  
ATOM   3630  N   LEU B  26       7.064  56.241  77.027  1.00  0.00           N  
ATOM   3631  CA  LEU B  26       6.142  55.909  78.104  1.00  0.00           C  
ATOM   3632  C   LEU B  26       6.230  54.418  78.413  1.00  0.00           C  
ATOM   3633  O   LEU B  26       6.296  54.013  79.573  1.00  0.00           O  
ATOM   3634  CB  LEU B  26       4.706  56.285  77.720  1.00  0.00           C  
ATOM   3635  CG  LEU B  26       4.410  57.789  77.639  1.00  0.00           C  
ATOM   3636  CD1 LEU B  26       3.018  58.003  77.061  1.00  0.00           C  
ATOM   3637  CD2 LEU B  26       4.528  58.404  79.026  1.00  0.00           C  
ATOM   3638  H   LEU B  26       6.700  56.638  76.172  1.00  0.00           H  
ATOM   3639  HA  LEU B  26       6.434  56.467  78.993  1.00  0.00           H  
ATOM   3640 1HB  LEU B  26       4.481  55.851  76.747  1.00  0.00           H  
ATOM   3641 2HB  LEU B  26       4.025  55.853  78.453  1.00  0.00           H  
ATOM   3642  HG  LEU B  26       5.127  58.265  76.969  1.00  0.00           H  
ATOM   3643 1HD1 LEU B  26       2.809  59.071  77.004  1.00  0.00           H  
ATOM   3644 2HD1 LEU B  26       2.969  57.570  76.062  1.00  0.00           H  
ATOM   3645 3HD1 LEU B  26       2.280  57.523  77.703  1.00  0.00           H  
ATOM   3646 1HD2 LEU B  26       4.319  59.473  78.969  1.00  0.00           H  
ATOM   3647 2HD2 LEU B  26       3.811  57.929  79.696  1.00  0.00           H  
ATOM   3648 3HD2 LEU B  26       5.537  58.251  79.408  1.00  0.00           H  
ATOM   3649  N   ALA B  27       6.246  53.610  77.362  1.00  0.00           N  
ATOM   3650  CA  ALA B  27       6.322  52.168  77.510  1.00  0.00           C  
ATOM   3651  C   ALA B  27       7.617  51.698  78.175  1.00  0.00           C  
ATOM   3652  O   ALA B  27       7.575  50.945  79.150  1.00  0.00           O  
ATOM   3653  CB  ALA B  27       6.165  51.506  76.149  1.00  0.00           C  
ATOM   3654  H   ALA B  27       6.204  54.008  76.435  1.00  0.00           H  
ATOM   3655  HA  ALA B  27       5.509  51.851  78.164  1.00  0.00           H  
ATOM   3656 1HB  ALA B  27       6.199  50.423  76.264  1.00  0.00           H  
ATOM   3657 2HB  ALA B  27       5.209  51.795  75.712  1.00  0.00           H  
ATOM   3658 3HB  ALA B  27       6.974  51.827  75.493  1.00  0.00           H  
ATOM   3659  N   LEU B  28       8.761  52.133  77.646  1.00  0.00           N  
ATOM   3660  CA  LEU B  28      10.052  51.724  78.199  1.00  0.00           C  
ATOM   3661  C   LEU B  28      10.302  52.290  79.594  1.00  0.00           C  
ATOM   3662  O   LEU B  28      10.815  51.582  80.450  1.00  0.00           O  
ATOM   3663  CB  LEU B  28      11.183  52.167  77.262  1.00  0.00           C  
ATOM   3664  CG  LEU B  28      11.347  51.340  75.980  1.00  0.00           C  
ATOM   3665  CD1 LEU B  28      12.380  52.002  75.078  1.00  0.00           C  
ATOM   3666  CD2 LEU B  28      11.762  49.922  76.340  1.00  0.00           C  
ATOM   3667  H   LEU B  28       8.741  52.755  76.851  1.00  0.00           H  
ATOM   3668  HA  LEU B  28      10.059  50.639  78.294  1.00  0.00           H  
ATOM   3669 1HB  LEU B  28      11.006  53.201  76.969  1.00  0.00           H  
ATOM   3670 2HB  LEU B  28      12.125  52.121  77.808  1.00  0.00           H  
ATOM   3671  HG  LEU B  28      10.400  51.315  75.440  1.00  0.00           H  
ATOM   3672 1HD1 LEU B  28      12.496  51.414  74.167  1.00  0.00           H  
ATOM   3673 2HD1 LEU B  28      12.047  53.007  74.820  1.00  0.00           H  
ATOM   3674 3HD1 LEU B  28      13.335  52.056  75.598  1.00  0.00           H  
ATOM   3675 1HD2 LEU B  28      11.878  49.334  75.429  1.00  0.00           H  
ATOM   3676 2HD2 LEU B  28      12.710  49.946  76.879  1.00  0.00           H  
ATOM   3677 3HD2 LEU B  28      10.998  49.467  76.970  1.00  0.00           H  
ATOM   3678  N   GLU B  29       9.942  53.551  79.831  1.00  0.00           N  
ATOM   3679  CA  GLU B  29      10.149  54.149  81.155  1.00  0.00           C  
ATOM   3680  C   GLU B  29       9.292  53.472  82.214  1.00  0.00           C  
ATOM   3681  O   GLU B  29       9.684  53.403  83.378  1.00  0.00           O  
ATOM   3682  CB  GLU B  29       9.835  55.646  81.121  1.00  0.00           C  
ATOM   3683  CG  GLU B  29      10.141  56.382  82.418  1.00  0.00           C  
ATOM   3684  CD  GLU B  29       9.931  57.867  82.311  1.00  0.00           C  
ATOM   3685  OE1 GLU B  29       9.578  58.324  81.250  1.00  0.00           O  
ATOM   3686  OE2 GLU B  29      10.124  58.546  83.292  1.00  0.00           O1-
ATOM   3687  H   GLU B  29       9.523  54.108  79.100  1.00  0.00           H  
ATOM   3688  HA  GLU B  29      11.194  54.013  81.437  1.00  0.00           H  
ATOM   3689 1HB  GLU B  29      10.408  56.120  80.324  1.00  0.00           H  
ATOM   3690 2HB  GLU B  29       8.779  55.792  80.895  1.00  0.00           H  
ATOM   3691 1HG  GLU B  29       9.497  55.992  83.206  1.00  0.00           H  
ATOM   3692 2HG  GLU B  29      11.174  56.185  82.700  1.00  0.00           H  
ATOM   3693  N   SER B  30       8.125  52.974  81.808  1.00  0.00           N  
ATOM   3694  CA  SER B  30       7.234  52.301  82.744  1.00  0.00           C  
ATOM   3695  C   SER B  30       7.857  50.970  83.169  1.00  0.00           C  
ATOM   3696  O   SER B  30       7.420  50.358  84.139  1.00  0.00           O  
ATOM   3697  CB  SER B  30       5.875  52.071  82.113  1.00  0.00           C  
ATOM   3698  OG  SER B  30       5.919  51.011  81.198  1.00  0.00           O  
ATOM   3699  H   SER B  30       7.848  53.060  80.841  1.00  0.00           H  
ATOM   3700  HA  SER B  30       7.117  52.932  83.626  1.00  0.00           H  
ATOM   3701 1HB  SER B  30       5.144  51.852  82.892  1.00  0.00           H  
ATOM   3702 2HB  SER B  30       5.550  52.979  81.606  1.00  0.00           H  
ATOM   3703  HG  SER B  30       6.561  51.264  80.530  1.00  0.00           H  
ATOM   3704  N   CYS B  31       8.875  50.533  82.431  1.00  0.00           N  
ATOM   3705  CA  CYS B  31       9.569  49.288  82.738  1.00  0.00           C  
ATOM   3706  C   CYS B  31      10.869  49.563  83.471  1.00  0.00           C  
ATOM   3707  O   CYS B  31      11.608  48.636  83.810  1.00  0.00           O  
ATOM   3708  CB  CYS B  31       9.866  48.503  81.460  1.00  0.00           C  
ATOM   3709  SG  CYS B  31       8.390  47.957  80.569  1.00  0.00           S  
ATOM   3710  H   CYS B  31       9.174  51.080  81.636  1.00  0.00           H  
ATOM   3711  HA  CYS B  31       8.904  48.657  83.328  1.00  0.00           H  
ATOM   3712 1HB  CYS B  31      10.460  49.118  80.784  1.00  0.00           H  
ATOM   3713 2HB  CYS B  31      10.458  47.621  81.705  1.00  0.00           H  
ATOM   3714  HG  CYS B  31       9.040  47.349  79.582  1.00  0.00           H  
ATOM   3715  N   GLY B  32      11.149  50.844  83.705  1.00  0.00           N  
ATOM   3716  CA  GLY B  32      12.349  51.220  84.430  1.00  0.00           C  
ATOM   3717  C   GLY B  32      13.536  51.739  83.642  1.00  0.00           C  
ATOM   3718  O   GLY B  32      14.572  52.047  84.234  1.00  0.00           O  
ATOM   3719  H   GLY B  32      10.525  51.568  83.378  1.00  0.00           H  
ATOM   3720 1HA  GLY B  32      12.108  52.000  85.153  1.00  0.00           H  
ATOM   3721 2HA  GLY B  32      12.717  50.363  84.993  1.00  0.00           H  
ATOM   3722  N   ALA B  33      13.394  51.862  82.324  1.00  0.00           N  
ATOM   3723  CA  ALA B  33      14.486  52.334  81.473  1.00  0.00           C  
ATOM   3724  C   ALA B  33      14.623  53.853  81.447  1.00  0.00           C  
ATOM   3725  O   ALA B  33      13.677  54.579  81.751  1.00  0.00           O  
ATOM   3726  CB  ALA B  33      14.297  51.811  80.056  1.00  0.00           C  
ATOM   3727  H   ALA B  33      12.509  51.623  81.901  1.00  0.00           H  
ATOM   3728  HA  ALA B  33      15.422  51.949  81.878  1.00  0.00           H  
ATOM   3729 1HB  ALA B  33      15.122  52.150  79.430  1.00  0.00           H  
ATOM   3730 2HB  ALA B  33      14.276  50.721  80.071  1.00  0.00           H  
ATOM   3731 3HB  ALA B  33      13.358  52.186  79.653  1.00  0.00           H  
ATOM   3732  N   GLU B  34      15.809  54.318  81.066  1.00  0.00           N  
ATOM   3733  CA  GLU B  34      16.098  55.751  80.988  1.00  0.00           C  
ATOM   3734  C   GLU B  34      16.322  56.208  79.551  1.00  0.00           C  
ATOM   3735  O   GLU B  34      17.129  55.626  78.822  1.00  0.00           O  
ATOM   3736  CB  GLU B  34      17.328  56.091  81.833  1.00  0.00           C  
ATOM   3737  CG  GLU B  34      17.695  57.568  81.843  1.00  0.00           C  
ATOM   3738  CD  GLU B  34      18.883  57.869  82.714  1.00  0.00           C  
ATOM   3739  OE1 GLU B  34      19.399  56.960  83.318  1.00  0.00           O  
ATOM   3740  OE2 GLU B  34      19.274  59.011  82.776  1.00  0.00           O1-
ATOM   3741  H   GLU B  34      16.532  53.656  80.823  1.00  0.00           H  
ATOM   3742  HA  GLU B  34      15.238  56.299  81.375  1.00  0.00           H  
ATOM   3743 1HB  GLU B  34      17.158  55.781  82.864  1.00  0.00           H  
ATOM   3744 2HB  GLU B  34      18.189  55.535  81.461  1.00  0.00           H  
ATOM   3745 1HG  GLU B  34      17.916  57.884  80.824  1.00  0.00           H  
ATOM   3746 2HG  GLU B  34      16.838  58.142  82.194  1.00  0.00           H  
ATOM   3747  N   CYS B  35      15.596  57.244  79.144  1.00  0.00           N  
ATOM   3748  CA  CYS B  35      15.730  57.796  77.799  1.00  0.00           C  
ATOM   3749  C   CYS B  35      16.928  58.746  77.785  1.00  0.00           C  
ATOM   3750  O   CYS B  35      17.015  59.651  78.615  1.00  0.00           O  
ATOM   3751  CB  CYS B  35      14.465  58.543  77.376  1.00  0.00           C  
ATOM   3752  SG  CYS B  35      14.454  59.053  75.640  1.00  0.00           S  
ATOM   3753  H   CYS B  35      14.934  57.660  79.783  1.00  0.00           H  
ATOM   3754  HA  CYS B  35      15.835  56.970  77.095  1.00  0.00           H  
ATOM   3755 1HB  CYS B  35      13.594  57.909  77.547  1.00  0.00           H  
ATOM   3756 2HB  CYS B  35      14.346  59.435  77.990  1.00  0.00           H  
ATOM   3757  HG  CYS B  35      15.540  59.815  75.713  1.00  0.00           H  
ATOM   3758  N   VAL B  36      17.857  58.552  76.850  1.00  0.00           N  
ATOM   3759  CA  VAL B  36      19.023  59.425  76.788  1.00  0.00           C  
ATOM   3760  C   VAL B  36      19.121  60.249  75.512  1.00  0.00           C  
ATOM   3761  O   VAL B  36      20.090  60.973  75.325  1.00  0.00           O  
ATOM   3762  CB  VAL B  36      20.304  58.581  76.926  1.00  0.00           C  
ATOM   3763  CG1 VAL B  36      20.334  57.877  78.275  1.00  0.00           C  
ATOM   3764  CG2 VAL B  36      20.385  57.573  75.790  1.00  0.00           C  
ATOM   3765  H   VAL B  36      17.766  57.804  76.178  1.00  0.00           H  
ATOM   3766  HA  VAL B  36      18.965  60.139  77.611  1.00  0.00           H  
ATOM   3767  HB  VAL B  36      21.170  59.242  76.889  1.00  0.00           H  
ATOM   3768 1HG1 VAL B  36      21.247  57.285  78.356  1.00  0.00           H  
ATOM   3769 2HG1 VAL B  36      20.312  58.618  79.073  1.00  0.00           H  
ATOM   3770 3HG1 VAL B  36      19.468  57.221  78.363  1.00  0.00           H  
ATOM   3771 1HG2 VAL B  36      21.293  56.980  75.893  1.00  0.00           H  
ATOM   3772 2HG2 VAL B  36      19.516  56.916  75.824  1.00  0.00           H  
ATOM   3773 3HG2 VAL B  36      20.403  58.101  74.836  1.00  0.00           H  
ATOM   3774  N   TYR B  37      18.123  60.145  74.639  1.00  0.00           N  
ATOM   3775  CA  TYR B  37      18.116  60.908  73.387  1.00  0.00           C  
ATOM   3776  C   TYR B  37      16.786  60.741  72.657  1.00  0.00           C  
ATOM   3777  O   TYR B  37      16.211  59.651  72.620  1.00  0.00           O  
ATOM   3778  CB  TYR B  37      19.274  60.476  72.485  1.00  0.00           C  
ATOM   3779  CG  TYR B  37      19.373  61.265  71.198  1.00  0.00           C  
ATOM   3780  CD1 TYR B  37      20.211  62.368  71.123  1.00  0.00           C  
ATOM   3781  CD2 TYR B  37      18.625  60.886  70.093  1.00  0.00           C  
ATOM   3782  CE1 TYR B  37      20.301  63.088  69.947  1.00  0.00           C  
ATOM   3783  CE2 TYR B  37      18.714  61.606  68.918  1.00  0.00           C  
ATOM   3784  CZ  TYR B  37      19.548  62.703  68.843  1.00  0.00           C  
ATOM   3785  OH  TYR B  37      19.638  63.420  67.672  1.00  0.00           O  
ATOM   3786  H   TYR B  37      17.351  59.526  74.842  1.00  0.00           H  
ATOM   3787  HA  TYR B  37      18.243  61.964  73.625  1.00  0.00           H  
ATOM   3788 1HB  TYR B  37      20.216  60.586  73.024  1.00  0.00           H  
ATOM   3789 2HB  TYR B  37      19.164  59.423  72.231  1.00  0.00           H  
ATOM   3790  HD1 TYR B  37      20.799  62.666  71.991  1.00  0.00           H  
ATOM   3791  HD2 TYR B  37      17.965  60.020  70.153  1.00  0.00           H  
ATOM   3792  HE1 TYR B  37      20.959  63.954  69.888  1.00  0.00           H  
ATOM   3793  HE2 TYR B  37      18.126  61.308  68.050  1.00  0.00           H  
ATOM   3794  HH  TYR B  37      20.256  64.145  67.789  1.00  0.00           H  
ATOM   3795  N   SER B  38      16.297  61.824  72.072  1.00  0.00           N  
ATOM   3796  CA  SER B  38      15.045  61.744  71.338  1.00  0.00           C  
ATOM   3797  C   SER B  38      15.178  62.530  70.046  1.00  0.00           C  
ATOM   3798  O   SER B  38      15.865  63.547  69.994  1.00  0.00           O  
ATOM   3799  CB  SER B  38      13.899  62.286  72.170  1.00  0.00           C  
ATOM   3800  OG  SER B  38      13.850  61.662  73.424  1.00  0.00           O  
ATOM   3801  H   SER B  38      16.780  62.709  72.126  1.00  0.00           H  
ATOM   3802  HA  SER B  38      14.849  60.697  71.100  1.00  0.00           H  
ATOM   3803 1HB  SER B  38      14.020  63.361  72.300  1.00  0.00           H  
ATOM   3804 2HB  SER B  38      12.959  62.124  71.643  1.00  0.00           H  
ATOM   3805  HG  SER B  38      13.105  62.055  73.886  1.00  0.00           H  
ATOM   3806  N   ASN B  39      14.518  62.046  69.002  1.00  0.00           N  
ATOM   3807  CA  ASN B  39      14.575  62.704  67.709  1.00  0.00           C  
ATOM   3808  C   ASN B  39      13.208  62.730  67.037  1.00  0.00           C  
ATOM   3809  O   ASN B  39      12.517  61.718  66.968  1.00  0.00           O  
ATOM   3810  CB  ASN B  39      15.598  62.028  66.815  1.00  0.00           C  
ATOM   3811  CG  ASN B  39      15.788  62.746  65.508  1.00  0.00           C  
ATOM   3812  ND2 ASN B  39      16.976  63.248  65.285  1.00  0.00           N  
ATOM   3813  OD1 ASN B  39      14.858  62.847  64.700  1.00  0.00           O  
ATOM   3814  H   ASN B  39      13.966  61.207  69.103  1.00  0.00           H  
ATOM   3815  HA  ASN B  39      14.874  63.742  67.862  1.00  0.00           H  
ATOM   3816 1HB  ASN B  39      16.557  61.978  67.332  1.00  0.00           H  
ATOM   3817 2HB  ASN B  39      15.283  61.004  66.611  1.00  0.00           H  
ATOM   3818 1HD2 ASN B  39      17.160  63.736  64.431  1.00  0.00           H  
ATOM   3819 2HD2 ASN B  39      17.699  63.142  65.966  1.00  0.00           H  
ATOM   3820  N   GLU B  40      12.830  63.904  66.549  1.00  0.00           N  
ATOM   3821  CA  GLU B  40      11.546  64.122  65.891  1.00  0.00           C  
ATOM   3822  C   GLU B  40      11.623  65.491  65.219  1.00  0.00           C  
ATOM   3823  O   GLU B  40      11.983  66.470  65.867  1.00  0.00           O  
ATOM   3824  CB  GLU B  40      10.385  64.064  66.887  1.00  0.00           C  
ATOM   3825  CG  GLU B  40       9.051  64.535  66.325  1.00  0.00           C  
ATOM   3826  CD  GLU B  40       8.527  63.641  65.236  1.00  0.00           C  
ATOM   3827  OE1 GLU B  40       8.455  62.455  65.450  1.00  0.00           O  
ATOM   3828  OE2 GLU B  40       8.198  64.145  64.188  1.00  0.00           O1-
ATOM   3829  H   GLU B  40      13.472  64.678  66.644  1.00  0.00           H  
ATOM   3830  HA  GLU B  40      11.401  63.338  65.147  1.00  0.00           H  
ATOM   3831 1HB  GLU B  40      10.258  63.040  67.238  1.00  0.00           H  
ATOM   3832 2HB  GLU B  40      10.619  64.681  67.754  1.00  0.00           H  
ATOM   3833 1HG  GLU B  40       8.321  64.571  67.133  1.00  0.00           H  
ATOM   3834 2HG  GLU B  40       9.169  65.545  65.934  1.00  0.00           H  
ATOM   3835  N   TRP B  41      11.268  65.579  63.939  1.00  0.00           N  
ATOM   3836  CA  TRP B  41      11.381  66.862  63.244  1.00  0.00           C  
ATOM   3837  C   TRP B  41      10.124  67.705  63.077  1.00  0.00           C  
ATOM   3838  O   TRP B  41      10.209  68.863  62.670  1.00  0.00           O  
ATOM   3839  CB  TRP B  41      11.961  66.609  61.851  1.00  0.00           C  
ATOM   3840  CG  TRP B  41      11.178  65.615  61.048  1.00  0.00           C  
ATOM   3841  CD1 TRP B  41      10.096  65.875  60.260  1.00  0.00           C  
ATOM   3842  CD2 TRP B  41      11.413  64.190  60.949  1.00  0.00           C  
ATOM   3843  CE2 TRP B  41      10.438  63.674  60.091  1.00  0.00           C  
ATOM   3844  CE3 TRP B  41      12.359  63.324  61.511  1.00  0.00           C  
ATOM   3845  NE1 TRP B  41       9.643  64.715  59.682  1.00  0.00           N  
ATOM   3846  CZ2 TRP B  41      10.376  62.325  59.778  1.00  0.00           C  
ATOM   3847  CZ3 TRP B  41      12.297  61.971  61.196  1.00  0.00           C  
ATOM   3848  CH2 TRP B  41      11.331  61.486  60.351  1.00  0.00           C  
ATOM   3849  H   TRP B  41      10.921  64.775  63.435  1.00  0.00           H  
ATOM   3850  HA  TRP B  41      12.048  67.507  63.815  1.00  0.00           H  
ATOM   3851 1HB  TRP B  41      11.996  67.547  61.296  1.00  0.00           H  
ATOM   3852 2HB  TRP B  41      12.984  66.245  61.944  1.00  0.00           H  
ATOM   3853  HD1 TRP B  41       9.656  66.859  60.112  1.00  0.00           H  
ATOM   3854  HE1 TRP B  41       8.853  64.639  59.057  1.00  0.00           H  
ATOM   3855  HE3 TRP B  41      13.130  63.704  62.181  1.00  0.00           H  
ATOM   3856  HZ2 TRP B  41       9.616  61.921  59.109  1.00  0.00           H  
ATOM   3857  HZ3 TRP B  41      13.036  61.303  61.639  1.00  0.00           H  
ATOM   3858  HH2 TRP B  41      11.311  60.420  60.125  1.00  0.00           H  
ATOM   3859  N   ASP B  42       8.959  67.147  63.386  1.00  0.00           N  
ATOM   3860  CA  ASP B  42       7.720  67.910  63.244  1.00  0.00           C  
ATOM   3861  C   ASP B  42       7.593  68.908  64.399  1.00  0.00           C  
ATOM   3862  O   ASP B  42       7.588  68.515  65.564  1.00  0.00           O  
ATOM   3863  CB  ASP B  42       6.506  66.979  63.216  1.00  0.00           C  
ATOM   3864  CG  ASP B  42       5.184  67.731  63.144  1.00  0.00           C  
ATOM   3865  OD1 ASP B  42       4.869  68.430  64.078  1.00  0.00           O  
ATOM   3866  OD2 ASP B  42       4.501  67.598  62.157  1.00  0.00           O1-
ATOM   3867  H   ASP B  42       8.915  66.195  63.721  1.00  0.00           H  
ATOM   3868  HA  ASP B  42       7.760  68.464  62.306  1.00  0.00           H  
ATOM   3869 1HB  ASP B  42       6.576  66.314  62.355  1.00  0.00           H  
ATOM   3870 2HB  ASP B  42       6.504  66.355  64.111  1.00  0.00           H  
ATOM   3871  N   LYS B  43       7.490  70.196  64.070  1.00  0.00           N  
ATOM   3872  CA  LYS B  43       7.387  71.250  65.083  1.00  0.00           C  
ATOM   3873  C   LYS B  43       6.312  71.002  66.141  1.00  0.00           C  
ATOM   3874  O   LYS B  43       6.551  71.131  67.337  1.00  0.00           O  
ATOM   3875  CB  LYS B  43       7.125  72.594  64.402  1.00  0.00           C  
ATOM   3876  CG  LYS B  43       7.017  73.774  65.359  1.00  0.00           C  
ATOM   3877  CD  LYS B  43       6.819  75.081  64.605  1.00  0.00           C  
ATOM   3878  CE  LYS B  43       6.807  76.271  65.553  1.00  0.00           C  
ATOM   3879  NZ  LYS B  43       5.611  76.264  66.439  1.00  0.00           N1+
ATOM   3880  H   LYS B  43       7.483  70.451  63.093  1.00  0.00           H  
ATOM   3881  HA  LYS B  43       8.332  71.304  65.624  1.00  0.00           H  
ATOM   3882 1HB  LYS B  43       7.929  72.808  63.697  1.00  0.00           H  
ATOM   3883 2HB  LYS B  43       6.197  72.539  63.833  1.00  0.00           H  
ATOM   3884 1HG  LYS B  43       6.173  73.621  66.032  1.00  0.00           H  
ATOM   3885 2HG  LYS B  43       7.926  73.843  65.955  1.00  0.00           H  
ATOM   3886 1HD  LYS B  43       7.626  75.210  63.882  1.00  0.00           H  
ATOM   3887 2HD  LYS B  43       5.873  75.049  64.065  1.00  0.00           H  
ATOM   3888 1HE  LYS B  43       7.703  76.252  66.171  1.00  0.00           H  
ATOM   3889 2HE  LYS B  43       6.810  77.195  64.976  1.00  0.00           H  
ATOM   3890 1HZ  LYS B  43       5.640  77.068  67.051  1.00  0.00           H  
ATOM   3891 2HZ  LYS B  43       4.773  76.300  65.876  1.00  0.00           H  
ATOM   3892 3HZ  LYS B  43       5.608  75.420  66.994  1.00  0.00           H  
ATOM   3893  N   TYR B  44       5.119  70.646  65.689  1.00  0.00           N  
ATOM   3894  CA  TYR B  44       4.015  70.395  66.597  1.00  0.00           C  
ATOM   3895  C   TYR B  44       4.294  69.196  67.511  1.00  0.00           C  
ATOM   3896  O   TYR B  44       3.985  69.233  68.696  1.00  0.00           O  
ATOM   3897  CB  TYR B  44       2.724  70.174  65.806  1.00  0.00           C  
ATOM   3898  CG  TYR B  44       2.312  71.362  64.966  1.00  0.00           C  
ATOM   3899  CD1 TYR B  44       2.490  71.335  63.590  1.00  0.00           C  
ATOM   3900  CD2 TYR B  44       1.756  72.480  65.571  1.00  0.00           C  
ATOM   3901  CE1 TYR B  44       2.113  72.420  62.823  1.00  0.00           C  
ATOM   3902  CE2 TYR B  44       1.379  73.565  64.804  1.00  0.00           C  
ATOM   3903  CZ  TYR B  44       1.556  73.538  63.435  1.00  0.00           C  
ATOM   3904  OH  TYR B  44       1.181  74.619  62.671  1.00  0.00           O  
ATOM   3905  H   TYR B  44       4.971  70.546  64.695  1.00  0.00           H  
ATOM   3906  HA  TYR B  44       3.886  71.270  67.235  1.00  0.00           H  
ATOM   3907 1HB  TYR B  44       2.845  69.315  65.144  1.00  0.00           H  
ATOM   3908 2HB  TYR B  44       1.910  69.945  66.493  1.00  0.00           H  
ATOM   3909  HD1 TYR B  44       2.927  70.456  63.115  1.00  0.00           H  
ATOM   3910  HD2 TYR B  44       1.617  72.502  66.652  1.00  0.00           H  
ATOM   3911  HE1 TYR B  44       2.253  72.399  61.743  1.00  0.00           H  
ATOM   3912  HE2 TYR B  44       0.943  74.444  65.279  1.00  0.00           H  
ATOM   3913  HH  TYR B  44       1.371  74.438  61.748  1.00  0.00           H  
ATOM   3914  N   ALA B  45       4.875  68.135  66.962  1.00  0.00           N  
ATOM   3915  CA  ALA B  45       5.190  66.963  67.776  1.00  0.00           C  
ATOM   3916  C   ALA B  45       6.233  67.360  68.817  1.00  0.00           C  
ATOM   3917  O   ALA B  45       6.143  66.971  69.982  1.00  0.00           O  
ATOM   3918  CB  ALA B  45       5.691  65.814  66.913  1.00  0.00           C  
ATOM   3919  H   ALA B  45       5.105  68.127  65.978  1.00  0.00           H  
ATOM   3920  HA  ALA B  45       4.278  66.648  68.283  1.00  0.00           H  
ATOM   3921 1HB  ALA B  45       5.939  64.963  67.548  1.00  0.00           H  
ATOM   3922 2HB  ALA B  45       4.914  65.525  66.205  1.00  0.00           H  
ATOM   3923 3HB  ALA B  45       6.579  66.130  66.367  1.00  0.00           H  
ATOM   3924  N   GLN B  46       7.222  68.143  68.399  1.00  0.00           N  
ATOM   3925  CA  GLN B  46       8.254  68.573  69.338  1.00  0.00           C  
ATOM   3926  C   GLN B  46       7.609  69.362  70.473  1.00  0.00           C  
ATOM   3927  O   GLN B  46       8.037  69.259  71.621  1.00  0.00           O  
ATOM   3928  CB  GLN B  46       9.317  69.421  68.635  1.00  0.00           C  
ATOM   3929  CG  GLN B  46      10.197  68.643  67.671  1.00  0.00           C  
ATOM   3930  CD  GLN B  46      11.185  69.534  66.942  1.00  0.00           C  
ATOM   3931  NE2 GLN B  46      11.943  68.947  66.023  1.00  0.00           N  
ATOM   3932  OE1 GLN B  46      11.266  70.738  67.202  1.00  0.00           O  
ATOM   3933  H   GLN B  46       7.274  68.448  67.438  1.00  0.00           H  
ATOM   3934  HA  GLN B  46       8.742  67.687  69.745  1.00  0.00           H  
ATOM   3935 1HB  GLN B  46       8.832  70.222  68.076  1.00  0.00           H  
ATOM   3936 2HB  GLN B  46       9.963  69.886  69.379  1.00  0.00           H  
ATOM   3937 1HG  GLN B  46      10.759  67.896  68.231  1.00  0.00           H  
ATOM   3938 2HG  GLN B  46       9.564  68.156  66.930  1.00  0.00           H  
ATOM   3939 1HE2 GLN B  46      12.614  69.484  65.509  1.00  0.00           H  
ATOM   3940 2HE2 GLN B  46      11.844  67.968  65.844  1.00  0.00           H  
ATOM   3941  N   GLU B  47       6.576  70.138  70.152  1.00  0.00           N  
ATOM   3942  CA  GLU B  47       5.884  70.938  71.158  1.00  0.00           C  
ATOM   3943  C   GLU B  47       5.171  70.075  72.190  1.00  0.00           C  
ATOM   3944  O   GLU B  47       5.275  70.341  73.386  1.00  0.00           O  
ATOM   3945  CB  GLU B  47       4.875  71.872  70.486  1.00  0.00           C  
ATOM   3946  CG  GLU B  47       5.502  72.999  69.678  1.00  0.00           C  
ATOM   3947  CD  GLU B  47       4.484  73.847  68.968  1.00  0.00           C  
ATOM   3948  OE1 GLU B  47       3.327  73.502  68.997  1.00  0.00           O  
ATOM   3949  OE2 GLU B  47       4.864  74.840  68.395  1.00  0.00           O1-
ATOM   3950  H   GLU B  47       6.263  70.176  69.193  1.00  0.00           H  
ATOM   3951  HA  GLU B  47       6.623  71.536  71.693  1.00  0.00           H  
ATOM   3952 1HB  GLU B  47       4.236  71.296  69.816  1.00  0.00           H  
ATOM   3953 2HB  GLU B  47       4.234  72.321  71.244  1.00  0.00           H  
ATOM   3954 1HG  GLU B  47       6.083  73.633  70.348  1.00  0.00           H  
ATOM   3955 2HG  GLU B  47       6.185  72.570  68.946  1.00  0.00           H  
ATOM   3956  N   VAL B  48       4.450  69.049  71.735  1.00  0.00           N  
ATOM   3957  CA  VAL B  48       3.734  68.170  72.660  1.00  0.00           C  
ATOM   3958  C   VAL B  48       4.728  67.353  73.464  1.00  0.00           C  
ATOM   3959  O   VAL B  48       4.562  67.151  74.668  1.00  0.00           O  
ATOM   3960  CB  VAL B  48       2.788  67.225  71.897  1.00  0.00           C  
ATOM   3961  CG1 VAL B  48       3.577  66.323  70.960  1.00  0.00           C  
ATOM   3962  CG2 VAL B  48       1.975  66.399  72.882  1.00  0.00           C  
ATOM   3963  H   VAL B  48       4.393  68.870  70.743  1.00  0.00           H  
ATOM   3964  HA  VAL B  48       3.144  68.788  73.338  1.00  0.00           H  
ATOM   3965  HB  VAL B  48       2.115  67.820  71.279  1.00  0.00           H  
ATOM   3966 1HG1 VAL B  48       2.893  65.661  70.428  1.00  0.00           H  
ATOM   3967 2HG1 VAL B  48       4.123  66.934  70.241  1.00  0.00           H  
ATOM   3968 3HG1 VAL B  48       4.282  65.725  71.538  1.00  0.00           H  
ATOM   3969 1HG2 VAL B  48       1.307  65.733  72.336  1.00  0.00           H  
ATOM   3970 2HG2 VAL B  48       2.648  65.808  73.504  1.00  0.00           H  
ATOM   3971 3HG2 VAL B  48       1.386  67.063  73.515  1.00  0.00           H  
ATOM   3972  N   TYR B  49       5.751  66.861  72.776  1.00  0.00           N  
ATOM   3973  CA  TYR B  49       6.784  66.054  73.422  1.00  0.00           C  
ATOM   3974  C   TYR B  49       7.403  66.850  74.575  1.00  0.00           C  
ATOM   3975  O   TYR B  49       7.487  66.367  75.704  1.00  0.00           O  
ATOM   3976  CB  TYR B  49       7.857  65.631  72.416  1.00  0.00           C  
ATOM   3977  CG  TYR B  49       8.880  64.671  72.981  1.00  0.00           C  
ATOM   3978  CD1 TYR B  49       8.797  63.318  72.689  1.00  0.00           C  
ATOM   3979  CD2 TYR B  49       9.901  65.144  73.792  1.00  0.00           C  
ATOM   3980  CE1 TYR B  49       9.731  62.441  73.205  1.00  0.00           C  
ATOM   3981  CE2 TYR B  49      10.835  64.268  74.308  1.00  0.00           C  
ATOM   3982  CZ  TYR B  49      10.752  62.921  74.018  1.00  0.00           C  
ATOM   3983  OH  TYR B  49      11.683  62.048  74.532  1.00  0.00           O  
ATOM   3984  H   TYR B  49       5.819  67.047  71.786  1.00  0.00           H  
ATOM   3985  HA  TYR B  49       6.319  65.153  73.823  1.00  0.00           H  
ATOM   3986 1HB  TYR B  49       7.382  65.155  71.556  1.00  0.00           H  
ATOM   3987 2HB  TYR B  49       8.382  66.513  72.052  1.00  0.00           H  
ATOM   3988  HD1 TYR B  49       7.994  62.946  72.051  1.00  0.00           H  
ATOM   3989  HD2 TYR B  49       9.965  66.208  74.023  1.00  0.00           H  
ATOM   3990  HE1 TYR B  49       9.666  61.378  72.976  1.00  0.00           H  
ATOM   3991  HE2 TYR B  49      11.637  64.639  74.947  1.00  0.00           H  
ATOM   3992  HH  TYR B  49      11.483  61.157  74.235  1.00  0.00           H  
ATOM   3993  N   GLU B  50       7.829  68.073  74.281  1.00  0.00           N  
ATOM   3994  CA  GLU B  50       8.434  68.940  75.290  1.00  0.00           C  
ATOM   3995  C   GLU B  50       7.440  69.230  76.422  1.00  0.00           C  
ATOM   3996  O   GLU B  50       7.795  69.231  77.597  1.00  0.00           O  
ATOM   3997  CB  GLU B  50       8.905  70.251  74.656  1.00  0.00           C  
ATOM   3998  CG  GLU B  50       9.611  71.196  75.617  1.00  0.00           C  
ATOM   3999  CD  GLU B  50      10.124  72.439  74.944  1.00  0.00           C  
ATOM   4000  OE1 GLU B  50       9.958  72.558  73.753  1.00  0.00           O  
ATOM   4001  OE2 GLU B  50      10.683  73.269  75.621  1.00  0.00           O1-
ATOM   4002  H   GLU B  50       7.732  68.413  73.335  1.00  0.00           H  
ATOM   4003  HA  GLU B  50       9.294  68.425  75.718  1.00  0.00           H  
ATOM   4004 1HB  GLU B  50       9.591  70.033  73.837  1.00  0.00           H  
ATOM   4005 2HB  GLU B  50       8.050  70.779  74.234  1.00  0.00           H  
ATOM   4006 1HG  GLU B  50       8.915  71.485  76.404  1.00  0.00           H  
ATOM   4007 2HG  GLU B  50      10.444  70.670  76.081  1.00  0.00           H  
ATOM   4008  N   MET B  51       6.184  69.455  76.061  1.00  0.00           N  
ATOM   4009  CA  MET B  51       5.142  69.731  77.037  1.00  0.00           C  
ATOM   4010  C   MET B  51       4.939  68.567  78.020  1.00  0.00           C  
ATOM   4011  O   MET B  51       4.487  68.763  79.152  1.00  0.00           O  
ATOM   4012  CB  MET B  51       3.835  70.052  76.315  1.00  0.00           C  
ATOM   4013  CG  MET B  51       2.719  70.548  77.223  1.00  0.00           C  
ATOM   4014  SD  MET B  51       3.127  72.102  78.043  1.00  0.00           S  
ATOM   4015  CE  MET B  51       2.953  73.256  76.685  1.00  0.00           C  
ATOM   4016  H   MET B  51       5.946  69.434  75.080  1.00  0.00           H  
ATOM   4017  HA  MET B  51       5.441  70.598  77.626  1.00  0.00           H  
ATOM   4018 1HB  MET B  51       4.015  70.816  75.560  1.00  0.00           H  
ATOM   4019 2HB  MET B  51       3.476  69.161  75.799  1.00  0.00           H  
ATOM   4020 1HG  MET B  51       1.812  70.694  76.638  1.00  0.00           H  
ATOM   4021 2HG  MET B  51       2.513  69.799  77.988  1.00  0.00           H  
ATOM   4022 1HE  MET B  51       3.173  74.265  77.035  1.00  0.00           H  
ATOM   4023 2HE  MET B  51       3.646  72.988  75.887  1.00  0.00           H  
ATOM   4024 3HE  MET B  51       1.931  73.219  76.305  1.00  0.00           H  
ATOM   4025  N   ASN B  52       5.297  67.359  77.594  1.00  0.00           N  
ATOM   4026  CA  ASN B  52       5.128  66.177  78.433  1.00  0.00           C  
ATOM   4027  C   ASN B  52       6.402  65.619  79.074  1.00  0.00           C  
ATOM   4028  O   ASN B  52       6.337  65.008  80.141  1.00  0.00           O  
ATOM   4029  CB  ASN B  52       4.451  65.087  77.622  1.00  0.00           C  
ATOM   4030  CG  ASN B  52       2.984  65.348  77.416  1.00  0.00           C  
ATOM   4031  ND2 ASN B  52       2.648  65.942  76.299  1.00  0.00           N  
ATOM   4032  OD1 ASN B  52       2.155  65.011  78.269  1.00  0.00           O  
ATOM   4033  H   ASN B  52       5.694  67.255  76.671  1.00  0.00           H  
ATOM   4034  HA  ASN B  52       4.498  66.443  79.283  1.00  0.00           H  
ATOM   4035 1HB  ASN B  52       4.934  65.005  76.648  1.00  0.00           H  
ATOM   4036 2HB  ASN B  52       4.569  64.130  78.129  1.00  0.00           H  
ATOM   4037 1HD2 ASN B  52       1.687  66.140  76.108  1.00  0.00           H  
ATOM   4038 2HD2 ASN B  52       3.353  66.197  75.637  1.00  0.00           H  
ATOM   4039  N   PHE B  53       7.547  65.820  78.426  1.00  0.00           N  
ATOM   4040  CA  PHE B  53       8.811  65.294  78.925  1.00  0.00           C  
ATOM   4041  C   PHE B  53       9.854  66.349  79.293  1.00  0.00           C  
ATOM   4042  O   PHE B  53      10.889  66.026  79.874  1.00  0.00           O  
ATOM   4043  CB  PHE B  53       9.411  64.351  77.880  1.00  0.00           C  
ATOM   4044  CG  PHE B  53       8.475  63.263  77.437  1.00  0.00           C  
ATOM   4045  CD1 PHE B  53       8.243  63.036  76.088  1.00  0.00           C  
ATOM   4046  CD2 PHE B  53       7.825  62.466  78.366  1.00  0.00           C  
ATOM   4047  CE1 PHE B  53       7.382  62.035  75.679  1.00  0.00           C  
ATOM   4048  CE2 PHE B  53       6.965  61.464  77.960  1.00  0.00           C  
ATOM   4049  CZ  PHE B  53       6.743  61.249  76.614  1.00  0.00           C  
ATOM   4050  H   PHE B  53       7.540  66.351  77.567  1.00  0.00           H  
ATOM   4051  HA  PHE B  53       8.617  64.745  79.848  1.00  0.00           H  
ATOM   4052 1HB  PHE B  53       9.708  64.924  77.002  1.00  0.00           H  
ATOM   4053 2HB  PHE B  53      10.308  63.884  78.285  1.00  0.00           H  
ATOM   4054  HD1 PHE B  53       8.749  63.657  75.349  1.00  0.00           H  
ATOM   4055  HD2 PHE B  53       8.000  62.636  79.429  1.00  0.00           H  
ATOM   4056  HE1 PHE B  53       7.208  61.868  74.616  1.00  0.00           H  
ATOM   4057  HE2 PHE B  53       6.461  60.844  78.700  1.00  0.00           H  
ATOM   4058  HZ  PHE B  53       6.064  60.461  76.293  1.00  0.00           H  
ATOM   4059  N   GLY B  54       9.585  67.605  78.952  1.00  0.00           N  
ATOM   4060  CA  GLY B  54      10.507  68.671  79.300  1.00  0.00           C  
ATOM   4061  C   GLY B  54      11.649  68.945  78.343  1.00  0.00           C  
ATOM   4062  O   GLY B  54      12.401  69.900  78.550  1.00  0.00           O  
ATOM   4063  H   GLY B  54       8.739  67.831  78.449  1.00  0.00           H  
ATOM   4064 1HA  GLY B  54       9.959  69.608  79.401  1.00  0.00           H  
ATOM   4065 2HA  GLY B  54      10.961  68.458  80.267  1.00  0.00           H  
ATOM   4066  N   GLU B  55      11.789  68.129  77.302  1.00  0.00           N  
ATOM   4067  CA  GLU B  55      12.861  68.310  76.327  1.00  0.00           C  
ATOM   4068  C   GLU B  55      12.340  68.335  74.892  1.00  0.00           C  
ATOM   4069  O   GLU B  55      11.317  67.720  74.576  1.00  0.00           O  
ATOM   4070  CB  GLU B  55      13.900  67.197  76.476  1.00  0.00           C  
ATOM   4071  CG  GLU B  55      14.617  67.182  77.819  1.00  0.00           C  
ATOM   4072  CD  GLU B  55      15.639  66.085  77.925  1.00  0.00           C  
ATOM   4073  OE1 GLU B  55      15.715  65.281  77.027  1.00  0.00           O  
ATOM   4074  OE2 GLU B  55      16.346  66.051  78.905  1.00  0.00           O1-
ATOM   4075  H   GLU B  55      11.139  67.366  77.182  1.00  0.00           H  
ATOM   4076  HA  GLU B  55      13.339  69.273  76.513  1.00  0.00           H  
ATOM   4077 1HB  GLU B  55      13.418  66.228  76.344  1.00  0.00           H  
ATOM   4078 2HB  GLU B  55      14.655  67.296  75.696  1.00  0.00           H  
ATOM   4079 1HG  GLU B  55      15.114  68.141  77.965  1.00  0.00           H  
ATOM   4080 2HG  GLU B  55      13.879  67.062  78.611  1.00  0.00           H  
ATOM   4081  N   LYS B  56      13.058  69.058  74.038  1.00  0.00           N  
ATOM   4082  CA  LYS B  56      12.724  69.158  72.624  1.00  0.00           C  
ATOM   4083  C   LYS B  56      13.589  68.161  71.838  1.00  0.00           C  
ATOM   4084  O   LYS B  56      14.821  68.212  71.892  1.00  0.00           O  
ATOM   4085  CB  LYS B  56      12.933  70.584  72.112  1.00  0.00           C  
ATOM   4086  CG  LYS B  56      12.539  70.793  70.656  1.00  0.00           C  
ATOM   4087  CD  LYS B  56      12.794  72.227  70.215  1.00  0.00           C  
ATOM   4088  CE  LYS B  56      11.815  73.191  70.869  1.00  0.00           C  
ATOM   4089  NZ  LYS B  56      11.985  74.582  70.369  1.00  0.00           N1+
ATOM   4090  H   LYS B  56      13.864  69.554  74.389  1.00  0.00           H  
ATOM   4091  HA  LYS B  56      11.673  68.897  72.497  1.00  0.00           H  
ATOM   4092 1HB  LYS B  56      12.351  71.278  72.719  1.00  0.00           H  
ATOM   4093 2HB  LYS B  56      13.983  70.858  72.217  1.00  0.00           H  
ATOM   4094 1HG  LYS B  56      13.116  70.119  70.022  1.00  0.00           H  
ATOM   4095 2HG  LYS B  56      11.481  70.566  70.529  1.00  0.00           H  
ATOM   4096 1HD  LYS B  56      13.810  72.516  70.485  1.00  0.00           H  
ATOM   4097 2HD  LYS B  56      12.691  72.299  69.132  1.00  0.00           H  
ATOM   4098 1HE  LYS B  56      10.795  72.867  70.665  1.00  0.00           H  
ATOM   4099 2HE  LYS B  56      11.965  73.185  71.948  1.00  0.00           H  
ATOM   4100 1HZ  LYS B  56      11.320  75.189  70.827  1.00  0.00           H  
ATOM   4101 2HZ  LYS B  56      12.923  74.900  70.570  1.00  0.00           H  
ATOM   4102 3HZ  LYS B  56      11.830  74.603  69.372  1.00  0.00           H  
ATOM   4103  N   PRO B  57      12.954  67.225  71.114  1.00  0.00           N  
ATOM   4104  CA  PRO B  57      13.726  66.247  70.337  1.00  0.00           C  
ATOM   4105  C   PRO B  57      14.598  66.957  69.302  1.00  0.00           C  
ATOM   4106  O   PRO B  57      14.294  68.078  68.896  1.00  0.00           O  
ATOM   4107  CB  PRO B  57      12.643  65.390  69.674  1.00  0.00           C  
ATOM   4108  CG  PRO B  57      11.450  65.566  70.551  1.00  0.00           C  
ATOM   4109  CD  PRO B  57      11.540  66.992  71.023  1.00  0.00           C  
ATOM   4110  HA  PRO B  57      14.355  65.657  71.020  1.00  0.00           H  
ATOM   4111 1HB  PRO B  57      12.469  65.734  68.644  1.00  0.00           H  
ATOM   4112 2HB  PRO B  57      12.976  64.344  69.612  1.00  0.00           H  
ATOM   4113 1HG  PRO B  57      10.529  65.364  69.984  1.00  0.00           H  
ATOM   4114 2HG  PRO B  57      11.478  64.843  71.379  1.00  0.00           H  
ATOM   4115 1HD  PRO B  57      11.059  67.654  70.288  1.00  0.00           H  
ATOM   4116 2HD  PRO B  57      11.052  67.085  72.005  1.00  0.00           H  
ATOM   4117  N   GLU B  58      15.683  66.312  68.887  1.00  0.00           N  
ATOM   4118  CA  GLU B  58      16.557  66.894  67.874  1.00  0.00           C  
ATOM   4119  C   GLU B  58      15.843  66.733  66.532  1.00  0.00           C  
ATOM   4120  O   GLU B  58      14.988  65.853  66.384  1.00  0.00           O  
ATOM   4121  CB  GLU B  58      17.927  66.212  67.852  1.00  0.00           C  
ATOM   4122  CG  GLU B  58      18.731  66.375  69.135  1.00  0.00           C  
ATOM   4123  CD  GLU B  58      19.171  67.793  69.372  1.00  0.00           C  
ATOM   4124  OE1 GLU B  58      19.483  68.465  68.419  1.00  0.00           O  
ATOM   4125  OE2 GLU B  58      19.196  68.203  70.509  1.00  0.00           O1-
ATOM   4126  H   GLU B  58      15.912  65.407  69.273  1.00  0.00           H  
ATOM   4127  HA  GLU B  58      16.701  67.950  68.107  1.00  0.00           H  
ATOM   4128 1HB  GLU B  58      17.799  65.145  67.671  1.00  0.00           H  
ATOM   4129 2HB  GLU B  58      18.521  66.614  67.032  1.00  0.00           H  
ATOM   4130 1HG  GLU B  58      18.121  66.050  69.977  1.00  0.00           H  
ATOM   4131 2HG  GLU B  58      19.607  65.730  69.086  1.00  0.00           H  
ATOM   4132  N   GLY B  59      16.191  67.575  65.563  1.00  0.00           N  
ATOM   4133  CA  GLY B  59      15.546  67.542  64.260  1.00  0.00           C  
ATOM   4134  C   GLY B  59      15.995  66.475  63.276  1.00  0.00           C  
ATOM   4135  O   GLY B  59      16.681  65.524  63.654  1.00  0.00           O  
ATOM   4136  H   GLY B  59      16.919  68.253  65.734  1.00  0.00           H  
ATOM   4137 1HA  GLY B  59      14.472  67.405  64.389  1.00  0.00           H  
ATOM   4138 2HA  GLY B  59      15.690  68.498  63.759  1.00  0.00           H  
ATOM   4139  N   ASP B  60      15.611  66.662  62.010  1.00  0.00           N  
ATOM   4140  CA  ASP B  60      15.910  65.749  60.896  1.00  0.00           C  
ATOM   4141  C   ASP B  60      17.041  64.759  61.137  1.00  0.00           C  
ATOM   4142  O   ASP B  60      18.216  65.112  61.060  1.00  0.00           O  
ATOM   4143  CB  ASP B  60      16.243  66.565  59.644  1.00  0.00           C  
ATOM   4144  CG  ASP B  60      15.035  67.297  59.076  1.00  0.00           C  
ATOM   4145  OD1 ASP B  60      13.933  66.943  59.422  1.00  0.00           O  
ATOM   4146  OD2 ASP B  60      15.226  68.203  58.301  1.00  0.00           O1-
ATOM   4147  H   ASP B  60      15.077  67.500  61.830  1.00  0.00           H  
ATOM   4148  HA  ASP B  60      15.030  65.134  60.707  1.00  0.00           H  
ATOM   4149 1HB  ASP B  60      17.015  67.297  59.882  1.00  0.00           H  
ATOM   4150 2HB  ASP B  60      16.644  65.904  58.875  1.00  0.00           H  
ATOM   4151  N   ILE B  61      16.668  63.509  61.395  1.00  0.00           N  
ATOM   4152  CA  ILE B  61      17.621  62.444  61.656  1.00  0.00           C  
ATOM   4153  C   ILE B  61      18.565  62.216  60.476  1.00  0.00           C  
ATOM   4154  O   ILE B  61      19.704  61.777  60.666  1.00  0.00           O  
ATOM   4155  CB  ILE B  61      16.886  61.132  61.985  1.00  0.00           C  
ATOM   4156  CG1 ILE B  61      17.859  60.110  62.579  1.00  0.00           C  
ATOM   4157  CG2 ILE B  61      16.215  60.571  60.741  1.00  0.00           C  
ATOM   4158  CD1 ILE B  61      18.441  60.524  63.912  1.00  0.00           C  
ATOM   4159  H   ILE B  61      15.680  63.299  61.408  1.00  0.00           H  
ATOM   4160  HA  ILE B  61      18.229  62.727  62.515  1.00  0.00           H  
ATOM   4161  HB  ILE B  61      16.126  61.321  62.743  1.00  0.00           H  
ATOM   4162 1HG1 ILE B  61      17.349  59.156  62.712  1.00  0.00           H  
ATOM   4163 2HG1 ILE B  61      18.683  59.945  61.885  1.00  0.00           H  
ATOM   4164 1HG2 ILE B  61      15.701  59.644  60.991  1.00  0.00           H  
ATOM   4165 2HG2 ILE B  61      15.494  61.294  60.360  1.00  0.00           H  
ATOM   4166 3HG2 ILE B  61      16.969  60.374  59.978  1.00  0.00           H  
ATOM   4167 1HD1 ILE B  61      19.121  59.749  64.268  1.00  0.00           H  
ATOM   4168 2HD1 ILE B  61      18.987  61.460  63.795  1.00  0.00           H  
ATOM   4169 3HD1 ILE B  61      17.637  60.660  64.633  1.00  0.00           H  
ATOM   4170  N   THR B  62      18.107  62.513  59.261  1.00  0.00           N  
ATOM   4171  CA  THR B  62      18.951  62.296  58.086  1.00  0.00           C  
ATOM   4172  C   THR B  62      20.177  63.202  58.059  1.00  0.00           C  
ATOM   4173  O   THR B  62      21.108  62.951  57.292  1.00  0.00           O  
ATOM   4174  CB  THR B  62      18.143  62.502  56.791  1.00  0.00           C  
ATOM   4175  CG2 THR B  62      16.985  61.518  56.723  1.00  0.00           C  
ATOM   4176  OG1 THR B  62      17.631  63.840  56.752  1.00  0.00           O  
ATOM   4177  H   THR B  62      17.178  62.889  59.137  1.00  0.00           H  
ATOM   4178  HA  THR B  62      19.311  61.267  58.104  1.00  0.00           H  
ATOM   4179  HB  THR B  62      18.792  62.351  55.929  1.00  0.00           H  
ATOM   4180  HG1 THR B  62      16.894  63.883  56.138  1.00  0.00           H  
ATOM   4181 1HG2 THR B  62      16.426  61.678  55.802  1.00  0.00           H  
ATOM   4182 2HG2 THR B  62      17.372  60.499  56.741  1.00  0.00           H  
ATOM   4183 3HG2 THR B  62      16.327  61.671  57.578  1.00  0.00           H  
ATOM   4184  N   GLN B  63      20.186  64.247  58.886  1.00  0.00           N  
ATOM   4185  CA  GLN B  63      21.334  65.151  58.918  1.00  0.00           C  
ATOM   4186  C   GLN B  63      22.027  65.177  60.279  1.00  0.00           C  
ATOM   4187  O   GLN B  63      22.743  66.123  60.611  1.00  0.00           O  
ATOM   4188  CB  GLN B  63      20.897  66.568  58.538  1.00  0.00           C  
ATOM   4189  CG  GLN B  63      20.322  66.687  57.137  1.00  0.00           C  
ATOM   4190  CD  GLN B  63      21.345  66.373  56.062  1.00  0.00           C  
ATOM   4191  NE2 GLN B  63      20.981  65.490  55.139  1.00  0.00           N  
ATOM   4192  OE1 GLN B  63      22.453  66.918  56.061  1.00  0.00           O  
ATOM   4193  H   GLN B  63      19.402  64.425  59.498  1.00  0.00           H  
ATOM   4194  HA  GLN B  63      22.067  64.806  58.189  1.00  0.00           H  
ATOM   4195 1HB  GLN B  63      20.142  66.917  59.242  1.00  0.00           H  
ATOM   4196 2HB  GLN B  63      21.749  67.244  58.610  1.00  0.00           H  
ATOM   4197 1HG  GLN B  63      19.493  65.987  57.035  1.00  0.00           H  
ATOM   4198 2HG  GLN B  63      19.969  67.708  56.985  1.00  0.00           H  
ATOM   4199 1HE2 GLN B  63      21.615  65.242  54.405  1.00  0.00           H  
ATOM   4200 2HE2 GLN B  63      20.073  65.072  55.178  1.00  0.00           H  
ATOM   4201  N   VAL B  64      21.814  64.125  61.061  1.00  0.00           N  
ATOM   4202  CA  VAL B  64      22.438  64.008  62.370  1.00  0.00           C  
ATOM   4203  C   VAL B  64      23.569  62.992  62.261  1.00  0.00           C  
ATOM   4204  O   VAL B  64      23.381  61.897  61.738  1.00  0.00           O  
ATOM   4205  CB  VAL B  64      21.419  63.558  63.433  1.00  0.00           C  
ATOM   4206  CG1 VAL B  64      22.099  63.384  64.783  1.00  0.00           C  
ATOM   4207  CG2 VAL B  64      20.287  64.570  63.527  1.00  0.00           C  
ATOM   4208  H   VAL B  64      21.204  63.387  60.739  1.00  0.00           H  
ATOM   4209  HA  VAL B  64      22.832  64.985  62.654  1.00  0.00           H  
ATOM   4210  HB  VAL B  64      21.016  62.586  63.149  1.00  0.00           H  
ATOM   4211 1HG1 VAL B  64      21.364  63.065  65.523  1.00  0.00           H  
ATOM   4212 2HG1 VAL B  64      22.881  62.629  64.701  1.00  0.00           H  
ATOM   4213 3HG1 VAL B  64      22.538  64.331  65.094  1.00  0.00           H  
ATOM   4214 1HG2 VAL B  64      19.570  64.245  64.280  1.00  0.00           H  
ATOM   4215 2HG2 VAL B  64      20.691  65.543  63.806  1.00  0.00           H  
ATOM   4216 3HG2 VAL B  64      19.788  64.648  62.560  1.00  0.00           H  
ATOM   4217  N   ASN B  65      24.750  63.362  62.737  1.00  0.00           N  
ATOM   4218  CA  ASN B  65      25.885  62.451  62.680  1.00  0.00           C  
ATOM   4219  C   ASN B  65      25.699  61.370  63.740  1.00  0.00           C  
ATOM   4220  O   ASN B  65      25.616  61.665  64.932  1.00  0.00           O  
ATOM   4221  CB  ASN B  65      27.196  63.192  62.872  1.00  0.00           C  
ATOM   4222  CG  ASN B  65      28.394  62.301  62.697  1.00  0.00           C  
ATOM   4223  ND2 ASN B  65      29.462  62.854  62.182  1.00  0.00           N  
ATOM   4224  OD1 ASN B  65      28.352  61.110  63.029  1.00  0.00           O  
ATOM   4225  H   ASN B  65      24.874  64.278  63.143  1.00  0.00           H  
ATOM   4226  HA  ASN B  65      25.900  61.977  61.697  1.00  0.00           H  
ATOM   4227 1HB  ASN B  65      27.259  64.012  62.156  1.00  0.00           H  
ATOM   4228 2HB  ASN B  65      27.224  63.627  63.871  1.00  0.00           H  
ATOM   4229 1HD2 ASN B  65      30.290  62.309  62.043  1.00  0.00           H  
ATOM   4230 2HD2 ASN B  65      29.452  63.820  61.928  1.00  0.00           H  
ATOM   4231  N   GLU B  66      25.630  60.115  63.302  1.00  0.00           N  
ATOM   4232  CA  GLU B  66      25.429  58.993  64.219  1.00  0.00           C  
ATOM   4233  C   GLU B  66      26.408  58.947  65.393  1.00  0.00           C  
ATOM   4234  O   GLU B  66      26.050  58.493  66.481  1.00  0.00           O  
ATOM   4235  CB  GLU B  66      25.521  57.678  63.441  1.00  0.00           C  
ATOM   4236  CG  GLU B  66      26.866  57.436  62.772  1.00  0.00           C  
ATOM   4237  CD  GLU B  66      26.968  58.076  61.415  1.00  0.00           C  
ATOM   4238  OE1 GLU B  66      26.180  58.945  61.129  1.00  0.00           O  
ATOM   4239  OE2 GLU B  66      27.835  57.696  60.665  1.00  0.00           O1-
ATOM   4240  H   GLU B  66      25.718  59.932  62.313  1.00  0.00           H  
ATOM   4241  HA  GLU B  66      24.438  59.083  64.664  1.00  0.00           H  
ATOM   4242 1HB  GLU B  66      25.327  56.843  64.115  1.00  0.00           H  
ATOM   4243 2HB  GLU B  66      24.754  57.659  62.667  1.00  0.00           H  
ATOM   4244 1HG  GLU B  66      27.655  57.836  63.409  1.00  0.00           H  
ATOM   4245 2HG  GLU B  66      27.024  56.363  62.675  1.00  0.00           H  
ATOM   4246  N   LYS B  67      27.636  59.415  65.183  1.00  0.00           N  
ATOM   4247  CA  LYS B  67      28.643  59.420  66.246  1.00  0.00           C  
ATOM   4248  C   LYS B  67      28.211  60.359  67.368  1.00  0.00           C  
ATOM   4249  O   LYS B  67      28.677  60.258  68.502  1.00  0.00           O  
ATOM   4250  CB  LYS B  67      30.010  59.836  65.701  1.00  0.00           C  
ATOM   4251  CG  LYS B  67      30.657  58.812  64.777  1.00  0.00           C  
ATOM   4252  CD  LYS B  67      32.020  59.286  64.296  1.00  0.00           C  
ATOM   4253  CE  LYS B  67      32.645  58.287  63.333  1.00  0.00           C  
ATOM   4254  NZ  LYS B  67      32.948  56.989  63.995  1.00  0.00           N1+
ATOM   4255  H   LYS B  67      27.881  59.775  64.272  1.00  0.00           H  
ATOM   4256  HA  LYS B  67      28.725  58.410  66.649  1.00  0.00           H  
ATOM   4257 1HB  LYS B  67      29.913  60.771  65.149  1.00  0.00           H  
ATOM   4258 2HB  LYS B  67      30.694  60.015  66.531  1.00  0.00           H  
ATOM   4259 1HG  LYS B  67      30.776  57.867  65.308  1.00  0.00           H  
ATOM   4260 2HG  LYS B  67      30.014  58.645  63.913  1.00  0.00           H  
ATOM   4261 1HD  LYS B  67      31.915  60.247  63.791  1.00  0.00           H  
ATOM   4262 2HD  LYS B  67      32.683  59.415  65.151  1.00  0.00           H  
ATOM   4263 1HE  LYS B  67      31.964  58.107  62.502  1.00  0.00           H  
ATOM   4264 2HE  LYS B  67      33.571  58.700  62.931  1.00  0.00           H  
ATOM   4265 1HZ  LYS B  67      33.361  56.357  63.325  1.00  0.00           H  
ATOM   4266 2HZ  LYS B  67      33.595  57.142  64.756  1.00  0.00           H  
ATOM   4267 3HZ  LYS B  67      32.094  56.587  64.355  1.00  0.00           H  
ATOM   4268  N   THR B  68      27.308  61.274  67.030  1.00  0.00           N  
ATOM   4269  CA  THR B  68      26.776  62.260  67.964  1.00  0.00           C  
ATOM   4270  C   THR B  68      25.734  61.675  68.921  1.00  0.00           C  
ATOM   4271  O   THR B  68      25.536  62.192  70.021  1.00  0.00           O  
ATOM   4272  CB  THR B  68      26.157  63.446  67.201  1.00  0.00           C  
ATOM   4273  CG2 THR B  68      25.586  64.466  68.174  1.00  0.00           C  
ATOM   4274  OG1 THR B  68      27.160  64.072  66.391  1.00  0.00           O  
ATOM   4275  H   THR B  68      26.982  61.276  66.074  1.00  0.00           H  
ATOM   4276  HA  THR B  68      27.597  62.637  68.574  1.00  0.00           H  
ATOM   4277  HB  THR B  68      25.359  63.084  66.553  1.00  0.00           H  
ATOM   4278  HG1 THR B  68      27.717  63.398  65.994  1.00  0.00           H  
ATOM   4279 1HG2 THR B  68      25.152  65.297  67.617  1.00  0.00           H  
ATOM   4280 2HG2 THR B  68      24.815  63.996  68.783  1.00  0.00           H  
ATOM   4281 3HG2 THR B  68      26.381  64.838  68.819  1.00  0.00           H  
ATOM   4282  N   ILE B  69      25.076  60.595  68.506  1.00  0.00           N  
ATOM   4283  CA  ILE B  69      24.044  59.954  69.324  1.00  0.00           C  
ATOM   4284  C   ILE B  69      24.642  59.300  70.586  1.00  0.00           C  
ATOM   4285  O   ILE B  69      25.623  58.563  70.510  1.00  0.00           O  
ATOM   4286  CB  ILE B  69      23.285  58.894  68.505  1.00  0.00           C  
ATOM   4287  CG1 ILE B  69      22.430  59.565  67.426  1.00  0.00           C  
ATOM   4288  CG2 ILE B  69      22.421  58.036  69.416  1.00  0.00           C  
ATOM   4289  CD1 ILE B  69      21.837  58.597  66.428  1.00  0.00           C  
ATOM   4290  H   ILE B  69      25.296  60.208  67.600  1.00  0.00           H  
ATOM   4291  HA  ILE B  69      23.335  60.716  69.646  1.00  0.00           H  
ATOM   4292  HB  ILE B  69      23.998  58.254  67.988  1.00  0.00           H  
ATOM   4293 1HG1 ILE B  69      21.614  60.112  67.897  1.00  0.00           H  
ATOM   4294 2HG1 ILE B  69      23.035  60.289  66.880  1.00  0.00           H  
ATOM   4295 1HG2 ILE B  69      21.891  57.293  68.821  1.00  0.00           H  
ATOM   4296 2HG2 ILE B  69      23.052  57.532  70.147  1.00  0.00           H  
ATOM   4297 3HG2 ILE B  69      21.699  58.668  69.934  1.00  0.00           H  
ATOM   4298 1HD1 ILE B  69      21.245  59.147  65.696  1.00  0.00           H  
ATOM   4299 2HD1 ILE B  69      22.639  58.062  65.919  1.00  0.00           H  
ATOM   4300 3HD1 ILE B  69      21.198  57.884  66.948  1.00  0.00           H  
ATOM   4301  N   PRO B  70      24.058  59.583  71.766  1.00  0.00           N  
ATOM   4302  CA  PRO B  70      24.507  59.045  73.057  1.00  0.00           C  
ATOM   4303  C   PRO B  70      24.486  57.527  73.091  1.00  0.00           C  
ATOM   4304  O   PRO B  70      23.633  56.909  72.465  1.00  0.00           O  
ATOM   4305  CB  PRO B  70      23.495  59.636  74.044  1.00  0.00           C  
ATOM   4306  CG  PRO B  70      22.996  60.865  73.365  1.00  0.00           C  
ATOM   4307  CD  PRO B  70      22.954  60.495  71.906  1.00  0.00           C  
ATOM   4308  HA  PRO B  70      25.531  59.392  73.257  1.00  0.00           H  
ATOM   4309 1HB  PRO B  70      22.697  58.906  74.247  1.00  0.00           H  
ATOM   4310 2HB  PRO B  70      23.987  59.849  75.005  1.00  0.00           H  
ATOM   4311 1HG  PRO B  70      22.008  61.142  73.760  1.00  0.00           H  
ATOM   4312 2HG  PRO B  70      23.669  61.711  73.568  1.00  0.00           H  
ATOM   4313 1HD  PRO B  70      21.992  60.015  71.676  1.00  0.00           H  
ATOM   4314 2HD  PRO B  70      23.093  61.399  71.294  1.00  0.00           H  
ATOM   4315  N   ASP B  71      25.429  56.930  73.822  1.00  0.00           N  
ATOM   4316  CA  ASP B  71      25.486  55.478  73.941  1.00  0.00           C  
ATOM   4317  C   ASP B  71      24.167  54.993  74.527  1.00  0.00           C  
ATOM   4318  O   ASP B  71      23.584  55.658  75.387  1.00  0.00           O  
ATOM   4319  CB  ASP B  71      26.656  55.037  74.823  1.00  0.00           C  
ATOM   4320  CG  ASP B  71      28.011  55.247  74.159  1.00  0.00           C  
ATOM   4321  OD1 ASP B  71      28.043  55.434  72.966  1.00  0.00           O  
ATOM   4322  OD2 ASP B  71      29.000  55.217  74.852  1.00  0.00           O1-
ATOM   4323  H   ASP B  71      26.118  57.490  74.303  1.00  0.00           H  
ATOM   4324  HA  ASP B  71      25.622  55.054  72.946  1.00  0.00           H  
ATOM   4325 1HB  ASP B  71      26.637  55.596  75.760  1.00  0.00           H  
ATOM   4326 2HB  ASP B  71      26.548  53.981  75.070  1.00  0.00           H  
ATOM   4327  N   HIS B  72      23.707  53.830  74.082  1.00  0.00           N  
ATOM   4328  CA  HIS B  72      22.446  53.297  74.572  1.00  0.00           C  
ATOM   4329  C   HIS B  72      22.320  51.785  74.412  1.00  0.00           C  
ATOM   4330  O   HIS B  72      23.017  51.170  73.612  1.00  0.00           O  
ATOM   4331  CB  HIS B  72      21.277  53.979  73.854  1.00  0.00           C  
ATOM   4332  CG  HIS B  72      21.355  53.892  72.361  1.00  0.00           C  
ATOM   4333  CD2 HIS B  72      20.738  53.067  71.483  1.00  0.00           C  
ATOM   4334  ND1 HIS B  72      22.148  54.731  71.608  1.00  0.00           N  
ATOM   4335  CE1 HIS B  72      22.017  54.424  70.329  1.00  0.00           C  
ATOM   4336  NE2 HIS B  72      21.167  53.419  70.227  1.00  0.00           N  
ATOM   4337  H   HIS B  72      24.231  53.304  73.397  1.00  0.00           H  
ATOM   4338  HA  HIS B  72      22.360  53.491  75.641  1.00  0.00           H  
ATOM   4339 1HB  HIS B  72      20.338  53.525  74.174  1.00  0.00           H  
ATOM   4340 2HB  HIS B  72      21.243  55.032  74.133  1.00  0.00           H  
ATOM   4341  HD1 HIS B  72      22.792  55.411  71.960  1.00  0.00           H  
ATOM   4342  HD2 HIS B  72      20.026  52.250  71.608  1.00  0.00           H  
ATOM   4343  HE1 HIS B  72      22.567  54.976  69.566  1.00  0.00           H  
ATOM   4344  N   ASP B  73      21.404  51.200  75.174  1.00  0.00           N  
ATOM   4345  CA  ASP B  73      21.171  49.764  75.149  1.00  0.00           C  
ATOM   4346  C   ASP B  73      20.048  49.345  74.219  1.00  0.00           C  
ATOM   4347  O   ASP B  73      20.096  48.270  73.628  1.00  0.00           O  
ATOM   4348  CB  ASP B  73      20.862  49.263  76.562  1.00  0.00           C  
ATOM   4349  CG  ASP B  73      21.965  49.589  77.560  1.00  0.00           C  
ATOM   4350  OD1 ASP B  73      22.995  48.959  77.505  1.00  0.00           O  
ATOM   4351  OD2 ASP B  73      21.767  50.464  78.368  1.00  0.00           O1-
ATOM   4352  H   ASP B  73      20.852  51.777  75.792  1.00  0.00           H  
ATOM   4353  HA  ASP B  73      22.073  49.274  74.781  1.00  0.00           H  
ATOM   4354 1HB  ASP B  73      19.932  49.710  76.912  1.00  0.00           H  
ATOM   4355 2HB  ASP B  73      20.719  48.182  76.541  1.00  0.00           H  
ATOM   4356  N   ILE B  74      19.036  50.194  74.094  1.00  0.00           N  
ATOM   4357  CA  ILE B  74      17.886  49.883  73.262  1.00  0.00           C  
ATOM   4358  C   ILE B  74      17.542  51.043  72.353  1.00  0.00           C  
ATOM   4359  O   ILE B  74      17.459  52.181  72.808  1.00  0.00           O  
ATOM   4360  CB  ILE B  74      16.661  49.526  74.124  1.00  0.00           C  
ATOM   4361  CG1 ILE B  74      16.964  48.310  75.004  1.00  0.00           C  
ATOM   4362  CG2 ILE B  74      15.450  49.263  73.244  1.00  0.00           C  
ATOM   4363  CD1 ILE B  74      15.894  48.019  76.032  1.00  0.00           C  
ATOM   4364  H   ILE B  74      19.063  51.075  74.586  1.00  0.00           H  
ATOM   4365  HA  ILE B  74      18.131  49.022  72.641  1.00  0.00           H  
ATOM   4366  HB  ILE B  74      16.437  50.354  74.797  1.00  0.00           H  
ATOM   4367 1HG1 ILE B  74      17.082  47.428  74.376  1.00  0.00           H  
ATOM   4368 2HG1 ILE B  74      17.906  48.466  75.529  1.00  0.00           H  
ATOM   4369 1HG2 ILE B  74      14.593  49.011  73.869  1.00  0.00           H  
ATOM   4370 2HG2 ILE B  74      15.223  50.154  72.660  1.00  0.00           H  
ATOM   4371 3HG2 ILE B  74      15.663  48.432  72.570  1.00  0.00           H  
ATOM   4372 1HD1 ILE B  74      16.180  47.145  76.617  1.00  0.00           H  
ATOM   4373 2HD1 ILE B  74      15.783  48.878  76.695  1.00  0.00           H  
ATOM   4374 3HD1 ILE B  74      14.949  47.825  75.528  1.00  0.00           H  
ATOM   4375  N   LEU B  75      17.354  50.744  71.072  1.00  0.00           N  
ATOM   4376  CA  LEU B  75      16.992  51.751  70.086  1.00  0.00           C  
ATOM   4377  C   LEU B  75      15.529  51.510  69.730  1.00  0.00           C  
ATOM   4378  O   LEU B  75      15.162  50.426  69.298  1.00  0.00           O  
ATOM   4379  CB  LEU B  75      17.881  51.658  68.839  1.00  0.00           C  
ATOM   4380  CG  LEU B  75      17.585  52.681  67.734  1.00  0.00           C  
ATOM   4381  CD1 LEU B  75      18.823  52.863  66.866  1.00  0.00           C  
ATOM   4382  CD2 LEU B  75      16.401  52.206  66.906  1.00  0.00           C  
ATOM   4383  H   LEU B  75      17.467  49.785  70.777  1.00  0.00           H  
ATOM   4384  HA  LEU B  75      17.118  52.736  70.535  1.00  0.00           H  
ATOM   4385 1HB  LEU B  75      18.918  51.789  69.142  1.00  0.00           H  
ATOM   4386 2HB  LEU B  75      17.772  50.664  68.408  1.00  0.00           H  
ATOM   4387  HG  LEU B  75      17.349  53.645  68.185  1.00  0.00           H  
ATOM   4388 1HD1 LEU B  75      18.613  53.589  66.081  1.00  0.00           H  
ATOM   4389 2HD1 LEU B  75      19.649  53.222  67.480  1.00  0.00           H  
ATOM   4390 3HD1 LEU B  75      19.093  51.909  66.414  1.00  0.00           H  
ATOM   4391 1HD2 LEU B  75      16.190  52.933  66.121  1.00  0.00           H  
ATOM   4392 2HD2 LEU B  75      16.636  51.242  66.454  1.00  0.00           H  
ATOM   4393 3HD2 LEU B  75      15.526  52.101  67.548  1.00  0.00           H  
ATOM   4394  N   CYS B  76      14.697  52.525  69.930  1.00  0.00           N  
ATOM   4395  CA  CYS B  76      13.278  52.417  69.621  1.00  0.00           C  
ATOM   4396  C   CYS B  76      12.991  53.219  68.367  1.00  0.00           C  
ATOM   4397  O   CYS B  76      13.587  54.277  68.155  1.00  0.00           O  
ATOM   4398  CB  CYS B  76      12.416  52.932  70.774  1.00  0.00           C  
ATOM   4399  SG  CYS B  76      12.429  51.869  72.237  1.00  0.00           S  
ATOM   4400  H   CYS B  76      15.054  53.392  70.305  1.00  0.00           H  
ATOM   4401  HA  CYS B  76      13.027  51.362  69.513  1.00  0.00           H  
ATOM   4402 1HB  CYS B  76      12.762  53.922  71.073  1.00  0.00           H  
ATOM   4403 2HB  CYS B  76      11.384  53.033  70.440  1.00  0.00           H  
ATOM   4404  HG  CYS B  76      13.738  51.948  72.455  1.00  0.00           H  
ATOM   4405  N   ALA B  77      12.068  52.733  67.542  1.00  0.00           N  
ATOM   4406  CA  ALA B  77      11.735  53.452  66.324  1.00  0.00           C  
ATOM   4407  C   ALA B  77      10.482  52.994  65.606  1.00  0.00           C  
ATOM   4408  O   ALA B  77      10.411  51.883  65.084  1.00  0.00           O  
ATOM   4409  CB  ALA B  77      12.914  53.376  65.365  1.00  0.00           C  
ATOM   4410  H   ALA B  77      11.591  51.867  67.748  1.00  0.00           H  
ATOM   4411  HA  ALA B  77      11.541  54.492  66.587  1.00  0.00           H  
ATOM   4412 1HB  ALA B  77      12.687  53.946  64.464  1.00  0.00           H  
ATOM   4413 2HB  ALA B  77      13.800  53.793  65.844  1.00  0.00           H  
ATOM   4414 3HB  ALA B  77      13.100  52.337  65.099  1.00  0.00           H  
ATOM   4415  N   GLY B  78       9.475  53.856  65.613  1.00  0.00           N  
ATOM   4416  CA  GLY B  78       8.263  53.560  64.881  1.00  0.00           C  
ATOM   4417  C   GLY B  78       8.489  54.442  63.672  1.00  0.00           C  
ATOM   4418  O   GLY B  78       8.044  55.586  63.650  1.00  0.00           O  
ATOM   4419  H   GLY B  78       9.541  54.724  66.126  1.00  0.00           H  
ATOM   4420 1HA  GLY B  78       8.212  52.490  64.680  1.00  0.00           H  
ATOM   4421 2HA  GLY B  78       7.398  53.813  65.492  1.00  0.00           H  
ATOM   4422  N   PHE B  79       9.220  53.945  62.678  1.00  0.00           N  
ATOM   4423  CA  PHE B  79       9.501  54.786  61.519  1.00  0.00           C  
ATOM   4424  C   PHE B  79       8.297  55.039  60.604  1.00  0.00           C  
ATOM   4425  O   PHE B  79       7.299  54.319  60.670  1.00  0.00           O  
ATOM   4426  CB  PHE B  79      10.625  54.154  60.696  1.00  0.00           C  
ATOM   4427  CG  PHE B  79      10.430  52.689  60.427  1.00  0.00           C  
ATOM   4428  CD1 PHE B  79       9.869  52.257  59.234  1.00  0.00           C  
ATOM   4429  CD2 PHE B  79      10.805  51.740  61.366  1.00  0.00           C  
ATOM   4430  CE1 PHE B  79       9.689  50.910  58.986  1.00  0.00           C  
ATOM   4431  CE2 PHE B  79      10.627  50.393  61.120  1.00  0.00           C  
ATOM   4432  CZ  PHE B  79      10.068  49.978  59.928  1.00  0.00           C  
ATOM   4433  H   PHE B  79       9.585  53.004  62.703  1.00  0.00           H  
ATOM   4434  HA  PHE B  79       9.813  55.770  61.873  1.00  0.00           H  
ATOM   4435 1HB  PHE B  79      10.708  54.668  59.739  1.00  0.00           H  
ATOM   4436 2HB  PHE B  79      11.573  54.281  61.218  1.00  0.00           H  
ATOM   4437  HD1 PHE B  79       9.571  52.995  58.489  1.00  0.00           H  
ATOM   4438  HD2 PHE B  79      11.247  52.069  62.308  1.00  0.00           H  
ATOM   4439  HE1 PHE B  79       9.247  50.584  58.044  1.00  0.00           H  
ATOM   4440  HE2 PHE B  79      10.927  49.657  61.866  1.00  0.00           H  
ATOM   4441  HZ  PHE B  79       9.925  48.916  59.734  1.00  0.00           H  
ATOM   4442  N   PRO B  80       8.375  56.082  59.752  1.00  0.00           N  
ATOM   4443  CA  PRO B  80       7.299  56.459  58.827  1.00  0.00           C  
ATOM   4444  C   PRO B  80       6.703  55.286  58.068  1.00  0.00           C  
ATOM   4445  O   PRO B  80       7.424  54.374  57.669  1.00  0.00           O  
ATOM   4446  CB  PRO B  80       8.006  57.427  57.873  1.00  0.00           C  
ATOM   4447  CG  PRO B  80       9.014  58.113  58.729  1.00  0.00           C  
ATOM   4448  CD  PRO B  80       9.523  57.034  59.647  1.00  0.00           C  
ATOM   4449  HA  PRO B  80       6.490  56.946  59.392  1.00  0.00           H  
ATOM   4450 1HB  PRO B  80       8.461  56.869  57.040  1.00  0.00           H  
ATOM   4451 2HB  PRO B  80       7.275  58.122  57.433  1.00  0.00           H  
ATOM   4452 1HG  PRO B  80       9.810  58.548  58.105  1.00  0.00           H  
ATOM   4453 2HG  PRO B  80       8.546  58.947  59.273  1.00  0.00           H  
ATOM   4454 1HD  PRO B  80      10.349  56.496  59.160  1.00  0.00           H  
ATOM   4455 2HD  PRO B  80       9.858  57.485  60.593  1.00  0.00           H  
ATOM   4456  N   CYS B  81       5.385  55.329  57.873  1.00  0.00           N  
ATOM   4457  CA  CYS B  81       4.670  54.255  57.202  1.00  0.00           C  
ATOM   4458  C   CYS B  81       3.848  54.679  55.985  1.00  0.00           C  
ATOM   4459  O   CYS B  81       3.192  53.836  55.372  1.00  0.00           O  
ATOM   4460  CB  CYS B  81       3.737  53.569  58.200  1.00  0.00           C  
ATOM   4461  SG  CYS B  81       2.383  54.616  58.785  1.00  0.00           S  
ATOM   4462  H   CYS B  81       4.869  56.133  58.202  1.00  0.00           H  
ATOM   4463  HA  CYS B  81       5.392  53.500  56.891  1.00  0.00           H  
ATOM   4464 1HB  CYS B  81       3.302  52.681  57.740  1.00  0.00           H  
ATOM   4465 2HB  CYS B  81       4.309  53.241  59.067  1.00  0.00           H  
ATOM   4466  HG  CYS B  81       1.844  54.828  57.588  1.00  0.00           H  
ATOM   4467  N   GLN B  82       3.851  55.962  55.637  1.00  0.00           N  
ATOM   4468  CA  GLN B  82       3.057  56.394  54.485  1.00  0.00           C  
ATOM   4469  C   GLN B  82       3.422  55.579  53.244  1.00  0.00           C  
ATOM   4470  O   GLN B  82       2.553  55.204  52.459  1.00  0.00           O  
ATOM   4471  CB  GLN B  82       3.265  57.886  54.214  1.00  0.00           C  
ATOM   4472  CG  GLN B  82       2.655  58.800  55.263  1.00  0.00           C  
ATOM   4473  CD  GLN B  82       2.951  60.264  54.998  1.00  0.00           C  
ATOM   4474  NE2 GLN B  82       2.005  60.954  54.371  1.00  0.00           N  
ATOM   4475  OE1 GLN B  82       4.019  60.770  55.353  1.00  0.00           O  
ATOM   4476  H   GLN B  82       4.389  56.647  56.149  1.00  0.00           H  
ATOM   4477  HA  GLN B  82       2.003  56.231  54.710  1.00  0.00           H  
ATOM   4478 1HB  GLN B  82       4.332  58.101  54.160  1.00  0.00           H  
ATOM   4479 2HB  GLN B  82       2.830  58.145  53.249  1.00  0.00           H  
ATOM   4480 1HG  GLN B  82       1.574  58.665  55.264  1.00  0.00           H  
ATOM   4481 2HG  GLN B  82       3.065  58.540  56.239  1.00  0.00           H  
ATOM   4482 1HE2 GLN B  82       2.144  61.924  54.168  1.00  0.00           H  
ATOM   4483 2HE2 GLN B  82       1.154  60.504  54.100  1.00  0.00           H  
ATOM   4484  N   ALA B  83       4.710  55.293  53.094  1.00  0.00           N  
ATOM   4485  CA  ALA B  83       5.212  54.556  51.942  1.00  0.00           C  
ATOM   4486  C   ALA B  83       4.896  53.066  51.911  1.00  0.00           C  
ATOM   4487  O   ALA B  83       5.108  52.429  50.888  1.00  0.00           O  
ATOM   4488  CB  ALA B  83       6.719  54.748  51.852  1.00  0.00           C  
ATOM   4489  H   ALA B  83       5.360  55.598  53.804  1.00  0.00           H  
ATOM   4490  HA  ALA B  83       4.735  54.958  51.048  1.00  0.00           H  
ATOM   4491 1HB  ALA B  83       7.099  54.235  50.968  1.00  0.00           H  
ATOM   4492 2HB  ALA B  83       6.946  55.812  51.779  1.00  0.00           H  
ATOM   4493 3HB  ALA B  83       7.192  54.336  52.742  1.00  0.00           H  
ATOM   4494  N   PHE B  84       4.381  52.511  53.006  1.00  0.00           N  
ATOM   4495  CA  PHE B  84       4.083  51.082  53.035  1.00  0.00           C  
ATOM   4496  C   PHE B  84       2.660  50.728  53.424  1.00  0.00           C  
ATOM   4497  O   PHE B  84       2.223  49.594  53.232  1.00  0.00           O  
ATOM   4498  CB  PHE B  84       5.040  50.382  54.001  1.00  0.00           C  
ATOM   4499  CG  PHE B  84       6.490  50.664  53.729  1.00  0.00           C  
ATOM   4500  CD1 PHE B  84       7.164  51.650  54.434  1.00  0.00           C  
ATOM   4501  CD2 PHE B  84       7.183  49.945  52.766  1.00  0.00           C  
ATOM   4502  CE1 PHE B  84       8.498  51.910  54.184  1.00  0.00           C  
ATOM   4503  CE2 PHE B  84       8.517  50.202  52.515  1.00  0.00           C  
ATOM   4504  CZ  PHE B  84       9.175  51.187  53.225  1.00  0.00           C  
ATOM   4505  H   PHE B  84       4.191  53.070  53.826  1.00  0.00           H  
ATOM   4506  HA  PHE B  84       4.218  50.680  52.030  1.00  0.00           H  
ATOM   4507 1HB  PHE B  84       4.819  50.693  55.021  1.00  0.00           H  
ATOM   4508 2HB  PHE B  84       4.887  49.305  53.947  1.00  0.00           H  
ATOM   4509  HD1 PHE B  84       6.630  52.221  55.194  1.00  0.00           H  
ATOM   4510  HD2 PHE B  84       6.663  49.168  52.205  1.00  0.00           H  
ATOM   4511  HE1 PHE B  84       9.016  52.688  54.746  1.00  0.00           H  
ATOM   4512  HE2 PHE B  84       9.050  49.630  51.756  1.00  0.00           H  
ATOM   4513  HZ  PHE B  84      10.226  51.392  53.027  1.00  0.00           H  
ATOM   4514  N   SER B  85       1.932  51.690  53.977  1.00  0.00           N  
ATOM   4515  CA  SER B  85       0.577  51.410  54.413  1.00  0.00           C  
ATOM   4516  C   SER B  85      -0.385  51.027  53.305  1.00  0.00           C  
ATOM   4517  O   SER B  85      -0.321  51.539  52.189  1.00  0.00           O  
ATOM   4518  CB  SER B  85       0.031  52.623  55.141  1.00  0.00           C  
ATOM   4519  OG  SER B  85       0.642  52.775  56.392  1.00  0.00           O  
ATOM   4520  H   SER B  85       2.306  52.620  54.101  1.00  0.00           H  
ATOM   4521  HA  SER B  85       0.600  50.552  55.086  1.00  0.00           H  
ATOM   4522 1HB  SER B  85       0.201  53.515  54.539  1.00  0.00           H  
ATOM   4523 2HB  SER B  85      -1.045  52.515  55.270  1.00  0.00           H  
ATOM   4524  HG  SER B  85       1.269  52.051  56.471  1.00  0.00           H  
ATOM   4525  N   ILE B  86      -1.297  50.127  53.651  1.00  0.00           N  
ATOM   4526  CA  ILE B  86      -2.328  49.659  52.744  1.00  0.00           C  
ATOM   4527  C   ILE B  86      -3.167  50.851  52.262  1.00  0.00           C  
ATOM   4528  O   ILE B  86      -3.787  50.805  51.203  1.00  0.00           O  
ATOM   4529  CB  ILE B  86      -3.231  48.613  53.423  1.00  0.00           C  
ATOM   4530  CG1 ILE B  86      -2.460  47.311  53.652  1.00  0.00           C  
ATOM   4531  CG2 ILE B  86      -4.475  48.360  52.585  1.00  0.00           C  
ATOM   4532  CD1 ILE B  86      -1.944  46.675  52.382  1.00  0.00           C  
ATOM   4533  H   ILE B  86      -1.263  49.757  54.590  1.00  0.00           H  
ATOM   4534  HA  ILE B  86      -1.847  49.190  51.887  1.00  0.00           H  
ATOM   4535  HB  ILE B  86      -3.534  48.977  54.405  1.00  0.00           H  
ATOM   4536 1HG1 ILE B  86      -1.611  47.501  54.309  1.00  0.00           H  
ATOM   4537 2HG1 ILE B  86      -3.105  46.589  54.155  1.00  0.00           H  
ATOM   4538 1HG2 ILE B  86      -5.101  47.618  53.080  1.00  0.00           H  
ATOM   4539 2HG2 ILE B  86      -5.032  49.288  52.472  1.00  0.00           H  
ATOM   4540 3HG2 ILE B  86      -4.182  47.990  51.602  1.00  0.00           H  
ATOM   4541 1HD1 ILE B  86      -1.409  45.757  52.625  1.00  0.00           H  
ATOM   4542 2HD1 ILE B  86      -2.782  46.443  51.724  1.00  0.00           H  
ATOM   4543 3HD1 ILE B  86      -1.267  47.365  51.879  1.00  0.00           H  
ATOM   4544  N   SER B  87      -3.154  51.935  53.035  1.00  0.00           N  
ATOM   4545  CA  SER B  87      -3.928  53.120  52.697  1.00  0.00           C  
ATOM   4546  C   SER B  87      -3.243  54.098  51.736  1.00  0.00           C  
ATOM   4547  O   SER B  87      -3.883  55.013  51.221  1.00  0.00           O  
ATOM   4548  CB  SER B  87      -4.283  53.852  53.977  1.00  0.00           C  
ATOM   4549  OG  SER B  87      -5.254  53.150  54.703  1.00  0.00           O  
ATOM   4550  H   SER B  87      -2.594  51.936  53.876  1.00  0.00           H  
ATOM   4551  HA  SER B  87      -4.837  52.805  52.182  1.00  0.00           H  
ATOM   4552 1HB  SER B  87      -3.388  53.975  54.585  1.00  0.00           H  
ATOM   4553 2HB  SER B  87      -4.654  54.847  53.735  1.00  0.00           H  
ATOM   4554  HG  SER B  87      -5.876  52.811  54.055  1.00  0.00           H  
ATOM   4555  N   GLY B  88      -1.951  53.907  51.489  1.00  0.00           N  
ATOM   4556  CA  GLY B  88      -1.234  54.817  50.612  1.00  0.00           C  
ATOM   4557  C   GLY B  88      -0.913  54.320  49.209  1.00  0.00           C  
ATOM   4558  O   GLY B  88      -1.559  53.417  48.689  1.00  0.00           O  
ATOM   4559  H   GLY B  88      -1.455  53.132  51.905  1.00  0.00           H  
ATOM   4560 1HA  GLY B  88      -1.809  55.736  50.492  1.00  0.00           H  
ATOM   4561 2HA  GLY B  88      -0.284  55.090  51.070  1.00  0.00           H  
ATOM   4562  N   LYS B  89       0.105  54.922  48.602  1.00  0.00           N  
ATOM   4563  CA  LYS B  89       0.536  54.576  47.250  1.00  0.00           C  
ATOM   4564  C   LYS B  89       1.534  53.423  47.207  1.00  0.00           C  
ATOM   4565  O   LYS B  89       1.904  52.957  46.129  1.00  0.00           O  
ATOM   4566  CB  LYS B  89       1.143  55.803  46.568  1.00  0.00           C  
ATOM   4567  CG  LYS B  89       1.529  55.587  45.111  1.00  0.00           C  
ATOM   4568  CD  LYS B  89       2.023  56.876  44.473  1.00  0.00           C  
ATOM   4569  CE  LYS B  89       2.426  56.658  43.022  1.00  0.00           C  
ATOM   4570  NZ  LYS B  89       2.911  57.912  42.384  1.00  0.00           N1+
ATOM   4571  H   LYS B  89       0.596  55.648  49.104  1.00  0.00           H  
ATOM   4572  HA  LYS B  89      -0.336  54.250  46.682  1.00  0.00           H  
ATOM   4573 1HB  LYS B  89       0.433  56.630  46.607  1.00  0.00           H  
ATOM   4574 2HB  LYS B  89       2.037  56.115  47.109  1.00  0.00           H  
ATOM   4575 1HG  LYS B  89       2.318  54.836  45.051  1.00  0.00           H  
ATOM   4576 2HG  LYS B  89       0.665  55.224  44.556  1.00  0.00           H  
ATOM   4577 1HD  LYS B  89       1.234  57.628  44.513  1.00  0.00           H  
ATOM   4578 2HD  LYS B  89       2.885  57.250  45.026  1.00  0.00           H  
ATOM   4579 1HE  LYS B  89       3.216  55.910  42.972  1.00  0.00           H  
ATOM   4580 2HE  LYS B  89       1.569  56.288  42.459  1.00  0.00           H  
ATOM   4581 1HZ  LYS B  89       3.167  57.725  41.425  1.00  0.00           H  
ATOM   4582 2HZ  LYS B  89       2.179  58.608  42.408  1.00  0.00           H  
ATOM   4583 3HZ  LYS B  89       3.717  58.255  42.887  1.00  0.00           H  
ATOM   4584  N   GLN B  90       1.979  52.980  48.377  1.00  0.00           N  
ATOM   4585  CA  GLN B  90       2.918  51.869  48.470  1.00  0.00           C  
ATOM   4586  C   GLN B  90       4.206  52.015  47.661  1.00  0.00           C  
ATOM   4587  O   GLN B  90       4.716  51.035  47.134  1.00  0.00           O  
ATOM   4588  CB  GLN B  90       2.210  50.580  48.045  1.00  0.00           C  
ATOM   4589  CG  GLN B  90       1.016  50.211  48.909  1.00  0.00           C  
ATOM   4590  CD  GLN B  90       0.387  48.895  48.496  1.00  0.00           C  
ATOM   4591  NE2 GLN B  90      -0.542  48.956  47.548  1.00  0.00           N  
ATOM   4592  OE1 GLN B  90       0.731  47.833  49.023  1.00  0.00           O  
ATOM   4593  H   GLN B  90       1.658  53.425  49.225  1.00  0.00           H  
ATOM   4594  HA  GLN B  90       3.239  51.774  49.507  1.00  0.00           H  
ATOM   4595 1HB  GLN B  90       1.864  50.677  47.016  1.00  0.00           H  
ATOM   4596 2HB  GLN B  90       2.916  49.750  48.076  1.00  0.00           H  
ATOM   4597 1HG  GLN B  90       1.344  50.123  49.945  1.00  0.00           H  
ATOM   4598 2HG  GLN B  90       0.262  50.993  48.822  1.00  0.00           H  
ATOM   4599 1HE2 GLN B  90      -0.993  48.119  47.234  1.00  0.00           H  
ATOM   4600 2HE2 GLN B  90      -0.791  49.838  47.147  1.00  0.00           H  
ATOM   4601  N   LYS B  91       4.741  53.227  47.573  1.00  0.00           N  
ATOM   4602  CA  LYS B  91       5.975  53.455  46.832  1.00  0.00           C  
ATOM   4603  C   LYS B  91       7.192  52.833  47.512  1.00  0.00           C  
ATOM   4604  O   LYS B  91       8.244  52.687  46.891  1.00  0.00           O  
ATOM   4605  CB  LYS B  91       6.200  54.955  46.638  1.00  0.00           C  
ATOM   4606  CG  LYS B  91       5.209  55.623  45.694  1.00  0.00           C  
ATOM   4607  CD  LYS B  91       5.414  57.130  45.653  1.00  0.00           C  
ATOM   4608  CE  LYS B  91       6.716  57.493  44.953  1.00  0.00           C  
ATOM   4609  NZ  LYS B  91       6.887  58.966  44.824  1.00  0.00           N1+
ATOM   4610  H   LYS B  91       4.288  54.008  48.026  1.00  0.00           H  
ATOM   4611  HA  LYS B  91       5.883  52.983  45.853  1.00  0.00           H  
ATOM   4612 1HB  LYS B  91       6.136  55.461  47.602  1.00  0.00           H  
ATOM   4613 2HB  LYS B  91       7.203  55.125  46.245  1.00  0.00           H  
ATOM   4614 1HG  LYS B  91       5.335  55.220  44.689  1.00  0.00           H  
ATOM   4615 2HG  LYS B  91       4.192  55.413  46.026  1.00  0.00           H  
ATOM   4616 1HD  LYS B  91       4.584  57.597  45.122  1.00  0.00           H  
ATOM   4617 2HD  LYS B  91       5.438  57.522  46.670  1.00  0.00           H  
ATOM   4618 1HE  LYS B  91       7.556  57.090  45.517  1.00  0.00           H  
ATOM   4619 2HE  LYS B  91       6.730  57.050  43.958  1.00  0.00           H  
ATOM   4620 1HZ  LYS B  91       7.760  59.164  44.356  1.00  0.00           H  
ATOM   4621 2HZ  LYS B  91       6.122  59.348  44.286  1.00  0.00           H  
ATOM   4622 3HZ  LYS B  91       6.895  59.386  45.742  1.00  0.00           H  
ATOM   4623  N   GLY B  92       7.056  52.498  48.795  1.00  0.00           N  
ATOM   4624  CA  GLY B  92       8.156  51.883  49.524  1.00  0.00           C  
ATOM   4625  C   GLY B  92       9.430  52.705  49.620  1.00  0.00           C  
ATOM   4626  O   GLY B  92       9.387  53.905  49.886  1.00  0.00           O  
ATOM   4627  H   GLY B  92       6.183  52.669  49.274  1.00  0.00           H  
ATOM   4628 1HA  GLY B  92       7.838  51.660  50.543  1.00  0.00           H  
ATOM   4629 2HA  GLY B  92       8.418  50.935  49.055  1.00  0.00           H  
ATOM   4630  N   PHE B  93      10.573  52.056  49.399  1.00  0.00           N  
ATOM   4631  CA  PHE B  93      11.868  52.728  49.473  1.00  0.00           C  
ATOM   4632  C   PHE B  93      12.036  53.804  48.411  1.00  0.00           C  
ATOM   4633  O   PHE B  93      12.949  54.632  48.492  1.00  0.00           O  
ATOM   4634  CB  PHE B  93      12.998  51.706  49.336  1.00  0.00           C  
ATOM   4635  CG  PHE B  93      13.173  50.831  50.545  1.00  0.00           C  
ATOM   4636  CD1 PHE B  93      13.088  49.451  50.438  1.00  0.00           C  
ATOM   4637  CD2 PHE B  93      13.424  51.386  51.791  1.00  0.00           C  
ATOM   4638  CE1 PHE B  93      13.249  48.645  51.550  1.00  0.00           C  
ATOM   4639  CE2 PHE B  93      13.586  50.583  52.903  1.00  0.00           C  
ATOM   4640  CZ  PHE B  93      13.498  49.211  52.782  1.00  0.00           C  
ATOM   4641  H   PHE B  93      10.542  51.072  49.174  1.00  0.00           H  
ATOM   4642  HA  PHE B  93      11.945  53.225  50.441  1.00  0.00           H  
ATOM   4643 1HB  PHE B  93      12.806  51.064  48.477  1.00  0.00           H  
ATOM   4644 2HB  PHE B  93      13.938  52.225  49.153  1.00  0.00           H  
ATOM   4645  HD1 PHE B  93      12.892  49.003  49.464  1.00  0.00           H  
ATOM   4646  HD2 PHE B  93      13.493  52.470  51.887  1.00  0.00           H  
ATOM   4647  HE1 PHE B  93      13.179  47.562  51.452  1.00  0.00           H  
ATOM   4648  HE2 PHE B  93      13.783  51.032  53.876  1.00  0.00           H  
ATOM   4649  HZ  PHE B  93      13.624  48.577  53.658  1.00  0.00           H  
ATOM   4650  N   GLU B  94      11.154  53.801  47.417  1.00  0.00           N  
ATOM   4651  CA  GLU B  94      11.220  54.792  46.344  1.00  0.00           C  
ATOM   4652  C   GLU B  94      10.477  56.075  46.747  1.00  0.00           C  
ATOM   4653  O   GLU B  94      10.458  57.056  45.998  1.00  0.00           O  
ATOM   4654  CB  GLU B  94      10.626  54.223  45.053  1.00  0.00           C  
ATOM   4655  CG  GLU B  94      11.407  53.057  44.463  1.00  0.00           C  
ATOM   4656  CD  GLU B  94      10.780  52.507  43.212  1.00  0.00           C  
ATOM   4657  OE1 GLU B  94       9.707  52.941  42.868  1.00  0.00           O  
ATOM   4658  OE2 GLU B  94      11.375  51.652  42.600  1.00  0.00           O1-
ATOM   4659  H   GLU B  94      10.424  53.104  47.398  1.00  0.00           H  
ATOM   4660  HA  GLU B  94      12.266  55.045  46.171  1.00  0.00           H  
ATOM   4661 1HB  GLU B  94       9.608  53.883  45.240  1.00  0.00           H  
ATOM   4662 2HB  GLU B  94      10.577  55.008  44.299  1.00  0.00           H  
ATOM   4663 1HG  GLU B  94      12.418  53.389  44.233  1.00  0.00           H  
ATOM   4664 2HG  GLU B  94      11.474  52.265  45.208  1.00  0.00           H  
ATOM   4665  N   ASP B  95       9.870  56.065  47.932  1.00  0.00           N  
ATOM   4666  CA  ASP B  95       9.138  57.232  48.428  1.00  0.00           C  
ATOM   4667  C   ASP B  95      10.104  58.171  49.161  1.00  0.00           C  
ATOM   4668  O   ASP B  95      11.069  57.718  49.773  1.00  0.00           O  
ATOM   4669  CB  ASP B  95       8.003  56.808  49.363  1.00  0.00           C  
ATOM   4670  CG  ASP B  95       7.087  57.964  49.745  1.00  0.00           C  
ATOM   4671  OD1 ASP B  95       7.532  58.842  50.444  1.00  0.00           O  
ATOM   4672  OD2 ASP B  95       5.951  57.956  49.333  1.00  0.00           O1-
ATOM   4673  H   ASP B  95       9.915  55.233  48.503  1.00  0.00           H  
ATOM   4674  HA  ASP B  95       8.712  57.761  47.575  1.00  0.00           H  
ATOM   4675 1HB  ASP B  95       7.405  56.034  48.882  1.00  0.00           H  
ATOM   4676 2HB  ASP B  95       8.422  56.380  50.274  1.00  0.00           H  
ATOM   4677  N   SER B  96       9.856  59.477  49.090  1.00  0.00           N  
ATOM   4678  CA  SER B  96      10.713  60.451  49.769  1.00  0.00           C  
ATOM   4679  C   SER B  96      10.724  60.264  51.291  1.00  0.00           C  
ATOM   4680  O   SER B  96      11.501  60.918  51.996  1.00  0.00           O  
ATOM   4681  CB  SER B  96      10.254  61.857  49.434  1.00  0.00           C  
ATOM   4682  OG  SER B  96       8.983  62.111  49.965  1.00  0.00           O  
ATOM   4683  H   SER B  96       9.063  59.806  48.559  1.00  0.00           H  
ATOM   4684  HA  SER B  96      11.738  60.309  49.425  1.00  0.00           H  
ATOM   4685 1HB  SER B  96      10.969  62.577  49.832  1.00  0.00           H  
ATOM   4686 2HB  SER B  96      10.231  61.983  48.352  1.00  0.00           H  
ATOM   4687  HG  SER B  96       8.589  61.251  50.131  1.00  0.00           H  
ATOM   4688  N   ARG B  97       9.872  59.370  51.791  1.00  0.00           N  
ATOM   4689  CA  ARG B  97       9.791  59.110  53.228  1.00  0.00           C  
ATOM   4690  C   ARG B  97       9.869  57.620  53.544  1.00  0.00           C  
ATOM   4691  O   ARG B  97       9.501  57.197  54.641  1.00  0.00           O  
ATOM   4692  CB  ARG B  97       8.497  59.673  53.797  1.00  0.00           C  
ATOM   4693  CG  ARG B  97       8.353  61.183  53.687  1.00  0.00           C  
ATOM   4694  CD  ARG B  97       7.075  61.657  54.276  1.00  0.00           C  
ATOM   4695  NE  ARG B  97       6.930  63.100  54.167  1.00  0.00           N  
ATOM   4696  CZ  ARG B  97       5.884  63.802  54.645  1.00  0.00           C  
ATOM   4697  NH1 ARG B  97       4.901  63.181  55.260  1.00  0.00           N1+
ATOM   4698  NH2 ARG B  97       5.845  65.114  54.496  1.00  0.00           N  
ATOM   4699  H   ARG B  97       9.267  58.859  51.164  1.00  0.00           H  
ATOM   4700  HA  ARG B  97      10.668  59.545  53.708  1.00  0.00           H  
ATOM   4701 1HB  ARG B  97       7.648  59.223  53.284  1.00  0.00           H  
ATOM   4702 2HB  ARG B  97       8.419  59.410  54.852  1.00  0.00           H  
ATOM   4703 1HG  ARG B  97       9.175  61.666  54.217  1.00  0.00           H  
ATOM   4704 2HG  ARG B  97       8.377  61.475  52.637  1.00  0.00           H  
ATOM   4705 1HD  ARG B  97       6.239  61.190  53.755  1.00  0.00           H  
ATOM   4706 2HD  ARG B  97       7.039  61.389  55.331  1.00  0.00           H  
ATOM   4707  HE  ARG B  97       7.666  63.612  53.700  1.00  0.00           H  
ATOM   4708 1HH1 ARG B  97       4.931  62.177  55.374  1.00  0.00           H  
ATOM   4709 2HH1 ARG B  97       4.118  63.707  55.618  1.00  0.00           H  
ATOM   4710 1HH2 ARG B  97       6.601  65.591  54.023  1.00  0.00           H  
ATOM   4711 2HH2 ARG B  97       5.062  65.640  54.853  1.00  0.00           H  
ATOM   4712  N   GLY B  98      10.350  56.825  52.590  1.00  0.00           N  
ATOM   4713  CA  GLY B  98      10.433  55.388  52.808  1.00  0.00           C  
ATOM   4714  C   GLY B  98      11.818  54.815  53.063  1.00  0.00           C  
ATOM   4715  O   GLY B  98      11.964  53.602  53.221  1.00  0.00           O  
ATOM   4716  H   GLY B  98      10.661  57.208  51.709  1.00  0.00           H  
ATOM   4717 1HA  GLY B  98       9.816  55.114  53.664  1.00  0.00           H  
ATOM   4718 2HA  GLY B  98      10.031  54.865  51.941  1.00  0.00           H  
ATOM   4719  N   THR B  99      12.833  55.672  53.116  1.00  0.00           N  
ATOM   4720  CA  THR B  99      14.203  55.212  53.334  1.00  0.00           C  
ATOM   4721  C   THR B  99      14.703  55.423  54.761  1.00  0.00           C  
ATOM   4722  O   THR B  99      15.864  55.129  55.063  1.00  0.00           O  
ATOM   4723  CB  THR B  99      15.165  55.913  52.358  1.00  0.00           C  
ATOM   4724  CG2 THR B  99      14.781  55.608  50.918  1.00  0.00           C  
ATOM   4725  OG1 THR B  99      15.118  57.330  52.571  1.00  0.00           O  
ATOM   4726  H   THR B  99      12.658  56.660  53.004  1.00  0.00           H  
ATOM   4727  HA  THR B  99      14.242  54.139  53.144  1.00  0.00           H  
ATOM   4728  HB  THR B  99      16.183  55.566  52.537  1.00  0.00           H  
ATOM   4729  HG1 THR B  99      15.871  57.598  53.103  1.00  0.00           H  
ATOM   4730 1HG2 THR B  99      15.472  56.111  50.242  1.00  0.00           H  
ATOM   4731 2HG2 THR B  99      14.827  54.532  50.750  1.00  0.00           H  
ATOM   4732 3HG2 THR B  99      13.768  55.961  50.729  1.00  0.00           H  
ATOM   4733  N   LEU B 100      13.832  55.920  55.638  1.00  0.00           N  
ATOM   4734  CA  LEU B 100      14.212  56.169  57.029  1.00  0.00           C  
ATOM   4735  C   LEU B 100      14.782  54.942  57.745  1.00  0.00           C  
ATOM   4736  O   LEU B 100      15.585  55.069  58.670  1.00  0.00           O  
ATOM   4737  CB  LEU B 100      12.993  56.682  57.807  1.00  0.00           C  
ATOM   4738  CG  LEU B 100      12.663  58.169  57.620  1.00  0.00           C  
ATOM   4739  CD1 LEU B 100      13.816  59.015  58.143  1.00  0.00           C  
ATOM   4740  CD2 LEU B 100      12.402  58.450  56.148  1.00  0.00           C  
ATOM   4741  H   LEU B 100      12.890  56.130  55.340  1.00  0.00           H  
ATOM   4742  HA  LEU B 100      15.002  56.920  57.043  1.00  0.00           H  
ATOM   4743 1HB  LEU B 100      12.120  56.108  57.501  1.00  0.00           H  
ATOM   4744 2HB  LEU B 100      13.162  56.511  58.870  1.00  0.00           H  
ATOM   4745  HG  LEU B 100      11.775  58.420  58.201  1.00  0.00           H  
ATOM   4746 1HD1 LEU B 100      13.581  60.071  58.011  1.00  0.00           H  
ATOM   4747 2HD1 LEU B 100      13.968  58.807  59.203  1.00  0.00           H  
ATOM   4748 3HD1 LEU B 100      14.724  58.773  57.592  1.00  0.00           H  
ATOM   4749 1HD2 LEU B 100      12.166  59.507  56.016  1.00  0.00           H  
ATOM   4750 2HD2 LEU B 100      13.290  58.201  55.567  1.00  0.00           H  
ATOM   4751 3HD2 LEU B 100      11.562  57.846  55.806  1.00  0.00           H  
ATOM   4752  N   PHE B 101      14.370  53.751  57.332  1.00  0.00           N  
ATOM   4753  CA  PHE B 101      14.893  52.558  57.964  1.00  0.00           C  
ATOM   4754  C   PHE B 101      16.419  52.502  57.865  1.00  0.00           C  
ATOM   4755  O   PHE B 101      17.102  52.086  58.806  1.00  0.00           O  
ATOM   4756  CB  PHE B 101      14.283  51.310  57.323  1.00  0.00           C  
ATOM   4757  CG  PHE B 101      14.901  50.024  57.792  1.00  0.00           C  
ATOM   4758  CD1 PHE B 101      14.570  49.489  59.028  1.00  0.00           C  
ATOM   4759  CD2 PHE B 101      15.815  49.347  56.999  1.00  0.00           C  
ATOM   4760  CE1 PHE B 101      15.138  48.306  59.461  1.00  0.00           C  
ATOM   4761  CE2 PHE B 101      16.383  48.163  57.428  1.00  0.00           C  
ATOM   4762  CZ  PHE B 101      16.044  47.643  58.661  1.00  0.00           C  
ATOM   4763  H   PHE B 101      13.698  53.657  56.584  1.00  0.00           H  
ATOM   4764  HA  PHE B 101      14.630  52.584  59.022  1.00  0.00           H  
ATOM   4765 1HB  PHE B 101      13.216  51.274  57.540  1.00  0.00           H  
ATOM   4766 2HB  PHE B 101      14.394  51.366  56.241  1.00  0.00           H  
ATOM   4767  HD1 PHE B 101      13.852  50.013  59.660  1.00  0.00           H  
ATOM   4768  HD2 PHE B 101      16.083  49.758  56.025  1.00  0.00           H  
ATOM   4769  HE1 PHE B 101      14.869  47.897  60.434  1.00  0.00           H  
ATOM   4770  HE2 PHE B 101      17.099  47.640  56.795  1.00  0.00           H  
ATOM   4771  HZ  PHE B 101      16.493  46.711  59.001  1.00  0.00           H  
ATOM   4772  N   PHE B 102      16.953  52.918  56.722  1.00  0.00           N  
ATOM   4773  CA  PHE B 102      18.396  52.884  56.524  1.00  0.00           C  
ATOM   4774  C   PHE B 102      19.114  53.879  57.428  1.00  0.00           C  
ATOM   4775  O   PHE B 102      20.308  53.741  57.696  1.00  0.00           O  
ATOM   4776  CB  PHE B 102      18.737  53.181  55.063  1.00  0.00           C  
ATOM   4777  CG  PHE B 102      18.402  52.059  54.122  1.00  0.00           C  
ATOM   4778  CD1 PHE B 102      17.544  52.264  53.052  1.00  0.00           C  
ATOM   4779  CD2 PHE B 102      18.945  50.796  54.305  1.00  0.00           C  
ATOM   4780  CE1 PHE B 102      17.235  51.232  52.186  1.00  0.00           C  
ATOM   4781  CE2 PHE B 102      18.639  49.763  53.440  1.00  0.00           C  
ATOM   4782  CZ  PHE B 102      17.782  49.982  52.380  1.00  0.00           C  
ATOM   4783  H   PHE B 102      16.362  53.262  55.979  1.00  0.00           H  
ATOM   4784  HA  PHE B 102      18.757  51.887  56.782  1.00  0.00           H  
ATOM   4785 1HB  PHE B 102      18.198  54.070  54.737  1.00  0.00           H  
ATOM   4786 2HB  PHE B 102      19.802  53.393  54.974  1.00  0.00           H  
ATOM   4787  HD1 PHE B 102      17.112  53.253  52.899  1.00  0.00           H  
ATOM   4788  HD2 PHE B 102      19.621  50.623  55.143  1.00  0.00           H  
ATOM   4789  HE1 PHE B 102      16.559  51.407  51.350  1.00  0.00           H  
ATOM   4790  HE2 PHE B 102      19.072  48.775  53.595  1.00  0.00           H  
ATOM   4791  HZ  PHE B 102      17.539  49.168  51.699  1.00  0.00           H  
ATOM   4792  N   ASP B 103      18.390  54.879  57.919  1.00  0.00           N  
ATOM   4793  CA  ASP B 103      19.003  55.833  58.836  1.00  0.00           C  
ATOM   4794  C   ASP B 103      19.120  55.118  60.175  1.00  0.00           C  
ATOM   4795  O   ASP B 103      20.051  55.372  60.945  1.00  0.00           O  
ATOM   4796  CB  ASP B 103      18.173  57.112  58.969  1.00  0.00           C  
ATOM   4797  CG  ASP B 103      18.184  57.960  57.704  1.00  0.00           C  
ATOM   4798  OD1 ASP B 103      19.185  58.583  57.438  1.00  0.00           O  
ATOM   4799  OD2 ASP B 103      17.191  57.976  57.016  1.00  0.00           O1-
ATOM   4800  H   ASP B 103      17.418  54.992  57.668  1.00  0.00           H  
ATOM   4801  HA  ASP B 103      19.987  56.101  58.450  1.00  0.00           H  
ATOM   4802 1HB  ASP B 103      17.141  56.854  59.207  1.00  0.00           H  
ATOM   4803 2HB  ASP B 103      18.559  57.712  59.794  1.00  0.00           H  
ATOM   4804  N   ILE B 104      18.180  54.211  60.443  1.00  0.00           N  
ATOM   4805  CA  ILE B 104      18.203  53.425  61.675  1.00  0.00           C  
ATOM   4806  C   ILE B 104      19.378  52.457  61.568  1.00  0.00           C  
ATOM   4807  O   ILE B 104      20.164  52.310  62.505  1.00  0.00           O  
ATOM   4808  CB  ILE B 104      16.888  52.655  61.894  1.00  0.00           C  
ATOM   4809  CG1 ILE B 104      15.759  53.621  62.262  1.00  0.00           C  
ATOM   4810  CG2 ILE B 104      17.063  51.600  62.976  1.00  0.00           C  
ATOM   4811  CD1 ILE B 104      14.384  52.994  62.231  1.00  0.00           C  
ATOM   4812  H   ILE B 104      17.434  54.063  59.779  1.00  0.00           H  
ATOM   4813  HA  ILE B 104      18.335  54.104  62.516  1.00  0.00           H  
ATOM   4814  HB  ILE B 104      16.594  52.166  60.967  1.00  0.00           H  
ATOM   4815 1HG1 ILE B 104      15.930  54.018  63.262  1.00  0.00           H  
ATOM   4816 2HG1 ILE B 104      15.763  54.465  61.572  1.00  0.00           H  
ATOM   4817 1HG2 ILE B 104      16.124  51.066  63.119  1.00  0.00           H  
ATOM   4818 2HG2 ILE B 104      17.838  50.897  62.675  1.00  0.00           H  
ATOM   4819 3HG2 ILE B 104      17.352  52.082  63.910  1.00  0.00           H  
ATOM   4820 1HD1 ILE B 104      13.637  53.740  62.502  1.00  0.00           H  
ATOM   4821 2HD1 ILE B 104      14.176  52.621  61.227  1.00  0.00           H  
ATOM   4822 3HD1 ILE B 104      14.345  52.169  62.940  1.00  0.00           H  
ATOM   4823  N   ALA B 105      19.485  51.809  60.408  1.00  0.00           N  
ATOM   4824  CA  ALA B 105      20.548  50.843  60.151  1.00  0.00           C  
ATOM   4825  C   ALA B 105      21.929  51.451  60.321  1.00  0.00           C  
ATOM   4826  O   ALA B 105      22.834  50.804  60.849  1.00  0.00           O  
ATOM   4827  CB  ALA B 105      20.403  50.263  58.751  1.00  0.00           C  
ATOM   4828  H   ALA B 105      18.805  51.996  59.685  1.00  0.00           H  
ATOM   4829  HA  ALA B 105      20.460  50.040  60.882  1.00  0.00           H  
ATOM   4830 1HB  ALA B 105      21.199  49.540  58.573  1.00  0.00           H  
ATOM   4831 2HB  ALA B 105      19.436  49.769  58.660  1.00  0.00           H  
ATOM   4832 3HB  ALA B 105      20.471  51.065  58.017  1.00  0.00           H  
ATOM   4833  N   ARG B 106      22.101  52.694  59.892  1.00  0.00           N  
ATOM   4834  CA  ARG B 106      23.412  53.306  60.009  1.00  0.00           C  
ATOM   4835  C   ARG B 106      23.690  53.835  61.414  1.00  0.00           C  
ATOM   4836  O   ARG B 106      24.834  54.131  61.753  1.00  0.00           O  
ATOM   4837  CB  ARG B 106      23.546  54.446  59.011  1.00  0.00           C  
ATOM   4838  CG  ARG B 106      22.700  55.671  59.321  1.00  0.00           C  
ATOM   4839  CD  ARG B 106      22.856  56.723  58.285  1.00  0.00           C  
ATOM   4840  NE  ARG B 106      22.001  57.871  58.543  1.00  0.00           N  
ATOM   4841  CZ  ARG B 106      22.338  58.916  59.324  1.00  0.00           C  
ATOM   4842  NH1 ARG B 106      23.513  58.943  59.914  1.00  0.00           N1+
ATOM   4843  NH2 ARG B 106      21.489  59.913  59.497  1.00  0.00           N  
ATOM   4844  H   ARG B 106      21.344  53.226  59.486  1.00  0.00           H  
ATOM   4845  HA  ARG B 106      24.168  52.536  59.854  1.00  0.00           H  
ATOM   4846 1HB  ARG B 106      24.586  54.768  58.963  1.00  0.00           H  
ATOM   4847 2HB  ARG B 106      23.267  54.095  58.017  1.00  0.00           H  
ATOM   4848 1HG  ARG B 106      21.648  55.385  59.363  1.00  0.00           H  
ATOM   4849 2HG  ARG B 106      23.002  56.088  60.282  1.00  0.00           H  
ATOM   4850 1HD  ARG B 106      23.890  57.066  58.268  1.00  0.00           H  
ATOM   4851 2HD  ARG B 106      22.593  56.316  57.309  1.00  0.00           H  
ATOM   4852  HE  ARG B 106      21.089  57.885  58.107  1.00  0.00           H  
ATOM   4853 1HH1 ARG B 106      24.163  58.181  59.782  1.00  0.00           H  
ATOM   4854 2HH1 ARG B 106      23.766  59.726  60.499  1.00  0.00           H  
ATOM   4855 1HH2 ARG B 106      20.585  59.892  59.043  1.00  0.00           H  
ATOM   4856 2HH2 ARG B 106      21.741  60.695  60.082  1.00  0.00           H  
ATOM   4857  N   ILE B 107      22.643  53.958  62.229  1.00  0.00           N  
ATOM   4858  CA  ILE B 107      22.822  54.388  63.611  1.00  0.00           C  
ATOM   4859  C   ILE B 107      23.253  53.123  64.339  1.00  0.00           C  
ATOM   4860  O   ILE B 107      24.187  53.132  65.142  1.00  0.00           O  
ATOM   4861  CB  ILE B 107      21.539  54.977  64.226  1.00  0.00           C  
ATOM   4862  CG1 ILE B 107      21.222  56.337  63.599  1.00  0.00           C  
ATOM   4863  CG2 ILE B 107      21.683  55.103  65.735  1.00  0.00           C  
ATOM   4864  CD1 ILE B 107      19.850  56.866  63.949  1.00  0.00           C  
ATOM   4865  H   ILE B 107      21.712  53.753  61.894  1.00  0.00           H  
ATOM   4866  HA  ILE B 107      23.582  55.168  63.635  1.00  0.00           H  
ATOM   4867  HB  ILE B 107      20.696  54.323  64.004  1.00  0.00           H  
ATOM   4868 1HG1 ILE B 107      21.962  57.068  63.922  1.00  0.00           H  
ATOM   4869 2HG1 ILE B 107      21.291  56.262  62.513  1.00  0.00           H  
ATOM   4870 1HG2 ILE B 107      20.768  55.522  66.154  1.00  0.00           H  
ATOM   4871 2HG2 ILE B 107      21.862  54.120  66.167  1.00  0.00           H  
ATOM   4872 3HG2 ILE B 107      22.521  55.760  65.967  1.00  0.00           H  
ATOM   4873 1HD1 ILE B 107      19.698  57.832  63.468  1.00  0.00           H  
ATOM   4874 2HD1 ILE B 107      19.090  56.164  63.602  1.00  0.00           H  
ATOM   4875 3HD1 ILE B 107      19.770  56.983  65.029  1.00  0.00           H  
ATOM   4876  N   VAL B 108      22.563  52.029  64.044  1.00  0.00           N  
ATOM   4877  CA  VAL B 108      22.869  50.746  64.664  1.00  0.00           C  
ATOM   4878  C   VAL B 108      24.309  50.319  64.380  1.00  0.00           C  
ATOM   4879  O   VAL B 108      24.995  49.786  65.253  1.00  0.00           O  
ATOM   4880  CB  VAL B 108      21.903  49.663  64.148  1.00  0.00           C  
ATOM   4881  CG1 VAL B 108      22.342  48.287  64.624  1.00  0.00           C  
ATOM   4882  CG2 VAL B 108      20.487  49.968  64.612  1.00  0.00           C  
ATOM   4883  H   VAL B 108      21.808  52.085  63.375  1.00  0.00           H  
ATOM   4884  HA  VAL B 108      22.752  50.847  65.744  1.00  0.00           H  
ATOM   4885  HB  VAL B 108      21.934  49.651  63.058  1.00  0.00           H  
ATOM   4886 1HG1 VAL B 108      21.649  47.533  64.250  1.00  0.00           H  
ATOM   4887 2HG1 VAL B 108      23.344  48.075  64.250  1.00  0.00           H  
ATOM   4888 3HG1 VAL B 108      22.349  48.263  65.714  1.00  0.00           H  
ATOM   4889 1HG2 VAL B 108      19.810  49.199  64.243  1.00  0.00           H  
ATOM   4890 2HG2 VAL B 108      20.458  49.986  65.702  1.00  0.00           H  
ATOM   4891 3HG2 VAL B 108      20.178  50.939  64.225  1.00  0.00           H  
ATOM   4892  N   ARG B 109      24.777  50.561  63.160  1.00  0.00           N  
ATOM   4893  CA  ARG B 109      26.140  50.178  62.812  1.00  0.00           C  
ATOM   4894  C   ARG B 109      27.140  50.901  63.716  1.00  0.00           C  
ATOM   4895  O   ARG B 109      28.079  50.287  64.216  1.00  0.00           O  
ATOM   4896  CB  ARG B 109      26.437  50.504  61.356  1.00  0.00           C  
ATOM   4897  CG  ARG B 109      27.819  50.089  60.877  1.00  0.00           C  
ATOM   4898  CD  ARG B 109      27.998  50.347  59.425  1.00  0.00           C  
ATOM   4899  NE  ARG B 109      29.333  49.994  58.971  1.00  0.00           N  
ATOM   4900  CZ  ARG B 109      29.779  50.150  57.710  1.00  0.00           C  
ATOM   4901  NH1 ARG B 109      28.986  50.654  56.790  1.00  0.00           N1+
ATOM   4902  NH2 ARG B 109      31.014  49.797  57.396  1.00  0.00           N  
ATOM   4903  H   ARG B 109      24.199  51.010  62.464  1.00  0.00           H  
ATOM   4904  HA  ARG B 109      26.264  49.115  63.020  1.00  0.00           H  
ATOM   4905 1HB  ARG B 109      25.706  50.011  60.717  1.00  0.00           H  
ATOM   4906 2HB  ARG B 109      26.341  51.578  61.196  1.00  0.00           H  
ATOM   4907 1HG  ARG B 109      28.577  50.654  61.421  1.00  0.00           H  
ATOM   4908 2HG  ARG B 109      27.962  49.023  61.056  1.00  0.00           H  
ATOM   4909 1HD  ARG B 109      27.278  49.756  58.859  1.00  0.00           H  
ATOM   4910 2HD  ARG B 109      27.837  51.405  59.221  1.00  0.00           H  
ATOM   4911  HE  ARG B 109      29.972  49.603  59.651  1.00  0.00           H  
ATOM   4912 1HH1 ARG B 109      28.042  50.924  57.029  1.00  0.00           H  
ATOM   4913 2HH1 ARG B 109      29.320  50.771  55.844  1.00  0.00           H  
ATOM   4914 1HH2 ARG B 109      31.623  49.410  58.104  1.00  0.00           H  
ATOM   4915 2HH2 ARG B 109      31.348  49.914  56.451  1.00  0.00           H  
ATOM   4916  N   GLU B 110      26.925  52.190  63.949  1.00  0.00           N  
ATOM   4917  CA  GLU B 110      27.827  52.978  64.785  1.00  0.00           C  
ATOM   4918  C   GLU B 110      27.716  52.781  66.291  1.00  0.00           C  
ATOM   4919  O   GLU B 110      28.742  52.658  66.973  1.00  0.00           O  
ATOM   4920  CB  GLU B 110      27.617  54.462  64.476  1.00  0.00           C  
ATOM   4921  CG  GLU B 110      28.537  55.401  65.244  1.00  0.00           C  
ATOM   4922  CD  GLU B 110      29.985  55.227  64.880  1.00  0.00           C  
ATOM   4923  OE1 GLU B 110      30.255  54.711  63.822  1.00  0.00           O  
ATOM   4924  OE2 GLU B 110      30.823  55.611  65.662  1.00  0.00           O1-
ATOM   4925  H   GLU B 110      26.118  52.637  63.538  1.00  0.00           H  
ATOM   4926  HA  GLU B 110      28.853  52.694  64.550  1.00  0.00           H  
ATOM   4927 1HB  GLU B 110      27.773  54.637  63.411  1.00  0.00           H  
ATOM   4928 2HB  GLU B 110      26.588  54.740  64.705  1.00  0.00           H  
ATOM   4929 1HG  GLU B 110      28.243  56.429  65.037  1.00  0.00           H  
ATOM   4930 2HG  GLU B 110      28.411  55.223  66.311  1.00  0.00           H  
ATOM   4931  N   LYS B 111      26.491  52.749  66.814  1.00  0.00           N  
ATOM   4932  CA  LYS B 111      26.285  52.612  68.253  1.00  0.00           C  
ATOM   4933  C   LYS B 111      26.064  51.181  68.747  1.00  0.00           C  
ATOM   4934  O   LYS B 111      26.150  50.917  69.943  1.00  0.00           O  
ATOM   4935  CB  LYS B 111      25.098  53.478  68.677  1.00  0.00           C  
ATOM   4936  CG  LYS B 111      25.379  54.975  68.674  1.00  0.00           C  
ATOM   4937  CD  LYS B 111      26.239  55.379  69.862  1.00  0.00           C  
ATOM   4938  CE  LYS B 111      27.721  55.229  69.550  1.00  0.00           C
[truncated: 386,026 more chars]
