# Supplementary material for: Correction: Targeted DNA Methylation Using an Artificially Bisected M.HhaI Fused to Zinc Fingers
Source: PLoS One. 2014 Jan 29;9(1):10.1371/annotation/b1f48851-2dd7-438f-938e-6bac0b4d8c94. doi: 10.1371/annotation/b1f48851-2dd7-438f-938e-6bac0b4d8c94 (PMC3906384; doi:10.1371/annotation/b1f48851-2dd7-438f-938e-6bac0b4d8c94)
Supplement: Supplementary file 2 [file pone.b1f48851-2dd7-438f-938e-6bac0b4d8c94.s002.zip › ModelsS1_corrected/NZ_CZ.2rev.pdb]

ATOM      1  N   MET A   1     -14.570  54.078  45.114  1.00  0.00           N  
ATOM      2  CA  MET A   1     -14.514  53.408  43.821  1.00  0.00           C  
ATOM      3  C   MET A   1     -15.112  52.002  43.900  1.00  0.00           C  
ATOM      4  O   MET A   1     -14.396  51.021  44.109  1.00  0.00           O  
ATOM      5  CB  MET A   1     -13.071  53.343  43.324  1.00  0.00           C  
ATOM      6  CG  MET A   1     -12.909  52.748  41.932  1.00  0.00           C  
ATOM      7  SD  MET A   1     -11.270  53.041  41.238  1.00  0.00           S  
ATOM      8  CE  MET A   1     -11.351  52.048  39.750  1.00  0.00           C  
ATOM      9 1H   MET A   1     -13.727  54.379  45.558  1.00  0.00           H  
ATOM     10 2H   MET A   1     -15.075  54.935  45.211  1.00  0.00           H  
ATOM     11 3H   MET A   1     -14.966  53.608  45.904  1.00  0.00           H  
ATOM     12  HA  MET A   1     -15.109  53.957  43.091  1.00  0.00           H  
ATOM     13 1HB  MET A   1     -12.688  54.361  43.331  1.00  0.00           H  
ATOM     14 2HB  MET A   1     -12.514  52.741  44.043  1.00  0.00           H  
ATOM     15 1HG  MET A   1     -13.082  51.675  41.999  1.00  0.00           H  
ATOM     16 2HG  MET A   1     -13.659  53.199  41.283  1.00  0.00           H  
ATOM     17 1HE  MET A   1     -10.407  52.126  39.210  1.00  0.00           H  
ATOM     18 2HE  MET A   1     -11.530  51.006  40.019  1.00  0.00           H  
ATOM     19 3HE  MET A   1     -12.164  52.404  39.116  1.00  0.00           H  
ATOM     20  N   GLU A   2     -16.447  51.900  43.760  1.00  0.00           N  
ATOM     21  CA  GLU A   2     -17.217  50.653  43.809  1.00  0.00           C  
ATOM     22  C   GLU A   2     -17.181  49.749  42.563  1.00  0.00           C  
ATOM     23  O   GLU A   2     -17.807  48.682  42.550  1.00  0.00           O  
ATOM     24  CB  GLU A   2     -18.674  50.988  44.126  1.00  0.00           C  
ATOM     25  CG  GLU A   2     -18.903  51.534  45.527  1.00  0.00           C  
ATOM     26  CD  GLU A   2     -20.332  51.956  45.722  1.00  0.00           C  
ATOM     27  OE1 GLU A   2     -21.092  51.870  44.788  1.00  0.00           O  
ATOM     28  OE2 GLU A   2     -20.695  52.262  46.835  1.00  0.00           O1-
ATOM     29  H   GLU A   2     -16.934  52.772  43.610  1.00  0.00           H  
ATOM     30  HA  GLU A   2     -16.813  49.999  44.585  1.00  0.00           H  
ATOM     31 1HB  GLU A   2     -18.996  51.728  43.391  1.00  0.00           H  
ATOM     32 2HB  GLU A   2     -19.249  50.072  43.993  1.00  0.00           H  
ATOM     33 1HG  GLU A   2     -18.620  50.835  46.316  1.00  0.00           H  
ATOM     34 2HG  GLU A   2     -18.257  52.409  45.571  1.00  0.00           H  
ATOM     35  N   LYS A   3     -16.480  50.169  41.517  1.00  0.00           N  
ATOM     36  CA  LYS A   3     -16.401  49.392  40.287  1.00  0.00           C  
ATOM     37  C   LYS A   3     -16.065  47.934  40.574  1.00  0.00           C  
ATOM     38  O   LYS A   3     -15.077  47.635  41.245  1.00  0.00           O  
ATOM     39  CB  LYS A   3     -15.360  49.993  39.338  1.00  0.00           C  
ATOM     40  CG  LYS A   3     -15.238  49.273  38.002  1.00  0.00           C  
ATOM     41  CD  LYS A   3     -14.242  49.971  37.086  1.00  0.00           C  
ATOM     42  CE  LYS A   3     -14.091  49.233  35.765  1.00  0.00           C  
ATOM     43  NZ  LYS A   3     -13.183  49.948  34.828  1.00  0.00           N1+
ATOM     44  H   LYS A   3     -15.989  51.050  41.575  1.00  0.00           H  
ATOM     45  HA  LYS A   3     -17.369  49.395  39.786  1.00  0.00           H  
ATOM     46 1HB  LYS A   3     -15.647  51.031  39.167  1.00  0.00           H  
ATOM     47 2HB  LYS A   3     -14.401  49.961  39.856  1.00  0.00           H  
ATOM     48 1HG  LYS A   3     -14.906  48.250  38.186  1.00  0.00           H  
ATOM     49 2HG  LYS A   3     -16.218  49.256  37.526  1.00  0.00           H  
ATOM     50 1HD  LYS A   3     -14.597  50.986  36.898  1.00  0.00           H  
ATOM     51 2HD  LYS A   3     -13.276  50.015  37.591  1.00  0.00           H  
ATOM     52 1HE  LYS A   3     -13.689  48.241  35.973  1.00  0.00           H  
ATOM     53 2HE  LYS A   3     -15.078  49.137  35.313  1.00  0.00           H  
ATOM     54 1HZ  LYS A   3     -13.112  49.427  33.966  1.00  0.00           H  
ATOM     55 2HZ  LYS A   3     -13.558  50.868  34.635  1.00  0.00           H  
ATOM     56 3HZ  LYS A   3     -12.270  50.038  35.246  1.00  0.00           H  
ATOM     57  N   PRO A   4     -16.896  47.029  40.066  1.00  0.00           N  
ATOM     58  CA  PRO A   4     -16.688  45.601  40.267  1.00  0.00           C  
ATOM     59  C   PRO A   4     -15.461  45.110  39.509  1.00  0.00           C  
ATOM     60  O   PRO A   4     -15.056  45.708  38.511  1.00  0.00           O  
ATOM     61  CB  PRO A   4     -17.980  44.959  39.753  1.00  0.00           C  
ATOM     62  CG  PRO A   4     -18.510  45.936  38.759  1.00  0.00           C  
ATOM     63  CD  PRO A   4     -18.153  47.292  39.303  1.00  0.00           C  
ATOM     64  HA  PRO A   4     -16.493  45.342  41.317  1.00  0.00           H  
ATOM     65 1HB  PRO A   4     -17.786  43.982  39.283  1.00  0.00           H  
ATOM     66 2HB  PRO A   4     -18.699  44.788  40.566  1.00  0.00           H  
ATOM     67 1HG  PRO A   4     -18.061  45.779  37.765  1.00  0.00           H  
ATOM     68 2HG  PRO A   4     -19.598  45.831  38.640  1.00  0.00           H  
ATOM     69 1HD  PRO A   4     -17.987  48.032  38.507  1.00  0.00           H  
ATOM     70 2HD  PRO A   4     -18.940  47.697  39.960  1.00  0.00           H  
ATOM     71  N   TYR A   5     -14.873  44.019  39.988  1.00  0.00           N  
ATOM     72  CA  TYR A   5     -13.696  43.441  39.348  1.00  0.00           C  
ATOM     73  C   TYR A   5     -13.983  42.039  38.834  1.00  0.00           C  
ATOM     74  O   TYR A   5     -14.683  41.259  39.482  1.00  0.00           O  
ATOM     75  CB  TYR A   5     -12.518  43.412  40.324  1.00  0.00           C  
ATOM     76  CG  TYR A   5     -12.161  44.765  40.897  1.00  0.00           C  
ATOM     77  CD1 TYR A   5     -12.697  45.196  42.102  1.00  0.00           C  
ATOM     78  CD2 TYR A   5     -11.288  45.610  40.228  1.00  0.00           C  
ATOM     79  CE1 TYR A   5     -12.374  46.430  42.627  1.00  0.00           C  
ATOM     80  CE2 TYR A   5     -10.957  46.848  40.746  1.00  0.00           C  
ATOM     81  CZ  TYR A   5     -11.503  47.256  41.946  1.00  0.00           C  
ATOM     82  OH  TYR A   5     -11.176  48.487  42.466  1.00  0.00           O  
ATOM     83  H   TYR A   5     -15.250  43.580  40.814  1.00  0.00           H  
ATOM     84  HA  TYR A   5     -13.414  44.039  38.483  1.00  0.00           H  
ATOM     85 1HB  TYR A   5     -12.789  42.735  41.137  1.00  0.00           H  
ATOM     86 2HB  TYR A   5     -11.662  43.007  39.785  1.00  0.00           H  
ATOM     87  HD1 TYR A   5     -13.385  44.539  42.635  1.00  0.00           H  
ATOM     88  HD2 TYR A   5     -10.859  45.283  39.282  1.00  0.00           H  
ATOM     89  HE1 TYR A   5     -12.803  46.754  43.576  1.00  0.00           H  
ATOM     90  HE2 TYR A   5     -10.268  47.498  40.206  1.00  0.00           H  
ATOM     91  HH  TYR A   5     -10.562  48.977  41.913  1.00  0.00           H  
ATOM     92  N   ALA A   6     -13.440  41.719  37.665  1.00  0.00           N  
ATOM     93  CA  ALA A   6     -13.646  40.411  37.054  1.00  0.00           C  
ATOM     94  C   ALA A   6     -12.382  39.562  37.132  1.00  0.00           C  
ATOM     95  O   ALA A   6     -11.269  40.078  37.028  1.00  0.00           O  
ATOM     96  CB  ALA A   6     -14.094  40.564  35.609  1.00  0.00           C  
ATOM     97  H   ALA A   6     -12.869  42.401  37.184  1.00  0.00           H  
ATOM     98  HA  ALA A   6     -14.423  39.885  37.608  1.00  0.00           H  
ATOM     99 1HB  ALA A   6     -14.245  39.578  35.167  1.00  0.00           H  
ATOM    100 2HB  ALA A   6     -15.032  41.122  35.576  1.00  0.00           H  
ATOM    101 3HB  ALA A   6     -13.334  41.102  35.045  1.00  0.00           H  
ATOM    102  N   CYS A   7     -12.561  38.259  37.316  1.00  0.00           N  
ATOM    103  CA  CYS A   7     -11.461  37.309  37.201  1.00  0.00           C  
ATOM    104  C   CYS A   7     -11.528  36.543  35.887  1.00  0.00           C  
ATOM    105  O   CYS A   7     -12.467  35.783  35.648  1.00  0.00           O  
ATOM    106  CB  CYS A   7     -11.698  36.374  38.385  1.00  0.00           C  
ATOM    107  SG  CYS A   7     -10.395  35.146  38.643  1.00  0.00           S  
ATOM    108  H   CYS A   7     -13.485  37.915  37.539  1.00  0.00           H  
ATOM    109  HA  CYS A   7     -10.479  37.771  37.313  1.00  0.00           H  
ATOM    110 1HB  CYS A   7     -11.765  36.944  39.312  1.00  0.00           H  
ATOM    111 2HB  CYS A   7     -12.620  35.809  38.239  1.00  0.00           H  
ATOM    112  HG  CYS A   7      -9.414  36.022  38.839  1.00  0.00           H  
ATOM    113  N   PRO A   8     -10.527  36.745  35.038  1.00  0.00           N  
ATOM    114  CA  PRO A   8     -10.473  36.077  33.743  1.00  0.00           C  
ATOM    115  C   PRO A   8     -10.136  34.599  33.900  1.00  0.00           C  
ATOM    116  O   PRO A   8     -10.317  33.810  32.973  1.00  0.00           O  
ATOM    117  CB  PRO A   8      -9.388  36.836  32.973  1.00  0.00           C  
ATOM    118  CG  PRO A   8      -8.485  37.368  34.032  1.00  0.00           C  
ATOM    119  CD  PRO A   8      -9.383  37.700  35.193  1.00  0.00           C  
ATOM    120  HA  PRO A   8     -11.438  36.092  33.214  1.00  0.00           H  
ATOM    121 1HB  PRO A   8      -8.844  36.174  32.283  1.00  0.00           H  
ATOM    122 2HB  PRO A   8      -9.817  37.649  32.369  1.00  0.00           H  
ATOM    123 1HG  PRO A   8      -7.727  36.626  34.320  1.00  0.00           H  
ATOM    124 2HG  PRO A   8      -7.945  38.259  33.684  1.00  0.00           H  
ATOM    125 1HD  PRO A   8      -8.881  37.560  36.163  1.00  0.00           H  
ATOM    126 2HD  PRO A   8      -9.736  38.743  35.162  1.00  0.00           H  
ATOM    127  N   GLU A   9      -9.688  34.183  35.099  1.00  0.00           N  
ATOM    128  CA  GLU A   9      -9.207  32.820  35.300  1.00  0.00           C  
ATOM    129  C   GLU A   9     -10.324  31.911  35.798  1.00  0.00           C  
ATOM    130  O   GLU A   9     -10.216  30.685  35.730  1.00  0.00           O  
ATOM    131  CB  GLU A   9      -8.039  32.805  36.290  1.00  0.00           C  
ATOM    132  CG  GLU A   9      -6.817  33.588  35.831  1.00  0.00           C  
ATOM    133  CD  GLU A   9      -6.316  33.093  34.505  1.00  0.00           C  
ATOM    134  OE1 GLU A   9      -6.091  31.914  34.379  1.00  0.00           O  
ATOM    135  OE2 GLU A   9      -6.265  33.872  33.582  1.00  0.00           O1-
ATOM    136  H   GLU A   9      -9.672  34.830  35.875  1.00  0.00           H  
ATOM    137  HA  GLU A   9      -8.866  32.402  34.353  1.00  0.00           H  
ATOM    138 1HB  GLU A   9      -8.409  33.225  37.226  1.00  0.00           H  
ATOM    139 2HB  GLU A   9      -7.763  31.762  36.441  1.00  0.00           H  
ATOM    140 1HG  GLU A   9      -6.989  34.666  35.776  1.00  0.00           H  
ATOM    141 2HG  GLU A   9      -6.077  33.380  36.601  1.00  0.00           H  
ATOM    142  N   CYS A  10     -11.397  32.516  36.295  1.00  0.00           N  
ATOM    143  CA  CYS A  10     -12.491  31.764  36.896  1.00  0.00           C  
ATOM    144  C   CYS A  10     -13.822  32.104  36.236  1.00  0.00           C  
ATOM    145  O   CYS A  10     -14.674  31.236  36.051  1.00  0.00           O  
ATOM    146  CB  CYS A  10     -12.474  32.242  38.349  1.00  0.00           C  
ATOM    147  SG  CYS A  10     -10.964  31.825  39.256  1.00  0.00           S  
ATOM    148  H   CYS A  10     -11.454  33.523  36.258  1.00  0.00           H  
ATOM    149  HA  CYS A  10     -12.336  30.684  36.883  1.00  0.00           H  
ATOM    150 1HB  CYS A  10     -12.560  33.328  38.389  1.00  0.00           H  
ATOM    151 2HB  CYS A  10     -13.294  31.790  38.905  1.00  0.00           H  
ATOM    152  HG  CYS A  10     -11.079  30.507  39.120  1.00  0.00           H  
ATOM    153  N   GLY A  11     -13.994  33.373  35.884  1.00  0.00           N  
ATOM    154  CA  GLY A  11     -15.233  33.838  35.274  1.00  0.00           C  
ATOM    155  C   GLY A  11     -16.199  34.371  36.324  1.00  0.00           C  
ATOM    156  O   GLY A  11     -17.402  34.471  36.084  1.00  0.00           O  
ATOM    157  H   GLY A  11     -13.244  34.035  36.041  1.00  0.00           H  
ATOM    158 1HA  GLY A  11     -15.005  34.636  34.565  1.00  0.00           H  
ATOM    159 2HA  GLY A  11     -15.704  33.009  34.745  1.00  0.00           H  
ATOM    160  N   LYS A  12     -15.664  34.711  37.493  1.00  0.00           N  
ATOM    161  CA  LYS A  12     -16.458  35.328  38.549  1.00  0.00           C  
ATOM    162  C   LYS A  12     -16.114  36.802  38.709  1.00  0.00           C  
ATOM    163  O   LYS A  12     -14.997  37.224  38.413  1.00  0.00           O  
ATOM    164  CB  LYS A  12     -16.250  34.590  39.873  1.00  0.00           C  
ATOM    165  CG  LYS A  12     -16.551  33.097  39.817  1.00  0.00           C  
ATOM    166  CD  LYS A  12     -18.020  32.839  39.530  1.00  0.00           C  
ATOM    167  CE  LYS A  12     -18.349  31.355  39.608  1.00  0.00           C  
ATOM    168  NZ  LYS A  12     -19.756  31.074  39.214  1.00  0.00           N1+
ATOM    169  H   LYS A  12     -14.682  34.540  37.653  1.00  0.00           H  
ATOM    170  HA  LYS A  12     -17.517  35.281  38.288  1.00  0.00           H  
ATOM    171 1HB  LYS A  12     -15.211  34.741  40.162  1.00  0.00           H  
ATOM    172 2HB  LYS A  12     -16.903  35.061  40.608  1.00  0.00           H  
ATOM    173 1HG  LYS A  12     -15.941  32.652  39.029  1.00  0.00           H  
ATOM    174 2HG  LYS A  12     -16.284  32.655  40.776  1.00  0.00           H  
ATOM    175 1HD  LYS A  12     -18.619  33.383  40.264  1.00  0.00           H  
ATOM    176 2HD  LYS A  12     -18.251  33.209  38.531  1.00  0.00           H  
ATOM    177 1HE  LYS A  12     -17.672  30.820  38.942  1.00  0.00           H  
ATOM    178 2HE  LYS A  12     -18.186  31.022  40.633  1.00  0.00           H  
ATOM    179 1HZ  LYS A  12     -19.931  30.080  39.280  1.00  0.00           H  
ATOM    180 2HZ  LYS A  12     -20.385  31.568  39.832  1.00  0.00           H  
ATOM    181 3HZ  LYS A  12     -19.908  31.380  38.264  1.00  0.00           H  
ATOM    182  N   SER A  13     -17.081  37.581  39.182  1.00  0.00           N  
ATOM    183  CA  SER A  13     -16.921  39.028  39.352  1.00  0.00           C  
ATOM    184  C   SER A  13     -17.290  39.390  40.795  1.00  0.00           C  
ATOM    185  O   SER A  13     -18.202  38.794  41.371  1.00  0.00           O  
ATOM    186  CB  SER A  13     -17.780  39.790  38.360  1.00  0.00           C  
ATOM    187  OG  SER A  13     -17.410  39.531  37.036  1.00  0.00           O  
ATOM    188  H   SER A  13     -17.961  37.151  39.429  1.00  0.00           H  
ATOM    189  HA  SER A  13     -15.925  39.388  39.083  1.00  0.00           H  
ATOM    190 1HB  SER A  13     -18.819  39.492  38.502  1.00  0.00           H  
ATOM    191 2HB  SER A  13     -17.678  40.856  38.557  1.00  0.00           H  
ATOM    192  HG  SER A  13     -17.976  40.030  36.441  1.00  0.00           H  
ATOM    193  N   PHE A  14     -16.633  40.405  41.351  1.00  0.00           N  
ATOM    194  CA  PHE A  14     -16.868  40.801  42.733  1.00  0.00           C  
ATOM    195  C   PHE A  14     -17.044  42.298  42.937  1.00  0.00           C  
ATOM    196  O   PHE A  14     -16.541  43.094  42.149  1.00  0.00           O  
ATOM    197  CB  PHE A  14     -15.719  40.305  43.612  1.00  0.00           C  
ATOM    198  CG  PHE A  14     -15.554  38.813  43.608  1.00  0.00           C  
ATOM    199  CD1 PHE A  14     -14.671  38.198  42.733  1.00  0.00           C  
ATOM    200  CD2 PHE A  14     -16.285  38.016  44.480  1.00  0.00           C  
ATOM    201  CE1 PHE A  14     -14.519  36.825  42.729  1.00  0.00           C  
ATOM    202  CE2 PHE A  14     -16.133  36.644  44.477  1.00  0.00           C  
ATOM    203  CZ  PHE A  14     -15.250  36.049  43.601  1.00  0.00           C  
ATOM    204  H   PHE A  14     -15.952  40.912  40.802  1.00  0.00           H  
ATOM    205  HA  PHE A  14     -17.802  40.367  43.090  1.00  0.00           H  
ATOM    206 1HB  PHE A  14     -14.774  40.723  43.266  1.00  0.00           H  
ATOM    207 2HB  PHE A  14     -15.885  40.599  44.648  1.00  0.00           H  
ATOM    208  HD1 PHE A  14     -14.091  38.814  42.046  1.00  0.00           H  
ATOM    209  HD2 PHE A  14     -16.982  38.489  45.173  1.00  0.00           H  
ATOM    210  HE1 PHE A  14     -13.821  36.358  42.036  1.00  0.00           H  
ATOM    211  HE2 PHE A  14     -16.714  36.031  45.169  1.00  0.00           H  
ATOM    212  HZ  PHE A  14     -15.131  34.966  43.597  1.00  0.00           H  
ATOM    213  N   SER A  15     -17.713  42.662  44.032  1.00  0.00           N  
ATOM    214  CA  SER A  15     -17.983  44.052  44.398  1.00  0.00           C  
ATOM    215  C   SER A  15     -16.763  44.790  44.937  1.00  0.00           C  
ATOM    216  O   SER A  15     -16.559  45.973  44.647  1.00  0.00           O  
ATOM    217  CB  SER A  15     -19.101  44.099  45.422  1.00  0.00           C  
ATOM    218  OG  SER A  15     -20.317  43.646  44.893  1.00  0.00           O  
ATOM    219  H   SER A  15     -18.046  41.922  44.633  1.00  0.00           H  
ATOM    220  HA  SER A  15     -18.404  44.641  43.581  1.00  0.00           H  
ATOM    221 1HB  SER A  15     -18.825  43.468  46.268  1.00  0.00           H  
ATOM    222 2HB  SER A  15     -19.222  45.128  45.758  1.00  0.00           H  
ATOM    223  HG  SER A  15     -20.997  43.691  45.571  1.00  0.00           H  
ATOM    224  N   ARG A  16     -15.978  44.109  45.764  1.00  0.00           N  
ATOM    225  CA  ARG A  16     -14.794  44.719  46.348  1.00  0.00           C  
ATOM    226  C   ARG A  16     -13.533  44.005  45.883  1.00  0.00           C  
ATOM    227  O   ARG A  16     -13.557  42.812  45.558  1.00  0.00           O  
ATOM    228  CB  ARG A  16     -14.871  44.791  47.865  1.00  0.00           C  
ATOM    229  CG  ARG A  16     -15.936  45.729  48.407  1.00  0.00           C  
ATOM    230  CD  ARG A  16     -15.992  45.801  49.890  1.00  0.00           C  
ATOM    231  NE  ARG A  16     -17.098  46.589  50.414  1.00  0.00           N  
ATOM    232  CZ  ARG A  16     -17.068  47.924  50.596  1.00  0.00           C  
ATOM    233  NH1 ARG A  16     -15.983  48.619  50.334  1.00  0.00           N1+
ATOM    234  NH2 ARG A  16     -18.153  48.512  51.067  1.00  0.00           N  
ATOM    235  H   ARG A  16     -16.202  43.152  45.995  1.00  0.00           H  
ATOM    236  HA  ARG A  16     -14.710  45.753  46.013  1.00  0.00           H  
ATOM    237 1HB  ARG A  16     -15.065  43.780  48.221  1.00  0.00           H  
ATOM    238 2HB  ARG A  16     -13.892  45.118  48.217  1.00  0.00           H  
ATOM    239 1HG  ARG A  16     -15.741  46.734  48.029  1.00  0.00           H  
ATOM    240 2HG  ARG A  16     -16.911  45.391  48.049  1.00  0.00           H  
ATOM    241 1HD  ARG A  16     -16.091  44.793  50.290  1.00  0.00           H  
ATOM    242 2HD  ARG A  16     -15.070  46.249  50.256  1.00  0.00           H  
ATOM    243  HE  ARG A  16     -18.017  46.290  50.711  1.00  0.00           H  
ATOM    244 1HH1 ARG A  16     -15.157  48.149  49.991  1.00  0.00           H  
ATOM    245 2HH1 ARG A  16     -15.983  49.618  50.478  1.00  0.00           H  
ATOM    246 1HH2 ARG A  16     -18.972  47.960  51.280  1.00  0.00           H  
ATOM    247 2HH2 ARG A  16     -18.158  49.511  51.213  1.00  0.00           H  
ATOM    248  N   LYS A  17     -12.422  44.732  45.897  1.00  0.00           N  
ATOM    249  CA  LYS A  17     -11.151  44.169  45.483  1.00  0.00           C  
ATOM    250  C   LYS A  17     -10.686  43.050  46.394  1.00  0.00           C  
ATOM    251  O   LYS A  17     -10.074  42.110  45.932  1.00  0.00           O  
ATOM    252  CB  LYS A  17     -10.086  45.265  45.424  1.00  0.00           C  
ATOM    253  CG  LYS A  17      -8.725  44.794  44.927  1.00  0.00           C  
ATOM    254  CD  LYS A  17      -7.742  45.950  44.820  1.00  0.00           C  
ATOM    255  CE  LYS A  17      -6.377  45.477  44.348  1.00  0.00           C  
ATOM    256  NZ  LYS A  17      -5.396  46.593  44.270  1.00  0.00           N1+
ATOM    257  H   LYS A  17     -12.460  45.695  46.202  1.00  0.00           H  
ATOM    258  HA  LYS A  17     -11.251  43.723  44.493  1.00  0.00           H  
ATOM    259 1HB  LYS A  17     -10.463  46.043  44.759  1.00  0.00           H  
ATOM    260 2HB  LYS A  17      -9.983  45.666  46.432  1.00  0.00           H  
ATOM    261 1HG  LYS A  17      -8.338  44.052  45.628  1.00  0.00           H  
ATOM    262 2HG  LYS A  17      -8.854  44.333  43.949  1.00  0.00           H  
ATOM    263 1HD  LYS A  17      -8.141  46.679  44.113  1.00  0.00           H  
ATOM    264 2HD  LYS A  17      -7.647  46.417  45.801  1.00  0.00           H  
ATOM    265 1HE  LYS A  17      -6.017  44.725  45.049  1.00  0.00           H  
ATOM    266 2HE  LYS A  17      -6.494  45.027  43.363  1.00  0.00           H  
ATOM    267 1HZ  LYS A  17      -4.506  46.238  43.952  1.00  0.00           H  
ATOM    268 2HZ  LYS A  17      -5.731  47.291  43.618  1.00  0.00           H  
ATOM    269 3HZ  LYS A  17      -5.287  47.010  45.184  1.00  0.00           H  
ATOM    270  N   ASP A  18     -10.975  43.143  47.686  1.00  0.00           N  
ATOM    271  CA  ASP A  18     -10.541  42.107  48.617  1.00  0.00           C  
ATOM    272  C   ASP A  18     -11.228  40.767  48.364  1.00  0.00           C  
ATOM    273  O   ASP A  18     -10.666  39.707  48.650  1.00  0.00           O  
ATOM    274  CB  ASP A  18     -10.798  42.554  50.059  1.00  0.00           C  
ATOM    275  CG  ASP A  18      -9.853  43.639  50.557  1.00  0.00           C  
ATOM    276  OD1 ASP A  18      -8.865  43.886  49.905  1.00  0.00           O  
ATOM    277  OD2 ASP A  18     -10.200  44.316  51.494  1.00  0.00           O1-
ATOM    278  H   ASP A  18     -11.498  43.934  48.038  1.00  0.00           H  
ATOM    279  HA  ASP A  18      -9.474  41.921  48.490  1.00  0.00           H  
ATOM    280 1HB  ASP A  18     -11.827  42.857  50.243  1.00  0.00           H  
ATOM    281 2HB  ASP A  18     -10.591  41.621  50.586  1.00  0.00           H  
ATOM    282  N   SER A  19     -12.435  40.819  47.809  1.00  0.00           N  
ATOM    283  CA  SER A  19     -13.166  39.604  47.484  1.00  0.00           C  
ATOM    284  C   SER A  19     -12.456  38.917  46.313  1.00  0.00           C  
ATOM    285  O   SER A  19     -12.426  37.690  46.240  1.00  0.00           O  
ATOM    286  CB  SER A  19     -14.610  39.918  47.144  1.00  0.00           C  
ATOM    287  OG  SER A  19     -15.309  40.436  48.243  1.00  0.00           O  
ATOM    288  H   SER A  19     -12.855  41.716  47.608  1.00  0.00           H  
ATOM    289  HA  SER A  19     -13.293  38.934  48.336  1.00  0.00           H  
ATOM    290 1HB  SER A  19     -14.628  40.649  46.338  1.00  0.00           H  
ATOM    291 2HB  SER A  19     -15.100  39.003  46.817  1.00  0.00           H  
ATOM    292  HG  SER A  19     -16.216  40.622  47.989  1.00  0.00           H  
ATOM    293  N   LEU A  20     -11.885  39.710  45.400  1.00  0.00           N  
ATOM    294  CA  LEU A  20     -11.172  39.150  44.253  1.00  0.00           C  
ATOM    295  C   LEU A  20      -9.879  38.503  44.715  1.00  0.00           C  
ATOM    296  O   LEU A  20      -9.540  37.408  44.282  1.00  0.00           O  
ATOM    297  CB  LEU A  20     -10.888  40.238  43.209  1.00  0.00           C  
ATOM    298  CG  LEU A  20     -10.142  39.760  41.956  1.00  0.00           C  
ATOM    299  CD1 LEU A  20     -10.967  38.703  41.230  1.00  0.00           C  
ATOM    300  CD2 LEU A  20      -9.864  40.946  41.046  1.00  0.00           C  
ATOM    301  H   LEU A  20     -11.945  40.713  45.501  1.00  0.00           H  
ATOM    302  HA  LEU A  20     -11.777  38.372  43.790  1.00  0.00           H  
ATOM    303 1HB  LEU A  20     -11.911  40.510  42.955  1.00  0.00           H  
ATOM    304 2HB  LEU A  20     -10.380  41.096  43.649  1.00  0.00           H  
ATOM    305  HG  LEU A  20      -9.184  39.357  42.282  1.00  0.00           H  
ATOM    306 1HD1 LEU A  20     -10.430  38.370  40.342  1.00  0.00           H  
ATOM    307 2HD1 LEU A  20     -11.133  37.854  41.892  1.00  0.00           H  
ATOM    308 3HD1 LEU A  20     -11.925  39.129  40.936  1.00  0.00           H  
ATOM    309 1HD2 LEU A  20      -9.335  40.606  40.157  1.00  0.00           H  
ATOM    310 2HD2 LEU A  20     -10.807  41.409  40.754  1.00  0.00           H  
ATOM    311 3HD2 LEU A  20      -9.251  41.676  41.574  1.00  0.00           H  
ATOM    312  N   VAL A  21      -9.176  39.166  45.627  1.00  0.00           N  
ATOM    313  CA  VAL A  21      -7.916  38.637  46.141  1.00  0.00           C  
ATOM    314  C   VAL A  21      -8.126  37.324  46.888  1.00  0.00           C  
ATOM    315  O   VAL A  21      -7.350  36.389  46.738  1.00  0.00           O  
ATOM    316  CB  VAL A  21      -7.223  39.645  47.077  1.00  0.00           C  
ATOM    317  CG1 VAL A  21      -6.018  39.006  47.752  1.00  0.00           C  
ATOM    318  CG2 VAL A  21      -6.802  40.887  46.308  1.00  0.00           C  
ATOM    319  H   VAL A  21      -9.515  40.051  45.973  1.00  0.00           H  
ATOM    320  HA  VAL A  21      -7.230  38.388  45.329  1.00  0.00           H  
ATOM    321  HB  VAL A  21      -7.934  39.968  47.837  1.00  0.00           H  
ATOM    322 1HG1 VAL A  21      -5.541  39.731  48.410  1.00  0.00           H  
ATOM    323 2HG1 VAL A  21      -6.344  38.142  48.335  1.00  0.00           H  
ATOM    324 3HG1 VAL A  21      -5.306  38.681  46.992  1.00  0.00           H  
ATOM    325 1HG2 VAL A  21      -6.315  41.589  46.984  1.00  0.00           H  
ATOM    326 2HG2 VAL A  21      -6.108  40.606  45.514  1.00  0.00           H  
ATOM    327 3HG2 VAL A  21      -7.683  41.359  45.869  1.00  0.00           H  
ATOM    328  N   ARG A  22      -9.198  37.240  47.669  1.00  0.00           N  
ATOM    329  CA  ARG A  22      -9.484  36.015  48.405  1.00  0.00           C  
ATOM    330  C   ARG A  22      -9.835  34.884  47.426  1.00  0.00           C  
ATOM    331  O   ARG A  22      -9.333  33.770  47.557  1.00  0.00           O  
ATOM    332  CB  ARG A  22     -10.641  36.259  49.380  1.00  0.00           C  
ATOM    333  CG  ARG A  22     -11.140  35.008  50.091  1.00  0.00           C  
ATOM    334  CD  ARG A  22     -12.274  35.337  51.035  1.00  0.00           C  
ATOM    335  NE  ARG A  22     -13.425  35.847  50.305  1.00  0.00           N  
ATOM    336  CZ  ARG A  22     -14.435  36.509  50.864  1.00  0.00           C  
ATOM    337  NH1 ARG A  22     -14.442  36.755  52.172  1.00  0.00           N1+
ATOM    338  NH2 ARG A  22     -15.444  36.911  50.109  1.00  0.00           N  
ATOM    339  H   ARG A  22      -9.822  38.027  47.760  1.00  0.00           H  
ATOM    340  HA  ARG A  22      -8.601  35.701  48.958  1.00  0.00           H  
ATOM    341 1HB  ARG A  22     -10.291  36.980  50.117  1.00  0.00           H  
ATOM    342 2HB  ARG A  22     -11.456  36.697  48.804  1.00  0.00           H  
ATOM    343 1HG  ARG A  22     -11.482  34.293  49.340  1.00  0.00           H  
ATOM    344 2HG  ARG A  22     -10.308  34.574  50.651  1.00  0.00           H  
ATOM    345 1HD  ARG A  22     -12.561  34.432  51.571  1.00  0.00           H  
ATOM    346 2HD  ARG A  22     -11.935  36.088  51.747  1.00  0.00           H  
ATOM    347  HE  ARG A  22     -13.642  35.790  49.320  1.00  0.00           H  
ATOM    348 1HH1 ARG A  22     -13.675  36.437  52.747  1.00  0.00           H  
ATOM    349 2HH1 ARG A  22     -15.214  37.258  52.580  1.00  0.00           H  
ATOM    350 1HH2 ARG A  22     -15.440  36.710  49.119  1.00  0.00           H  
ATOM    351 2HH2 ARG A  22     -16.213  37.413  50.526  1.00  0.00           H  
ATOM    352  N   HIS A  23     -10.664  35.196  46.429  1.00  0.00           N  
ATOM    353  CA  HIS A  23     -11.098  34.232  45.413  1.00  0.00           C  
ATOM    354  C   HIS A  23      -9.926  33.714  44.588  1.00  0.00           C  
ATOM    355  O   HIS A  23      -9.858  32.524  44.282  1.00  0.00           O  
ATOM    356  CB  HIS A  23     -12.145  34.860  44.486  1.00  0.00           C  
ATOM    357  CG  HIS A  23     -12.633  33.936  43.416  1.00  0.00           C  
ATOM    358  CD2 HIS A  23     -12.427  33.932  42.078  1.00  0.00           C  
ATOM    359  ND1 HIS A  23     -13.442  32.851  43.683  1.00  0.00           N  
ATOM    360  CE1 HIS A  23     -13.713  32.218  42.553  1.00  0.00           C  
ATOM    361  NE2 HIS A  23     -13.108  32.855  41.565  1.00  0.00           N  
ATOM    362  H   HIS A  23     -11.004  36.146  46.385  1.00  0.00           H  
ATOM    363  HA  HIS A  23     -11.538  33.361  45.897  1.00  0.00           H  
ATOM    364 1HB  HIS A  23     -13.021  35.164  45.060  1.00  0.00           H  
ATOM    365 2HB  HIS A  23     -11.725  35.730  43.982  1.00  0.00           H  
ATOM    366  HD1 HIS A  23     -13.840  32.612  44.570  1.00  0.00           H  
ATOM    367  HD2 HIS A  23     -11.861  34.586  41.414  1.00  0.00           H  
ATOM    368  HE1 HIS A  23     -14.343  31.330  42.552  1.00  0.00           H  
ATOM    369  N   GLN A  24      -9.018  34.619  44.229  1.00  0.00           N  
ATOM    370  CA  GLN A  24      -7.837  34.307  43.426  1.00  0.00           C  
ATOM    371  C   GLN A  24      -7.063  33.102  43.965  1.00  0.00           C  
ATOM    372  O   GLN A  24      -6.492  32.322  43.197  1.00  0.00           O  
ATOM    373  CB  GLN A  24      -6.908  35.525  43.368  1.00  0.00           C  
ATOM    374  CG  GLN A  24      -5.723  35.357  42.433  1.00  0.00           C  
ATOM    375  CD  GLN A  24      -6.141  35.294  40.975  1.00  0.00           C  
ATOM    376  NE2 GLN A  24      -5.597  34.328  40.246  1.00  0.00           N  
ATOM    377  OE1 GLN A  24      -6.949  36.105  40.511  1.00  0.00           O  
ATOM    378  H   GLN A  24      -9.170  35.571  44.534  1.00  0.00           H  
ATOM    379  HA  GLN A  24      -8.142  34.035  42.418  1.00  0.00           H  
ATOM    380 1HB  GLN A  24      -7.516  36.370  43.047  1.00  0.00           H  
ATOM    381 2HB  GLN A  24      -6.552  35.698  44.383  1.00  0.00           H  
ATOM    382 1HG  GLN A  24      -4.828  35.977  42.498  1.00  0.00           H  
ATOM    383 2HG  GLN A  24      -5.489  34.346  42.768  1.00  0.00           H  
ATOM    384 1HE2 GLN A  24      -5.835  34.235  39.277  1.00  0.00           H  
ATOM    385 2HE2 GLN A  24      -4.949  33.692  40.664  1.00  0.00           H  
ATOM    386  N   ARG A  25      -7.098  32.934  45.285  1.00  0.00           N  
ATOM    387  CA  ARG A  25      -6.416  31.827  45.947  1.00  0.00           C  
ATOM    388  C   ARG A  25      -6.835  30.431  45.486  1.00  0.00           C  
ATOM    389  O   ARG A  25      -6.065  29.490  45.629  1.00  0.00           O  
ATOM    390  CB  ARG A  25      -6.558  31.936  47.466  1.00  0.00           C  
ATOM    391  CG  ARG A  25      -5.655  32.985  48.095  1.00  0.00           C  
ATOM    392  CD  ARG A  25      -5.468  32.723  49.580  1.00  0.00           C  
ATOM    393  NE  ARG A  25      -6.646  33.089  50.360  1.00  0.00           N  
ATOM    394  CZ  ARG A  25      -6.881  34.312  50.828  1.00  0.00           C  
ATOM    395  NH1 ARG A  25      -6.013  35.288  50.602  1.00  0.00           N1+
ATOM    396  NH2 ARG A  25      -7.976  34.556  51.532  1.00  0.00           N  
ATOM    397  H   ARG A  25      -7.614  33.597  45.845  1.00  0.00           H  
ATOM    398  HA  ARG A  25      -5.350  31.865  45.725  1.00  0.00           H  
ATOM    399 1HB  ARG A  25      -7.600  32.176  47.674  1.00  0.00           H  
ATOM    400 2HB  ARG A  25      -6.322  30.954  47.880  1.00  0.00           H  
ATOM    401 1HG  ARG A  25      -4.688  32.956  47.592  1.00  0.00           H  
ATOM    402 2HG  ARG A  25      -6.110  33.965  47.950  1.00  0.00           H  
ATOM    403 1HD  ARG A  25      -5.268  31.663  49.729  1.00  0.00           H  
ATOM    404 2HD  ARG A  25      -4.621  33.307  49.938  1.00  0.00           H  
ATOM    405  HE  ARG A  25      -7.426  32.514  50.654  1.00  0.00           H  
ATOM    406 1HH1 ARG A  25      -5.174  35.102  50.073  1.00  0.00           H  
ATOM    407 2HH1 ARG A  25      -6.198  36.214  50.961  1.00  0.00           H  
ATOM    408 1HH2 ARG A  25      -8.634  33.810  51.712  1.00  0.00           H  
ATOM    409 2HH2 ARG A  25      -8.148  35.484  51.884  1.00  0.00           H  
ATOM    410  N   THR A  26      -8.047  30.279  44.959  1.00  0.00           N  
ATOM    411  CA  THR A  26      -8.479  28.960  44.481  1.00  0.00           C  
ATOM    412  C   THR A  26      -7.685  28.620  43.215  1.00  0.00           C  
ATOM    413  O   THR A  26      -7.459  27.448  42.921  1.00  0.00           O  
ATOM    414  CB  THR A  26      -9.988  28.914  44.177  1.00  0.00           C  
ATOM    415  CG2 THR A  26     -10.792  29.259  45.420  1.00  0.00           C  
ATOM    416  OG1 THR A  26     -10.298  29.846  43.135  1.00  0.00           O  
ATOM    417  H   THR A  26      -8.681  31.062  44.884  1.00  0.00           H  
ATOM    418  HA  THR A  26      -8.258  28.206  45.235  1.00  0.00           H  
ATOM    419  HB  THR A  26     -10.250  27.910  43.844  1.00  0.00           H  
ATOM    420  HG1 THR A  26     -11.238  29.813  42.945  1.00  0.00           H  
ATOM    421 1HG2 THR A  26     -11.856  29.220  45.185  1.00  0.00           H  
ATOM    422 2HG2 THR A  26     -10.568  28.545  46.210  1.00  0.00           H  
ATOM    423 3HG2 THR A  26     -10.533  30.264  45.752  1.00  0.00           H  
ATOM    424  N   HIS A  27      -7.259  29.657  42.489  1.00  0.00           N  
ATOM    425  CA  HIS A  27      -6.485  29.496  41.256  1.00  0.00           C  
ATOM    426  C   HIS A  27      -4.984  29.346  41.516  1.00  0.00           C  
ATOM    427  O   HIS A  27      -4.315  28.547  40.864  1.00  0.00           O  
ATOM    428  CB  HIS A  27      -6.728  30.681  40.315  1.00  0.00           C  
ATOM    429  CG  HIS A  27      -6.023  30.562  39.001  1.00  0.00           C  
ATOM    430  CD2 HIS A  27      -4.984  31.256  38.482  1.00  0.00           C  
ATOM    431  ND1 HIS A  27      -6.375  29.628  38.049  1.00  0.00           N  
ATOM    432  CE1 HIS A  27      -5.584  29.755  36.997  1.00  0.00           C  
ATOM    433  NE2 HIS A  27      -4.732  30.734  37.236  1.00  0.00           N  
ATOM    434  H   HIS A  27      -7.484  30.588  42.810  1.00  0.00           H  
ATOM    435  HA  HIS A  27      -6.788  28.576  40.752  1.00  0.00           H  
ATOM    436 1HB  HIS A  27      -7.793  30.771  40.093  1.00  0.00           H  
ATOM    437 2HB  HIS A  27      -6.377  31.604  40.777  1.00  0.00           H  
ATOM    438  HD1 HIS A  27      -7.157  29.003  38.094  1.00  0.00           H  
ATOM    439  HD2 HIS A  27      -4.380  32.081  38.860  1.00  0.00           H  
ATOM    440  HE1 HIS A  27      -5.703  29.105  36.132  1.00  0.00           H  
ATOM    441  N   THR A  28      -4.455  30.120  42.454  1.00  0.00           N  
ATOM    442  CA  THR A  28      -3.030  30.053  42.763  1.00  0.00           C  
ATOM    443  C   THR A  28      -2.671  28.886  43.685  1.00  0.00           C  
ATOM    444  O   THR A  28      -1.504  28.517  43.789  1.00  0.00           O  
ATOM    445  CB  THR A  28      -2.542  31.361  43.413  1.00  0.00           C  
ATOM    446  CG2 THR A  28      -2.864  32.550  42.522  1.00  0.00           C  
ATOM    447  OG1 THR A  28      -3.183  31.533  44.682  1.00  0.00           O  
ATOM    448  H   THR A  28      -5.038  30.765  42.966  1.00  0.00           H  
ATOM    449  HA  THR A  28      -2.462  29.881  41.848  1.00  0.00           H  
ATOM    450  HB  THR A  28      -1.465  31.302  43.564  1.00  0.00           H  
ATOM    451  HG1 THR A  28      -2.979  32.406  45.027  1.00  0.00           H  
ATOM    452 1HG2 THR A  28      -2.512  33.466  42.997  1.00  0.00           H  
ATOM    453 2HG2 THR A  28      -2.369  32.428  41.558  1.00  0.00           H  
ATOM    454 3HG2 THR A  28      -3.941  32.612  42.369  1.00  0.00           H  
ATOM    455  N   GLY A  29      -3.682  28.326  44.355  1.00  0.00           N  
ATOM    456  CA  GLY A  29      -3.478  27.214  45.270  1.00  0.00           C  
ATOM    457  C   GLY A  29      -2.853  27.615  46.591  1.00  0.00           C  
ATOM    458  O   GLY A  29      -2.500  26.754  47.403  1.00  0.00           O  
ATOM    459  H   GLY A  29      -4.616  28.689  44.223  1.00  0.00           H  
ATOM    460 1HA  GLY A  29      -4.439  26.748  45.484  1.00  0.00           H  
ATOM    461 2HA  GLY A  29      -2.818  26.484  44.801  1.00  0.00           H  
ATOM    462  N   GLU A  30      -2.737  28.918  46.815  1.00  0.00           N  
ATOM    463  CA  GLU A  30      -2.140  29.461  48.027  1.00  0.00           C  
ATOM    464  C   GLU A  30      -3.049  29.274  49.233  1.00  0.00           C  
ATOM    465  O   GLU A  30      -4.239  29.579  49.182  1.00  0.00           O  
ATOM    466  CB  GLU A  30      -1.819  30.946  47.843  1.00  0.00           C  
ATOM    467  CG  GLU A  30      -1.100  31.585  49.022  1.00  0.00           C  
ATOM    468  CD  GLU A  30      -0.805  33.037  48.761  1.00  0.00           C  
ATOM    469  OE1 GLU A  30      -1.157  33.515  47.711  1.00  0.00           O  
ATOM    470  OE2 GLU A  30      -0.331  33.696  49.657  1.00  0.00           O1-
ATOM    471  H   GLU A  30      -3.079  29.553  46.108  1.00  0.00           H  
ATOM    472  HA  GLU A  30      -1.217  28.929  48.255  1.00  0.00           H  
ATOM    473 1HB  GLU A  30      -1.195  31.028  46.950  1.00  0.00           H  
ATOM    474 2HB  GLU A  30      -2.765  31.458  47.673  1.00  0.00           H  
ATOM    475 1HG  GLU A  30      -1.643  31.489  49.963  1.00  0.00           H  
ATOM    476 2HG  GLU A  30      -0.165  31.032  49.083  1.00  0.00           H  
ATOM    477  N   LYS A  31      -2.470  28.753  50.311  1.00  0.00           N  
ATOM    478  CA  LYS A  31      -3.180  28.506  51.564  1.00  0.00           C  
ATOM    479  C   LYS A  31      -2.291  29.031  52.693  1.00  0.00           C  
ATOM    480  O   LYS A  31      -1.503  28.293  53.277  1.00  0.00           O  
ATOM    481  CB  LYS A  31      -3.447  27.009  51.721  1.00  0.00           C  
ATOM    482  CG  LYS A  31      -4.417  26.453  50.698  1.00  0.00           C  
ATOM    483  CD  LYS A  31      -4.801  25.026  51.032  1.00  0.00           C  
ATOM    484  CE  LYS A  31      -5.807  24.497  50.026  1.00  0.00           C  
ATOM    485  NZ  LYS A  31      -6.050  23.029  50.177  1.00  0.00           N1+
ATOM    486  H   LYS A  31      -1.489  28.522  50.246  1.00  0.00           H  
ATOM    487  HA  LYS A  31      -4.123  29.053  51.567  1.00  0.00           H  
ATOM    488 1HB  LYS A  31      -2.486  26.502  51.629  1.00  0.00           H  
ATOM    489 2HB  LYS A  31      -3.843  26.859  52.725  1.00  0.00           H  
ATOM    490 1HG  LYS A  31      -5.309  27.079  50.691  1.00  0.00           H  
ATOM    491 2HG  LYS A  31      -3.944  26.483  49.718  1.00  0.00           H  
ATOM    492 1HD  LYS A  31      -3.903  24.411  51.016  1.00  0.00           H  
ATOM    493 2HD  LYS A  31      -5.237  25.008  52.031  1.00  0.00           H  
ATOM    494 1HE  LYS A  31      -6.744  25.031  50.166  1.00  0.00           H  
ATOM    495 2HE  LYS A  31      -5.423  24.694  49.025  1.00  0.00           H  
ATOM    496 1HZ  LYS A  31      -6.722  22.728  49.487  1.00  0.00           H  
ATOM    497 2HZ  LYS A  31      -5.181  22.529  50.045  1.00  0.00           H  
ATOM    498 3HZ  LYS A  31      -6.408  22.843  51.102  1.00  0.00           H  
ATOM    499  N   PRO A  32      -2.432  30.323  53.020  1.00  0.00           N  
ATOM    500  CA  PRO A  32      -1.691  31.060  54.048  1.00  0.00           C  
ATOM    501  C   PRO A  32      -1.779  30.598  55.503  1.00  0.00           C  
ATOM    502  O   PRO A  32      -0.870  30.856  56.287  1.00  0.00           O  
ATOM    503  CB  PRO A  32      -2.245  32.486  53.911  1.00  0.00           C  
ATOM    504  CG  PRO A  32      -2.711  32.575  52.484  1.00  0.00           C  
ATOM    505  CD  PRO A  32      -3.335  31.239  52.282  1.00  0.00           C  
ATOM    506  HA  PRO A  32      -0.601  31.016  53.901  1.00  0.00           H  
ATOM    507 1HB  PRO A  32      -3.075  32.665  54.613  1.00  0.00           H  
ATOM    508 2HB  PRO A  32      -1.475  33.240  54.128  1.00  0.00           H  
ATOM    509 1HG  PRO A  32      -3.422  33.403  52.348  1.00  0.00           H  
ATOM    510 2HG  PRO A  32      -1.867  32.758  51.802  1.00  0.00           H  
ATOM    511 1HD  PRO A  32      -4.360  31.196  52.677  1.00  0.00           H  
ATOM    512 2HD  PRO A  32      -3.391  30.964  51.217  1.00  0.00           H  
ATOM    513  N   TYR A  33      -2.860  29.925  55.872  1.00  0.00           N  
ATOM    514  CA  TYR A  33      -3.042  29.512  57.261  1.00  0.00           C  
ATOM    515  C   TYR A  33      -2.817  28.031  57.513  1.00  0.00           C  
ATOM    516  O   TYR A  33      -3.346  27.186  56.811  1.00  0.00           O  
ATOM    517  CB  TYR A  33      -4.447  29.891  57.731  1.00  0.00           C  
ATOM    518  CG  TYR A  33      -4.830  31.323  57.425  1.00  0.00           C  
ATOM    519  CD1 TYR A  33      -5.446  31.657  56.228  1.00  0.00           C  
ATOM    520  CD2 TYR A  33      -4.577  32.336  58.338  1.00  0.00           C  
ATOM    521  CE1 TYR A  33      -5.799  32.963  55.945  1.00  0.00           C  
ATOM    522  CE2 TYR A  33      -4.924  33.646  58.065  1.00  0.00           C  
ATOM    523  CZ  TYR A  33      -5.534  33.955  56.867  1.00  0.00           C  
ATOM    524  OH  TYR A  33      -5.881  35.257  56.590  1.00  0.00           O  
ATOM    525  H   TYR A  33      -3.569  29.690  55.192  1.00  0.00           H  
ATOM    526  HA  TYR A  33      -2.309  30.012  57.896  1.00  0.00           H  
ATOM    527 1HB  TYR A  33      -5.148  29.216  57.234  1.00  0.00           H  
ATOM    528 2HB  TYR A  33      -4.484  29.728  58.807  1.00  0.00           H  
ATOM    529  HD1 TYR A  33      -5.652  30.869  55.504  1.00  0.00           H  
ATOM    530  HD2 TYR A  33      -4.093  32.085  59.281  1.00  0.00           H  
ATOM    531  HE1 TYR A  33      -6.280  33.210  55.000  1.00  0.00           H  
ATOM    532  HE2 TYR A  33      -4.712  34.429  58.795  1.00  0.00           H  
ATOM    533  HH  TYR A  33      -5.655  35.864  57.299  1.00  0.00           H  
ATOM    534  N   LYS A  34      -2.011  27.723  58.520  1.00  0.00           N  
ATOM    535  CA  LYS A  34      -1.683  26.343  58.843  1.00  0.00           C  
ATOM    536  C   LYS A  34      -2.157  25.938  60.237  1.00  0.00           C  
ATOM    537  O   LYS A  34      -2.034  26.709  61.192  1.00  0.00           O  
ATOM    538  CB  LYS A  34      -0.176  26.119  58.722  1.00  0.00           C  
ATOM    539  CG  LYS A  34       0.363  26.219  57.300  1.00  0.00           C  
ATOM    540  CD  LYS A  34       1.855  25.926  57.254  1.00  0.00           C  
ATOM    541  CE  LYS A  34       2.397  26.031  55.835  1.00  0.00           C  
ATOM    542  NZ  LYS A  34       3.856  25.746  55.771  1.00  0.00           N1+
ATOM    543  H   LYS A  34      -1.613  28.464  59.078  1.00  0.00           H  
ATOM    544  HA  LYS A  34      -2.196  25.671  58.152  1.00  0.00           H  
ATOM    545 1HB  LYS A  34       0.309  26.869  59.348  1.00  0.00           H  
ATOM    546 2HB  LYS A  34       0.034  25.126  59.118  1.00  0.00           H  
ATOM    547 1HG  LYS A  34      -0.169  25.502  56.677  1.00  0.00           H  
ATOM    548 2HG  LYS A  34       0.180  27.228  56.933  1.00  0.00           H  
ATOM    549 1HD  LYS A  34       2.371  26.641  57.893  1.00  0.00           H  
ATOM    550 2HD  LYS A  34       2.023  24.918  57.631  1.00  0.00           H  
ATOM    551 1HE  LYS A  34       1.860  25.316  55.212  1.00  0.00           H  
ATOM    552 2HE  LYS A  34       2.207  27.041  55.472  1.00  0.00           H  
ATOM    553 1HZ  LYS A  34       4.173  25.827  54.817  1.00  0.00           H  
ATOM    554 2HZ  LYS A  34       4.353  26.410  56.352  1.00  0.00           H  
ATOM    555 3HZ  LYS A  34       4.030  24.812  56.108  1.00  0.00           H  
ATOM    556  N   CYS A  35      -2.707  24.731  60.345  1.00  0.00           N  
ATOM    557  CA  CYS A  35      -3.190  24.213  61.620  1.00  0.00           C  
ATOM    558  C   CYS A  35      -1.991  23.799  62.465  1.00  0.00           C  
ATOM    559  O   CYS A  35      -1.194  22.939  62.061  1.00  0.00           O  
ATOM    560  CB  CYS A  35      -4.112  23.011  61.419  1.00  0.00           C  
ATOM    561  SG  CYS A  35      -4.796  22.370  62.968  1.00  0.00           S  
ATOM    562  H   CYS A  35      -2.794  24.158  59.518  1.00  0.00           H  
ATOM    563  HA  CYS A  35      -3.834  24.910  62.155  1.00  0.00           H  
ATOM    564 1HB  CYS A  35      -4.960  23.286  60.791  1.00  0.00           H  
ATOM    565 2HB  CYS A  35      -3.566  22.190  60.952  1.00  0.00           H  
ATOM    566  HG  CYS A  35      -5.576  21.452  62.405  1.00  0.00           H  
ATOM    567  N   PRO A  36      -1.892  24.396  63.646  1.00  0.00           N  
ATOM    568  CA  PRO A  36      -0.808  24.128  64.588  1.00  0.00           C  
ATOM    569  C   PRO A  36      -0.790  22.662  64.997  1.00  0.00           C  
ATOM    570  O   PRO A  36       0.265  22.108  65.315  1.00  0.00           O  
ATOM    571  CB  PRO A  36      -1.101  25.057  65.771  1.00  0.00           C  
ATOM    572  CG  PRO A  36      -1.931  26.150  65.188  1.00  0.00           C  
ATOM    573  CD  PRO A  36      -2.776  25.489  64.133  1.00  0.00           C  
ATOM    574  HA  PRO A  36       0.185  24.318  64.154  1.00  0.00           H  
ATOM    575 1HB  PRO A  36      -1.641  24.530  66.571  1.00  0.00           H  
ATOM    576 2HB  PRO A  36      -0.172  25.453  66.212  1.00  0.00           H  
ATOM    577 1HG  PRO A  36      -2.559  26.624  65.959  1.00  0.00           H  
ATOM    578 2HG  PRO A  36      -1.302  26.941  64.757  1.00  0.00           H  
ATOM    579 1HD  PRO A  36      -3.719  25.094  64.542  1.00  0.00           H  
ATOM    580 2HD  PRO A  36      -3.046  26.182  63.321  1.00  0.00           H  
ATOM    581  N   GLU A  37      -1.960  22.023  64.948  1.00  0.00           N  
ATOM    582  CA  GLU A  37      -2.070  20.625  65.341  1.00  0.00           C  
ATOM    583  C   GLU A  37      -1.757  19.580  64.276  1.00  0.00           C  
ATOM    584  O   GLU A  37      -0.838  18.791  64.456  1.00  0.00           O  
ATOM    585  CB  GLU A  37      -3.483  20.373  65.873  1.00  0.00           C  
ATOM    586  CG  GLU A  37      -3.904  21.301  67.004  1.00  0.00           C  
ATOM    587  CD  GLU A  37      -3.168  20.981  68.274  1.00  0.00           C  
ATOM    588  OE1 GLU A  37      -2.538  19.955  68.333  1.00  0.00           O  
ATOM    589  OE2 GLU A  37      -3.144  21.817  69.150  1.00  0.00           O1-
ATOM    590  H   GLU A  37      -2.785  22.512  64.632  1.00  0.00           H  
ATOM    591  HA  GLU A  37      -1.343  20.402  66.123  1.00  0.00           H  
ATOM    592 1HB  GLU A  37      -4.167  20.495  65.033  1.00  0.00           H  
ATOM    593 2HB  GLU A  37      -3.514  19.339  66.221  1.00  0.00           H  
ATOM    594 1HG  GLU A  37      -3.778  22.357  66.767  1.00  0.00           H  
ATOM    595 2HG  GLU A  37      -4.964  21.083  67.133  1.00  0.00           H  
ATOM    596  N   CYS A  38      -2.500  19.566  63.174  1.00  0.00           N  
ATOM    597  CA  CYS A  38      -2.267  18.568  62.133  1.00  0.00           C  
ATOM    598  C   CYS A  38      -1.407  19.029  60.956  1.00  0.00           C  
ATOM    599  O   CYS A  38      -1.108  18.232  60.063  1.00  0.00           O  
ATOM    600  CB  CYS A  38      -3.595  18.041  61.597  1.00  0.00           C  
ATOM    601  SG  CYS A  38      -4.525  19.293  60.686  1.00  0.00           S  
ATOM    602  H   CYS A  38      -3.234  20.249  63.047  1.00  0.00           H  
ATOM    603  HA  CYS A  38      -1.825  17.646  62.508  1.00  0.00           H  
ATOM    604 1HB  CYS A  38      -3.423  17.212  60.913  1.00  0.00           H  
ATOM    605 2HB  CYS A  38      -4.229  17.710  62.420  1.00  0.00           H  
ATOM    606  HG  CYS A  38      -5.557  18.510  60.390  1.00  0.00           H  
ATOM    607  N   GLY A  39      -1.021  20.303  60.950  1.00  0.00           N  
ATOM    608  CA  GLY A  39      -0.189  20.878  59.886  1.00  0.00           C  
ATOM    609  C   GLY A  39      -0.879  21.103  58.534  1.00  0.00           C  
ATOM    610  O   GLY A  39      -0.241  21.543  57.580  1.00  0.00           O  
ATOM    611  H   GLY A  39      -1.316  20.892  61.716  1.00  0.00           H  
ATOM    612 1HA  GLY A  39       0.180  21.852  60.208  1.00  0.00           H  
ATOM    613 2HA  GLY A  39       0.654  20.216  59.694  1.00  0.00           H  
ATOM    614  N   LYS A  40      -2.176  20.826  58.444  1.00  0.00           N  
ATOM    615  CA  LYS A  40      -2.894  21.041  57.192  1.00  0.00           C  
ATOM    616  C   LYS A  40      -3.039  22.536  56.945  1.00  0.00           C  
ATOM    617  O   LYS A  40      -3.233  23.308  57.885  1.00  0.00           O  
ATOM    618  CB  LYS A  40      -4.265  20.368  57.222  1.00  0.00           C  
ATOM    619  CG  LYS A  40      -5.094  20.569  55.957  1.00  0.00           C  
ATOM    620  CD  LYS A  40      -6.406  19.802  56.028  1.00  0.00           C  
ATOM    621  CE  LYS A  40      -7.252  20.039  54.787  1.00  0.00           C  
ATOM    622  NZ  LYS A  40      -8.530  19.278  54.831  1.00  0.00           N1+
ATOM    623  H   LYS A  40      -2.681  20.465  59.241  1.00  0.00           H  
ATOM    624  HA  LYS A  40      -2.323  20.619  56.364  1.00  0.00           H  
ATOM    625 1HB  LYS A  40      -4.096  19.301  57.376  1.00  0.00           H  
ATOM    626 2HB  LYS A  40      -4.805  20.774  58.076  1.00  0.00           H  
ATOM    627 1HG  LYS A  40      -5.301  21.634  55.847  1.00  0.00           H  
ATOM    628 2HG  LYS A  40      -4.513  20.220  55.105  1.00  0.00           H  
ATOM    629 1HD  LYS A  40      -6.182  18.736  56.118  1.00  0.00           H  
ATOM    630 2HD  LYS A  40      -6.956  20.130  56.910  1.00  0.00           H  
ATOM    631 1HE  LYS A  40      -7.467  21.104  54.717  1.00  0.00           H  
ATOM    632 2HE  LYS A  40      -6.677  19.727  53.916  1.00  0.00           H  
ATOM    633 1HZ  LYS A  40      -9.062  19.462  53.992  1.00  0.00           H  
ATOM    634 2HZ  LYS A  40      -8.333  18.289  54.895  1.00  0.00           H  
ATOM    635 3HZ  LYS A  40      -9.065  19.565  55.637  1.00  0.00           H  
ATOM    636  N   SER A  41      -2.950  22.936  55.679  1.00  0.00           N  
ATOM    637  CA  SER A  41      -3.055  24.338  55.297  1.00  0.00           C  
ATOM    638  C   SER A  41      -4.455  24.687  54.802  1.00  0.00           C  
ATOM    639  O   SER A  41      -5.152  23.843  54.245  1.00  0.00           O  
ATOM    640  CB  SER A  41      -2.026  24.665  54.233  1.00  0.00           C  
ATOM    641  OG  SER A  41      -2.216  23.908  53.069  1.00  0.00           O  
ATOM    642  H   SER A  41      -2.805  22.240  54.961  1.00  0.00           H  
ATOM    643  HA  SER A  41      -2.773  25.027  56.094  1.00  0.00           H  
ATOM    644 1HB  SER A  41      -2.106  25.723  53.983  1.00  0.00           H  
ATOM    645 2HB  SER A  41      -1.036  24.459  54.632  1.00  0.00           H  
ATOM    646  HG  SER A  41      -1.546  24.146  52.423  1.00  0.00           H  
ATOM    647  N   PHE A  42      -4.844  25.944  54.991  1.00  0.00           N  
ATOM    648  CA  PHE A  42      -6.163  26.413  54.606  1.00  0.00           C  
ATOM    649  C   PHE A  42      -6.081  27.753  53.884  1.00  0.00           C  
ATOM    650  O   PHE A  42      -5.187  28.570  54.149  1.00  0.00           O  
ATOM    651  CB  PHE A  42      -7.054  26.558  55.846  1.00  0.00           C  
ATOM    652  CG  PHE A  42      -7.331  25.264  56.545  1.00  0.00           C  
ATOM    653  CD1 PHE A  42      -6.505  24.825  57.576  1.00  0.00           C  
ATOM    654  CD2 PHE A  42      -8.396  24.462  56.151  1.00  0.00           C  
ATOM    655  CE1 PHE A  42      -6.730  23.594  58.206  1.00  0.00           C  
ATOM    656  CE2 PHE A  42      -8.636  23.226  56.773  1.00  0.00           C  
ATOM    657  CZ  PHE A  42      -7.798  22.794  57.799  1.00  0.00           C  
ATOM    658  H   PHE A  42      -4.197  26.592  55.418  1.00  0.00           H  
ATOM    659  HA  PHE A  42      -6.616  25.710  53.906  1.00  0.00           H  
ATOM    660 1HB  PHE A  42      -6.577  27.212  56.576  1.00  0.00           H  
ATOM    661 2HB  PHE A  42      -8.022  26.974  55.566  1.00  0.00           H  
ATOM    662  HD1 PHE A  42      -5.671  25.451  57.895  1.00  0.00           H  
ATOM    663  HD2 PHE A  42      -9.052  24.802  55.347  1.00  0.00           H  
ATOM    664  HE1 PHE A  42      -6.071  23.266  59.009  1.00  0.00           H  
ATOM    665  HE2 PHE A  42      -9.473  22.604  56.455  1.00  0.00           H  
ATOM    666  HZ  PHE A  42      -7.974  21.834  58.285  1.00  0.00           H  
ATOM    667  N   SER A  43      -7.055  27.980  53.008  1.00  0.00           N  
ATOM    668  CA  SER A  43      -7.127  29.211  52.229  1.00  0.00           C  
ATOM    669  C   SER A  43      -7.592  30.396  53.055  1.00  0.00           C  
ATOM    670  O   SER A  43      -7.270  31.542  52.734  1.00  0.00           O  
ATOM    671  CB  SER A  43      -8.072  29.027  51.027  1.00  0.00           C  
ATOM    672  OG  SER A  43      -9.428  28.807  51.412  1.00  0.00           O  
ATOM    673  H   SER A  43      -7.766  27.275  52.881  1.00  0.00           H  
ATOM    674  HA  SER A  43      -6.187  29.467  51.738  1.00  0.00           H  
ATOM    675 1HB  SER A  43      -8.029  29.924  50.410  1.00  0.00           H  
ATOM    676 2HB  SER A  43      -7.735  28.172  50.445  1.00  0.00           H  
ATOM    677  HG  SER A  43      -9.452  28.441  52.299  1.00  0.00           H  
ATOM    678  N   GLN A  44      -8.328  30.119  54.131  1.00  0.00           N  
ATOM    679  CA  GLN A  44      -8.875  31.182  54.961  1.00  0.00           C  
ATOM    680  C   GLN A  44      -8.713  30.999  56.468  1.00  0.00           C  
ATOM    681  O   GLN A  44      -8.671  29.875  56.962  1.00  0.00           O  
ATOM    682  CB  GLN A  44     -10.365  31.347  54.644  1.00  0.00           C  
ATOM    683  CG  GLN A  44     -10.653  31.832  53.234  1.00  0.00           C  
ATOM    684  CD  GLN A  44     -12.136  32.033  52.980  1.00  0.00           C  
ATOM    685  NE2 GLN A  44     -12.706  31.198  52.120  1.00  0.00           N  
ATOM    686  OE1 GLN A  44     -12.760  32.925  53.558  1.00  0.00           O  
ATOM    687  H   GLN A  44      -8.511  29.157  54.381  1.00  0.00           H  
ATOM    688  HA  GLN A  44      -8.348  32.114  54.756  1.00  0.00           H  
ATOM    689 1HB  GLN A  44     -10.829  30.374  54.803  1.00  0.00           H  
ATOM    690 2HB  GLN A  44     -10.763  32.061  55.365  1.00  0.00           H  
ATOM    691 1HG  GLN A  44     -10.120  32.664  52.774  1.00  0.00           H  
ATOM    692 2HG  GLN A  44     -10.346  30.899  52.758  1.00  0.00           H  
ATOM    693 1HE2 GLN A  44     -13.681  31.280  51.914  1.00  0.00           H  
ATOM    694 2HE2 GLN A  44     -12.161  30.484  51.677  1.00  0.00           H  
ATOM    695  N   SER A  45      -8.649  32.129  57.176  1.00  0.00           N  
ATOM    696  CA  SER A  45      -8.491  32.170  58.632  1.00  0.00           C  
ATOM    697  C   SER A  45      -9.711  31.678  59.389  1.00  0.00           C  
ATOM    698  O   SER A  45      -9.585  30.999  60.409  1.00  0.00           O  
ATOM    699  CB  SER A  45      -8.183  33.596  59.096  1.00  0.00           C  
ATOM    700  OG  SER A  45      -9.320  34.430  58.929  1.00  0.00           O  
ATOM    701  H   SER A  45      -8.717  32.998  56.665  1.00  0.00           H  
ATOM    702  HA  SER A  45      -7.621  31.614  58.988  1.00  0.00           H  
ATOM    703 1HB  SER A  45      -7.900  33.567  60.147  1.00  0.00           H  
ATOM    704 2HB  SER A  45      -7.353  33.984  58.507  1.00  0.00           H  
ATOM    705  HG  SER A  45      -9.503  34.539  57.993  1.00  0.00           H  
ATOM    706  N   GLY A  46     -10.894  32.087  58.946  1.00  0.00           N  
ATOM    707  CA  GLY A  46     -12.121  31.652  59.611  1.00  0.00           C  
ATOM    708  C   GLY A  46     -12.323  30.139  59.485  1.00  0.00           C  
ATOM    709  O   GLY A  46     -12.780  29.488  60.425  1.00  0.00           O  
ATOM    710  H   GLY A  46     -10.960  32.700  58.145  1.00  0.00           H  
ATOM    711 1HA  GLY A  46     -12.063  31.914  60.667  1.00  0.00           H  
ATOM    712 2HA  GLY A  46     -12.970  32.162  59.157  1.00  0.00           H  
ATOM    713  N   ASP A  47     -11.928  29.577  58.344  1.00  0.00           N  
ATOM    714  CA  ASP A  47     -12.062  28.141  58.134  1.00  0.00           C  
ATOM    715  C   ASP A  47     -11.031  27.383  58.976  1.00  0.00           C  
ATOM    716  O   ASP A  47     -11.258  26.237  59.374  1.00  0.00           O  
ATOM    717  CB  ASP A  47     -11.902  27.796  56.651  1.00  0.00           C  
ATOM    718  CG  ASP A  47     -13.081  28.203  55.780  1.00  0.00           C  
ATOM    719  OD1 ASP A  47     -14.115  28.518  56.321  1.00  0.00           O  
ATOM    720  OD2 ASP A  47     -12.897  28.349  54.595  1.00  0.00           O1-
ATOM    721  H   ASP A  47     -11.531  30.146  57.612  1.00  0.00           H  
ATOM    722  HA  ASP A  47     -13.048  27.810  58.463  1.00  0.00           H  
ATOM    723 1HB  ASP A  47     -10.979  28.178  56.214  1.00  0.00           H  
ATOM    724 2HB  ASP A  47     -11.855  26.708  56.713  1.00  0.00           H  
ATOM    725  N   LEU A  48      -9.902  28.027  59.258  1.00  0.00           N  
ATOM    726  CA  LEU A  48      -8.887  27.405  60.101  1.00  0.00           C  
ATOM    727  C   LEU A  48      -9.435  27.363  61.530  1.00  0.00           C  
ATOM    728  O   LEU A  48      -9.295  26.362  62.233  1.00  0.00           O  
ATOM    729  CB  LEU A  48      -7.585  28.212  60.078  1.00  0.00           C  
ATOM    730  CG  LEU A  48      -6.564  27.817  61.153  1.00  0.00           C  
ATOM    731  CD1 LEU A  48      -6.246  26.324  61.078  1.00  0.00           C  
ATOM    732  CD2 LEU A  48      -5.301  28.646  60.989  1.00  0.00           C  
ATOM    733  H   LEU A  48      -9.736  28.956  58.895  1.00  0.00           H  
ATOM    734  HA  LEU A  48      -8.709  26.385  59.765  1.00  0.00           H  
ATOM    735 1HB  LEU A  48      -7.220  27.931  59.090  1.00  0.00           H  
ATOM    736 2HB  LEU A  48      -7.775  29.285  60.103  1.00  0.00           H  
ATOM    737  HG  LEU A  48      -7.003  28.064  62.121  1.00  0.00           H  
ATOM    738 1HD1 LEU A  48      -5.522  26.069  61.850  1.00  0.00           H  
ATOM    739 2HD1 LEU A  48      -7.161  25.751  61.234  1.00  0.00           H  
ATOM    740 3HD1 LEU A  48      -5.833  26.088  60.099  1.00  0.00           H  
ATOM    741 1HD2 LEU A  48      -4.579  28.363  61.756  1.00  0.00           H  
ATOM    742 2HD2 LEU A  48      -4.873  28.467  60.003  1.00  0.00           H  
ATOM    743 3HD2 LEU A  48      -5.543  29.704  61.093  1.00  0.00           H  
ATOM    744  N   ARG A  49     -10.091  28.445  61.937  1.00  0.00           N  
ATOM    745  CA  ARG A  49     -10.666  28.545  63.274  1.00  0.00           C  
ATOM    746  C   ARG A  49     -11.678  27.441  63.555  1.00  0.00           C  
ATOM    747  O   ARG A  49     -11.624  26.795  64.594  1.00  0.00           O  
ATOM    748  CB  ARG A  49     -11.270  29.918  63.531  1.00  0.00           C  
ATOM    749  CG  ARG A  49     -10.257  31.034  63.729  1.00  0.00           C  
ATOM    750  CD  ARG A  49     -10.857  32.381  63.916  1.00  0.00           C  
ATOM    751  NE  ARG A  49      -9.892  33.448  64.129  1.00  0.00           N  
ATOM    752  CZ  ARG A  49     -10.211  34.744  64.299  1.00  0.00           C  
ATOM    753  NH1 ARG A  49     -11.460  35.148  64.245  1.00  0.00           N1+
ATOM    754  NH2 ARG A  49      -9.231  35.608  64.498  1.00  0.00           N  
ATOM    755  H   ARG A  49     -10.192  29.220  61.299  1.00  0.00           H  
ATOM    756  HA  ARG A  49      -9.883  28.427  64.024  1.00  0.00           H  
ATOM    757 1HB  ARG A  49     -11.900  30.152  62.672  1.00  0.00           H  
ATOM    758 2HB  ARG A  49     -11.889  29.833  64.424  1.00  0.00           H  
ATOM    759 1HG  ARG A  49      -9.659  30.808  64.613  1.00  0.00           H  
ATOM    760 2HG  ARG A  49      -9.609  31.074  62.853  1.00  0.00           H  
ATOM    761 1HD  ARG A  49     -11.436  32.636  63.030  1.00  0.00           H  
ATOM    762 2HD  ARG A  49     -11.515  32.357  64.785  1.00  0.00           H  
ATOM    763  HE  ARG A  49      -8.884  33.401  64.182  1.00  0.00           H  
ATOM    764 1HH1 ARG A  49     -12.198  34.477  64.076  1.00  0.00           H  
ATOM    765 2HH1 ARG A  49     -11.680  36.125  64.375  1.00  0.00           H  
ATOM    766 1HH2 ARG A  49      -8.273  35.284  64.519  1.00  0.00           H  
ATOM    767 2HH2 ARG A  49      -9.441  36.586  64.628  1.00  0.00           H  
ATOM    768  N   ARG A  50     -12.581  27.203  62.608  1.00  0.00           N  
ATOM    769  CA  ARG A  50     -13.570  26.161  62.811  1.00  0.00           C  
ATOM    770  C   ARG A  50     -12.948  24.778  62.668  1.00  0.00           C  
ATOM    771  O   ARG A  50     -13.317  23.845  63.374  1.00  0.00           O  
ATOM    772  CB  ARG A  50     -14.775  26.336  61.899  1.00  0.00           C  
ATOM    773  CG  ARG A  50     -15.660  27.528  62.226  1.00  0.00           C  
ATOM    774  CD  ARG A  50     -16.800  27.719  61.294  1.00  0.00           C  
ATOM    775  NE  ARG A  50     -17.634  28.874  61.589  1.00  0.00           N  
ATOM    776  CZ  ARG A  50     -18.619  29.329  60.791  1.00  0.00           C  
ATOM    777  NH1 ARG A  50     -18.873  28.758  59.636  1.00  0.00           N1+
ATOM    778  NH2 ARG A  50     -19.308  30.386  61.191  1.00  0.00           N  
ATOM    779  H   ARG A  50     -12.592  27.733  61.748  1.00  0.00           H  
ATOM    780  HA  ARG A  50     -13.965  26.221  63.827  1.00  0.00           H  
ATOM    781 1HB  ARG A  50     -14.397  26.437  60.884  1.00  0.00           H  
ATOM    782 2HB  ARG A  50     -15.366  25.420  61.974  1.00  0.00           H  
ATOM    783 1HG  ARG A  50     -16.065  27.394  63.230  1.00  0.00           H  
ATOM    784 2HG  ARG A  50     -15.047  28.430  62.198  1.00  0.00           H  
ATOM    785 1HD  ARG A  50     -16.414  27.844  60.284  1.00  0.00           H  
ATOM    786 2HD  ARG A  50     -17.439  26.837  61.331  1.00  0.00           H  
ATOM    787  HE  ARG A  50     -17.617  29.492  62.388  1.00  0.00           H  
ATOM    788 1HH1 ARG A  50     -18.326  27.965  59.336  1.00  0.00           H  
ATOM    789 2HH1 ARG A  50     -19.616  29.117  59.053  1.00  0.00           H  
ATOM    790 1HH2 ARG A  50     -19.086  30.823  62.076  1.00  0.00           H  
ATOM    791 2HH2 ARG A  50     -20.050  30.748  60.614  1.00  0.00           H  
ATOM    792  N   HIS A  51     -11.938  24.667  61.817  1.00  0.00           N  
ATOM    793  CA  HIS A  51     -11.273  23.391  61.641  1.00  0.00           C  
ATOM    794  C   HIS A  51     -10.614  22.944  62.945  1.00  0.00           C  
ATOM    795  O   HIS A  51     -10.641  21.755  63.289  1.00  0.00           O  
ATOM    796  CB  HIS A  51     -10.189  23.464  60.570  1.00  0.00           C  
ATOM    797  CG  HIS A  51      -9.337  22.234  60.528  1.00  0.00           C  
ATOM    798  CD2 HIS A  51      -8.104  21.987  61.029  1.00  0.00           C  
ATOM    799  ND1 HIS A  51      -9.789  21.035  60.012  1.00  0.00           N  
ATOM    800  CE1 HIS A  51      -8.876  20.104  60.205  1.00  0.00           C  
ATOM    801  NE2 HIS A  51      -7.842  20.655  60.819  1.00  0.00           N  
ATOM    802  H   HIS A  51     -11.620  25.464  61.284  1.00  0.00           H  
ATOM    803  HA  HIS A  51     -12.004  22.630  61.382  1.00  0.00           H  
ATOM    804 1HB  HIS A  51     -10.643  23.575  59.584  1.00  0.00           H  
ATOM    805 2HB  HIS A  51      -9.525  24.309  60.761  1.00  0.00           H  
ATOM    806  HD2 HIS A  51      -7.366  22.617  61.527  1.00  0.00           H  
ATOM    807  HE1 HIS A  51      -9.047  19.080  59.872  1.00  0.00           H  
ATOM    808  HE2 HIS A  51      -6.993  20.183  61.093  1.00  0.00           H  
ATOM    809  N   GLN A  52      -9.989  23.888  63.645  1.00  0.00           N  
ATOM    810  CA  GLN A  52      -9.298  23.563  64.892  1.00  0.00           C  
ATOM    811  C   GLN A  52     -10.197  22.921  65.934  1.00  0.00           C  
ATOM    812  O   GLN A  52      -9.734  22.076  66.704  1.00  0.00           O  
ATOM    813  CB  GLN A  52      -8.666  24.824  65.485  1.00  0.00           C  
ATOM    814  CG  GLN A  52      -7.410  25.287  64.773  1.00  0.00           C  
ATOM    815  CD  GLN A  52      -6.874  26.594  65.329  1.00  0.00           C  
ATOM    816  NE2 GLN A  52      -5.804  27.098  64.726  1.00  0.00           N  
ATOM    817  OE1 GLN A  52      -7.420  27.146  66.288  1.00  0.00           O  
ATOM    818  H   GLN A  52      -9.989  24.842  63.318  1.00  0.00           H  
ATOM    819  HA  GLN A  52      -8.518  22.825  64.694  1.00  0.00           H  
ATOM    820 1HB  GLN A  52      -9.426  25.606  65.442  1.00  0.00           H  
ATOM    821 2HB  GLN A  52      -8.438  24.601  66.527  1.00  0.00           H  
ATOM    822 1HG  GLN A  52      -6.559  24.630  64.586  1.00  0.00           H  
ATOM    823 2HG  GLN A  52      -7.917  25.497  63.828  1.00  0.00           H  
ATOM    824 1HE2 GLN A  52      -5.407  27.958  65.050  1.00  0.00           H  
ATOM    825 2HE2 GLN A  52      -5.392  26.620  63.951  1.00  0.00           H  
ATOM    826  N   ARG A  53     -11.487  23.270  65.909  1.00  0.00           N  
ATOM    827  CA  ARG A  53     -12.458  22.694  66.844  1.00  0.00           C  
ATOM    828  C   ARG A  53     -12.621  21.176  66.709  1.00  0.00           C  
ATOM    829  O   ARG A  53     -13.028  20.497  67.653  1.00  0.00           O  
ATOM    830  CB  ARG A  53     -13.810  23.367  66.694  1.00  0.00           C  
ATOM    831  CG  ARG A  53     -13.776  24.808  67.122  1.00  0.00           C  
ATOM    832  CD  ARG A  53     -15.101  25.501  66.873  1.00  0.00           C  
ATOM    833  NE  ARG A  53     -14.926  26.918  67.143  1.00  0.00           N  
ATOM    834  CZ  ARG A  53     -15.748  27.880  66.740  1.00  0.00           C  
ATOM    835  NH1 ARG A  53     -16.845  27.593  66.054  1.00  0.00           N1+
ATOM    836  NH2 ARG A  53     -15.402  29.140  66.953  1.00  0.00           N  
ATOM    837  H   ARG A  53     -11.802  23.948  65.228  1.00  0.00           H  
ATOM    838  HA  ARG A  53     -12.117  22.849  67.868  1.00  0.00           H  
ATOM    839 1HB  ARG A  53     -14.092  23.285  65.647  1.00  0.00           H  
ATOM    840 2HB  ARG A  53     -14.515  22.803  67.305  1.00  0.00           H  
ATOM    841 1HG  ARG A  53     -13.545  24.850  68.187  1.00  0.00           H  
ATOM    842 2HG  ARG A  53     -12.993  25.320  66.561  1.00  0.00           H  
ATOM    843 1HD  ARG A  53     -15.394  25.341  65.836  1.00  0.00           H  
ATOM    844 2HD  ARG A  53     -15.854  25.073  67.533  1.00  0.00           H  
ATOM    845  HE  ARG A  53     -14.193  27.390  67.653  1.00  0.00           H  
ATOM    846 1HH1 ARG A  53     -17.063  26.631  65.832  1.00  0.00           H  
ATOM    847 2HH1 ARG A  53     -17.458  28.338  65.755  1.00  0.00           H  
ATOM    848 1HH2 ARG A  53     -14.526  29.351  67.414  1.00  0.00           H  
ATOM    849 2HH2 ARG A  53     -16.014  29.884  66.653  1.00  0.00           H  
ATOM    850  N   THR A  54     -12.272  20.649  65.538  1.00  0.00           N  
ATOM    851  CA  THR A  54     -12.359  19.216  65.289  1.00  0.00           C  
ATOM    852  C   THR A  54     -11.291  18.490  66.130  1.00  0.00           C  
ATOM    853  O   THR A  54     -11.401  17.284  66.401  1.00  0.00           O  
ATOM    854  CB  THR A  54     -12.164  18.884  63.776  1.00  0.00           C  
ATOM    855  CG2 THR A  54     -13.150  19.676  62.924  1.00  0.00           C  
ATOM    856  OG1 THR A  54     -10.831  19.217  63.367  1.00  0.00           O  
ATOM    857  H   THR A  54     -11.940  21.256  64.803  1.00  0.00           H  
ATOM    858  HA  THR A  54     -13.335  18.846  65.605  1.00  0.00           H  
ATOM    859  HB  THR A  54     -12.327  17.819  63.623  1.00  0.00           H  
ATOM    860  HG1 THR A  54     -10.501  19.938  63.908  1.00  0.00           H  
ATOM    861 1HG2 THR A  54     -12.998  19.431  61.873  1.00  0.00           H  
ATOM    862 2HG2 THR A  54     -14.167  19.419  63.214  1.00  0.00           H  
ATOM    863 3HG2 THR A  54     -12.985  20.741  63.076  1.00  0.00           H  
ATOM    864  N   HIS A  55     -10.257  19.235  66.513  1.00  0.00           N  
ATOM    865  CA  HIS A  55      -9.167  18.697  67.315  1.00  0.00           C  
ATOM    866  C   HIS A  55      -9.452  18.842  68.795  1.00  0.00           C  
ATOM    867  O   HIS A  55      -9.232  17.905  69.578  1.00  0.00           O  
ATOM    868  CB  HIS A  55      -7.844  19.386  66.969  1.00  0.00           C  
ATOM    869  CG  HIS A  55      -7.374  19.119  65.573  1.00  0.00           C  
ATOM    870  CD2 HIS A  55      -7.190  19.950  64.520  1.00  0.00           C  
ATOM    871  ND1 HIS A  55      -7.030  17.859  65.132  1.00  0.00           N  
ATOM    872  CE1 HIS A  55      -6.655  17.927  63.865  1.00  0.00           C  
ATOM    873  NE2 HIS A  55      -6.743  19.184  63.471  1.00  0.00           N  
ATOM    874  H   HIS A  55     -10.229  20.205  66.235  1.00  0.00           H  
ATOM    875  HA  HIS A  55      -9.066  17.628  67.123  1.00  0.00           H  
ATOM    876 1HB  HIS A  55      -7.949  20.469  67.061  1.00  0.00           H  
ATOM    877 2HB  HIS A  55      -7.054  19.040  67.636  1.00  0.00           H  
ATOM    878  HD1 HIS A  55      -7.125  17.006  65.647  1.00  0.00           H  
ATOM    879  HD2 HIS A  55      -7.329  21.024  64.390  1.00  0.00           H  
ATOM    880  HE1 HIS A  55      -6.345  17.029  63.331  1.00  0.00           H  
ATOM    881  N   THR A  56      -9.925  20.029  69.170  1.00  0.00           N  
ATOM    882  CA  THR A  56     -10.194  20.356  70.569  1.00  0.00           C  
ATOM    883  C   THR A  56     -11.500  19.834  71.134  1.00  0.00           C  
ATOM    884  O   THR A  56     -11.611  19.655  72.343  1.00  0.00           O  
ATOM    885  CB  THR A  56     -10.173  21.882  70.774  1.00  0.00           C  
ATOM    886  CG2 THR A  56      -8.815  22.454  70.398  1.00  0.00           C  
ATOM    887  OG1 THR A  56     -11.186  22.489  69.961  1.00  0.00           O  
ATOM    888  H   THR A  56     -10.101  20.724  68.459  1.00  0.00           H  
ATOM    889  HA  THR A  56      -9.439  19.896  71.207  1.00  0.00           H  
ATOM    890  HB  THR A  56     -10.381  22.099  71.821  1.00  0.00           H  
ATOM    891  HG1 THR A  56     -11.170  23.441  70.091  1.00  0.00           H  
ATOM    892 1HG2 THR A  56      -8.819  23.532  70.551  1.00  0.00           H  
ATOM    893 2HG2 THR A  56      -8.045  22.001  71.024  1.00  0.00           H  
ATOM    894 3HG2 THR A  56      -8.606  22.235  69.351  1.00  0.00           H  
ATOM    895  N   GLY A  57     -12.477  19.591  70.262  1.00  0.00           N  
ATOM    896  CA  GLY A  57     -13.776  19.101  70.709  1.00  0.00           C  
ATOM    897  C   GLY A  57     -14.645  20.217  71.255  1.00  0.00           C  
ATOM    898  O   GLY A  57     -15.643  19.986  71.943  1.00  0.00           O  
ATOM    899  H   GLY A  57     -12.323  19.745  69.277  1.00  0.00           H  
ATOM    900 1HA  GLY A  57     -14.291  18.641  69.868  1.00  0.00           H  
ATOM    901 2HA  GLY A  57     -13.626  18.360  71.494  1.00  0.00           H  
ATOM    902  N   GLU A  58     -14.234  21.444  70.956  1.00  0.00           N  
ATOM    903  CA  GLU A  58     -14.935  22.636  71.383  1.00  0.00           C  
ATOM    904  C   GLU A  58     -16.206  22.807  70.554  1.00  0.00           C  
ATOM    905  O   GLU A  58     -16.169  22.731  69.317  1.00  0.00           O  
ATOM    906  CB  GLU A  58     -14.037  23.868  71.261  1.00  0.00           C  
ATOM    907  CG  GLU A  58     -14.663  25.157  71.772  1.00  0.00           C  
ATOM    908  CD  GLU A  58     -13.714  26.314  71.642  1.00  0.00           C  
ATOM    909  OE1 GLU A  58     -12.626  26.116  71.157  1.00  0.00           O  
ATOM    910  OE2 GLU A  58     -14.113  27.419  71.924  1.00  0.00           O1-
ATOM    911  H   GLU A  58     -13.395  21.539  70.404  1.00  0.00           H  
ATOM    912  HA  GLU A  58     -15.237  22.531  72.428  1.00  0.00           H  
ATOM    913 1HB  GLU A  58     -13.128  23.658  71.825  1.00  0.00           H  
ATOM    914 2HB  GLU A  58     -13.791  23.977  70.203  1.00  0.00           H  
ATOM    915 1HG  GLU A  58     -15.605  25.405  71.282  1.00  0.00           H  
ATOM    916 2HG  GLU A  58     -14.846  24.953  72.825  1.00  0.00           H  
ATOM    917  N   LYS A  59     -17.325  23.023  71.244  1.00  0.00           N  
ATOM    918  CA  LYS A  59     -18.632  23.201  70.607  1.00  0.00           C  
ATOM    919  C   LYS A  59     -19.373  24.345  71.295  1.00  0.00           C  
ATOM    920  O   LYS A  59     -20.168  24.132  72.213  1.00  0.00           O  
ATOM    921  CB  LYS A  59     -19.457  21.914  70.668  1.00  0.00           C  
ATOM    922  CG  LYS A  59     -18.883  20.761  69.856  1.00  0.00           C  
ATOM    923  CD  LYS A  59     -19.832  19.570  69.839  1.00  0.00           C  
ATOM    924  CE  LYS A  59     -19.287  18.440  68.977  1.00  0.00           C  
ATOM    925  NZ  LYS A  59     -20.102  17.203  69.103  1.00  0.00           N1+
ATOM    926  H   LYS A  59     -17.261  23.062  72.254  1.00  0.00           H  
ATOM    927  HA  LYS A  59     -18.496  23.470  69.560  1.00  0.00           H  
ATOM    928 1HB  LYS A  59     -19.516  21.623  71.718  1.00  0.00           H  
ATOM    929 2HB  LYS A  59     -20.455  22.157  70.302  1.00  0.00           H  
ATOM    930 1HG  LYS A  59     -18.714  21.108  68.836  1.00  0.00           H  
ATOM    931 2HG  LYS A  59     -17.934  20.462  70.299  1.00  0.00           H  
ATOM    932 1HD  LYS A  59     -19.964  19.218  70.862  1.00  0.00           H  
ATOM    933 2HD  LYS A  59     -20.792  19.900  69.439  1.00  0.00           H  
ATOM    934 1HE  LYS A  59     -19.287  18.771  67.940  1.00  0.00           H  
ATOM    935 2HE  LYS A  59     -18.264  18.236  69.292  1.00  0.00           H  
ATOM    936 1HZ  LYS A  59     -19.709  16.479  68.519  1.00  0.00           H  
ATOM    937 2HZ  LYS A  59     -20.101  16.895  70.065  1.00  0.00           H  
ATOM    938 3HZ  LYS A  59     -21.050  17.393  68.811  1.00  0.00           H  
ATOM    939  N   PRO A  60     -19.142  25.576  70.825  1.00  0.00           N  
ATOM    940  CA  PRO A  60     -19.743  26.803  71.349  1.00  0.00           C  
ATOM    941  C   PRO A  60     -21.238  27.042  71.074  1.00  0.00           C  
ATOM    942  O   PRO A  60     -21.844  27.898  71.723  1.00  0.00           O  
ATOM    943  CB  PRO A  60     -18.887  27.889  70.688  1.00  0.00           C  
ATOM    944  CG  PRO A  60     -18.384  27.254  69.438  1.00  0.00           C  
ATOM    945  CD  PRO A  60     -18.169  25.805  69.781  1.00  0.00           C  
ATOM    946  HA  PRO A  60     -19.724  26.851  72.446  1.00  0.00           H  
ATOM    947 1HB  PRO A  60     -19.478  28.791  70.470  1.00  0.00           H  
ATOM    948 2HB  PRO A  60     -18.057  28.197  71.340  1.00  0.00           H  
ATOM    949 1HG  PRO A  60     -19.109  27.364  68.615  1.00  0.00           H  
ATOM    950 2HG  PRO A  60     -17.448  27.724  69.102  1.00  0.00           H  
ATOM    951 1HD  PRO A  60     -18.345  25.143  68.921  1.00  0.00           H  
ATOM    952 2HD  PRO A  60     -17.145  25.608  70.135  1.00  0.00           H  
ATOM    953  N   TYR A  61     -21.843  26.286  70.158  1.00  0.00           N  
ATOM    954  CA  TYR A  61     -23.250  26.519  69.817  1.00  0.00           C  
ATOM    955  C   TYR A  61     -24.204  25.420  70.245  1.00  0.00           C  
ATOM    956  O   TYR A  61     -24.148  24.308  69.738  1.00  0.00           O  
ATOM    957  CB  TYR A  61     -23.383  26.729  68.306  1.00  0.00           C  
ATOM    958  CG  TYR A  61     -22.706  27.982  67.801  1.00  0.00           C  
ATOM    959  CD1 TYR A  61     -21.387  27.955  67.371  1.00  0.00           C  
ATOM    960  CD2 TYR A  61     -23.389  29.190  67.750  1.00  0.00           C  
ATOM    961  CE1 TYR A  61     -20.763  29.099  66.908  1.00  0.00           C  
ATOM    962  CE2 TYR A  61     -22.775  30.336  67.287  1.00  0.00           C  
ATOM    963  CZ  TYR A  61     -21.460  30.289  66.866  1.00  0.00           C  
ATOM    964  OH  TYR A  61     -20.846  31.430  66.406  1.00  0.00           O  
ATOM    965  H   TYR A  61     -21.340  25.546  69.692  1.00  0.00           H  
ATOM    966  HA  TYR A  61     -23.615  27.408  70.334  1.00  0.00           H  
ATOM    967 1HB  TYR A  61     -22.946  25.856  67.820  1.00  0.00           H  
ATOM    968 2HB  TYR A  61     -24.448  26.776  68.081  1.00  0.00           H  
ATOM    969  HD1 TYR A  61     -20.840  27.013  67.405  1.00  0.00           H  
ATOM    970  HD2 TYR A  61     -24.426  29.222  68.084  1.00  0.00           H  
ATOM    971  HE1 TYR A  61     -19.725  29.062  66.574  1.00  0.00           H  
ATOM    972  HE2 TYR A  61     -23.329  31.276  67.257  1.00  0.00           H  
ATOM    973  HH  TYR A  61     -21.421  32.197  66.420  1.00  0.00           H  
ATOM    974  N   LYS A  62     -25.136  25.762  71.121  1.00  0.00           N  
ATOM    975  CA  LYS A  62     -26.100  24.782  71.604  1.00  0.00           C  
ATOM    976  C   LYS A  62     -27.506  25.053  71.092  1.00  0.00           C  
ATOM    977  O   LYS A  62     -27.897  26.199  70.903  1.00  0.00           O  
ATOM    978  CB  LYS A  62     -26.105  24.754  73.133  1.00  0.00           C  
ATOM    979  CG  LYS A  62     -24.808  24.255  73.757  1.00  0.00           C  
ATOM    980  CD  LYS A  62     -24.897  24.229  75.276  1.00  0.00           C  
ATOM    981  CE  LYS A  62     -23.602  23.732  75.899  1.00  0.00           C  
ATOM    982  NZ  LYS A  62     -23.678  23.699  77.386  1.00  0.00           N1+
ATOM    983  H   LYS A  62     -25.186  26.710  71.465  1.00  0.00           H  
ATOM    984  HA  LYS A  62     -25.835  23.793  71.236  1.00  0.00           H  
ATOM    985 1HB  LYS A  62     -26.301  25.772  73.471  1.00  0.00           H  
ATOM    986 2HB  LYS A  62     -26.927  24.107  73.438  1.00  0.00           H  
ATOM    987 1HG  LYS A  62     -24.611  23.248  73.387  1.00  0.00           H  
ATOM    988 2HG  LYS A  62     -23.999  24.918  73.451  1.00  0.00           H  
ATOM    989 1HD  LYS A  62     -25.107  25.240  75.627  1.00  0.00           H  
ATOM    990 2HD  LYS A  62     -25.715  23.569  75.563  1.00  0.00           H  
ATOM    991 1HE  LYS A  62     -23.405  22.729  75.524  1.00  0.00           H  
ATOM    992 2HE  LYS A  62     -22.797  24.399  75.590  1.00  0.00           H  
ATOM    993 1HZ  LYS A  62     -22.801  23.365  77.758  1.00  0.00           H  
ATOM    994 2HZ  LYS A  62     -23.857  24.630  77.734  1.00  0.00           H  
ATOM    995 3HZ  LYS A  62     -24.421  23.080  77.671  1.00  0.00           H  
ATOM    996  N   CYS A  63     -28.251  23.981  70.871  1.00  0.00           N  
ATOM    997  CA  CYS A  63     -29.628  24.078  70.412  1.00  0.00           C  
ATOM    998  C   CYS A  63     -30.467  24.627  71.570  1.00  0.00           C  
ATOM    999  O   CYS A  63     -30.367  24.133  72.685  1.00  0.00           O  
ATOM   1000  CB  CYS A  63     -30.001  22.629  70.091  1.00  0.00           C  
ATOM   1001  SG  CYS A  63     -31.686  22.407  69.476  1.00  0.00           S  
ATOM   1002  H   CYS A  63     -27.848  23.067  71.026  1.00  0.00           H  
ATOM   1003  HA  CYS A  63     -29.742  24.671  69.504  1.00  0.00           H  
ATOM   1004 1HB  CYS A  63     -29.342  22.234  69.317  1.00  0.00           H  
ATOM   1005 2HB  CYS A  63     -29.921  22.014  70.986  1.00  0.00           H  
ATOM   1006  HG  CYS A  63     -31.608  21.089  69.330  1.00  0.00           H  
ATOM   1007  N   PRO A  64     -31.280  25.652  71.303  1.00  0.00           N  
ATOM   1008  CA  PRO A  64     -32.124  26.245  72.341  1.00  0.00           C  
ATOM   1009  C   PRO A  64     -33.181  25.286  72.859  1.00  0.00           C  
ATOM   1010  O   PRO A  64     -33.635  25.414  73.994  1.00  0.00           O  
ATOM   1011  CB  PRO A  64     -32.754  27.459  71.651  1.00  0.00           C  
ATOM   1012  CG  PRO A  64     -32.688  27.135  70.197  1.00  0.00           C  
ATOM   1013  CD  PRO A  64     -31.417  26.349  70.020  1.00  0.00           C  
ATOM   1014  HA  PRO A  64     -31.558  26.528  73.240  1.00  0.00           H  
ATOM   1015 1HB  PRO A  64     -33.794  27.613  71.977  1.00  0.00           H  
ATOM   1016 2HB  PRO A  64     -32.205  28.383  71.880  1.00  0.00           H  
ATOM   1017 1HG  PRO A  64     -33.564  26.552  69.878  1.00  0.00           H  
ATOM   1018 2HG  PRO A  64     -32.673  28.052  69.587  1.00  0.00           H  
ATOM   1019 1HD  PRO A  64     -31.482  25.631  69.190  1.00  0.00           H  
ATOM   1020 2HD  PRO A  64     -30.552  26.997  69.817  1.00  0.00           H  
ATOM   1021  N   GLU A  65     -33.571  24.335  72.021  1.00  0.00           N  
ATOM   1022  CA  GLU A  65     -34.602  23.378  72.368  1.00  0.00           C  
ATOM   1023  C   GLU A  65     -34.133  22.117  73.090  1.00  0.00           C  
ATOM   1024  O   GLU A  65     -34.713  21.746  74.121  1.00  0.00           O  
ATOM   1025  CB  GLU A  65     -35.352  22.976  71.096  1.00  0.00           C  
ATOM   1026  CG  GLU A  65     -36.150  24.101  70.454  1.00  0.00           C  
ATOM   1027  CD  GLU A  65     -36.838  23.637  69.202  1.00  0.00           C  
ATOM   1028  OE1 GLU A  65     -36.688  22.490  68.854  1.00  0.00           O  
ATOM   1029  OE2 GLU A  65     -37.608  24.393  68.656  1.00  0.00           O1-
ATOM   1030  H   GLU A  65     -33.134  24.280  71.111  1.00  0.00           H  
ATOM   1031  HA  GLU A  65     -35.301  23.826  73.074  1.00  0.00           H  
ATOM   1032 1HB  GLU A  65     -34.604  22.613  70.388  1.00  0.00           H  
ATOM   1033 2HB  GLU A  65     -36.025  22.162  71.366  1.00  0.00           H  
ATOM   1034 1HG  GLU A  65     -36.882  24.550  71.125  1.00  0.00           H  
ATOM   1035 2HG  GLU A  65     -35.391  24.840  70.199  1.00  0.00           H  
ATOM   1036  N   CYS A  66     -33.066  21.490  72.603  1.00  0.00           N  
ATOM   1037  CA  CYS A  66     -32.594  20.266  73.233  1.00  0.00           C  
ATOM   1038  C   CYS A  66     -31.194  20.333  73.848  1.00  0.00           C  
ATOM   1039  O   CYS A  66     -30.729  19.365  74.451  1.00  0.00           O  
ATOM   1040  CB  CYS A  66     -32.598  19.295  72.052  1.00  0.00           C  
ATOM   1041  SG  CYS A  66     -34.218  19.049  71.287  1.00  0.00           S  
ATOM   1042  H   CYS A  66     -32.571  21.851  71.800  1.00  0.00           H  
ATOM   1043  HA  CYS A  66     -33.263  19.891  74.008  1.00  0.00           H  
ATOM   1044 1HB  CYS A  66     -31.943  19.662  71.261  1.00  0.00           H  
ATOM   1045 2HB  CYS A  66     -32.263  18.308  72.373  1.00  0.00           H  
ATOM   1046  HG  CYS A  66     -33.807  18.189  70.362  1.00  0.00           H  
ATOM   1047  N   GLY A  67     -30.528  21.475  73.709  1.00  0.00           N  
ATOM   1048  CA  GLY A  67     -29.199  21.616  74.278  1.00  0.00           C  
ATOM   1049  C   GLY A  67     -28.059  20.904  73.563  1.00  0.00           C  
ATOM   1050  O   GLY A  67     -26.926  20.939  74.033  1.00  0.00           O  
ATOM   1051  H   GLY A  67     -30.936  22.252  73.211  1.00  0.00           H  
ATOM   1052 1HA  GLY A  67     -28.930  22.672  74.296  1.00  0.00           H  
ATOM   1053 2HA  GLY A  67     -29.204  21.225  75.295  1.00  0.00           H  
ATOM   1054  N   LYS A  68     -28.335  20.253  72.441  1.00  0.00           N  
ATOM   1055  CA  LYS A  68     -27.265  19.582  71.713  1.00  0.00           C  
ATOM   1056  C   LYS A  68     -26.273  20.629  71.202  1.00  0.00           C  
ATOM   1057  O   LYS A  68     -26.666  21.661  70.668  1.00  0.00           O  
ATOM   1058  CB  LYS A  68     -27.824  18.756  70.553  1.00  0.00           C  
ATOM   1059  CG  LYS A  68     -26.777  17.958  69.787  1.00  0.00           C  
ATOM   1060  CD  LYS A  68     -27.418  17.099  68.709  1.00  0.00           C  
ATOM   1061  CE  LYS A  68     -26.377  16.289  67.951  1.00  0.00           C  
ATOM   1062  NZ  LYS A  68     -26.990  15.440  66.894  1.00  0.00           N1+
ATOM   1063  H   LYS A  68     -29.276  20.212  72.077  1.00  0.00           H  
ATOM   1064  HA  LYS A  68     -26.725  18.913  72.384  1.00  0.00           H  
ATOM   1065 1HB  LYS A  68     -28.563  18.075  70.975  1.00  0.00           H  
ATOM   1066 2HB  LYS A  68     -28.318  19.450  69.874  1.00  0.00           H  
ATOM   1067 1HG  LYS A  68     -26.076  18.656  69.328  1.00  0.00           H  
ATOM   1068 2HG  LYS A  68     -26.245  17.319  70.494  1.00  0.00           H  
ATOM   1069 1HD  LYS A  68     -28.131  16.421  69.182  1.00  0.00           H  
ATOM   1070 2HD  LYS A  68     -27.947  17.749  68.013  1.00  0.00           H  
ATOM   1071 1HE  LYS A  68     -25.672  16.983  67.496  1.00  0.00           H  
ATOM   1072 2HE  LYS A  68     -25.851  15.655  68.665  1.00  0.00           H  
ATOM   1073 1HZ  LYS A  68     -26.266  14.922  66.416  1.00  0.00           H  
ATOM   1074 2HZ  LYS A  68     -27.642  14.797  67.316  1.00  0.00           H  
ATOM   1075 3HZ  LYS A  68     -27.475  16.029  66.230  1.00  0.00           H  
ATOM   1076  N   SER A  69     -24.988  20.354  71.391  1.00  0.00           N  
ATOM   1077  CA  SER A  69     -23.919  21.266  71.002  1.00  0.00           C  
ATOM   1078  C   SER A  69     -23.288  20.968  69.657  1.00  0.00           C  
ATOM   1079  O   SER A  69     -23.197  19.814  69.226  1.00  0.00           O  
ATOM   1080  CB  SER A  69     -22.848  21.261  72.073  1.00  0.00           C  
ATOM   1081  OG  SER A  69     -22.246  20.005  72.212  1.00  0.00           O  
ATOM   1082  H   SER A  69     -24.748  19.473  71.821  1.00  0.00           H  
ATOM   1083  HA  SER A  69     -24.226  22.314  70.993  1.00  0.00           H  
ATOM   1084 1HB  SER A  69     -22.084  21.992  71.806  1.00  0.00           H  
ATOM   1085 2HB  SER A  69     -23.302  21.543  73.023  1.00  0.00           H  
ATOM   1086  HG  SER A  69     -21.574  20.043  72.897  1.00  0.00           H  
ATOM   1087  N   PHE A  70     -22.792  22.027  69.032  1.00  0.00           N  
ATOM   1088  CA  PHE A  70     -22.158  21.920  67.724  1.00  0.00           C  
ATOM   1089  C   PHE A  70     -20.928  22.812  67.632  1.00  0.00           C  
ATOM   1090  O   PHE A  70     -20.857  23.856  68.281  1.00  0.00           O  
ATOM   1091  CB  PHE A  70     -23.152  22.277  66.617  1.00  0.00           C  
ATOM   1092  CG  PHE A  70     -24.259  21.274  66.448  1.00  0.00           C  
ATOM   1093  CD1 PHE A  70     -25.467  21.440  67.108  1.00  0.00           C  
ATOM   1094  CD2 PHE A  70     -24.093  20.167  65.634  1.00  0.00           C  
ATOM   1095  CE1 PHE A  70     -26.487  20.520  66.954  1.00  0.00           C  
ATOM   1096  CE2 PHE A  70     -25.111  19.246  65.477  1.00  0.00           C  
ATOM   1097  CZ  PHE A  70     -26.309  19.420  66.140  1.00  0.00           C  
ATOM   1098  H   PHE A  70     -22.857  22.934  69.473  1.00  0.00           H  
ATOM   1099  HA  PHE A  70     -21.813  20.897  67.563  1.00  0.00           H  
ATOM   1100 1HB  PHE A  70     -23.627  23.232  66.835  1.00  0.00           H  
ATOM   1101 2HB  PHE A  70     -22.639  22.337  65.658  1.00  0.00           H  
ATOM   1102  HD1 PHE A  70     -25.610  22.308  67.751  1.00  0.00           H  
ATOM   1103  HD2 PHE A  70     -23.147  20.026  65.113  1.00  0.00           H  
ATOM   1104  HE1 PHE A  70     -27.433  20.661  67.478  1.00  0.00           H  
ATOM   1105  HE2 PHE A  70     -24.967  18.378  64.832  1.00  0.00           H  
ATOM   1106  HZ  PHE A  70     -27.111  18.694  66.019  1.00  0.00           H  
ATOM   1107  N   SER A  71     -19.940  22.425  66.688  1.00  0.00           N  
ATOM   1108  CA  SER A  71     -18.683  23.157  66.607  1.00  0.00           C  
ATOM   1109  C   SER A  71     -18.863  24.480  65.874  1.00  0.00           C  
ATOM   1110  O   SER A  71     -18.158  25.452  66.143  1.00  0.00           O  
ATOM   1111  CB  SER A  71     -17.630  22.312  65.919  1.00  0.00           C  
ATOM   1112  OG  SER A  71     -17.951  22.057  64.580  1.00  0.00           O  
ATOM   1113  H   SER A  71     -20.085  21.630  66.084  1.00  0.00           H  
ATOM   1114  HA  SER A  71     -18.220  23.332  67.580  1.00  0.00           H  
ATOM   1115 1HB  SER A  71     -16.677  22.839  65.961  1.00  0.00           H  
ATOM   1116 2HB  SER A  71     -17.542  21.363  66.448  1.00  0.00           H  
ATOM   1117  HG  SER A  71     -17.262  21.520  64.182  1.00  0.00           H  
ATOM   1118  N   ASP A  72     -19.813  24.511  64.944  1.00  0.00           N  
ATOM   1119  CA  ASP A  72     -20.077  25.712  64.160  1.00  0.00           C  
ATOM   1120  C   ASP A  72     -21.553  26.092  64.214  1.00  0.00           C  
ATOM   1121  O   ASP A  72     -22.421  25.228  64.337  1.00  0.00           O  
ATOM   1122  CB  ASP A  72     -19.641  25.510  62.707  1.00  0.00           C  
ATOM   1123  CG  ASP A  72     -20.412  24.427  61.962  1.00  0.00           C  
ATOM   1124  OD1 ASP A  72     -21.583  24.611  61.732  1.00  0.00           O  
ATOM   1125  OD2 ASP A  72     -19.793  23.502  61.495  1.00  0.00           O1-
ATOM   1126  H   ASP A  72     -20.364  23.682  64.779  1.00  0.00           H  
ATOM   1127  HA  ASP A  72     -19.525  26.554  64.575  1.00  0.00           H  
ATOM   1128 1HB  ASP A  72     -19.647  26.428  62.119  1.00  0.00           H  
ATOM   1129 2HB  ASP A  72     -18.612  25.181  62.859  1.00  0.00           H  
ATOM   1130  N   CYS A  73     -21.827  27.388  64.120  1.00  0.00           N  
ATOM   1131  CA  CYS A  73     -23.197  27.885  64.164  1.00  0.00           C  
ATOM   1132  C   CYS A  73     -24.011  27.367  62.987  1.00  0.00           C  
ATOM   1133  O   CYS A  73     -25.206  27.104  63.114  1.00  0.00           O  
ATOM   1134  CB  CYS A  73     -23.007  29.398  64.066  1.00  0.00           C  
ATOM   1135  SG  CYS A  73     -24.535  30.355  64.230  1.00  0.00           S  
ATOM   1136  H   CYS A  73     -21.068  28.047  64.015  1.00  0.00           H  
ATOM   1137  HA  CYS A  73     -23.710  27.657  65.099  1.00  0.00           H  
ATOM   1138 1HB  CYS A  73     -22.344  29.750  64.856  1.00  0.00           H  
ATOM   1139 2HB  CYS A  73     -22.591  29.663  63.093  1.00  0.00           H  
ATOM   1140  HG  CYS A  73     -23.964  31.550  64.093  1.00  0.00           H  
ATOM   1141  N   ARG A  74     -23.356  27.222  61.840  1.00  0.00           N  
ATOM   1142  CA  ARG A  74     -24.066  26.811  60.643  1.00  0.00           C  
ATOM   1143  C   ARG A  74     -24.487  25.355  60.781  1.00  0.00           C  
ATOM   1144  O   ARG A  74     -25.477  24.937  60.187  1.00  0.00           O  
ATOM   1145  CB  ARG A  74     -23.265  27.059  59.373  1.00  0.00           C  
ATOM   1146  CG  ARG A  74     -23.100  28.522  58.996  1.00  0.00           C  
ATOM   1147  CD  ARG A  74     -22.264  28.753  57.789  1.00  0.00           C  
ATOM   1148  NE  ARG A  74     -22.081  30.152  57.442  1.00  0.00           N  
ATOM   1149  CZ  ARG A  74     -21.229  30.601  56.500  1.00  0.00           C  
ATOM   1150  NH1 ARG A  74     -20.456  29.772  55.836  1.00  0.00           N1+
ATOM   1151  NH2 ARG A  74     -21.173  31.903  56.278  1.00  0.00           N  
ATOM   1152  H   ARG A  74     -22.363  27.392  61.788  1.00  0.00           H  
ATOM   1153  HA  ARG A  74     -24.970  27.408  60.529  1.00  0.00           H  
ATOM   1154 1HB  ARG A  74     -22.281  26.614  59.526  1.00  0.00           H  
ATOM   1155 2HB  ARG A  74     -23.778  26.534  58.567  1.00  0.00           H  
ATOM   1156 1HG  ARG A  74     -24.090  28.943  58.805  1.00  0.00           H  
ATOM   1157 2HG  ARG A  74     -22.638  29.046  59.830  1.00  0.00           H  
ATOM   1158 1HD  ARG A  74     -21.276  28.325  57.957  1.00  0.00           H  
ATOM   1159 2HD  ARG A  74     -22.731  28.263  56.935  1.00  0.00           H  
ATOM   1160  HE  ARG A  74     -22.531  30.975  57.821  1.00  0.00           H  
ATOM   1161 1HH1 ARG A  74     -20.496  28.782  56.031  1.00  0.00           H  
ATOM   1162 2HH1 ARG A  74     -19.824  30.128  55.134  1.00  0.00           H  
ATOM   1163 1HH2 ARG A  74     -21.763  32.529  56.809  1.00  0.00           H  
ATOM   1164 2HH2 ARG A  74     -20.545  32.266  55.578  1.00  0.00           H  
ATOM   1165  N   ASP A  75     -23.757  24.595  61.601  1.00  0.00           N  
ATOM   1166  CA  ASP A  75     -24.067  23.187  61.818  1.00  0.00           C  
ATOM   1167  C   ASP A  75     -25.327  23.023  62.659  1.00  0.00           C  
ATOM   1168  O   ASP A  75     -26.169  22.174  62.370  1.00  0.00           O  
ATOM   1169  CB  ASP A  75     -22.889  22.477  62.491  1.00  0.00           C  
ATOM   1170  CG  ASP A  75     -22.930  20.959  62.392  1.00  0.00           C  
ATOM   1171  OD1 ASP A  75     -23.720  20.451  61.627  1.00  0.00           O  
ATOM   1172  OD2 ASP A  75     -22.075  20.320  62.958  1.00  0.00           O1-
ATOM   1173  H   ASP A  75     -22.971  25.005  62.085  1.00  0.00           H  
ATOM   1174  HA  ASP A  75     -24.265  22.700  60.863  1.00  0.00           H  
ATOM   1175 1HB  ASP A  75     -21.916  22.835  62.154  1.00  0.00           H  
ATOM   1176 2HB  ASP A  75     -23.050  22.776  63.525  1.00  0.00           H  
ATOM   1177  N   LEU A  76     -25.446  23.838  63.702  1.00  0.00           N  
ATOM   1178  CA  LEU A  76     -26.635  23.831  64.545  1.00  0.00           C  
ATOM   1179  C   LEU A  76     -27.868  24.265  63.763  1.00  0.00           C  
ATOM   1180  O   LEU A  76     -28.934  23.660  63.882  1.00  0.00           O  
ATOM   1181  CB  LEU A  76     -26.424  24.743  65.761  1.00  0.00           C  
ATOM   1182  CG  LEU A  76     -27.677  24.990  66.615  1.00  0.00           C  
ATOM   1183  CD1 LEU A  76     -28.190  23.674  67.183  1.00  0.00           C  
ATOM   1184  CD2 LEU A  76     -27.344  25.966  67.733  1.00  0.00           C  
ATOM   1185  H   LEU A  76     -24.695  24.476  63.915  1.00  0.00           H  
ATOM   1186  HA  LEU A  76     -26.831  22.818  64.895  1.00  0.00           H  
ATOM   1187 1HB  LEU A  76     -25.709  24.139  66.315  1.00  0.00           H  
ATOM   1188 2HB  LEU A  76     -25.962  25.690  65.482  1.00  0.00           H  
ATOM   1189  HG  LEU A  76     -28.420  25.461  65.970  1.00  0.00           H  
ATOM   1190 1HD1 LEU A  76     -29.078  23.859  67.786  1.00  0.00           H  
ATOM   1191 2HD1 LEU A  76     -28.442  23.000  66.366  1.00  0.00           H  
ATOM   1192 3HD1 LEU A  76     -27.417  23.220  67.803  1.00  0.00           H  
ATOM   1193 1HD2 LEU A  76     -28.234  26.142  68.338  1.00  0.00           H  
ATOM   1194 2HD2 LEU A  76     -26.555  25.549  68.360  1.00  0.00           H  
ATOM   1195 3HD2 LEU A  76     -27.006  26.911  67.304  1.00  0.00           H  
ATOM   1196  N   ALA A  77     -27.716  25.315  62.966  1.00  0.00           N  
ATOM   1197  CA  ALA A  77     -28.764  25.734  62.040  1.00  0.00           C  
ATOM   1198  C   ALA A  77     -29.107  24.621  61.058  1.00  0.00           C  
ATOM   1199  O   ALA A  77     -30.279  24.324  60.826  1.00  0.00           O  
ATOM   1200  CB  ALA A  77     -28.344  26.992  61.297  1.00  0.00           C  
ATOM   1201  H   ALA A  77     -26.853  25.838  62.997  1.00  0.00           H  
ATOM   1202  HA  ALA A  77     -29.667  25.949  62.613  1.00  0.00           H  
ATOM   1203 1HB  ALA A  77     -29.138  27.291  60.613  1.00  0.00           H  
ATOM   1204 2HB  ALA A  77     -28.161  27.794  62.013  1.00  0.00           H  
ATOM   1205 3HB  ALA A  77     -27.435  26.794  60.733  1.00  0.00           H  
ATOM   1206  N   ARG A  78     -28.099  23.918  60.495  1.00  0.00           N  
ATOM   1207  CA  ARG A  78     -28.323  22.967  59.413  1.00  0.00           C  
ATOM   1208  C   ARG A  78     -29.179  21.796  59.880  1.00  0.00           C  
ATOM   1209  O   ARG A  78     -29.998  21.274  59.121  1.00  0.00           O  
ATOM   1210  CB  ARG A  78     -27.019  22.490  58.790  1.00  0.00           C  
ATOM   1211  CG  ARG A  78     -27.182  21.549  57.609  1.00  0.00           C  
ATOM   1212  CD  ARG A  78     -25.910  21.199  56.923  1.00  0.00           C  
ATOM   1213  NE  ARG A  78     -26.059  20.270  55.814  1.00  0.00           N  
ATOM   1214  CZ  ARG A  78     -25.036  19.755  55.107  1.00  0.00           C  
ATOM   1215  NH1 ARG A  78     -23.793  20.104  55.358  1.00  0.00           N1+
ATOM   1216  NH2 ARG A  78     -25.316  18.909  54.131  1.00  0.00           N  
ATOM   1217  H   ARG A  78     -27.154  24.088  60.814  1.00  0.00           H  
ATOM   1218  HA  ARG A  78     -28.872  23.449  58.605  1.00  0.00           H  
ATOM   1219 1HB  ARG A  78     -26.476  23.378  58.469  1.00  0.00           H  
ATOM   1220 2HB  ARG A  78     -26.457  21.987  59.575  1.00  0.00           H  
ATOM   1221 1HG  ARG A  78     -27.638  20.623  57.962  1.00  0.00           H  
ATOM   1222 2HG  ARG A  78     -27.839  22.020  56.878  1.00  0.00           H  
ATOM   1223 1HD  ARG A  78     -25.460  22.109  56.529  1.00  0.00           H  
ATOM   1224 2HD  ARG A  78     -25.234  20.741  57.645  1.00  0.00           H  
ATOM   1225  HE  ARG A  78     -26.901  19.877  55.411  1.00  0.00           H  
ATOM   1226 1HH1 ARG A  78     -23.598  20.765  56.096  1.00  0.00           H  
ATOM   1227 2HH1 ARG A  78     -23.041  19.706  54.816  1.00  0.00           H  
ATOM   1228 1HH2 ARG A  78     -26.278  18.667  53.936  1.00  0.00           H  
ATOM   1229 2HH2 ARG A  78     -24.569  18.509  53.584  1.00  0.00           H  
ATOM   1230  N   HIS A  79     -28.985  21.387  61.128  1.00  0.00           N  
ATOM   1231  CA  HIS A  79     -29.706  20.248  61.682  1.00  0.00           C  
ATOM   1232  C   HIS A  79     -31.157  20.607  61.986  1.00  0.00           C  
ATOM   1233  O   HIS A  79     -32.070  19.845  61.676  1.00  0.00           O  
ATOM   1234  CB  HIS A  79     -29.018  19.738  62.953  1.00  0.00           C  
ATOM   1235  CG  HIS A  79     -29.694  18.552  63.569  1.00  0.00           C  
ATOM   1236  CD2 HIS A  79     -30.404  18.425  64.714  1.00  0.00           C  
ATOM   1237  ND1 HIS A  79     -29.680  17.302  62.984  1.00  0.00           N  
ATOM   1238  CE1 HIS A  79     -30.354  16.456  63.746  1.00  0.00           C  
ATOM   1239  NE2 HIS A  79     -30.800  17.113  64.800  1.00  0.00           N  
ATOM   1240  H   HIS A  79     -28.320  21.877  61.709  1.00  0.00           H  
ATOM   1241  HA  HIS A  79     -29.734  19.441  60.952  1.00  0.00           H  
ATOM   1242 1HB  HIS A  79     -27.996  19.433  62.729  1.00  0.00           H  
ATOM   1243 2HB  HIS A  79     -29.005  20.519  63.713  1.00  0.00           H  
ATOM   1244  HD2 HIS A  79     -30.678  19.132  65.497  1.00  0.00           H  
ATOM   1245  HE1 HIS A  79     -30.457  15.411  63.457  1.00  0.00           H  
ATOM   1246  HE2 HIS A  79     -31.348  16.722  65.554  1.00  0.00           H  
ATOM   1247  N   GLN A  80     -31.357  21.774  62.591  1.00  0.00           N  
ATOM   1248  CA  GLN A  80     -32.694  22.230  62.948  1.00  0.00           C  
ATOM   1249  C   GLN A  80     -33.624  22.215  61.741  1.00  0.00           C  
ATOM   1250  O   GLN A  80     -34.829  22.011  61.877  1.00  0.00           O  
ATOM   1251  CB  GLN A  80     -32.637  23.639  63.543  1.00  0.00           C  
ATOM   1252  CG  GLN A  80     -32.035  23.704  64.936  1.00  0.00           C  
ATOM   1253  CD  GLN A  80     -31.910  25.128  65.446  1.00  0.00           C  
ATOM   1254  NE2 GLN A  80     -31.443  25.274  66.680  1.00  0.00           N  
ATOM   1255  OE1 GLN A  80     -32.230  26.087  64.737  1.00  0.00           O  
ATOM   1256  H   GLN A  80     -30.564  22.359  62.807  1.00  0.00           H  
ATOM   1257  HA  GLN A  80     -33.129  21.548  63.681  1.00  0.00           H  
ATOM   1258 1HB  GLN A  80     -32.047  24.246  62.855  1.00  0.00           H  
ATOM   1259 2HB  GLN A  80     -33.662  24.012  63.567  1.00  0.00           H  
ATOM   1260 1HG  GLN A  80     -32.385  23.083  65.759  1.00  0.00           H  
ATOM   1261 2HG  GLN A  80     -31.047  23.364  64.618  1.00  0.00           H  
ATOM   1262 1HE2 GLN A  80     -31.337  26.189  67.070  1.00  0.00           H  
ATOM   1263 2HE2 GLN A  80     -31.193  24.471  67.219  1.00  0.00           H  
ATOM   1264  N   ARG A  81     -33.055  22.436  60.560  1.00  0.00           N  
ATOM   1265  CA  ARG A  81     -33.770  22.395  59.295  1.00  0.00           C  
ATOM   1266  C   ARG A  81     -34.467  21.051  59.035  1.00  0.00           C  
ATOM   1267  O   ARG A  81     -35.534  21.003  58.417  1.00  0.00           O  
ATOM   1268  CB  ARG A  81     -32.861  22.778  58.136  1.00  0.00           C  
ATOM   1269  CG  ARG A  81     -32.467  24.246  58.091  1.00  0.00           C  
ATOM   1270  CD  ARG A  81     -31.529  24.594  56.993  1.00  0.00           C  
ATOM   1271  NE  ARG A  81     -31.124  25.989  56.965  1.00  0.00           N  
ATOM   1272  CZ  ARG A  81     -30.205  26.503  56.124  1.00  0.00           C  
ATOM   1273  NH1 ARG A  81     -29.567  25.737  55.267  1.00  0.00           N1+
ATOM   1274  NH2 ARG A  81     -29.945  27.796  56.199  1.00  0.00           N  
ATOM   1275  H   ARG A  81     -32.065  22.641  60.562  1.00  0.00           H  
ATOM   1276  HA  ARG A  81     -34.572  23.135  59.302  1.00  0.00           H  
ATOM   1277 1HB  ARG A  81     -31.964  22.167  58.220  1.00  0.00           H  
ATOM   1278 2HB  ARG A  81     -33.391  22.520  57.220  1.00  0.00           H  
ATOM   1279 1HG  ARG A  81     -33.367  24.843  57.963  1.00  0.00           H  
ATOM   1280 2HG  ARG A  81     -31.988  24.505  59.036  1.00  0.00           H  
ATOM   1281 1HD  ARG A  81     -30.624  23.994  57.096  1.00  0.00           H  
ATOM   1282 2HD  ARG A  81     -32.004  24.372  56.037  1.00  0.00           H  
ATOM   1283  HE  ARG A  81     -31.441  26.764  57.533  1.00  0.00           H  
ATOM   1284 1HH1 ARG A  81     -29.766  24.746  55.235  1.00  0.00           H  
ATOM   1285 2HH1 ARG A  81     -28.883  26.142  54.646  1.00  0.00           H  
ATOM   1286 1HH2 ARG A  81     -30.431  28.369  56.876  1.00  0.00           H  
ATOM   1287 2HH2 ARG A  81     -29.262  28.207  55.582  1.00  0.00           H  
ATOM   1288  N   THR A  82     -33.862  19.958  59.495  1.00  0.00           N  
ATOM   1289  CA  THR A  82     -34.430  18.631  59.252  1.00  0.00           C  
ATOM   1290  C   THR A  82     -35.804  18.412  59.875  1.00  0.00           C  
ATOM   1291  O   THR A  82     -36.546  17.515  59.448  1.00  0.00           O  
ATOM   1292  CB  THR A  82     -33.484  17.533  59.774  1.00  0.00           C  
ATOM   1293  CG2 THR A  82     -32.139  17.610  59.070  1.00  0.00           C  
ATOM   1294  OG1 THR A  82     -33.293  17.696  61.185  1.00  0.00           O  
ATOM   1295  H   THR A  82     -33.002  20.036  60.018  1.00  0.00           H  
ATOM   1296  HA  THR A  82     -34.591  18.487  58.183  1.00  0.00           H  
ATOM   1297  HB  THR A  82     -33.936  16.560  59.586  1.00  0.00           H  
ATOM   1298  HG1 THR A  82     -32.703  17.010  61.507  1.00  0.00           H  
ATOM   1299 1HG2 THR A  82     -31.484  16.826  59.452  1.00  0.00           H  
ATOM   1300 2HG2 THR A  82     -32.280  17.477  57.998  1.00  0.00           H  
ATOM   1301 3HG2 THR A  82     -31.686  18.584  59.259  1.00  0.00           H  
ATOM   1302  N   HIS A  83     -36.166  19.234  60.857  1.00  0.00           N  
ATOM   1303  CA  HIS A  83     -37.457  19.112  61.520  1.00  0.00           C  
ATOM   1304  C   HIS A  83     -38.581  19.650  60.641  1.00  0.00           C  
ATOM   1305  O   HIS A  83     -39.758  19.528  60.979  1.00  0.00           O  
ATOM   1306  CB  HIS A  83     -37.446  19.849  62.864  1.00  0.00           C  
ATOM   1307  CG  HIS A  83     -36.535  19.234  63.881  1.00  0.00           C  
ATOM   1308  CD2 HIS A  83     -36.762  18.297  64.831  1.00  0.00           C  
ATOM   1309  ND1 HIS A  83     -35.203  19.579  63.989  1.00  0.00           N  
ATOM   1310  CE1 HIS A  83     -34.651  18.877  64.967  1.00  0.00           C  
ATOM   1311  NE2 HIS A  83     -35.575  18.094  65.491  1.00  0.00           N  
ATOM   1312  H   HIS A  83     -35.529  19.961  61.148  1.00  0.00           H  
ATOM   1313  HA  HIS A  83     -37.679  18.063  61.700  1.00  0.00           H  
ATOM   1314 1HB  HIS A  83     -37.110  20.879  62.728  1.00  0.00           H  
ATOM   1315 2HB  HIS A  83     -38.445  19.849  63.300  1.00  0.00           H  
ATOM   1316  HD2 HIS A  83     -37.650  17.736  65.121  1.00  0.00           H  
ATOM   1317  HE1 HIS A  83     -33.598  19.007  65.213  1.00  0.00           H  
ATOM   1318  HE2 HIS A  83     -35.440  17.448  66.255  1.00  0.00           H  
ATOM   1319  N   THR A  84     -38.209  20.244  59.513  1.00  0.00           N  
ATOM   1320  CA  THR A  84     -39.180  20.863  58.617  1.00  0.00           C  
ATOM   1321  C   THR A  84     -39.792  19.834  57.675  1.00  0.00           C  
ATOM   1322  O   THR A  84     -41.008  19.805  57.480  1.00  0.00           O  
ATOM   1323  CB  THR A  84     -38.541  21.989  57.785  1.00  0.00           C  
ATOM   1324  CG2 THR A  84     -39.569  22.611  56.854  1.00  0.00           C  
ATOM   1325  OG1 THR A  84     -38.024  23.001  58.662  1.00  0.00           O  
ATOM   1326  H   THR A  84     -37.230  20.268  59.268  1.00  0.00           H  
ATOM   1327  HA  THR A  84     -40.004  21.279  59.197  1.00  0.00           H  
ATOM   1328  HB  THR A  84     -37.723  21.575  57.198  1.00  0.00           H  
ATOM   1329  HG1 THR A  84     -37.626  23.701  58.141  1.00  0.00           H  
ATOM   1330 1HG2 THR A  84     -39.099  23.406  56.273  1.00  0.00           H  
ATOM   1331 2HG2 THR A  84     -39.957  21.848  56.177  1.00  0.00           H  
ATOM   1332 3HG2 THR A  84     -40.387  23.027  57.440  1.00  0.00           H  
ATOM   1333  N   GLY A  85     -38.945  18.991  57.095  1.00  0.00           N  
ATOM   1334  CA  GLY A  85     -39.398  17.987  56.140  1.00  0.00           C  
ATOM   1335  C   GLY A  85     -39.305  18.502  54.709  1.00  0.00           C  
ATOM   1336  O   GLY A  85     -38.727  18.028  54.046  1.00  0.00           O  
ATOM   1337  OXT GLY A  85     -39.921  19.479  54.382  1.00  0.00           O1-
ATOM   1338  H   GLY A  85     -37.963  19.049  57.321  1.00  0.00           H  
ATOM   1339 1HA  GLY A  85     -38.774  17.098  56.239  1.00  0.00           H  
ATOM   1340 2HA  GLY A  85     -40.434  17.730  56.358  1.00  0.00           H  
TER    1341      GLY A  85 
ATOM   1342  N   LYS A  91      11.150  55.210  50.264  1.00 42.10           N  
ATOM   1343  CA  LYS A  91      12.060  55.785  49.294  1.00 43.12           C  
ATOM   1344  C   LYS A  91      11.566  57.115  48.758  1.00 42.98           C  
ATOM   1345  O   LYS A  91      12.377  58.014  48.504  1.00 43.54           O  
ATOM   1346  CB  LYS A  91      12.300  54.783  48.158  1.00 45.24           C  
ATOM   1347  CG  LYS A  91      13.290  53.685  48.562  1.00 47.98           C  
ATOM   1348  CD  LYS A  91      13.161  52.425  47.719  1.00 49.89           C  
ATOM   1349  CE  LYS A  91      14.214  51.388  48.113  1.00 51.21           C  
ATOM   1350  NZ  LYS A  91      14.180  51.023  49.570  1.00 52.03           N1+
ATOM   1351  N   ASP A  92      10.248  57.266  48.613  1.00 41.90           N  
ATOM   1352  CA  ASP A  92       9.706  58.524  48.096  1.00 41.03           C  
ATOM   1353  C   ASP A  92       9.508  59.592  49.171  1.00 40.09           C  
ATOM   1354  O   ASP A  92       8.768  60.555  48.979  1.00 39.84           O  
ATOM   1355  CB  ASP A  92       8.401  58.278  47.326  1.00 40.19           C  
ATOM   1356  CG  ASP A  92       7.268  57.819  48.222  1.00 41.55           C  
ATOM   1357  OD1 ASP A  92       7.528  57.466  49.385  1.00 39.13           O  
ATOM   1358  OD2 ASP A  92       6.114  57.799  47.745  1.00 42.19           O1-
ATOM   1359  N   LEU A  93      10.183  59.421  50.302  1.00 40.11           N  
ATOM   1360  CA  LEU A  93      10.133  60.390  51.396  1.00 40.56           C  
ATOM   1361  C   LEU A  93      10.962  61.589  50.932  1.00 40.93           C  
ATOM   1362  O   LEU A  93      12.116  61.426  50.537  1.00 41.21           O  
ATOM   1363  CB  LEU A  93      10.766  59.789  52.661  1.00 41.75           C  
ATOM   1364  CG  LEU A  93      10.913  60.637  53.932  1.00 43.71           C  
ATOM   1365  CD1 LEU A  93      11.473  59.755  55.041  1.00 44.61           C  
ATOM   1366  CD2 LEU A  93      11.847  61.822  53.711  1.00 43.58           C  
ATOM   1367  N   VAL A  94      10.389  62.786  50.993  1.00 40.45           N  
ATOM   1368  CA  VAL A  94      11.095  63.989  50.560  1.00 40.47           C  
ATOM   1369  C   VAL A  94      10.970  65.103  51.584  1.00 41.28           C  
ATOM   1370  O   VAL A  94       9.867  65.602  51.835  1.00 41.46           O  
ATOM   1371  CB  VAL A  94      10.532  64.511  49.226  1.00 40.17           C  
ATOM   1372  CG1 VAL A  94      11.283  65.752  48.793  1.00 40.88           C  
ATOM   1373  CG2 VAL A  94      10.620  63.432  48.171  1.00 41.05           C  
ATOM   1374  N   MET A  95      12.088  65.503  52.174  1.00 41.42           N  
ATOM   1375  CA  MET A  95      12.059  66.571  53.158  1.00 42.33           C  
ATOM   1376  C   MET A  95      12.131  67.908  52.440  1.00 42.71           C  
ATOM   1377  O   MET A  95      13.047  68.172  51.668  1.00 43.33           O  
ATOM   1378  CB  MET A  95      13.211  66.425  54.146  1.00 43.61           C  
ATOM   1379  CG  MET A  95      13.107  65.186  55.002  1.00 44.09           C  
ATOM   1380  SD  MET A  95      11.518  65.151  55.850  1.00 47.40           S  
ATOM   1381  CE  MET A  95      11.908  65.925  57.399  1.00 45.31           C  
ATOM   1382  N   THR A  96      11.140  68.751  52.690  1.00 42.71           N  
ATOM   1383  CA  THR A  96      11.071  70.048  52.048  1.00 42.66           C  
ATOM   1384  C   THR A  96      11.475  71.186  52.980  1.00 42.89           C  
ATOM   1385  O   THR A  96      11.760  72.290  52.516  1.00 44.04           O  
ATOM   1386  CB  THR A  96       9.649  70.316  51.552  1.00 42.27           C  
ATOM   1387  CG2 THR A  96       9.205  69.215  50.602  1.00 40.97           C  
ATOM   1388  OG1 THR A  96       8.755  70.356  52.675  1.00 41.56           O  
ATOM   1389  N   ASN A  97      11.507  70.920  54.285  1.00 41.88           N  
ATOM   1390  CA  ASN A  97      11.857  71.958  55.255  1.00 42.00           C  
ATOM   1391  C   ASN A  97      12.685  71.484  56.434  1.00 41.44           C  
ATOM   1392  O   ASN A  97      12.433  70.423  57.009  1.00 40.73           O  
ATOM   1393  CB  ASN A  97      10.586  72.620  55.786  1.00 43.93           C  
ATOM   1394  CG  ASN A  97       9.862  73.405  54.726  1.00 45.50           C  
ATOM   1395  ND2 ASN A  97       8.709  72.903  54.293  1.00 44.84           N  
ATOM   1396  OD1 ASN A  97      10.337  74.456  54.291  1.00 46.93           O  
ATOM   1397  N   GLN A  98      13.670  72.295  56.805  1.00 41.96           N  
ATOM   1398  CA  GLN A  98      14.547  71.984  57.927  1.00 41.20           C  
ATOM   1399  C   GLN A  98      13.808  71.967  59.259  1.00 38.93           C  
ATOM   1400  O   GLN A  98      12.934  72.799  59.513  1.00 37.92           O  
ATOM   1401  CB  GLN A  98      15.690  73.000  58.015  1.00 43.42           C  
ATOM   1402  CG  GLN A  98      16.962  72.590  57.278  1.00 47.79           C  
ATOM   1403  CD  GLN A  98      18.142  73.473  57.649  1.00 50.39           C  
ATOM   1404  NE2 GLN A  98      17.866  74.536  58.408  1.00 48.28           N  
ATOM   1405  OE1 GLN A  98      19.292  73.203  57.266  1.00 52.42           O  
ATOM   1406  N   GLU A  99      14.176  71.009  60.101  1.00 37.24           N  
ATOM   1407  CA  GLU A  99      13.587  70.864  61.423  1.00 36.42           C  
ATOM   1408  C   GLU A  99      13.761  72.185  62.160  1.00 35.68           C  
ATOM   1409  O   GLU A  99      14.764  72.883  61.969  1.00 34.42           O  
ATOM   1410  CB  GLU A  99      14.303  69.742  62.181  1.00 34.99           C  
ATOM   1411  CG  GLU A  99      13.988  69.648  63.668  1.00 34.85           C  
ATOM   1412  CD  GLU A  99      12.555  69.232  63.961  1.00 34.73           C  
ATOM   1413  OE1 GLU A  99      11.614  69.958  63.554  1.00 30.29           O  
ATOM   1414  OE2 GLU A  99      12.378  68.178  64.617  1.00 34.33           O1-
ATOM   1415  N   ILE A 100      12.784  72.534  62.985  1.00 34.78           N  
ATOM   1416  CA  ILE A 100      12.859  73.766  63.759  1.00 35.77           C  
ATOM   1417  C   ILE A 100      13.365  73.446  65.160  1.00 36.21           C  
ATOM   1418  O   ILE A 100      13.055  72.400  65.730  1.00 35.87           O  
ATOM   1419  CB  ILE A 100      11.492  74.475  63.878  1.00 35.70           C  
ATOM   1420  CG1 ILE A 100      10.440  73.503  64.421  1.00 35.46           C  
ATOM   1421  CG2 ILE A 100      11.092  75.060  62.521  1.00 34.38           C  
ATOM   1422  CD1 ILE A 100       9.089  74.158  64.713  1.00 34.75           C  
ATOM   1423  N   GLU A 101      14.148  74.367  65.698  1.00 36.54           N  
ATOM   1424  CA  GLU A 101      14.742  74.248  67.018  1.00 37.35           C  
ATOM   1425  C   GLU A 101      13.820  74.829  68.099  1.00 36.99           C  
ATOM   1426  O   GLU A 101      13.732  74.297  69.210  1.00 35.60           O  
ATOM   1427  CB  GLU A 101      16.079  75.002  67.008  1.00 40.32           C  
ATOM   1428  CG  GLU A 101      16.283  75.816  65.708  1.00 43.10           C  
ATOM   1429  CD  GLU A 101      15.148  76.803  65.454  1.00 43.76           C  
ATOM   1430  OE1 GLU A 101      14.825  77.074  64.280  1.00 43.06           O  
ATOM   1431  OE2 GLU A 101      14.583  77.318  66.439  1.00 47.50           O1-
ATOM   1432  N   GLN A 102      13.135  75.917  67.767  1.00 36.29           N  
ATOM   1433  CA  GLN A 102      12.243  76.570  68.722  1.00 37.29           C  
ATOM   1434  C   GLN A 102      10.792  76.146  68.582  1.00 35.07           C  
ATOM   1435  O   GLN A 102      10.254  76.079  67.478  1.00 34.72           O  
ATOM   1436  CB  GLN A 102      12.344  78.091  68.578  1.00 39.15           C  
ATOM   1437  CG  GLN A 102      13.730  78.643  68.884  1.00 44.60           C  
ATOM   1438  CD  GLN A 102      13.704  80.146  69.114  1.00 47.28           C  
ATOM   1439  NE2 GLN A 102      14.475  80.881  68.320  1.00 47.11           N  
ATOM   1440  OE1 GLN A 102      12.994  80.638  70.000  1.00 50.45           O  
ATOM   1441  N   THR A 103      10.161  75.875  69.718  1.00 35.44           N  
ATOM   1442  CA  THR A 103       8.766  75.457  69.742  1.00 34.25           C  
ATOM   1443  C   THR A 103       7.866  76.598  69.277  1.00 35.40           C  
ATOM   1444  O   THR A 103       8.094  77.763  69.621  1.00 35.69           O  
ATOM   1445  CB  THR A 103       8.361  75.007  71.153  1.00 33.87           C  
ATOM   1446  CG2 THR A 103       9.055  73.704  71.498  1.00 32.47           C  
ATOM   1447  OG1 THR A 103       8.742  76.004  72.113  1.00 32.84           O  
ATOM   1448  N   THR A 104       6.849  76.260  68.486  1.00 33.55           N  
ATOM   1449  CA  THR A 104       5.924  77.247  67.944  1.00 33.46           C  
ATOM   1450  C   THR A 104       4.504  76.723  68.056  1.00 32.63           C  
ATOM   1451  O   THR A 104       4.270  75.530  67.908  1.00 31.52           O  
ATOM   1452  CB  THR A 104       6.233  77.503  66.481  1.00 34.37           C  
ATOM   1453  CG2 THR A 104       5.527  78.759  65.986  1.00 33.95           C  
ATOM   1454  OG1 THR A 104       7.645  77.679  66.337  1.00 40.70           O  
ATOM   1455  N   PRO A 105       3.530  77.610  68.313  1.00 32.61           N  
ATOM   1456  CA  PRO A 105       2.147  77.147  68.434  1.00 31.93           C  
ATOM   1457  C   PRO A 105       1.425  76.994  67.094  1.00 30.59           C  
ATOM   1458  O   PRO A 105       0.339  77.524  66.906  1.00 31.59           O  
ATOM   1459  CB  PRO A 105       1.522  78.213  69.325  1.00 33.02           C  
ATOM   1460  CG  PRO A 105       2.174  79.455  68.811  1.00 32.84           C  
ATOM   1461  CD  PRO A 105       3.636  79.043  68.642  1.00 33.05           C  
ATOM   1462  N   LYS A 106       2.037  76.266  66.161  1.00 30.26           N  
ATOM   1463  CA  LYS A 106       1.425  76.051  64.848  1.00 30.54           C  
ATOM   1464  C   LYS A 106       1.960  74.767  64.232  1.00 29.19           C  
ATOM   1465  O   LYS A 106       2.936  74.208  64.716  1.00 27.37           O  
ATOM   1466  CB  LYS A 106       1.731  77.225  63.913  1.00 32.58           C  
ATOM   1467  CG  LYS A 106       3.200  77.378  63.566  1.00 35.73           C  
ATOM   1468  CD  LYS A 106       3.427  78.511  62.572  1.00 38.10           C  
ATOM   1469  CE  LYS A 106       4.864  78.510  62.046  1.00 39.46           C  
ATOM   1470  NZ  LYS A 106       5.054  79.506  60.933  1.00 40.46           N1+
ATOM   1471  N   THR A 107       1.309  74.292  63.177  1.00 29.61           N  
ATOM   1472  CA  THR A 107       1.766  73.081  62.511  1.00 29.38           C  
ATOM   1473  C   THR A 107       2.873  73.493  61.545  1.00 29.33           C  
ATOM   1474  O   THR A 107       2.750  74.486  60.822  1.00 30.06           O  
ATOM   1475  CB  THR A 107       0.641  72.398  61.699  1.00 30.19           C  
ATOM   1476  CG2 THR A 107      -0.516  71.995  62.610  1.00 28.61           C  
ATOM   1477  OG1 THR A 107       0.176  73.294  60.679  1.00 30.23           O  
ATOM   1478  N   VAL A 108       3.962  72.743  61.542  1.00 27.75           N  
ATOM   1479  CA  VAL A 108       5.060  73.049  60.640  1.00 28.86           C  
ATOM   1480  C   VAL A 108       5.417  71.809  59.826  1.00 28.32           C  
ATOM   1481  O   VAL A 108       5.939  70.827  60.357  1.00 27.16           O  
ATOM   1482  CB  VAL A 108       6.294  73.617  61.428  1.00 29.33           C  
ATOM   1483  CG1 VAL A 108       6.205  73.242  62.879  1.00 30.61           C  
ATOM   1484  CG2 VAL A 108       7.600  73.125  60.822  1.00 28.85           C  
ATOM   1485  N   ARG A 109       5.091  71.853  58.539  1.00 28.05           N  
ATOM   1486  CA  ARG A 109       5.379  70.731  57.662  1.00 30.38           C  
ATOM   1487  C   ARG A 109       6.875  70.684  57.338  1.00 30.35           C  
ATOM   1488  O   ARG A 109       7.499  71.711  57.071  1.00 30.05           O  
ATOM   1489  CB  ARG A 109       4.569  70.827  56.363  1.00 30.73           C  
ATOM   1490  CG  ARG A 109       4.624  69.530  55.563  1.00 33.79           C  
ATOM   1491  CD  ARG A 109       4.018  69.641  54.173  1.00 37.25           C  
ATOM   1492  NE  ARG A 109       2.557  69.662  54.185  1.00 38.95           N  
ATOM   1493  CZ  ARG A 109       1.813  69.677  53.081  1.00 40.63           C  
ATOM   1494  NH1 ARG A 109       2.400  69.672  51.891  1.00 43.99           N1+
ATOM   1495  NH2 ARG A 109       0.489  69.700  53.158  1.00 40.10           N  
ATOM   1496  N   LEU A 110       7.443  69.485  57.370  1.00 28.79           N  
ATOM   1497  CA  LEU A 110       8.858  69.296  57.085  1.00 29.65           C  
ATOM   1498  C   LEU A 110       9.059  68.497  55.803  1.00 30.88           C  
ATOM   1499  O   LEU A 110      10.052  68.675  55.093  1.00 31.20           O  
ATOM   1500  CB  LEU A 110       9.533  68.557  58.245  1.00 28.41           C  
ATOM   1501  CG  LEU A 110       9.440  69.255  59.600  1.00 26.53           C  
ATOM   1502  CD1 LEU A 110      10.045  68.382  60.681  1.00 27.97           C  
ATOM   1503  CD2 LEU A 110      10.157  70.597  59.522  1.00 23.97           C  
ATOM   1504  N   GLY A 111       8.114  67.611  55.503  1.00 30.15           N  
ATOM   1505  CA  GLY A 111       8.257  66.800  54.319  1.00 30.04           C  
ATOM   1506  C   GLY A 111       6.991  66.095  53.892  1.00 30.54           C  
ATOM   1507  O   GLY A 111       5.916  66.287  54.466  1.00 27.79           O  
ATOM   1508  N   ILE A 112       7.140  65.246  52.886  1.00 29.74           N  
ATOM   1509  CA  ILE A 112       6.013  64.540  52.334  1.00 32.19           C  
ATOM   1510  C   ILE A 112       6.423  63.214  51.726  1.00 33.37           C  
ATOM   1511  O   ILE A 112       7.574  63.016  51.326  1.00 34.52           O  
ATOM   1512  CB  ILE A 112       5.362  65.406  51.246  1.00 32.93           C  
ATOM   1513  CG1 ILE A 112       4.495  66.484  51.895  1.00 33.10           C  
ATOM   1514  CG2 ILE A 112       4.590  64.555  50.281  1.00 34.68           C  
ATOM   1515  CD1 ILE A 112       4.070  67.561  50.935  1.00 36.13           C  
ATOM   1516  N   VAL A 113       5.458  62.305  51.675  1.00 33.52           N  
ATOM   1517  CA  VAL A 113       5.647  60.997  51.078  1.00 34.15           C  
ATOM   1518  C   VAL A 113       4.650  60.959  49.931  1.00 34.26           C  
ATOM   1519  O   VAL A 113       3.608  61.619  49.995  1.00 33.86           O  
ATOM   1520  CB  VAL A 113       5.337  59.879  52.096  1.00 36.13           C  
ATOM   1521  CG1 VAL A 113       5.032  58.572  51.370  1.00 37.54           C  
ATOM   1522  CG2 VAL A 113       6.535  59.695  53.022  1.00 35.54           C  
ATOM   1523  N   GLY A 114       4.969  60.218  48.871  1.00 34.38           N  
ATOM   1524  CA  GLY A 114       4.057  60.123  47.740  1.00 33.79           C  
ATOM   1525  C   GLY A 114       3.678  61.476  47.151  1.00 33.66           C  
ATOM   1526  O   GLY A 114       4.550  62.301  46.894  1.00 33.12           O  
ATOM   1527  N   LYS A 115       2.383  61.702  46.933  1.00 32.28           N  
ATOM   1528  CA  LYS A 115       1.910  62.966  46.372  1.00 31.17           C  
ATOM   1529  C   LYS A 115       1.659  64.003  47.462  1.00 30.02           C  
ATOM   1530  O   LYS A 115       1.348  65.156  47.175  1.00 28.82           O  
ATOM   1531  CB  LYS A 115       0.630  62.752  45.563  1.00 31.17           C  
ATOM   1532  CG  LYS A 115       0.776  61.677  44.492  1.00 34.50           C  
ATOM   1533  CD  LYS A 115      -0.348  61.706  43.466  1.00 35.58           C  
ATOM   1534  CE  LYS A 115      -0.056  60.709  42.343  1.00 37.62           C  
ATOM   1535  NZ  LYS A 115      -1.061  60.749  41.241  1.00 39.66           N1+
ATOM   1536  N   GLY A 116       1.787  63.593  48.716  1.00 28.45           N  
ATOM   1537  CA  GLY A 116       1.586  64.527  49.805  1.00 27.89           C  
ATOM   1538  C   GLY A 116       0.142  64.853  50.110  1.00 27.35           C  
ATOM   1539  O   GLY A 116      -0.169  65.951  50.570  1.00 27.85           O  
ATOM   1540  N   GLY A 117      -0.747  63.903  49.843  1.00 26.71           N  
ATOM   1541  CA  GLY A 117      -2.150  64.111  50.130  1.00 25.20           C  
ATOM   1542  C   GLY A 117      -2.341  63.840  51.612  1.00 24.82           C  
ATOM   1543  O   GLY A 117      -1.360  63.664  52.336  1.00 25.00           O  
ATOM   1544  N   GLN A 118      -3.585  63.808  52.071  1.00 25.16           N  
ATOM   1545  CA  GLN A 118      -3.857  63.548  53.477  1.00 25.09           C  
ATOM   1546  C   GLN A 118      -3.155  62.275  53.959  1.00 25.20           C  
ATOM   1547  O   GLN A 118      -3.179  61.246  53.281  1.00 25.71           O  
ATOM   1548  CB  GLN A 118      -5.365  63.453  53.700  1.00 25.53           C  
ATOM   1549  CG  GLN A 118      -6.053  64.811  53.693  1.00 26.66           C  
ATOM   1550  CD  GLN A 118      -7.565  64.705  53.771  1.00 27.77           C  
ATOM   1551  NE2 GLN A 118      -8.134  65.113  54.903  1.00 26.36           N  
ATOM   1552  OE1 GLN A 118      -8.209  64.255  52.826  1.00 27.75           O  
ATOM   1553  N   GLY A 119      -2.517  62.364  55.124  1.00 23.05           N  
ATOM   1554  CA  GLY A 119      -1.814  61.221  55.681  1.00 25.16           C  
ATOM   1555  C   GLY A 119      -0.503  60.905  54.973  1.00 26.19           C  
ATOM   1556  O   GLY A 119       0.047  59.823  55.147  1.00 26.84           O  
ATOM   1557  N   GLU A 120      -0.007  61.844  54.174  1.00 26.26           N  
ATOM   1558  CA  GLU A 120       1.245  61.663  53.450  1.00 25.82           C  
ATOM   1559  C   GLU A 120       2.120  62.881  53.736  1.00 25.66           C  
ATOM   1560  O   GLU A 120       3.073  63.166  53.014  1.00 25.67           O  
ATOM   1561  CB  GLU A 120       0.968  61.563  51.946  1.00 28.87           C  
ATOM   1562  CG  GLU A 120      -0.186  60.626  51.571  1.00 28.44           C  
ATOM   1563  CD  GLU A 120      -0.317  60.417  50.062  1.00 31.92           C  
ATOM   1564  OE1 GLU A 120      -0.222  61.410  49.303  1.00 32.37           O  
ATOM   1565  OE2 GLU A 120      -0.527  59.259  49.634  1.00 31.57           O1-
ATOM   1566  N   ARG A 121       1.790  63.584  54.810  1.00 25.31           N  
ATOM   1567  CA  ARG A 121       2.504  64.793  55.203  1.00 24.71           C  
ATOM   1568  C   ARG A 121       3.226  64.613  56.531  1.00 25.82           C  
ATOM   1569  O   ARG A 121       2.699  63.998  57.461  1.00 25.19           O  
ATOM   1570  CB  ARG A 121       1.508  65.943  55.284  1.00 25.96           C  
ATOM   1571  CG  ARG A 121       0.716  66.124  53.994  1.00 24.27           C  
ATOM   1572  CD  ARG A 121      -0.632  66.778  54.245  1.00 26.26           C  
ATOM   1573  NE  ARG A 121      -1.433  66.859  53.027  1.00 24.37           N  
ATOM   1574  CZ  ARG A 121      -2.704  67.243  53.000  1.00 26.14           C  
ATOM   1575  NH1 ARG A 121      -3.316  67.580  54.127  1.00 24.89           N1+
ATOM   1576  NH2 ARG A 121      -3.363  67.286  51.855  1.00 25.33           N  
ATOM   1577  N   ILE A 122       4.431  65.162  56.621  1.00 25.58           N  
ATOM   1578  CA  ILE A 122       5.241  65.028  57.827  1.00 25.60           C  
ATOM   1579  C   ILE A 122       5.473  66.369  58.512  1.00 26.80           C  
ATOM   1580  O   ILE A 122       5.876  67.341  57.867  1.00 26.62           O  
ATOM   1581  CB  ILE A 122       6.585  64.370  57.480  1.00 28.50           C  
ATOM   1582  CG1 ILE A 122       6.309  62.998  56.842  1.00 26.98           C  
ATOM   1583  CG2 ILE A 122       7.454  64.237  58.736  1.00 27.31           C  
ATOM   1584  CD1 ILE A 122       7.522  62.330  56.261  1.00 32.44           C  
ATOM   1585  N   TYR A 123       5.231  66.404  59.820  1.00 24.46           N  
ATOM   1586  CA  TYR A 123       5.371  67.636  60.582  1.00 25.37           C  
ATOM   1587  C   TYR A 123       6.396  67.578  61.711  1.00 24.18           C  
ATOM   1588  O   TYR A 123       6.857  66.505  62.096  1.00 24.56           O  
ATOM   1589  CB  TYR A 123       4.006  68.040  61.151  1.00 23.91           C  
ATOM   1590  CG  TYR A 123       2.915  68.128  60.100  1.00 22.44           C  
ATOM   1591  CD1 TYR A 123       2.200  66.999  59.707  1.00 21.71           C  
ATOM   1592  CD2 TYR A 123       2.619  69.339  59.480  1.00 21.90           C  
ATOM   1593  CE1 TYR A 123       1.215  67.075  58.723  1.00 20.88           C  
ATOM   1594  CE2 TYR A 123       1.636  69.425  58.495  1.00 23.35           C  
ATOM   1595  CZ  TYR A 123       0.942  68.289  58.124  1.00 21.99           C  
ATOM   1596  OH  TYR A 123      -0.023  68.378  57.155  1.00 23.51           O  
ATOM   1597  N   SER A 124       6.732  68.752  62.234  1.00 24.66           N  
ATOM   1598  CA  SER A 124       7.685  68.878  63.320  1.00 24.31           C  
ATOM   1599  C   SER A 124       7.002  68.683  64.661  1.00 26.00           C  
ATOM   1600  O   SER A 124       5.915  69.218  64.892  1.00 25.52           O  
ATOM   1601  CB  SER A 124       8.338  70.260  63.290  1.00 24.00           C  
ATOM   1602  OG  SER A 124       9.054  70.487  64.490  1.00 26.58           O  
ATOM   1603  N   THR A 125       7.638  67.920  65.545  1.00 24.08           N  
ATOM   1604  CA  THR A 125       7.073  67.690  66.864  1.00 24.77           C  
ATOM   1605  C   THR A 125       7.295  68.930  67.721  1.00 26.19           C  
ATOM   1606  O   THR A 125       6.819  69.006  68.857  1.00 26.44           O  
ATOM   1607  CB  THR A 125       7.710  66.469  67.563  1.00 24.49           C  
ATOM   1608  CG2 THR A 125       7.372  65.194  66.813  1.00 26.25           C  
ATOM   1609  OG1 THR A 125       9.135  66.629  67.625  1.00 26.17           O  
ATOM   1610  N   ARG A 126       8.015  69.905  67.167  1.00 26.95           N  
ATOM   1611  CA  ARG A 126       8.285  71.152  67.873  1.00 29.35           C  
ATOM   1612  C   ARG A 126       7.122  72.114  67.693  1.00 29.24           C  
ATOM   1613  O   ARG A 126       7.025  73.135  68.384  1.00 30.42           O  
ATOM   1614  CB  ARG A 126       9.577  71.784  67.367  1.00 30.24           C  
ATOM   1615  CG  ARG A 126      10.714  71.690  68.372  1.00 33.27           C  
ATOM   1616  CD  ARG A 126      11.010  70.249  68.763  1.00 39.08           C  
ATOM   1617  NE  ARG A 126      12.101  69.688  67.976  1.00 41.15           N  
ATOM   1618  CZ  ARG A 126      13.322  70.217  67.919  1.00 42.13           C  
ATOM   1619  NH1 ARG A 126      13.605  71.313  68.612  1.00 43.41           N1+
ATOM   1620  NH2 ARG A 126      14.248  69.667  67.154  1.00 40.69           N  
ATOM   1621  N   GLY A 127       6.256  71.781  66.741  1.00 28.18           N  
ATOM   1622  CA  GLY A 127       5.071  72.579  66.495  1.00 26.79           C  
ATOM   1623  C   GLY A 127       3.911  71.835  67.134  1.00 26.45           C  
ATOM   1624  O   GLY A 127       4.088  71.157  68.152  1.00 25.77           O  
ATOM   1625  N   ILE A 128       2.724  71.937  66.547  1.00 25.11           N  
ATOM   1626  CA  ILE A 128       1.571  71.247  67.107  1.00 24.13           C  
ATOM   1627  C   ILE A 128       1.068  70.194  66.132  1.00 24.22           C  
ATOM   1628  O   ILE A 128       1.428  70.210  64.955  1.00 24.20           O  
ATOM   1629  CB  ILE A 128       0.439  72.232  67.448  1.00 24.42           C  
ATOM   1630  CG1 ILE A 128       0.003  72.985  66.188  1.00 25.08           C  
ATOM   1631  CG2 ILE A 128       0.914  73.204  68.523  1.00 25.94           C  
ATOM   1632  CD1 ILE A 128      -1.074  74.043  66.437  1.00 28.57           C  
ATOM   1633  N   ALA A 129       0.242  69.279  66.631  1.00 24.56           N  
ATOM   1634  CA  ALA A 129      -0.293  68.189  65.816  1.00 23.60           C  
ATOM   1635  C   ALA A 129      -1.413  68.637  64.897  1.00 24.36           C  
ATOM   1636  O   ALA A 129      -2.169  69.552  65.233  1.00 25.98           O  
ATOM   1637  CB  ALA A 129      -0.792  67.070  66.716  1.00 23.97           C  
ATOM   1638  N   ILE A 130      -1.516  68.005  63.732  1.00 22.57           N  
ATOM   1639  CA  ILE A 130      -2.600  68.340  62.822  1.00 23.19           C  
ATOM   1640  C   ILE A 130      -3.857  67.676  63.380  1.00 24.96           C  
ATOM   1641  O   ILE A 130      -3.797  66.927  64.361  1.00 26.16           O  
ATOM   1642  CB  ILE A 130      -2.349  67.811  61.396  1.00 23.62           C  
ATOM   1643  CG1 ILE A 130      -2.142  66.294  61.434  1.00 24.57           C  
ATOM   1644  CG2 ILE A 130      -1.146  68.514  60.788  1.00 21.98           C  
ATOM   1645  CD1 ILE A 130      -2.106  65.647  60.063  1.00 25.69           C  
ATOM   1646  N   THR A 131      -4.994  67.960  62.763  1.00 23.90           N  
ATOM   1647  CA  THR A 131      -6.267  67.403  63.207  1.00 23.72           C  
ATOM   1648  C   THR A 131      -6.382  65.889  63.015  1.00 23.35           C  
ATOM   1649  O   THR A 131      -6.317  65.395  61.891  1.00 22.49           O  
ATOM   1650  CB  THR A 131      -7.441  68.091  62.450  1.00 23.78           C  
ATOM   1651  CG2 THR A 131      -8.778  67.501  62.860  1.00 20.47           C  
ATOM   1652  OG1 THR A 131      -7.429  69.499  62.727  1.00 24.14           O  
ATOM   1653  N   LEU A 132      -6.554  65.154  64.112  1.00 23.26           N  
ATOM   1654  CA  LEU A 132      -6.726  63.701  64.027  1.00 23.03           C  
ATOM   1655  C   LEU A 132      -8.069  63.431  63.332  1.00 22.88           C  
ATOM   1656  O   LEU A 132      -9.049  64.125  63.598  1.00 21.62           O  
ATOM   1657  CB  LEU A 132      -6.746  63.071  65.427  1.00 25.30           C  
ATOM   1658  CG  LEU A 132      -5.430  62.942  66.209  1.00 27.54           C  
ATOM   1659  CD1 LEU A 132      -4.799  64.300  66.415  1.00 33.14           C  
ATOM   1660  CD2 LEU A 132      -5.705  62.289  67.558  1.00 27.54           C  
ATOM   1661  N   SER A 133      -8.123  62.439  62.446  1.00 21.59           N  
ATOM   1662  CA  SER A 133      -9.368  62.123  61.737  1.00 20.27           C  
ATOM   1663  C   SER A 133      -9.858  60.706  62.013  1.00 20.86           C  
ATOM   1664  O   SER A 133      -9.109  59.877  62.518  1.00 21.68           O  
ATOM   1665  CB  SER A 133      -9.196  62.326  60.232  1.00 21.09           C  
ATOM   1666  OG  SER A 133      -8.116  61.565  59.725  1.00 24.26           O  
ATOM   1667  N   ALA A 134     -11.114  60.432  61.658  1.00 22.09           N  
ATOM   1668  CA  ALA A 134     -11.725  59.128  61.911  1.00 21.38           C  
ATOM   1669  C   ALA A 134     -11.681  58.120  60.766  1.00 22.83           C  
ATOM   1670  O   ALA A 134     -11.553  56.920  61.007  1.00 22.01           O  
ATOM   1671  CB  ALA A 134     -13.168  59.323  62.378  1.00 22.73           C  
ATOM   1672  N   TYR A 135     -11.787  58.600  59.531  1.00 21.83           N  
ATOM   1673  CA  TYR A 135     -11.763  57.726  58.367  1.00 22.90           C  
ATOM   1674  C   TYR A 135     -10.567  58.045  57.476  1.00 23.47           C  
ATOM   1675  O   TYR A 135     -10.468  57.541  56.358  1.00 25.11           O  
ATOM   1676  CB  TYR A 135     -13.058  57.891  57.561  1.00 23.06           C  
ATOM   1677  CG  TYR A 135     -14.320  57.492  58.310  1.00 23.12           C  
ATOM   1678  CD1 TYR A 135     -14.762  56.171  58.314  1.00 24.37           C  
ATOM   1679  CD2 TYR A 135     -15.061  58.435  59.019  1.00 23.82           C  
ATOM   1680  CE1 TYR A 135     -15.915  55.794  59.010  1.00 23.82           C  
ATOM   1681  CE2 TYR A 135     -16.215  58.072  59.720  1.00 24.93           C  
ATOM   1682  CZ  TYR A 135     -16.635  56.748  59.710  1.00 26.13           C  
ATOM   1683  OH  TYR A 135     -17.772  56.382  60.395  1.00 26.43           O  
ATOM   1684  N   GLY A 136      -9.664  58.881  57.977  1.00 22.97           N  
ATOM   1685  CA  GLY A 136      -8.491  59.282  57.215  1.00 24.17           C  
ATOM   1686  C   GLY A 136      -7.621  58.179  56.634  1.00 23.62           C  
ATOM   1687  O   GLY A 136      -7.430  57.129  57.247  1.00 23.39           O  
ATOM   1688  N   GLY A 137      -7.084  58.436  55.446  1.00 23.49           N  
ATOM   1689  CA  GLY A 137      -6.218  57.474  54.781  1.00 23.78           C  
ATOM   1690  C   GLY A 137      -4.769  57.929  54.687  1.00 24.28           C  
ATOM   1691  O   GLY A 137      -4.316  58.768  55.465  1.00 22.67           O  
ATOM   1692  N   GLY A 138      -4.032  57.379  53.726  1.00 23.44           N  
ATOM   1693  CA  GLY A 138      -2.633  57.749  53.590  1.00 25.25           C  
ATOM   1694  C   GLY A 138      -1.784  56.878  54.500  1.00 25.24           C  
ATOM   1695  O   GLY A 138      -2.292  56.313  55.471  1.00 25.38           O  
ATOM   1696  N   ILE A 139      -0.494  56.767  54.205  1.00 25.11           N  
ATOM   1697  CA  ILE A 139       0.372  55.919  55.010  1.00 26.08           C  
ATOM   1698  C   ILE A 139       0.357  56.260  56.505  1.00 25.79           C  
ATOM   1699  O   ILE A 139       0.472  55.365  57.342  1.00 24.77           O  
ATOM   1700  CB  ILE A 139       1.827  55.946  54.483  1.00 27.06           C  
ATOM   1701  CG1 ILE A 139       2.618  54.796  55.111  1.00 27.72           C  
ATOM   1702  CG2 ILE A 139       2.482  57.287  54.791  1.00 28.14           C  
ATOM   1703  CD1 ILE A 139       2.133  53.423  54.683  1.00 28.43           C  
ATOM   1704  N   PHE A 140       0.222  57.542  56.840  1.00 25.33           N  
ATOM   1705  CA  PHE A 140       0.165  57.976  58.245  1.00 25.59           C  
ATOM   1706  C   PHE A 140      -1.303  58.222  58.606  1.00 25.43           C  
ATOM   1707  O   PHE A 140      -1.635  59.197  59.278  1.00 24.98           O  
ATOM   1708  CB  PHE A 140       0.944  59.284  58.446  1.00 27.10           C  
ATOM   1709  CG  PHE A 140       2.401  59.191  58.091  1.00 27.16           C  
ATOM   1710  CD1 PHE A 140       3.263  58.393  58.838  1.00 27.96           C  
ATOM   1711  CD2 PHE A 140       2.910  59.908  57.010  1.00 29.16           C  
ATOM   1712  CE1 PHE A 140       4.622  58.308  58.517  1.00 28.71           C  
ATOM   1713  CE2 PHE A 140       4.267  59.833  56.675  1.00 29.12           C  
ATOM   1714  CZ  PHE A 140       5.126  59.027  57.435  1.00 28.42           C  
ATOM   1715  N   ALA A 141      -2.164  57.325  58.139  1.00 23.76           N  
ATOM   1716  CA  ALA A 141      -3.605  57.413  58.349  1.00 23.90           C  
ATOM   1717  C   ALA A 141      -4.106  57.844  59.728  1.00 23.35           C  
ATOM   1718  O   ALA A 141      -3.682  57.320  60.758  1.00 22.96           O  
ATOM   1719  CB  ALA A 141      -4.255  56.078  57.969  1.00 23.86           C  
ATOM   1720  N   LYS A 142      -5.020  58.810  59.710  1.00 23.23           N  
ATOM   1721  CA  LYS A 142      -5.687  59.332  60.901  1.00 23.39           C  
ATOM   1722  C   LYS A 142      -4.886  60.156  61.899  1.00 23.80           C  
ATOM   1723  O   LYS A 142      -5.468  60.743  62.816  1.00 24.85           O  
ATOM   1724  CB  LYS A 142      -6.362  58.181  61.648  1.00 23.55           C  
ATOM   1725  CG  LYS A 142      -7.359  57.395  60.807  1.00 25.19           C  
ATOM   1726  CD  LYS A 142      -7.645  56.075  61.479  1.00 30.11           C  
ATOM   1727  CE  LYS A 142      -8.521  55.181  60.635  1.00 32.67           C  
ATOM   1728  NZ  LYS A 142      -8.600  53.835  61.277  1.00 35.82           N1+
ATOM   1729  N   THR A 143      -3.570  60.211  61.750  1.00 24.52           N  
ATOM   1730  CA  THR A 143      -2.775  60.985  62.700  1.00 24.44           C  
ATOM   1731  C   THR A 143      -1.751  61.891  62.036  1.00 23.62           C  
ATOM   1732  O   THR A 143      -1.374  62.920  62.592  1.00 23.65           O  
ATOM   1733  CB  THR A 143      -2.012  60.061  63.687  1.00 25.56           C  
ATOM   1734  CG2 THR A 143      -2.820  58.811  64.003  1.00 23.95           C  
ATOM   1735  OG1 THR A 143      -0.769  59.666  63.101  1.00 28.46           O  
ATOM   1736  N   GLY A 144      -1.303  61.511  60.844  1.00 24.97           N  
ATOM   1737  CA  GLY A 144      -0.298  62.309  60.165  1.00 24.12           C  
ATOM   1738  C   GLY A 144       1.080  61.848  60.610  1.00 25.24           C  
ATOM   1739  O   GLY A 144       1.207  61.123  61.603  1.00 24.00           O  
ATOM   1740  N   GLY A 145       2.111  62.266  59.887  1.00 23.99           N  
ATOM   1741  CA  GLY A 145       3.457  61.846  60.229  1.00 24.01           C  
ATOM   1742  C   GLY A 145       4.265  62.886  60.978  1.00 24.29           C  
ATOM   1743  O   GLY A 145       4.026  64.079  60.840  1.00 24.73           O  
ATOM   1744  N   TYR A 146       5.218  62.423  61.783  1.00 24.43           N  
ATOM   1745  CA  TYR A 146       6.073  63.324  62.542  1.00 24.81           C  
ATOM   1746  C   TYR A 146       7.528  62.892  62.496  1.00 26.28           C  
ATOM   1747  O   TYR A 146       7.833  61.700  62.435  1.00 23.51           O  
ATOM   1748  CB  TYR A 146       5.603  63.405  63.991  1.00 26.11           C  
ATOM   1749  CG  TYR A 146       4.213  63.984  64.102  1.00 26.28           C  
ATOM   1750  CD1 TYR A 146       3.086  63.178  63.959  1.00 25.90           C  
ATOM   1751  CD2 TYR A 146       4.027  65.354  64.240  1.00 28.22           C  
ATOM   1752  CE1 TYR A 146       1.810  63.733  63.946  1.00 25.55           C  
ATOM   1753  CE2 TYR A 146       2.759  65.915  64.222  1.00 27.04           C  
ATOM   1754  CZ  TYR A 146       1.661  65.102  64.072  1.00 26.47           C  
ATOM   1755  OH  TYR A 146       0.409  65.670  64.010  1.00 28.48           O  
ATOM   1756  N   LEU A 147       8.418  63.879  62.513  1.00 25.20           N  
ATOM   1757  CA  LEU A 147       9.848  63.631  62.486  1.00 27.37           C  
ATOM   1758  C   LEU A 147      10.297  63.503  63.940  1.00 26.78           C  
ATOM   1759  O   LEU A 147      10.260  64.471  64.694  1.00 27.59           O  
ATOM   1760  CB  LEU A 147      10.558  64.805  61.795  1.00 29.59           C  
ATOM   1761  CG  LEU A 147      12.055  64.722  61.474  1.00 32.17           C  
ATOM   1762  CD1 LEU A 147      12.868  64.882  62.737  1.00 36.53           C  
ATOM   1763  CD2 LEU A 147      12.357  63.404  60.785  1.00 31.48           C  
ATOM   1764  N   VAL A 148      10.686  62.298  64.339  1.00 25.81           N  
ATOM   1765  CA  VAL A 148      11.139  62.067  65.709  1.00 28.10           C  
ATOM   1766  C   VAL A 148      12.514  61.407  65.706  1.00 28.60           C  
ATOM   1767  O   VAL A 148      12.686  60.317  65.161  1.00 27.14           O  
ATOM   1768  CB  VAL A 148      10.150  61.167  66.494  1.00 28.29           C  
ATOM   1769  CG1 VAL A 148      10.539  61.129  67.973  1.00 28.66           C  
ATOM   1770  CG2 VAL A 148       8.725  61.687  66.337  1.00 27.67           C  
ATOM   1771  N   ASN A 149      13.489  62.082  66.312  1.00 29.89           N  
ATOM   1772  CA  ASN A 149      14.857  61.576  66.397  1.00 29.92           C  
ATOM   1773  C   ASN A 149      15.385  61.056  65.060  1.00 30.36           C  
ATOM   1774  O   ASN A 149      15.965  59.971  64.990  1.00 29.60           O  
ATOM   1775  CB  ASN A 149      14.937  60.473  67.458  1.00 31.89           C  
ATOM   1776  CG  ASN A 149      14.778  61.011  68.868  1.00 31.99           C  
ATOM   1777  ND2 ASN A 149      15.232  62.236  69.081  1.00 31.45           N  
ATOM   1778  OD1 ASN A 149      14.256  60.326  69.758  1.00 34.43           O  
ATOM   1779  N   GLY A 150      15.173  61.831  64.000  1.00 30.20           N  
ATOM   1780  CA  GLY A 150      15.648  61.433  62.687  1.00 30.74           C  
ATOM   1781  C   GLY A 150      14.819  60.398  61.945  1.00 31.76           C  
ATOM   1782  O   GLY A 150      15.184  59.985  60.842  1.00 31.91           O  
ATOM   1783  N   LYS A 151      13.709  59.970  62.535  1.00 30.49           N  
ATOM   1784  CA  LYS A 151      12.845  58.978  61.891  1.00 32.04           C  
ATOM   1785  C   LYS A 151      11.432  59.531  61.721  1.00 31.80           C  
ATOM   1786  O   LYS A 151      10.975  60.365  62.511  1.00 31.61           O  
ATOM   1787  CB  LYS A 151      12.784  57.696  62.726  1.00 32.70           C  
ATOM   1788  CG  LYS A 151      14.131  56.995  62.927  1.00 36.65           C  
ATOM   1789  CD  LYS A 151      13.983  55.746  63.798  1.00 35.67           C  
ATOM   1790  CE  LYS A 151      15.331  55.093  64.087  1.00 38.92           C  
ATOM   1791  NZ  LYS A 151      15.981  54.537  62.851  1.00 38.94           N1+
ATOM   1792  N   THR A 152      10.743  59.068  60.688  1.00 30.83           N  
ATOM   1793  CA  THR A 152       9.377  59.508  60.439  1.00 29.69           C  
ATOM   1794  C   THR A 152       8.415  58.381  60.808  1.00 28.37           C  
ATOM   1795  O   THR A 152       8.629  57.234  60.428  1.00 25.85           O  
ATOM   1796  CB  THR A 152       9.185  59.902  58.957  1.00 32.42           C  
ATOM   1797  CG2 THR A 152       9.472  58.736  58.045  1.00 30.93           C  
ATOM   1798  OG1 THR A 152       7.828  60.318  58.756  1.00 37.32           O  
ATOM   1799  N   ARG A 153       7.364  58.713  61.558  1.00 25.76           N  
ATOM   1800  CA  ARG A 153       6.377  57.720  61.992  1.00 25.96           C  
ATOM   1801  C   ARG A 153       5.047  58.386  62.337  1.00 24.93           C  
ATOM   1802  O   ARG A 153       5.006  59.592  62.582  1.00 23.83           O  
ATOM   1803  CB  ARG A 153       6.877  56.992  63.247  1.00 25.16           C  
ATOM   1804  CG  ARG A 153       6.887  57.856  64.523  1.00 23.56           C  
ATOM   1805  CD  ARG A 153       7.293  57.038  65.755  1.00 24.57           C  
ATOM   1806  NE  ARG A 153       7.408  57.802  67.004  1.00 26.17           N  
ATOM   1807  CZ  ARG A 153       6.383  58.221  67.745  1.00 27.51           C  
ATOM   1808  NH1 ARG A 153       5.137  57.966  67.372  1.00 25.70           N1+
ATOM   1809  NH2 ARG A 153       6.607  58.855  68.895  1.00 25.21           N  
ATOM   1810  N   LYS A 154       3.971  57.601  62.364  1.00 23.90           N  
ATOM   1811  CA  LYS A 154       2.663  58.149  62.736  1.00 26.17           C  
ATOM   1812  C   LYS A 154       2.583  58.058  64.257  1.00 25.59           C  
ATOM   1813  O   LYS A 154       3.473  57.475  64.891  1.00 26.03           O  
ATOM   1814  CB  LYS A 154       1.507  57.361  62.080  1.00 26.71           C  
ATOM   1815  CG  LYS A 154       1.400  55.898  62.472  1.00 28.73           C  
ATOM   1816  CD  LYS A 154       0.261  55.170  61.735  1.00 30.78           C  
ATOM   1817  CE  LYS A 154      -1.126  55.705  62.117  1.00 36.29           C  
ATOM   1818  NZ  LYS A 154      -2.279  54.919  61.516  1.00 37.98           N1+
ATOM   1819  N   LEU A 155       1.549  58.644  64.848  1.00 24.86           N  
ATOM   1820  CA  LEU A 155       1.396  58.608  66.296  1.00 24.93           C  
ATOM   1821  C   LEU A 155       0.824  57.274  66.766  1.00 24.69           C  
ATOM   1822  O   LEU A 155       0.124  56.582  66.018  1.00 24.38           O  
ATOM   1823  CB  LEU A 155       0.476  59.740  66.779  1.00 22.49           C  
ATOM   1824  CG  LEU A 155       0.829  61.182  66.408  1.00 23.08           C  
ATOM   1825  CD1 LEU A 155      -0.305  62.100  66.852  1.00 23.46           C  
ATOM   1826  CD2 LEU A 155       2.137  61.595  67.060  1.00 22.33           C  
ATOM   1827  N   HIS A 156       1.147  56.931  68.009  1.00 24.86           N  
ATOM   1828  CA  HIS A 156       0.675  55.720  68.681  1.00 24.30           C  
ATOM   1829  C   HIS A 156      -0.697  56.103  69.256  1.00 24.35           C  
ATOM   1830  O   HIS A 156      -0.932  57.271  69.565  1.00 22.85           O  
ATOM   1831  CB  HIS A 156       1.653  55.377  69.819  1.00 26.45           C  
ATOM   1832  CG  HIS A 156       1.258  54.185  70.639  1.00 25.84           C  
ATOM   1833  CD2 HIS A 156       0.354  54.050  71.639  1.00 23.15           C  
ATOM   1834  ND1 HIS A 156       1.856  52.948  70.497  1.00 27.68           N  
ATOM   1835  CE1 HIS A 156       1.339  52.105  71.372  1.00 25.72           C  
ATOM   1836  NE2 HIS A 156       0.426  52.750  72.079  1.00 29.68           N  
ATOM   1837  N   PRO A 157      -1.622  55.140  69.392  1.00 24.26           N  
ATOM   1838  CA  PRO A 157      -2.939  55.486  69.939  1.00 23.17           C  
ATOM   1839  C   PRO A 157      -2.863  56.263  71.256  1.00 24.11           C  
ATOM   1840  O   PRO A 157      -3.676  57.142  71.515  1.00 21.91           O  
ATOM   1841  CB  PRO A 157      -3.601  54.122  70.113  1.00 25.16           C  
ATOM   1842  CG  PRO A 157      -3.051  53.350  68.946  1.00 24.34           C  
ATOM   1843  CD  PRO A 157      -1.584  53.726  68.968  1.00 25.41           C  
ATOM   1844  N   ARG A 158      -1.877  55.930  72.085  1.00 22.23           N  
ATOM   1845  CA  ARG A 158      -1.700  56.601  73.370  1.00 23.96           C  
ATOM   1846  C   ARG A 158      -1.391  58.081  73.163  1.00 22.79           C  
ATOM   1847  O   ARG A 158      -1.899  58.946  73.878  1.00 20.88           O  
ATOM   1848  CB  ARG A 158      -0.552  55.968  74.152  1.00 24.61           C  
ATOM   1849  CG  ARG A 158      -0.497  56.390  75.600  1.00 28.33           C  
ATOM   1850  CD  ARG A 158      -1.513  55.595  76.390  1.00 32.34           C  
ATOM   1851  NE  ARG A 158      -2.597  56.425  76.868  1.00 30.67           N  
ATOM   1852  CZ  ARG A 158      -3.718  55.947  77.395  1.00 29.85           C  
ATOM   1853  NH1 ARG A 158      -3.902  54.638  77.505  1.00 29.77           N1+
ATOM   1854  NH2 ARG A 158      -4.643  56.785  77.830  1.00 27.40           N  
ATOM   1855  N   GLU A 159      -0.538  58.360  72.186  1.00 22.02           N  
ATOM   1856  CA  GLU A 159      -0.169  59.732  71.885  1.00 24.15           C  
ATOM   1857  C   GLU A 159      -1.406  60.474  71.349  1.00 24.16           C  
ATOM   1858  O   GLU A 159      -1.618  61.647  71.661  1.00 25.17           O  
ATOM   1859  CB  GLU A 159       0.995  59.743  70.884  1.00 24.07           C  
ATOM   1860  CG  GLU A 159       2.256  59.068  71.449  1.00 24.18           C  
ATOM   1861  CD  GLU A 159       3.370  58.898  70.428  1.00 26.17           C  
ATOM   1862  OE1 GLU A 159       3.055  58.605  69.256  1.00 23.95           O  
ATOM   1863  OE2 GLU A 159       4.558  59.036  70.805  1.00 26.33           O1-
ATOM   1864  N   CYS A 160      -2.231  59.784  70.565  1.00 24.01           N  
ATOM   1865  CA  CYS A 160      -3.456  60.398  70.053  1.00 24.99           C  
ATOM   1866  C   CYS A 160      -4.317  60.767  71.264  1.00 24.76           C  
ATOM   1867  O   CYS A 160      -4.907  61.844  71.320  1.00 24.77           O  
ATOM   1868  CB  CYS A 160      -4.231  59.423  69.159  1.00 23.91           C  
ATOM   1869  SG  CYS A 160      -3.435  59.059  67.572  1.00 25.44           S  
ATOM   1870  N   ALA A 161      -4.375  59.861  72.234  1.00 23.60           N  
ATOM   1871  CA  ALA A 161      -5.158  60.107  73.442  1.00 22.08           C  
ATOM   1872  C   ALA A 161      -4.658  61.390  74.097  1.00 21.59           C  
ATOM   1873  O   ALA A 161      -5.447  62.243  74.520  1.00 20.22           O  
ATOM   1874  CB  ALA A 161      -5.023  58.932  74.405  1.00 21.67           C  
ATOM   1875  N   ARG A 162      -3.339  61.530  74.169  1.00 21.93           N  
ATOM   1876  CA  ARG A 162      -2.733  62.706  74.788  1.00 22.69           C  
ATOM   1877  C   ARG A 162      -2.976  63.965  73.973  1.00 23.04           C  
ATOM   1878  O   ARG A 162      -3.206  65.034  74.536  1.00 23.01           O  
ATOM   1879  CB  ARG A 162      -1.239  62.487  74.987  1.00 24.76           C  
ATOM   1880  CG  ARG A 162      -0.917  61.469  76.067  1.00 23.60           C  
ATOM   1881  CD  ARG A 162       0.569  61.167  76.110  1.00 25.08           C  
ATOM   1882  NE  ARG A 162       0.889  60.254  77.206  1.00 25.80           N  
ATOM   1883  CZ  ARG A 162       2.068  59.658  77.370  1.00 27.40           C  
ATOM   1884  NH1 ARG A 162       3.056  59.873  76.511  1.00 24.96           N1+
ATOM   1885  NH2 ARG A 162       2.250  58.841  78.399  1.00 28.72           N  
ATOM   1886  N   VAL A 163      -2.921  63.827  72.653  1.00 22.89           N  
ATOM   1887  CA  VAL A 163      -3.160  64.943  71.745  1.00 25.75           C  
ATOM   1888  C   VAL A 163      -4.617  65.408  71.862  1.00 25.22           C  
ATOM   1889  O   VAL A 163      -4.941  66.557  71.529  1.00 25.75           O  
ATOM   1890  CB  VAL A 163      -2.846  64.533  70.289  1.00 26.93           C  
ATOM   1891  CG1 VAL A 163      -3.439  65.527  69.315  1.00 27.27           C  
ATOM   1892  CG2 VAL A 163      -1.334  64.479  70.099  1.00 29.50           C  
ATOM   1893  N   MET A 164      -5.480  64.517  72.342  1.00 24.70           N  
ATOM   1894  CA  MET A 164      -6.900  64.824  72.524  1.00 23.91           C  
ATOM   1895  C   MET A 164      -7.219  65.205  73.965  1.00 25.17           C  
ATOM   1896  O   MET A 164      -8.379  65.443  74.312  1.00 24.66           O  
ATOM   1897  CB  MET A 164      -7.761  63.627  72.127  1.00 23.28           C  
ATOM   1898  CG  MET A 164      -7.740  63.307  70.648  1.00 24.74           C  
ATOM   1899  SD  MET A 164      -8.277  64.698  69.632  1.00 25.33           S  
ATOM   1900  CE  MET A 164     -10.074  64.483  69.692  1.00 22.88           C  
ATOM   1901  N   GLY A 165      -6.185  65.250  74.801  1.00 25.59           N  
ATOM   1902  CA  GLY A 165      -6.371  65.624  76.194  1.00 24.53           C  
ATOM   1903  C   GLY A 165      -6.889  64.535  77.121  1.00 24.75           C  
ATOM   1904  O   GLY A 165      -7.277  64.818  78.257  1.00 24.94           O  
ATOM   1905  N   TYR A 166      -6.915  63.291  76.654  1.00 22.13           N  
ATOM   1906  CA  TYR A 166      -7.379  62.198  77.503  1.00 24.24           C  
ATOM   1907  C   TYR A 166      -6.290  61.821  78.520  1.00 24.27           C  
ATOM   1908  O   TYR A 166      -5.105  61.868  78.208  1.00 22.82           O  
ATOM   1909  CB  TYR A 166      -7.737  60.969  76.661  1.00 23.77           C  
ATOM   1910  CG  TYR A 166      -9.112  61.010  76.022  1.00 25.30           C  
ATOM   1911  CD1 TYR A 166      -9.391  61.876  74.968  1.00 24.90           C  
ATOM   1912  CD2 TYR A 166     -10.132  60.169  76.468  1.00 24.33           C  
ATOM   1913  CE1 TYR A 166     -10.650  61.901  74.369  1.00 22.55           C  
ATOM   1914  CE2 TYR A 166     -11.395  60.188  75.878  1.00 24.70           C  
ATOM   1915  CZ  TYR A 166     -11.647  61.058  74.828  1.00 24.49           C  
ATOM   1916  OH  TYR A 166     -12.901  61.095  74.253  1.00 23.61           O  
ATOM   1917  N   PRO A 167      -6.683  61.464  79.755  1.00 25.26           N  
ATOM   1918  CA  PRO A 167      -5.698  61.084  80.779  1.00 25.67           C  
ATOM   1919  C   PRO A 167      -5.088  59.719  80.461  1.00 25.44           C  
ATOM   1920  O   PRO A 167      -5.720  58.896  79.796  1.00 24.49           O  
ATOM   1921  CB  PRO A 167      -6.524  61.059  82.061  1.00 27.02           C  
ATOM   1922  CG  PRO A 167      -7.866  60.619  81.576  1.00 25.63           C  
ATOM   1923  CD  PRO A 167      -8.050  61.433  80.305  1.00 26.34           C  
ATOM   1924  N   ASP A 168      -3.869  59.462  80.926  1.00 25.47           N  
ATOM   1925  CA  ASP A 168      -3.258  58.170  80.638  1.00 25.73           C  
ATOM   1926  C   ASP A 168      -4.035  57.015  81.272  1.00 25.96           C  
ATOM   1927  O   ASP A 168      -3.891  55.866  80.857  1.00 26.31           O  
ATOM   1928  CB  ASP A 168      -1.797  58.134  81.091  1.00 28.44           C  
ATOM   1929  CG  ASP A 168      -0.902  59.035  80.250  1.00 28.58           C  
ATOM   1930  OD1 ASP A 168      -1.296  59.424  79.125  1.00 27.25           O  
ATOM   1931  OD2 ASP A 168       0.209  59.340  80.711  1.00 28.85           O1-
ATOM   1932  N   SER A 169      -4.875  57.320  82.257  1.00 25.96           N  
ATOM   1933  CA  SER A 169      -5.673  56.287  82.910  1.00 25.67           C  
ATOM   1934  C   SER A 169      -6.785  55.774  81.989  1.00 25.80           C  
ATOM   1935  O   SER A 169      -7.324  54.689  82.209  1.00 26.43           O  
ATOM   1936  CB  SER A 169      -6.289  56.819  84.207  1.00 27.13           C  
ATOM   1937  OG  SER A 169      -7.050  57.980  83.956  1.00 30.66           O  
ATOM   1938  N   TYR A 170      -7.132  56.546  80.963  1.00 23.71           N  
ATOM   1939  CA  TYR A 170      -8.177  56.108  80.039  1.00 23.92           C  
ATOM   1940  C   TYR A 170      -7.681  54.934  79.203  1.00 22.15           C  
ATOM   1941  O   TYR A 170      -6.608  54.990  78.606  1.00 23.61           O  
ATOM   1942  CB  TYR A 170      -8.619  57.256  79.134  1.00 23.88           C  
ATOM   1943  CG  TYR A 170      -9.827  56.908  78.290  1.00 23.62           C  
ATOM   1944  CD1 TYR A 170      -9.704  56.118  77.146  1.00 21.75           C  
ATOM   1945  CD2 TYR A 170     -11.105  57.334  78.664  1.00 23.47           C  
ATOM   1946  CE1 TYR A 170     -10.827  55.757  76.399  1.00 22.67           C  
ATOM   1947  CE2 TYR A 170     -12.231  56.975  77.925  1.00 22.22           C  
ATOM   1948  CZ  TYR A 170     -12.086  56.188  76.799  1.00 22.45           C  
ATOM   1949  OH  TYR A 170     -13.197  55.816  76.078  1.00 23.07           O  
ATOM   1950  N   LYS A 171      -8.479  53.873  79.165  1.00 22.30           N  
ATOM   1951  CA  LYS A 171      -8.137  52.653  78.446  1.00 24.75           C  
ATOM   1952  C   LYS A 171      -8.536  52.691  76.972  1.00 24.20           C  
ATOM   1953  O   LYS A 171      -9.709  52.822  76.651  1.00 24.55           O  
ATOM   1954  CB  LYS A 171      -8.804  51.464  79.148  1.00 26.30           C  
ATOM   1955  CG  LYS A 171      -8.585  51.472  80.667  1.00 29.04           C  
ATOM   1956  CD  LYS A 171      -9.525  50.527  81.406  1.00 32.46           C  
ATOM   1957  CE  LYS A 171      -9.069  49.087  81.312  1.00 33.67           C  
ATOM   1958  NZ  LYS A 171      -7.815  48.878  82.096  1.00 36.78           N1+
ATOM   1959  N   VAL A 172      -7.557  52.562  76.079  1.00 24.35           N  
ATOM   1960  CA  VAL A 172      -7.836  52.589  74.643  1.00 24.34           C  
ATOM   1961  C   VAL A 172      -8.360  51.241  74.143  1.00 24.66           C  
ATOM   1962  O   VAL A 172      -8.100  50.206  74.748  1.00 25.14           O  
ATOM   1963  CB  VAL A 172      -6.571  52.960  73.829  1.00 25.58           C  
ATOM   1964  CG1 VAL A 172      -6.040  54.307  74.285  1.00 25.56           C  
ATOM   1965  CG2 VAL A 172      -5.518  51.891  73.996  1.00 28.35           C  
ATOM   1966  N   HIS A 173      -9.101  51.258  73.037  1.00 23.24           N  
ATOM   1967  CA  HIS A 173      -9.651  50.027  72.479  1.00 22.40           C  
ATOM   1968  C   HIS A 173      -8.522  49.138  71.934  1.00 23.34           C  
ATOM   1969  O   HIS A 173      -7.548  49.635  71.364  1.00 22.97           O  
ATOM   1970  CB  HIS A 173     -10.657  50.363  71.371  1.00 21.41           C  
ATOM   1971  CG  HIS A 173     -11.459  49.191  70.906  1.00 21.07           C  
ATOM   1972  CD2 HIS A 173     -12.709  48.780  71.233  1.00 21.94           C  
ATOM   1973  ND1 HIS A 173     -10.963  48.247  70.033  1.00 21.57           N  
ATOM   1974  CE1 HIS A 173     -11.872  47.305  69.846  1.00 22.41           C  
ATOM   1975  NE2 HIS A 173     -12.941  47.605  70.564  1.00 22.98           N  
ATOM   1976  N   PRO A 174      -8.648  47.808  72.100  1.00 23.65           N  
ATOM   1977  CA  PRO A 174      -7.635  46.847  71.630  1.00 24.50           C  
ATOM   1978  C   PRO A 174      -7.343  46.839  70.135  1.00 24.94           C  
ATOM   1979  O   PRO A 174      -6.286  46.375  69.712  1.00 25.39           O  
ATOM   1980  CB  PRO A 174      -8.160  45.501  72.143  1.00 23.38           C  
ATOM   1981  CG  PRO A 174      -9.643  45.714  72.223  1.00 24.77           C  
ATOM   1982  CD  PRO A 174      -9.755  47.112  72.778  1.00 22.71           C  
ATOM   1983  N   SER A 175      -8.282  47.324  69.328  1.00 25.79           N  
ATOM   1984  CA  SER A 175      -8.060  47.402  67.892  1.00 24.34           C  
ATOM   1985  C   SER A 175      -7.417  48.762  67.642  1.00 24.71           C  
ATOM   1986  O   SER A 175      -8.035  49.800  67.895  1.00 21.66           O  
ATOM   1987  CB  SER A 175      -9.376  47.309  67.126  1.00 26.25           C  
ATOM   1988  OG  SER A 175      -9.194  47.700  65.775  1.00 22.87           O  
ATOM   1989  N   THR A 176      -6.182  48.771  67.155  1.00 22.42           N  
ATOM   1990  CA  THR A 176      -5.519  50.039  66.918  1.00 23.28           C  
ATOM   1991  C   THR A 176      -6.283  50.865  65.898  1.00 23.21           C  
ATOM   1992  O   THR A 176      -6.476  52.060  66.086  1.00 22.63           O  
ATOM   1993  CB  THR A 176      -4.051  49.857  66.441  1.00 22.91           C  
ATOM   1994  CG2 THR A 176      -3.207  49.210  67.548  1.00 24.01           C  
ATOM   1995  OG1 THR A 176      -4.017  49.046  65.266  1.00 22.82           O  
ATOM   1996  N   SER A 177      -6.736  50.222  64.830  1.00 22.59           N  
ATOM   1997  CA  SER A 177      -7.463  50.941  63.800  1.00 22.07           C  
ATOM   1998  C   SER A 177      -8.717  51.608  64.360  1.00 21.45           C  
ATOM   1999  O   SER A 177      -9.002  52.762  64.033  1.00 20.33           O  
ATOM   2000  CB  SER A 177      -7.842  50.001  62.657  1.00 22.92           C  
ATOM   2001  OG  SER A 177      -8.310  50.754  61.556  1.00 23.87           O  
ATOM   2002  N   GLN A 178      -9.466  50.899  65.201  1.00 18.88           N  
ATOM   2003  CA  GLN A 178     -10.673  51.486  65.781  1.00 19.84           C  
ATOM   2004  C   GLN A 178     -10.292  52.554  66.801  1.00 21.22           C  
ATOM   2005  O   GLN A 178     -11.006  53.545  66.977  1.00 22.11           O  
ATOM   2006  CB  GLN A 178     -11.544  50.407  66.444  1.00 20.02           C  
ATOM   2007  CG  GLN A 178     -12.137  49.385  65.475  1.00 23.38           C  
ATOM   2008  CD  GLN A 178     -13.073  50.012  64.449  1.00 24.81           C  
ATOM   2009  NE2 GLN A 178     -12.966  49.573  63.197  1.00 24.08           N  
ATOM   2010  OE1 GLN A 178     -13.887  50.871  64.781  1.00 21.47           O  
ATOM   2011  N   ALA A 179      -9.166  52.353  67.474  1.00 20.69           N  
ATOM   2012  CA  ALA A 179      -8.694  53.318  68.465  1.00 22.16           C  
ATOM   2013  C   ALA A 179      -8.398  54.655  67.769  1.00 21.73           C  
ATOM   2014  O   ALA A 179      -8.792  55.714  68.252  1.00 19.23           O  
ATOM   2015  CB  ALA A 179      -7.436  52.787  69.158  1.00 22.75           C  
ATOM   2016  N   TYR A 180      -7.705  54.602  66.630  1.00 20.03           N  
ATOM   2017  CA  TYR A 180      -7.391  55.818  65.873  1.00 20.87           C  
ATOM   2018  C   TYR A 180      -8.685  56.479  65.384  1.00 20.68           C  
ATOM   2019  O   TYR A 180      -8.834  57.700  65.436  1.00 19.18           O  
ATOM   2020  CB  TYR A 180      -6.514  55.498  64.654  1.00 20.57           C  
ATOM   2021  CG  TYR A 180      -5.066  55.157  64.952  1.00 23.68           C  
ATOM   2022  CD1 TYR A 180      -4.275  56.006  65.730  1.00 23.92           C  
ATOM   2023  CD2 TYR A 180      -4.467  54.021  64.400  1.00 22.91           C  
ATOM   2024  CE1 TYR A 180      -2.916  55.733  65.943  1.00 24.48           C  
ATOM   2025  CE2 TYR A 180      -3.110  53.736  64.610  1.00 24.82           C  
ATOM   2026  CZ  TYR A 180      -2.342  54.602  65.382  1.00 25.06           C  
ATOM   2027  OH  TYR A 180      -1.003  54.348  65.588  1.00 24.56           O  
ATOM   2028  N   LYS A 181      -9.613  55.659  64.896  1.00 20.28           N  
ATOM   2029  CA  LYS A 181     -10.891  56.164  64.401  1.00 23.26           C  
ATOM   2030  C   LYS A 181     -11.634  56.854  65.539  1.00 22.70           C  
ATOM   2031  O   LYS A 181     -12.155  57.958  65.383  1.00 22.52           O  
ATOM   2032  CB  LYS A 181     -11.746  55.016  63.851  1.00 22.60           C  
ATOM   2033  CG  LYS A 181     -13.180  55.409  63.516  1.00 23.47           C  
ATOM   2034  CD  LYS A 181     -13.955  54.222  62.951  1.00 23.11           C  
ATOM   2035  CE  LYS A 181     -15.377  54.624  62.595  1.00 25.16           C  
ATOM   2036  NZ  LYS A 181     -16.097  53.576  61.832  1.00 22.73           N1+
ATOM   2037  N   GLN A 182     -11.659  56.196  66.690  1.00 22.08           N  
ATOM   2038  CA  GLN A 182     -12.332  56.726  67.863  1.00 22.73           C  
ATOM   2039  C   GLN A 182     -11.749  58.070  68.297  1.00 22.84           C  
ATOM   2040  O   GLN A 182     -12.481  59.050  68.431  1.00 20.64           O  
ATOM   2041  CB  GLN A 182     -12.279  55.691  68.990  1.00 22.35           C  
ATOM   2042  CG  GLN A 182     -13.124  54.459  68.649  1.00 20.92           C  
ATOM   2043  CD  GLN A 182     -12.902  53.294  69.582  1.00 21.98           C  
ATOM   2044  NE2 GLN A 182     -13.687  52.233  69.398  1.00 23.16           N  
ATOM   2045  OE1 GLN A 182     -12.033  53.335  70.459  1.00 23.63           O  
ATOM   2046  N   PHE A 183     -10.439  58.132  68.501  1.00 22.60           N  
ATOM   2047  CA  PHE A 183      -9.837  59.401  68.880  1.00 22.84           C  
ATOM   2048  C   PHE A 183     -10.011  60.395  67.736  1.00 23.23           C  
ATOM   2049  O   PHE A 183     -10.125  61.598  67.962  1.00 21.52           O  
ATOM   2050  CB  PHE A 183      -8.361  59.211  69.232  1.00 21.45           C  
ATOM   2051  CG  PHE A 183      -8.150  58.562  70.574  1.00 21.17           C  
ATOM   2052  CD1 PHE A 183      -8.520  59.229  71.742  1.00 21.37           C  
ATOM   2053  CD2 PHE A 183      -7.650  57.274  70.674  1.00 21.85           C  
ATOM   2054  CE1 PHE A 183      -8.399  58.613  72.991  1.00 21.29           C  
ATOM   2055  CE2 PHE A 183      -7.523  56.643  71.920  1.00 23.38           C  
ATOM   2056  CZ  PHE A 183      -7.902  57.320  73.081  1.00 22.50           C  
ATOM   2057  N   GLY A 184     -10.069  59.868  66.515  1.00 22.88           N  
ATOM   2058  CA  GLY A 184     -10.236  60.705  65.333  1.00 25.18           C  
ATOM   2059  C   GLY A 184     -11.479  61.587  65.330  1.00 25.32           C  
ATOM   2060  O   GLY A 184     -11.399  62.769  65.029  1.00 25.79           O  
ATOM   2061  N   ASN A 185     -12.646  61.044  65.640  1.00 26.15           N  
ATOM   2062  CA  ASN A 185     -13.807  61.923  65.621  1.00 27.45           C  
ATOM   2063  C   ASN A 185     -14.207  62.372  67.026  1.00 25.21           C  
ATOM   2064  O   ASN A 185     -15.314  62.842  67.234  1.00 26.97           O  
ATOM   2065  CB  ASN A 185     -14.990  61.274  64.873  1.00 31.47           C  
ATOM   2066  CG  ASN A 185     -15.309  59.912  65.377  1.00 30.61           C  
ATOM   2067  ND2 ASN A 185     -15.973  59.103  64.560  1.00 29.31           N  
ATOM   2068  OD1 ASN A 185     -14.970  59.586  66.505  1.00 34.68           O  
ATOM   2069  N   SER A 186     -13.283  62.265  67.980  1.00 21.87           N  
ATOM   2070  CA  SER A 186     -13.573  62.665  69.354  1.00 21.39           C  
ATOM   2071  C   SER A 186     -13.351  64.154  69.623  1.00 21.44           C  
ATOM   2072  O   SER A 186     -13.174  64.946  68.700  1.00 21.41           O  
ATOM   2073  CB  SER A 186     -12.743  61.830  70.340  1.00 22.16           C  
ATOM   2074  OG  SER A 186     -13.234  61.976  71.669  1.00 25.30           O  
ATOM   2075  N   VAL A 187     -13.350  64.522  70.899  1.00 23.18           N  
ATOM   2076  CA  VAL A 187     -13.188  65.911  71.312  1.00 24.74           C  
ATOM   2077  C   VAL A 187     -11.995  66.127  72.247  1.00 26.13           C  
ATOM   2078  O   VAL A 187     -11.571  65.207  72.942  1.00 26.87           O  
ATOM   2079  CB  VAL A 187     -14.460  66.389  72.023  1.00 25.29           C  
ATOM   2080  CG1 VAL A 187     -14.747  65.492  73.224  1.00 25.70           C  
ATOM   2081  CG2 VAL A 187     -14.307  67.819  72.455  1.00 30.75           C  
ATOM   2082  N   VAL A 188     -11.461  67.346  72.260  1.00 24.49           N  
ATOM   2083  CA  VAL A 188     -10.334  67.669  73.129  1.00 25.07           C  
ATOM   2084  C   VAL A 188     -10.919  68.006  74.496  1.00 24.60           C  
ATOM   2085  O   VAL A 188     -11.522  69.066  74.688  1.00 23.44           O  
ATOM   2086  CB  VAL A 188      -9.515  68.866  72.572  1.00 24.87           C  
ATOM   2087  CG1 VAL A 188      -8.424  69.278  73.559  1.00 22.03           C  
ATOM   2088  CG2 VAL A 188      -8.889  68.477  71.241  1.00 24.99           C  
ATOM   2089  N   ILE A 189     -10.733  67.087  75.438  1.00 25.18           N  
ATOM   2090  CA  ILE A 189     -11.265  67.224  76.793  1.00 25.66           C  
ATOM   2091  C   ILE A 189     -11.051  68.584  77.465  1.00 25.26           C  
ATOM   2092  O   ILE A 189     -11.978  69.138  78.053  1.00 26.39           O  
ATOM   2093  CB  ILE A 189     -10.676  66.138  77.723  1.00 26.91           C  
ATOM   2094  CG1 ILE A 189     -10.806  64.750  77.077  1.00 27.05           C  
ATOM   2095  CG2 ILE A 189     -11.386  66.172  79.071  1.00 26.86           C  
ATOM   2096  CD1 ILE A 189     -12.220  64.255  76.926  1.00 28.30           C  
ATOM   2097  N   ASN A 190      -9.833  69.113  77.389  1.00 25.38           N  
ATOM   2098  CA  ASN A 190      -9.504  70.391  78.025  1.00 24.26           C  
ATOM   2099  C   ASN A 190     -10.429  71.528  77.591  1.00 24.15           C  
ATOM   2100  O   ASN A 190     -10.893  72.316  78.421  1.00 25.00           O  
ATOM   2101  CB  ASN A 190      -8.050  70.776  77.722  1.00 24.34           C  
ATOM   2102  CG  ASN A 190      -7.055  69.750  78.230  1.00 25.53           C  
ATOM   2103  ND2 ASN A 190      -6.052  70.212  78.970  1.00 24.47           N  
ATOM   2104  OD1 ASN A 190      -7.180  68.559  77.954  1.00 23.82           O  
ATOM   2105  N   VAL A 191     -10.682  71.614  76.287  1.00 22.67           N  
ATOM   2106  CA  VAL A 191     -11.545  72.649  75.745  1.00 22.21           C  
ATOM   2107  C   VAL A 191     -12.927  72.497  76.370  1.00 23.14           C  
ATOM   2108  O   VAL A 191     -13.518  73.472  76.837  1.00 22.43           O  
ATOM   2109  CB  VAL A 191     -11.654  72.529  74.216  1.00 22.86           C  
ATOM   2110  CG1 VAL A 191     -12.672  73.525  73.677  1.00 22.05           C  
ATOM   2111  CG2 VAL A 191     -10.295  72.775  73.595  1.00 23.82           C  
ATOM   2112  N   LEU A 192     -13.422  71.264  76.381  1.00 22.63           N  
ATOM   2113  CA  LEU A 192     -14.723  70.966  76.958  1.00 25.09           C  
ATOM   2114  C   LEU A 192     -14.767  71.353  78.420  1.00 25.62           C  
ATOM   2115  O   LEU A 192     -15.765  71.884  78.891  1.00 27.02           O  
ATOM   2116  CB  LEU A 192     -15.043  69.474  76.812  1.00 26.32           C  
ATOM   2117  CG  LEU A 192     -15.983  69.133  75.659  1.00 28.90           C  
ATOM   2118  CD1 LEU A 192     -15.587  69.919  74.438  1.00 30.83           C  
ATOM   2119  CD2 LEU A 192     -15.964  67.644  75.395  1.00 28.07           C  
ATOM   2120  N   GLN A 193     -13.679  71.089  79.136  1.00 24.30           N  
ATOM   2121  CA  GLN A 193     -13.620  71.423  80.549  1.00 25.67           C  
ATOM   2122  C   GLN A 193     -13.839  72.912  80.811  1.00 25.91           C  
ATOM   2123  O   GLN A 193     -14.697  73.285  81.611  1.00 25.46           O  
ATOM   2124  CB  GLN A 193     -12.286  70.978  81.147  1.00 24.29           C  
ATOM   2125  CG  GLN A 193     -12.218  69.491  81.430  1.00 24.52           C  
ATOM   2126  CD  GLN A 193     -10.926  69.088  82.117  1.00 26.85           C  
ATOM   2127  NE2 GLN A 193     -11.021  68.704  83.384  1.00 24.85           N  
ATOM   2128  OE1 GLN A 193      -9.850  69.126  81.511  1.00 30.01           O  
ATOM   2129  N   TYR A 194     -13.072  73.757  80.123  1.00 25.73           N  
ATOM   2130  CA  TYR A 194     -13.188  75.203  80.299  1.00 26.58           C  
ATOM   2131  C   TYR A 194     -14.600  75.688  79.986  1.00 26.75           C  
ATOM   2132  O   TYR A 194     -15.151  76.524  80.702  1.00 26.47           O  
ATOM   2133  CB  TYR A 194     -12.167  75.935  79.419  1.00 26.15           C  
ATOM   2134  CG  TYR A 194     -10.730  75.632  79.781  1.00 26.65           C  
ATOM   2135  CD1 TYR A 194     -10.256  75.842  81.078  1.00 27.40           C  
ATOM   2136  CD2 TYR A 194      -9.849  75.104  78.837  1.00 28.02           C  
ATOM   2137  CE1 TYR A 194      -8.941  75.522  81.429  1.00 27.81           C  
ATOM   2138  CE2 TYR A 194      -8.531  74.784  79.176  1.00 27.07           C  
ATOM   2139  CZ  TYR A 194      -8.086  74.990  80.471  1.00 27.14           C  
ATOM   2140  OH  TYR A 194      -6.799  74.640  80.815  1.00 27.14           O  
ATOM   2141  N   ILE A 195     -15.191  75.158  78.919  1.00 26.58           N  
ATOM   2142  CA  ILE A 195     -16.552  75.540  78.558  1.00 26.63           C  
ATOM   2143  C   ILE A 195     -17.534  75.032  79.615  1.00 27.08           C  
ATOM   2144  O   ILE A 195     -18.396  75.784  80.081  1.00 25.40           O  
ATOM   2145  CB  ILE A 195     -16.946  74.977  77.171  1.00 26.77           C  
ATOM   2146  CG1 ILE A 195     -16.076  75.634  76.095  1.00 26.57           C  
ATOM   2147  CG2 ILE A 195     -18.441  75.213  76.902  1.00 26.66           C  
ATOM   2148  CD1 ILE A 195     -16.270  75.088  74.706  1.00 28.46           C  
ATOM   2149  N   ALA A 196     -17.402  73.763  79.994  1.00 25.86           N  
ATOM   2150  CA  ALA A 196     -18.285  73.187  81.002  1.00 26.23           C  
ATOM   2151  C   ALA A 196     -18.219  74.021  82.285  1.00 26.58           C  
ATOM   2152  O   ALA A 196     -19.243  74.314  82.903  1.00 26.29           O  
ATOM   2153  CB  ALA A 196     -17.880  71.751  81.294  1.00 25.81           C  
ATOM   2154  N   TYR A 197     -17.008  74.405  82.669  1.00 25.69           N  
ATOM   2155  CA  TYR A 197     -16.793  75.206  83.863  1.00 27.49           C  
ATOM   2156  C   TYR A 197     -17.569  76.508  83.762  1.00 27.89           C  
ATOM   2157  O   TYR A 197     -18.211  76.941  84.724  1.00 25.95           O  
ATOM   2158  CB  TYR A 197     -15.313  75.536  84.025  1.00 29.23           C  
ATOM   2159  CG  TYR A 197     -14.987  76.185  85.349  1.00 32.24           C  
ATOM   2160  CD1 TYR A 197     -14.707  75.409  86.473  1.00 33.49           C  
ATOM   2161  CD2 TYR A 197     -14.987  77.577  85.488  1.00 34.00           C  
ATOM   2162  CE1 TYR A 197     -14.433  76.003  87.705  1.00 34.46           C  
ATOM   2163  CE2 TYR A 197     -14.718  78.177  86.720  1.00 35.00           C  
ATOM   2164  CZ  TYR A 197     -14.443  77.381  87.818  1.00 35.42           C  
ATOM   2165  OH  TYR A 197     -14.180  77.964  89.040  1.00 38.86           O  
ATOM   2166  N   ASN A 198     -17.488  77.136  82.592  1.00 26.98           N  
ATOM   2167  CA  ASN A 198     -18.173  78.397  82.346  1.00 28.70           C  
ATOM   2168  C   ASN A 198     -19.694  78.239  82.262  1.00 28.55           C  
ATOM   2169  O   ASN A 198     -20.438  79.180  82.555  1.00 27.04           O  
ATOM   2170  CB  ASN A 198     -17.617  79.043  81.075  1.00 27.49           C  
ATOM   2171  CG  ASN A 198     -16.272  79.724  81.311  1.00 26.64           C  
ATOM   2172  ND2 ASN A 198     -15.876  80.592  80.384  1.00 24.43           N  
ATOM   2173  OD1 ASN A 198     -15.597  79.467  82.313  1.00 25.16           O  
ATOM   2174  N   ILE A 199     -20.154  77.052  81.865  1.00 28.91           N  
ATOM   2175  CA  ILE A 199     -21.588  76.794  81.790  1.00 28.49           C  
ATOM   2176  C   ILE A 199     -22.133  76.784  83.220  1.00 28.64           C  
ATOM   2177  O   ILE A 199     -23.135  77.435  83.519  1.00 27.56           O  
ATOM   2178  CB  ILE A 199     -21.893  75.436  81.103  1.00 27.92           C  
ATOM   2179  CG1 ILE A 199     -21.690  75.567  79.588  1.00 27.40           C  
ATOM   2180  CG2 ILE A 199     -23.323  75.006  81.402  1.00 29.47           C  
ATOM   2181  CD1 ILE A 199     -21.893  74.264  78.820  1.00 28.04           C  
ATOM   2182  N   GLY A 200     -21.455  76.055  84.101  1.00 27.49           N  
ATOM   2183  CA  GLY A 200     -21.882  75.987  85.490  1.00 28.56           C  
ATOM   2184  C   GLY A 200     -21.742  77.318  86.211  1.00 28.81           C  
ATOM   2185  O   GLY A 200     -22.536  77.637  87.109  1.00 28.60           O  
ATOM   2186  N   SER A 201     -20.723  78.091  85.846  1.00 28.19           N  
ATOM   2187  CA  SER A 201     -20.514  79.404  86.452  1.00 30.90           C  
ATOM   2188  C   SER A 201     -21.771  80.241  86.226  1.00 31.60           C  
ATOM   2189  O   SER A 201     -22.293  80.868  87.154  1.00 32.73           O  
ATOM   2190  CB  SER A 201     -19.320  80.118  85.812  1.00 30.36           C  
ATOM   2191  OG  SER A 201     -18.091  79.492  86.143  1.00 31.94           O  
ATOM   2192  N   SER A 202     -22.250  80.253  84.986  1.00 30.93           N  
ATOM   2193  CA  SER A 202     -23.445  81.018  84.646  1.00 30.91           C  
ATOM   2194  C   SER A 202     -24.684  80.441  85.327  1.00 31.54           C  
ATOM   2195  O   SER A 202     -25.518  81.189  85.847  1.00 32.90           O  
ATOM   2196  CB  SER A 202     -23.638  81.056  83.123  1.00 31.32           C  
ATOM   2197  OG  SER A 202     -22.611  81.824  82.506  1.00 30.27           O  
ATOM   2198  N   LEU A 203     -24.811  79.122  85.340  1.00 30.61           N  
ATOM   2199  CA  LEU A 203     -25.959  78.501  85.983  1.00 31.18           C  
ATOM   2200  C   LEU A 203     -25.997  78.821  87.476  1.00 31.23           C  
ATOM   2201  O   LEU A 203     -27.073  78.984  88.060  1.00 31.14           O  
ATOM   2202  CB  LEU A 203     -25.931  76.982  85.792  1.00 31.35           C  
ATOM   2203  CG  LEU A 203     -26.178  76.445  84.379  1.00 32.71           C  
ATOM   2204  CD1 LEU A 203     -26.031  74.924  84.362  1.00 32.75           C  
ATOM   2205  CD2 LEU A 203     -27.566  76.852  83.926  1.00 32.94           C  
ATOM   2206  N   ASN A 204     -24.825  78.918  88.091  1.00 30.24           N  
ATOM   2207  CA  ASN A 204     -24.753  79.177  89.523  1.00 31.40           C  
ATOM   2208  C   ASN A 204     -24.882  80.638  89.974  1.00 31.81           C  
ATOM   2209  O   ASN A 204     -25.014  80.898  91.172  1.00 32.00           O  
ATOM   2210  CB  ASN A 204     -23.465  78.576  90.099  1.00 31.62           C  
ATOM   2211  CG  ASN A 204     -23.431  77.060  90.004  1.00 33.28           C  
ATOM   2212  ND2 ASN A 204     -22.236  76.503  89.813  1.00 33.55           N  
ATOM   2213  OD1 ASN A 204     -24.460  76.394  90.116  1.00 32.54           O  
ATOM   2214  N   PHE A 205     -24.847  81.585  89.038  1.00 32.05           N  
ATOM   2215  CA  PHE A 205     -24.960  82.998  89.410  1.00 32.12           C  
ATOM   2216  C   PHE A 205     -26.425  83.388  89.451  1.00 32.59           C  
ATOM   2217  O   PHE A 205     -27.003  83.766  88.429  1.00 30.45           O  
ATOM   2218  CB  PHE A 205     -24.223  83.884  88.407  1.00 32.13           C  
ATOM   2219  CG  PHE A 205     -24.254  85.352  88.752  1.00 32.68           C  
ATOM   2220  CD1 PHE A 205     -23.613  85.828  89.893  1.00 33.71           C  
ATOM   2221  CD2 PHE A 205     -24.941  86.254  87.942  1.00 32.47           C  
ATOM   2222  CE1 PHE A 205     -23.658  87.183  90.221  1.00 32.84           C  
ATOM   2223  CE2 PHE A 205     -24.993  87.611  88.266  1.00 33.07           C  
ATOM   2224  CZ  PHE A 205     -24.353  88.075  89.399  1.00 32.84           C  
ATOM   2225  N   LYS A 206     -27.018  83.295  90.640  1.00 32.88           N  
ATOM   2226  CA  LYS A 206     -28.428  83.611  90.820  1.00 33.73           C  
ATOM   2227  C   LYS A 206     -28.612  84.530  92.021  1.00 33.32           C  
ATOM   2228  O   LYS A 206     -29.114  84.104  93.052  1.00 33.92           O  
ATOM   2229  CB  LYS A 206     -29.220  82.324  91.062  1.00 35.50           C  
ATOM   2230  CG  LYS A 206     -29.104  81.271  89.974  1.00 40.01           C  
ATOM   2231  CD  LYS A 206     -29.808  79.988  90.416  1.00 43.68           C  
ATOM   2232  CE  LYS A 206     -29.880  78.948  89.309  1.00 46.37           C  
ATOM   2233  NZ  LYS A 206     -30.687  77.758  89.735  1.00 47.87           N1+
ATOM   2234  N   PRO A 207     -28.211  85.804  91.905  1.00 32.57           N  
ATOM   2235  CA  PRO A 207     -28.375  86.700  93.050  1.00 32.82           C  
ATOM   2236  C   PRO A 207     -29.814  87.079  93.369  1.00 32.96           C  
ATOM   2237  O   PRO A 207     -30.724  86.930  92.549  1.00 33.28           O  
ATOM   2238  CB  PRO A 207     -27.541  87.915  92.659  1.00 32.32           C  
ATOM   2239  CG  PRO A 207     -27.727  87.970  91.162  1.00 32.43           C  
ATOM   2240  CD  PRO A 207     -27.609  86.511  90.759  1.00 33.24           C  
ATOM   2241  N   TYR A 208     -30.009  87.564  94.584  1.00 32.43           N  
ATOM   2242  CA  TYR A 208     -31.310  88.011  95.040  1.00 31.93           C  
ATOM   2243  C   TYR A 208     -31.519  89.414  94.489  1.00 32.34           C  
ATOM   2244  O   TYR A 208     -32.688  89.840  94.376  1.00 32.30           O  
ATOM   2245  CB  TYR A 208     -31.340  88.032  96.569  1.00 29.46           C  
ATOM   2246  CG  TYR A 208     -31.624  86.683  97.201  1.00 30.70           C  
ATOM   2247  CD1 TYR A 208     -32.932  86.215  97.334  1.00 30.25           C  
ATOM   2248  CD2 TYR A 208     -30.593  85.892  97.695  1.00 30.42           C  
ATOM   2249  CE1 TYR A 208     -33.203  84.994  97.946  1.00 30.05           C  
ATOM   2250  CE2 TYR A 208     -30.854  84.665  98.309  1.00 31.51           C  
ATOM   2251  CZ  TYR A 208     -32.163  84.227  98.430  1.00 30.30           C  
ATOM   2252  OH  TYR A 208     -32.432  83.021  99.040  1.00 32.11           O  
ATOM   2253  OXT TYR A 208     -30.501  90.081  94.193  1.00 32.04           O1-
TER    2254      TYR A 208 
ATOM   2255  N   MET B   1      -6.196  66.405  80.045  1.00 31.15           N  
ATOM   2256  CA  MET B   1      -7.270  67.137  80.763  1.00 32.32           C  
ATOM   2257  C   MET B   1      -6.727  67.809  82.026  1.00 33.57           C  
ATOM   2258  O   MET B   1      -5.634  67.482  82.500  1.00 34.73           O  
ATOM   2259  CB  MET B   1      -8.451  66.198  81.077  1.00 32.07           C  
ATOM   2260  CG  MET B   1      -8.223  65.125  82.117  1.00 32.86           C  
ATOM   2261  SD  MET B   1      -9.660  63.994  82.258  1.00 34.59           S  
ATOM   2262  CE  MET B   1     -10.846  65.040  83.166  1.00 32.02           C  
ATOM   2263  N   ILE B   2      -7.492  68.745  82.568  1.00 32.21           N  
ATOM   2264  CA  ILE B   2      -7.065  69.523  83.724  1.00 33.22           C  
ATOM   2265  C   ILE B   2      -7.784  69.189  85.045  1.00 33.65           C  
ATOM   2266  O   ILE B   2      -8.865  68.609  85.045  1.00 31.41           O  
ATOM   2267  CB  ILE B   2      -7.237  71.035  83.361  1.00 34.25           C  
ATOM   2268  CG1 ILE B   2      -5.914  71.765  83.537  1.00 36.05           C  
ATOM   2269  CG2 ILE B   2      -8.382  71.661  84.126  1.00 33.47           C  
ATOM   2270  CD1 ILE B   2      -4.940  71.516  82.408  1.00 37.81           C  
ATOM   2271  N   GLU B   3      -7.166  69.538  86.172  1.00 36.14           N  
ATOM   2272  CA  GLU B   3      -7.782  69.294  87.481  1.00 37.12           C  
ATOM   2273  C   GLU B   3      -8.731  70.447  87.771  1.00 36.46           C  
ATOM   2274  O   GLU B   3      -8.356  71.606  87.620  1.00 36.80           O  
ATOM   2275  CB  GLU B   3      -6.730  69.239  88.599  1.00 40.31           C  
ATOM   2276  CG  GLU B   3      -7.353  69.249  89.993  1.00 44.53           C  
ATOM   2277  CD  GLU B   3      -6.326  69.241  91.122  1.00 47.65           C  
ATOM   2278  OE1 GLU B   3      -5.544  70.216  91.226  1.00 47.34           O  
ATOM   2279  OE2 GLU B   3      -6.308  68.260  91.904  1.00 48.75           O1-
ATOM   2280  N   ILE B   4      -9.954  70.142  88.182  1.00 34.76           N  
ATOM   2281  CA  ILE B   4     -10.908  71.196  88.485  1.00 36.28           C  
ATOM   2282  C   ILE B   4     -11.249  71.198  89.958  1.00 36.01           C  
ATOM   2283  O   ILE B   4     -11.989  70.348  90.432  1.00 36.02           O  
ATOM   2284  CB  ILE B   4     -12.195  71.024  87.682  1.00 37.53           C  
ATOM   2285  CG1 ILE B   4     -11.883  71.146  86.190  1.00 36.30           C  
ATOM   2286  CG2 ILE B   4     -13.214  72.081  88.111  1.00 36.24           C  
ATOM   2287  CD1 ILE B   4     -13.009  70.696  85.301  1.00 40.53           C  
ATOM   2288  N   LYS B   5     -10.699  72.159  90.684  1.00 37.50           N  
ATOM   2289  CA  LYS B   5     -10.944  72.265  92.122  1.00 39.88           C  
ATOM   2290  C   LYS B   5     -12.363  72.700  92.475  1.00 39.26           C  
ATOM   2291  O   LYS B   5     -13.007  72.084  93.325  1.00 39.85           O  
ATOM   2292  CB  LYS B   5      -9.930  73.225  92.734  1.00 41.69           C  
ATOM   2293  CG  LYS B   5      -8.529  72.649  92.748  1.00 45.59           C  
ATOM   2294  CD  LYS B   5      -8.470  71.434  93.671  1.00 47.06           C  
ATOM   2295  CE  LYS B   5      -7.051  70.909  93.793  1.00 48.75           C  
ATOM   2296  NZ  LYS B   5      -6.909  69.937  94.920  1.00 48.42           N1+
ATOM   2297  N   ASP B   6     -12.851  73.748  91.815  1.00 40.00           N  
ATOM   2298  CA  ASP B   6     -14.205  74.263  92.053  1.00 41.26           C  
ATOM   2299  C   ASP B   6     -15.239  73.606  91.139  1.00 39.56           C  
ATOM   2300  O   ASP B   6     -15.431  74.040  90.006  1.00 39.43           O  
ATOM   2301  CB  ASP B   6     -14.247  75.778  91.829  1.00 44.94           C  
ATOM   2302  CG  ASP B   6     -13.792  76.561  93.041  1.00 49.05           C  
ATOM   2303  OD1 ASP B   6     -12.567  76.603  93.319  1.00 51.31           O  
ATOM   2304  OD2 ASP B   6     -14.673  77.138  93.725  1.00 51.92           O1-
ATOM   2305  N   LYS B   7     -15.924  72.584  91.645  1.00 38.22           N  
ATOM   2306  CA  LYS B   7     -16.917  71.866  90.856  1.00 38.25           C  
ATOM   2307  C   LYS B   7     -18.138  72.737  90.586  1.00 38.69           C  
ATOM   2308  O   LYS B   7     -18.931  73.002  91.483  1.00 41.04           O  
ATOM   2309  CB  LYS B   7     -17.331  70.586  91.586  1.00 37.09           C  
ATOM   2310  CG  LYS B   7     -16.154  69.730  92.028  1.00 37.54           C  
ATOM   2311  CD  LYS B   7     -15.157  69.526  90.903  1.00 37.34           C  
ATOM   2312  CE  LYS B   7     -13.977  68.676  91.357  1.00 38.30           C  
ATOM   2313  NZ  LYS B   7     -14.413  67.310  91.762  1.00 39.34           N1+
ATOM   2314  N   GLN B   8     -18.295  73.181  89.345  1.00 37.47           N  
ATOM   2315  CA  GLN B   8     -19.420  74.040  89.001  1.00 37.02           C  
ATOM   2316  C   GLN B   8     -20.689  73.301  88.621  1.00 35.75           C  
ATOM   2317  O   GLN B   8     -21.754  73.905  88.568  1.00 36.02           O  
ATOM   2318  CB  GLN B   8     -19.048  74.966  87.844  1.00 38.53           C  
ATOM   2319  CG  GLN B   8     -17.879  75.884  88.118  1.00 38.85           C  
ATOM   2320  CD  GLN B   8     -18.108  76.766  89.320  1.00 38.85           C  
ATOM   2321  NE2 GLN B   8     -17.076  76.930  90.127  1.00 38.80           N  
ATOM   2322  OE1 GLN B   8     -19.201  77.309  89.517  1.00 40.16           O  
ATOM   2323  N   LEU B   9     -20.586  72.005  88.351  1.00 34.31           N  
ATOM   2324  CA  LEU B   9     -21.763  71.251  87.938  1.00 33.54           C  
ATOM   2325  C   LEU B   9     -22.256  70.215  88.951  1.00 32.36           C  
ATOM   2326  O   LEU B   9     -23.059  69.339  88.617  1.00 31.41           O  
ATOM   2327  CB  LEU B   9     -21.484  70.581  86.588  1.00 32.61           C  
ATOM   2328  CG  LEU B   9     -21.042  71.526  85.463  1.00 34.14           C  
ATOM   2329  CD1 LEU B   9     -20.717  70.709  84.206  1.00 30.58           C  
ATOM   2330  CD2 LEU B   9     -22.134  72.555  85.183  1.00 30.61           C  
ATOM   2331  N   THR B  10     -21.784  70.312  90.188  1.00 32.94           N  
ATOM   2332  CA  THR B  10     -22.221  69.386  91.230  1.00 34.59           C  
ATOM   2333  C   THR B  10     -23.746  69.413  91.305  1.00 33.36           C  
ATOM   2334  O   THR B  10     -24.354  70.475  91.215  1.00 33.37           O  
ATOM   2335  CB  THR B  10     -21.674  69.796  92.612  1.00 35.16           C  
ATOM   2336  CG2 THR B  10     -22.261  68.910  93.700  1.00 35.39           C  
ATOM   2337  OG1 THR B  10     -20.245  69.678  92.611  1.00 39.19           O  
ATOM   2338  N   GLY B  11     -24.361  68.246  91.458  1.00 33.94           N  
ATOM   2339  CA  GLY B  11     -25.809  68.186  91.558  1.00 34.81           C  
ATOM   2340  C   GLY B  11     -26.566  68.173  90.242  1.00 36.23           C  
ATOM   2341  O   GLY B  11     -27.784  67.973  90.233  1.00 36.86           O  
ATOM   2342  N   LEU B  12     -25.869  68.395  89.127  1.00 35.10           N  
ATOM   2343  CA  LEU B  12     -26.528  68.383  87.824  1.00 33.93           C  
ATOM   2344  C   LEU B  12     -26.326  67.051  87.114  1.00 33.92           C  
ATOM   2345  O   LEU B  12     -25.276  66.414  87.255  1.00 33.47           O  
ATOM   2346  CB  LEU B  12     -26.014  69.527  86.953  1.00 35.07           C  
ATOM   2347  CG  LEU B  12     -26.293  70.910  87.547  1.00 36.02           C  
ATOM   2348  CD1 LEU B  12     -25.867  71.995  86.577  1.00 36.58           C  
ATOM   2349  CD2 LEU B  12     -27.778  71.033  87.866  1.00 34.90           C  
ATOM   2350  N   ARG B  13     -27.341  66.633  86.362  1.00 33.07           N  
ATOM   2351  CA  ARG B  13     -27.305  65.376  85.621  1.00 33.06           C  
ATOM   2352  C   ARG B  13     -27.204  65.693  84.131  1.00 31.41           C  
ATOM   2353  O   ARG B  13     -27.796  66.660  83.665  1.00 30.63           O  
ATOM   2354  CB  ARG B  13     -28.590  64.578  85.882  1.00 35.75           C  
ATOM   2355  CG  ARG B  13     -28.951  64.430  87.356  1.00 37.64           C  
ATOM   2356  CD  ARG B  13     -30.436  64.113  87.550  1.00 40.33           C  
ATOM   2357  NE  ARG B  13     -30.821  62.911  86.819  1.00 44.60           N  
ATOM   2358  CZ  ARG B  13     -31.879  62.161  87.104  1.00 45.70           C  
ATOM   2359  NH1 ARG B  13     -32.672  62.483  88.121  1.00 48.38           N1+
ATOM   2360  NH2 ARG B  13     -32.145  61.084  86.369  1.00 45.37           N  
ATOM   2361  N   PHE B  14     -26.456  64.888  83.384  1.00 29.00           N  
ATOM   2362  CA  PHE B  14     -26.339  65.130  81.954  1.00 27.63           C  
ATOM   2363  C   PHE B  14     -26.479  63.855  81.141  1.00 26.84           C  
ATOM   2364  O   PHE B  14     -26.359  62.750  81.676  1.00 25.96           O  
ATOM   2365  CB  PHE B  14     -25.002  65.805  81.616  1.00 27.25           C  
ATOM   2366  CG  PHE B  14     -23.804  64.913  81.779  1.00 26.81           C  
ATOM   2367  CD1 PHE B  14     -23.205  64.750  83.023  1.00 25.89           C  
ATOM   2368  CD2 PHE B  14     -23.259  64.255  80.680  1.00 27.10           C  
ATOM   2369  CE1 PHE B  14     -22.081  63.951  83.174  1.00 27.84           C  
ATOM   2370  CE2 PHE B  14     -22.133  63.451  80.816  1.00 27.29           C  
ATOM   2371  CZ  PHE B  14     -21.542  63.299  82.069  1.00 27.34           C  
ATOM   2372  N   ILE B  15     -26.750  64.032  79.849  1.00 26.76           N  
ATOM   2373  CA  ILE B  15     -26.895  62.931  78.901  1.00 28.32           C  
ATOM   2374  C   ILE B  15     -25.733  62.986  77.918  1.00 26.95           C  
ATOM   2375  O   ILE B  15     -25.401  64.049  77.401  1.00 27.85           O  
ATOM   2376  CB  ILE B  15     -28.204  63.042  78.107  1.00 30.01           C  
ATOM   2377  CG1 ILE B  15     -29.381  62.978  79.065  1.00 32.56           C  
ATOM   2378  CG2 ILE B  15     -28.305  61.917  77.111  1.00 35.15           C  
ATOM   2379  CD1 ILE B  15     -29.353  61.798  79.980  1.00 32.89           C  
ATOM   2380  N   ASP B  16     -25.130  61.833  77.658  1.00 27.83           N  
ATOM   2381  CA  ASP B  16     -23.983  61.727  76.761  1.00 27.38           C  
ATOM   2382  C   ASP B  16     -24.451  61.123  75.432  1.00 26.94           C  
ATOM   2383  O   ASP B  16     -24.438  59.901  75.274  1.00 28.07           O  
ATOM   2384  CB  ASP B  16     -22.927  60.831  77.441  1.00 29.09           C  
ATOM   2385  CG  ASP B  16     -21.562  60.878  76.761  1.00 30.82           C  
ATOM   2386  OD1 ASP B  16     -21.376  61.676  75.825  1.00 32.34           O  
ATOM   2387  OD2 ASP B  16     -20.663  60.113  77.184  1.00 31.56           O1-
ATOM   2388  N   LEU B  17     -24.880  61.969  74.487  1.00 25.69           N  
ATOM   2389  CA  LEU B  17     -25.343  61.486  73.177  1.00 25.65           C  
ATOM   2390  C   LEU B  17     -24.177  61.352  72.191  1.00 24.98           C  
ATOM   2391  O   LEU B  17     -23.204  62.093  72.286  1.00 25.91           O  
ATOM   2392  CB  LEU B  17     -26.406  62.426  72.596  1.00 26.25           C  
ATOM   2393  CG  LEU B  17     -27.680  62.636  73.427  1.00 25.63           C  
ATOM   2394  CD1 LEU B  17     -28.658  63.509  72.645  1.00 26.34           C  
ATOM   2395  CD2 LEU B  17     -28.312  61.297  73.753  1.00 24.02           C  
ATOM   2396  N   PHE B  18     -24.279  60.421  71.245  1.00 22.19           N  
ATOM   2397  CA  PHE B  18     -23.197  60.197  70.282  1.00 22.91           C  
ATOM   2398  C   PHE B  18     -21.918  60.158  71.127  1.00 22.67           C  
ATOM   2399  O   PHE B  18     -20.924  60.811  70.820  1.00 21.56           O  
ATOM   2400  CB  PHE B  18     -23.141  61.354  69.283  1.00 23.38           C  
ATOM   2401  CG  PHE B  18     -24.464  61.656  68.644  1.00 25.20           C  
ATOM   2402  CD1 PHE B  18     -24.967  60.843  67.632  1.00 25.22           C  
ATOM   2403  CD2 PHE B  18     -25.240  62.729  69.088  1.00 23.48           C  
ATOM   2404  CE1 PHE B  18     -26.224  61.091  67.070  1.00 26.49           C  
ATOM   2405  CE2 PHE B  18     -26.494  62.985  68.536  1.00 23.20           C  
ATOM   2406  CZ  PHE B  18     -26.987  62.169  67.529  1.00 24.59           C  
ATOM   2407  N   ALA B  19     -21.984  59.381  72.201  1.00 23.00           N  
ATOM   2408  CA  ALA B  19     -20.911  59.255  73.182  1.00 22.81           C  
ATOM   2409  C   ALA B  19     -19.495  58.968  72.681  1.00 23.03           C  
ATOM   2410  O   ALA B  19     -18.538  59.574  73.167  1.00 23.70           O  
ATOM   2411  CB  ALA B  19     -21.307  58.219  74.230  1.00 22.05           C  
ATOM   2412  N   GLY B  20     -19.352  58.060  71.726  1.00 21.66           N  
ATOM   2413  CA  GLY B  20     -18.017  57.743  71.250  1.00 20.66           C  
ATOM   2414  C   GLY B  20     -17.166  57.241  72.411  1.00 19.31           C  
ATOM   2415  O   GLY B  20     -17.512  56.251  73.042  1.00 19.52           O  
ATOM   2416  N   LEU B  21     -16.065  57.930  72.702  1.00 19.99           N  
ATOM   2417  CA  LEU B  21     -15.168  57.548  73.801  1.00 21.30           C  
ATOM   2418  C   LEU B  21     -15.642  58.047  75.175  1.00 20.55           C  
ATOM   2419  O   LEU B  21     -15.150  57.604  76.212  1.00 21.54           O  
ATOM   2420  CB  LEU B  21     -13.755  58.086  73.536  1.00 22.37           C  
ATOM   2421  CG  LEU B  21     -13.014  57.500  72.332  1.00 23.92           C  
ATOM   2422  CD1 LEU B  21     -11.744  58.291  72.044  1.00 25.91           C  
ATOM   2423  CD2 LEU B  21     -12.691  56.048  72.616  1.00 26.17           C  
ATOM   2424  N   GLY B  22     -16.590  58.975  75.173  1.00 22.55           N  
ATOM   2425  CA  GLY B  22     -17.087  59.526  76.425  1.00 22.26           C  
ATOM   2426  C   GLY B  22     -16.376  60.819  76.802  1.00 23.54           C  
ATOM   2427  O   GLY B  22     -16.338  61.203  77.971  1.00 23.48           O  
ATOM   2428  N   GLY B  23     -15.809  61.494  75.802  1.00 23.66           N  
ATOM   2429  CA  GLY B  23     -15.105  62.740  76.043  1.00 23.26           C  
ATOM   2430  C   GLY B  23     -15.930  63.751  76.819  1.00 25.07           C  
ATOM   2431  O   GLY B  23     -15.450  64.373  77.766  1.00 24.36           O  
ATOM   2432  N   PHE B  24     -17.178  63.933  76.410  1.00 25.71           N  
ATOM   2433  CA  PHE B  24     -18.039  64.868  77.112  1.00 25.83           C  
ATOM   2434  C   PHE B  24     -18.226  64.420  78.557  1.00 26.85           C  
ATOM   2435  O   PHE B  24     -18.282  65.255  79.471  1.00 26.27           O  
ATOM   2436  CB  PHE B  24     -19.405  64.980  76.428  1.00 25.47           C  
ATOM   2437  CG  PHE B  24     -19.466  66.044  75.363  1.00 24.31           C  
ATOM   2438  CD1 PHE B  24     -19.162  65.743  74.044  1.00 24.44           C  
ATOM   2439  CD2 PHE B  24     -19.843  67.345  75.687  1.00 24.83           C  
ATOM   2440  CE1 PHE B  24     -19.236  66.721  73.056  1.00 26.19           C  
ATOM   2441  CE2 PHE B  24     -19.918  68.336  74.704  1.00 26.35           C  
ATOM   2442  CZ  PHE B  24     -19.616  68.022  73.387  1.00 25.61           C  
ATOM   2443  N   ARG B  25     -18.317  63.109  78.772  1.00 26.02           N  
ATOM   2444  CA  ARG B  25     -18.495  62.620  80.125  1.00 26.58           C  
ATOM   2445  C   ARG B  25     -17.295  62.950  80.999  1.00 25.88           C  
ATOM   2446  O   ARG B  25     -17.456  63.368  82.143  1.00 26.29           O  
ATOM   2447  CB  ARG B  25     -18.733  61.115  80.181  1.00 26.65           C  
ATOM   2448  CG  ARG B  25     -19.061  60.725  81.620  1.00 31.38           C  
ATOM   2449  CD  ARG B  25     -18.916  59.270  81.951  1.00 34.38           C  
ATOM   2450  NE  ARG B  25     -20.005  58.459  81.442  1.00 35.01           N  
ATOM   2451  CZ  ARG B  25     -20.614  57.509  82.144  1.00 32.94           C  
ATOM   2452  NH1 ARG B  25     -20.243  57.263  83.391  1.00 36.02           N1+
ATOM   2453  NH2 ARG B  25     -21.573  56.792  81.591  1.00 31.11           N  
ATOM   2454  N   LEU B  26     -16.091  62.746  80.473  1.00 23.86           N  
ATOM   2455  CA  LEU B  26     -14.888  63.036  81.243  1.00 23.15           C  
ATOM   2456  C   LEU B  26     -14.869  64.512  81.628  1.00 23.48           C  
ATOM   2457  O   LEU B  26     -14.586  64.866  82.772  1.00 22.97           O  
ATOM   2458  CB  LEU B  26     -13.626  62.695  80.436  1.00 23.93           C  
ATOM   2459  CG  LEU B  26     -13.309  61.215  80.209  1.00 26.72           C  
ATOM   2460  CD1 LEU B  26     -12.067  61.084  79.320  1.00 28.34           C  
ATOM   2461  CD2 LEU B  26     -13.072  60.531  81.551  1.00 25.89           C  
ATOM   2462  N   ALA B  27     -15.188  65.364  80.663  1.00 23.17           N  
ATOM   2463  CA  ALA B  27     -15.205  66.798  80.889  1.00 23.12           C  
ATOM   2464  C   ALA B  27     -16.241  67.233  81.926  1.00 24.64           C  
ATOM   2465  O   ALA B  27     -15.907  67.943  82.876  1.00 23.41           O  
ATOM   2466  CB  ALA B  27     -15.448  67.520  79.581  1.00 22.87           C  
ATOM   2467  N   LEU B  28     -17.494  66.817  81.740  1.00 24.47           N  
ATOM   2468  CA  LEU B  28     -18.560  67.195  82.667  1.00 28.33           C  
ATOM   2469  C   LEU B  28     -18.392  66.569  84.048  1.00 29.10           C  
ATOM   2470  O   LEU B  28     -18.624  67.238  85.046  1.00 31.38           O  
ATOM   2471  CB  LEU B  28     -19.944  66.833  82.107  1.00 27.40           C  
ATOM   2472  CG  LEU B  28     -20.528  67.497  80.842  1.00 28.71           C  
ATOM   2473  CD1 LEU B  28     -21.797  68.252  81.208  1.00 26.55           C  
ATOM   2474  CD2 LEU B  28     -19.523  68.420  80.178  1.00 29.27           C  
ATOM   2475  N   GLU B  29     -17.989  65.301  84.114  1.00 30.03           N  
ATOM   2476  CA  GLU B  29     -17.802  64.645  85.413  1.00 30.06           C  
ATOM   2477  C   GLU B  29     -16.664  65.279  86.200  1.00 29.77           C  
ATOM   2478  O   GLU B  29     -16.694  65.297  87.429  1.00 27.95           O  
ATOM   2479  CB  GLU B  29     -17.545  63.134  85.253  1.00 29.98           C  
ATOM   2480  CG  GLU B  29     -18.801  62.324  84.913  1.00 31.16           C  
ATOM   2481  CD  GLU B  29     -18.565  60.819  84.849  1.00 32.90           C  
ATOM   2482  OE1 GLU B  29     -17.397  60.384  84.803  1.00 35.98           O  
ATOM   2483  OE2 GLU B  29     -19.555  60.060  84.835  1.00 33.90           O1-
ATOM   2484  N   SER B  30     -15.665  65.800  85.489  1.00 28.22           N  
ATOM   2485  CA  SER B  30     -14.531  66.435  86.148  1.00 28.83           C  
ATOM   2486  C   SER B  30     -14.990  67.744  86.795  1.00 29.59           C  
ATOM   2487  O   SER B  30     -14.280  68.315  87.617  1.00 28.44           O  
ATOM   2488  CB  SER B  30     -13.401  66.716  85.150  1.00 28.66           C  
ATOM   2489  OG  SER B  30     -13.691  67.829  84.314  1.00 29.65           O  
ATOM   2490  N   CYS B  31     -16.176  68.208  86.410  1.00 30.33           N  
ATOM   2491  CA  CYS B  31     -16.738  69.436  86.960  1.00 31.47           C  
ATOM   2492  C   CYS B  31     -17.766  69.124  88.032  1.00 32.24           C  
ATOM   2493  O   CYS B  31     -18.364  70.032  88.613  1.00 32.43           O  
ATOM   2494  CB  CYS B  31     -17.380  70.278  85.861  1.00 32.84           C  
ATOM   2495  SG  CYS B  31     -16.188  71.229  84.920  1.00 36.39           S  
ATOM   2496  N   GLY B  32     -17.975  67.833  88.283  1.00 31.01           N  
ATOM   2497  CA  GLY B  32     -18.911  67.420  89.313  1.00 31.75           C  
ATOM   2498  C   GLY B  32     -20.282  66.931  88.890  1.00 32.08           C  
ATOM   2499  O   GLY B  32     -21.100  66.592  89.748  1.00 32.53           O  
ATOM   2500  N   ALA B  33     -20.537  66.865  87.585  1.00 31.07           N  
ATOM   2501  CA  ALA B  33     -21.835  66.425  87.075  1.00 29.88           C  
ATOM   2502  C   ALA B  33     -21.987  64.908  87.026  1.00 29.60           C  
ATOM   2503  O   ALA B  33     -21.000  64.174  87.006  1.00 27.35           O  
ATOM   2504  CB  ALA B  33     -22.070  67.011  85.689  1.00 29.36           C  
ATOM   2505  N   GLU B  34     -23.237  64.455  86.993  1.00 29.34           N  
ATOM   2506  CA  GLU B  34     -23.547  63.026  86.943  1.00 31.36           C  
ATOM   2507  C   GLU B  34     -24.190  62.630  85.618  1.00 30.05           C  
ATOM   2508  O   GLU B  34     -25.171  63.240  85.185  1.00 30.46           O  
ATOM   2509  CB  GLU B  34     -24.476  62.645  88.113  1.00 32.46           C  
ATOM   2510  CG  GLU B  34     -25.339  61.411  87.877  1.00 36.90           C  
ATOM   2511  CD  GLU B  34     -26.331  61.135  89.009  1.00 39.88           C  
ATOM   2512  OE1 GLU B  34     -26.771  62.095  89.687  1.00 41.77           O  
ATOM   2513  OE2 GLU B  34     -26.679  59.949  89.207  1.00 40.96           O1-
ATOM   2514  N   CYS B  35     -23.625  61.616  84.971  1.00 31.09           N  
ATOM   2515  CA  CYS B  35     -24.155  61.122  83.704  1.00 31.81           C  
ATOM   2516  C   CYS B  35     -25.312  60.168  84.003  1.00 32.00           C  
ATOM   2517  O   CYS B  35     -25.158  59.228  84.782  1.00 31.11           O  
ATOM   2518  CB  CYS B  35     -23.060  60.377  82.918  1.00 31.64           C  
ATOM   2519  SG  CYS B  35     -23.574  59.769  81.259  1.00 33.06           S  
ATOM   2520  N   VAL B  36     -26.474  60.398  83.393  1.00 31.62           N  
ATOM   2521  CA  VAL B  36     -27.614  59.523  83.641  1.00 31.28           C  
ATOM   2522  C   VAL B  36     -28.091  58.755  82.417  1.00 30.76           C  
ATOM   2523  O   VAL B  36     -29.078  58.035  82.494  1.00 30.83           O  
ATOM   2524  CB  VAL B  36     -28.823  60.307  84.235  1.00 30.16           C  
ATOM   2525  CG1 VAL B  36     -28.413  60.984  85.527  1.00 32.03           C  
ATOM   2526  CG2 VAL B  36     -29.339  61.330  83.238  1.00 30.52           C  
ATOM   2527  N   TYR B  37     -27.394  58.901  81.293  1.00 29.30           N  
ATOM   2528  CA  TYR B  37     -27.764  58.193  80.064  1.00 28.88           C  
ATOM   2529  C   TYR B  37     -26.707  58.397  78.982  1.00 28.36           C  
ATOM   2530  O   TYR B  37     -26.160  59.490  78.823  1.00 28.94           O  
ATOM   2531  CB  TYR B  37     -29.119  58.682  79.533  1.00 27.70           C  
ATOM   2532  CG  TYR B  37     -29.547  58.049  78.216  1.00 28.93           C  
ATOM   2533  CD1 TYR B  37     -29.989  56.721  78.159  1.00 29.69           C  
ATOM   2534  CD2 TYR B  37     -29.510  58.779  77.025  1.00 27.93           C  
ATOM   2535  CE1 TYR B  37     -30.393  56.137  76.939  1.00 28.66           C  
ATOM   2536  CE2 TYR B  37     -29.906  58.215  75.810  1.00 27.39           C  
ATOM   2537  CZ  TYR B  37     -30.348  56.896  75.772  1.00 29.05           C  
ATOM   2538  OH  TYR B  37     -30.764  56.353  74.571  1.00 25.38           O  
ATOM   2539  N   SER B  38     -26.422  57.343  78.234  1.00 28.65           N  
ATOM   2540  CA  SER B  38     -25.441  57.460  77.167  1.00 28.70           C  
ATOM   2541  C   SER B  38     -25.957  56.730  75.939  1.00 27.64           C  
ATOM   2542  O   SER B  38     -26.637  55.713  76.049  1.00 26.71           O  
ATOM   2543  CB  SER B  38     -24.097  56.882  77.601  1.00 29.12           C  
ATOM   2544  OG  SER B  38     -24.150  55.470  77.651  1.00 34.63           O  
ATOM   2545  N   ASN B  39     -25.630  57.261  74.768  1.00 26.35           N  
ATOM   2546  CA  ASN B  39     -26.073  56.659  73.522  1.00 27.46           C  
ATOM   2547  C   ASN B  39     -24.965  56.668  72.476  1.00 24.63           C  
ATOM   2548  O   ASN B  39     -24.316  57.686  72.250  1.00 27.18           O  
ATOM   2549  CB  ASN B  39     -27.307  57.396  73.003  1.00 27.81           C  
ATOM   2550  CG  ASN B  39     -27.935  56.699  71.825  1.00 30.63           C  
ATOM   2551  ND2 ASN B  39     -29.107  56.111  72.042  1.00 29.49           N  
ATOM   2552  OD1 ASN B  39     -27.366  56.669  70.733  1.00 28.62           O  
ATOM   2553  N   GLU B  40     -24.758  55.518  71.850  1.00 26.55           N  
ATOM   2554  CA  GLU B  40     -23.727  55.335  70.832  1.00 25.63           C  
ATOM   2555  C   GLU B  40     -24.010  53.995  70.156  1.00 25.54           C  
ATOM   2556  O   GLU B  40     -24.172  52.987  70.839  1.00 26.07           O  
ATOM   2557  CB  GLU B  40     -22.351  55.309  71.503  1.00 25.25           C  
ATOM   2558  CG  GLU B  40     -21.254  54.740  70.631  1.00 23.47           C  
ATOM   2559  CD  GLU B  40     -21.095  55.517  69.353  1.00 25.11           C  
ATOM   2560  OE1 GLU B  40     -20.873  56.745  69.443  1.00 23.24           O  
ATOM   2561  OE2 GLU B  40     -21.187  54.901  68.264  1.00 25.25           O1-
ATOM   2562  N   TRP B  41     -24.050  53.964  68.825  1.00 25.35           N  
ATOM   2563  CA  TRP B  41     -24.374  52.712  68.142  1.00 26.03           C  
ATOM   2564  C   TRP B  41     -23.230  51.883  67.575  1.00 25.96           C  
ATOM   2565  O   TRP B  41     -23.441  50.743  67.162  1.00 26.39           O  
ATOM   2566  CB  TRP B  41     -25.410  52.969  67.035  1.00 25.88           C  
ATOM   2567  CG  TRP B  41     -24.890  53.649  65.789  1.00 26.70           C  
ATOM   2568  CD1 TRP B  41     -23.685  54.274  65.623  1.00 25.97           C  
ATOM   2569  CD2 TRP B  41     -25.604  53.822  64.555  1.00 27.27           C  
ATOM   2570  CE2 TRP B  41     -24.772  54.569  63.688  1.00 27.30           C  
ATOM   2571  CE3 TRP B  41     -26.871  53.420  64.103  1.00 26.72           C  
ATOM   2572  NE1 TRP B  41     -23.607  54.834  64.362  1.00 26.87           N  
ATOM   2573  CZ2 TRP B  41     -25.167  54.927  62.392  1.00 30.03           C  
ATOM   2574  CZ3 TRP B  41     -27.266  53.773  62.813  1.00 26.90           C  
ATOM   2575  CH2 TRP B  41     -26.412  54.522  61.973  1.00 28.84           C  
ATOM   2576  N   ASP B  42     -22.021  52.432  67.549  1.00 25.53           N  
ATOM   2577  CA  ASP B  42     -20.886  51.681  67.015  1.00 24.52           C  
ATOM   2578  C   ASP B  42     -20.432  50.635  68.037  1.00 25.02           C  
ATOM   2579  O   ASP B  42     -20.080  50.977  69.165  1.00 24.49           O  
ATOM   2580  CB  ASP B  42     -19.748  52.640  66.670  1.00 23.30           C  
ATOM   2581  CG  ASP B  42     -18.539  51.934  66.106  1.00 25.32           C  
ATOM   2582  OD1 ASP B  42     -17.755  51.369  66.897  1.00 22.31           O  
ATOM   2583  OD2 ASP B  42     -18.382  51.941  64.867  1.00 25.25           O1-
ATOM   2584  N   LYS B  43     -20.442  49.362  67.639  1.00 24.48           N  
ATOM   2585  CA  LYS B  43     -20.053  48.266  68.530  1.00 25.32           C  
ATOM   2586  C   LYS B  43     -18.711  48.473  69.233  1.00 24.61           C  
ATOM   2587  O   LYS B  43     -18.588  48.291  70.440  1.00 24.46           O  
ATOM   2588  CB  LYS B  43     -20.033  46.943  67.755  1.00 27.32           C  
ATOM   2589  CG  LYS B  43     -19.242  45.830  68.423  1.00 31.95           C  
ATOM   2590  CD  LYS B  43     -19.358  44.509  67.672  1.00 35.95           C  
ATOM   2591  CE  LYS B  43     -18.412  43.458  68.256  1.00 38.77           C  
ATOM   2592  NZ  LYS B  43     -18.865  42.059  67.950  1.00 40.58           N1+
ATOM   2593  N   TYR B  44     -17.702  48.853  68.464  1.00 24.62           N  
ATOM   2594  CA  TYR B  44     -16.377  49.070  69.016  1.00 24.25           C  
ATOM   2595  C   TYR B  44     -16.363  50.227  70.022  1.00 23.58           C  
ATOM   2596  O   TYR B  44     -15.720  50.140  71.060  1.00 20.80           O  
ATOM   2597  CB  TYR B  44     -15.399  49.337  67.880  1.00 23.80           C  
ATOM   2598  CG  TYR B  44     -15.239  48.174  66.918  1.00 25.60           C  
ATOM   2599  CD1 TYR B  44     -14.571  47.014  67.300  1.00 26.02           C  
ATOM   2600  CD2 TYR B  44     -15.715  48.259  65.608  1.00 25.11           C  
ATOM   2601  CE1 TYR B  44     -14.366  45.961  66.394  1.00 27.77           C  
ATOM   2602  CE2 TYR B  44     -15.518  47.212  64.693  1.00 27.76           C  
ATOM   2603  CZ  TYR B  44     -14.839  46.072  65.094  1.00 28.78           C  
ATOM   2604  OH  TYR B  44     -14.599  45.062  64.181  1.00 30.92           O  
ATOM   2605  N   ALA B  45     -17.072  51.308  69.715  1.00 23.81           N  
ATOM   2606  CA  ALA B  45     -17.122  52.443  70.635  1.00 23.31           C  
ATOM   2607  C   ALA B  45     -17.815  51.996  71.919  1.00 23.47           C  
ATOM   2608  O   ALA B  45     -17.382  52.335  73.021  1.00 21.64           O  
ATOM   2609  CB  ALA B  45     -17.880  53.608  70.005  1.00 23.14           C  
ATOM   2610  N   GLN B  46     -18.890  51.228  71.779  1.00 23.46           N  
ATOM   2611  CA  GLN B  46     -19.603  50.753  72.961  1.00 25.44           C  
ATOM   2612  C   GLN B  46     -18.658  49.918  73.821  1.00 24.44           C  
ATOM   2613  O   GLN B  46     -18.727  49.970  75.048  1.00 24.24           O  
ATOM   2614  CB  GLN B  46     -20.828  49.911  72.578  1.00 25.71           C  
ATOM   2615  CG  GLN B  46     -21.858  50.642  71.717  1.00 25.97           C  
ATOM   2616  CD  GLN B  46     -22.997  49.747  71.292  1.00 28.39           C  
ATOM   2617  NE2 GLN B  46     -24.195  50.316  71.160  1.00 28.63           N  
ATOM   2618  OE1 GLN B  46     -22.804  48.555  71.072  1.00 29.20           O  
ATOM   2619  N   GLU B  47     -17.773  49.162  73.176  1.00 23.47           N  
ATOM   2620  CA  GLU B  47     -16.821  48.322  73.898  1.00 23.51           C  
ATOM   2621  C   GLU B  47     -15.828  49.143  74.710  1.00 24.67           C  
ATOM   2622  O   GLU B  47     -15.577  48.826  75.871  1.00 24.68           O  
ATOM   2623  CB  GLU B  47     -16.059  47.394  72.931  1.00 24.53           C  
ATOM   2624  CG  GLU B  47     -16.919  46.282  72.324  1.00 26.40           C  
ATOM   2625  CD  GLU B  47     -16.182  45.459  71.280  1.00 29.91           C  
ATOM   2626  OE1 GLU B  47     -15.050  45.837  70.892  1.00 28.43           O  
ATOM   2627  OE2 GLU B  47     -16.742  44.433  70.835  1.00 31.51           O1-
ATOM   2628  N   VAL B  48     -15.265  50.191  74.105  1.00 23.68           N  
ATOM   2629  CA  VAL B  48     -14.300  51.032  74.814  1.00 25.15           C  
ATOM   2630  C   VAL B  48     -15.006  51.809  75.910  1.00 24.15           C  
ATOM   2631  O   VAL B  48     -14.490  51.960  77.018  1.00 23.53           O  
ATOM   2632  CB  VAL B  48     -13.637  52.086  73.908  1.00 26.60           C  
ATOM   2633  CG1 VAL B  48     -12.261  52.451  74.476  1.00 26.16           C  
ATOM   2634  CG2 VAL B  48     -13.545  51.591  72.491  1.00 31.84           C  
ATOM   2635  N   TYR B  49     -16.181  52.326  75.576  1.00 24.35           N  
ATOM   2636  CA  TYR B  49     -16.970  53.100  76.533  1.00 24.68           C  
ATOM   2637  C   TYR B  49     -17.229  52.252  77.782  1.00 25.65           C  
ATOM   2638  O   TYR B  49     -16.972  52.686  78.905  1.00 25.88           O  
ATOM   2639  CB  TYR B  49     -18.299  53.505  75.904  1.00 24.38           C  
ATOM   2640  CG  TYR B  49     -19.028  54.597  76.648  1.00 24.21           C  
ATOM   2641  CD1 TYR B  49     -18.771  55.939  76.375  1.00 23.73           C  
ATOM   2642  CD2 TYR B  49     -20.003  54.292  77.599  1.00 25.91           C  
ATOM   2643  CE1 TYR B  49     -19.475  56.953  77.028  1.00 25.22           C  
ATOM   2644  CE2 TYR B  49     -20.713  55.301  78.261  1.00 26.51           C  
ATOM   2645  CZ  TYR B  49     -20.444  56.630  77.965  1.00 25.65           C  
ATOM   2646  OH  TYR B  49     -21.153  57.637  78.582  1.00 27.28           O  
ATOM   2647  N   GLU B  50     -17.733  51.041  77.576  1.00 26.83           N  
ATOM   2648  CA  GLU B  50     -18.020  50.128  78.680  1.00 28.48           C  
ATOM   2649  C   GLU B  50     -16.739  49.795  79.454  1.00 28.76           C  
ATOM   2650  O   GLU B  50     -16.732  49.742  80.681  1.00 28.44           O  
ATOM   2651  CB  GLU B  50     -18.673  48.856  78.131  1.00 31.98           C  
ATOM   2652  CG  GLU B  50     -19.117  47.856  79.189  1.00 37.25           C  
ATOM   2653  CD  GLU B  50     -19.944  46.726  78.601  1.00 39.76           C  
ATOM   2654  OE1 GLU B  50     -21.181  46.868  78.481  1.00 41.82           O  
ATOM   2655  OE2 GLU B  50     -19.345  45.693  78.238  1.00 42.58           O1-
ATOM   2656  N   MET B  51     -15.648  49.590  78.730  1.00 27.97           N  
ATOM   2657  CA  MET B  51     -14.366  49.277  79.341  1.00 27.55           C  
ATOM   2658  C   MET B  51     -13.873  50.399  80.269  1.00 27.84           C  
ATOM   2659  O   MET B  51     -13.108  50.156  81.208  1.00 26.00           O  
ATOM   2660  CB  MET B  51     -13.344  49.005  78.231  1.00 29.46           C  
ATOM   2661  CG  MET B  51     -11.919  48.804  78.700  1.00 31.44           C  
ATOM   2662  SD  MET B  51     -10.869  47.966  77.463  1.00 38.84           S  
ATOM   2663  CE  MET B  51     -11.717  48.365  75.889  1.00 29.88           C  
ATOM   2664  N   ASN B  52     -14.330  51.623  80.020  1.00 25.19           N  
ATOM   2665  CA  ASN B  52     -13.910  52.768  80.821  1.00 25.68           C  
ATOM   2666  C   ASN B  52     -14.934  53.293  81.832  1.00 26.89           C  
ATOM   2667  O   ASN B  52     -14.552  53.857  82.858  1.00 27.61           O  
ATOM   2668  CB  ASN B  52     -13.501  53.921  79.894  1.00 26.54           C  
ATOM   2669  CG  ASN B  52     -12.105  53.751  79.325  1.00 24.85           C  
ATOM   2670  ND2 ASN B  52     -12.024  53.376  78.049  1.00 23.84           N  
ATOM   2671  OD1 ASN B  52     -11.107  53.941  80.028  1.00 24.26           O  
ATOM   2672  N   PHE B  53     -16.221  53.115  81.544  1.00 26.06           N  
ATOM   2673  CA  PHE B  53     -17.277  53.612  82.416  1.00 25.78           C  
ATOM   2674  C   PHE B  53     -18.174  52.538  83.030  1.00 27.01           C  
ATOM   2675  O   PHE B  53     -18.988  52.832  83.904  1.00 27.82           O  
ATOM   2676  CB  PHE B  53     -18.119  54.636  81.655  1.00 24.42           C  
ATOM   2677  CG  PHE B  53     -17.341  55.847  81.217  1.00 25.09           C  
ATOM   2678  CD1 PHE B  53     -16.860  56.758  82.156  1.00 25.99           C  
ATOM   2679  CD2 PHE B  53     -17.061  56.064  79.869  1.00 23.45           C  
ATOM   2680  CE1 PHE B  53     -16.111  57.866  81.760  1.00 25.78           C  
ATOM   2681  CE2 PHE B  53     -16.313  57.164  79.460  1.00 24.04           C  
ATOM   2682  CZ  PHE B  53     -15.834  58.069  80.403  1.00 24.83           C  
ATOM   2683  N   GLY B  54     -18.028  51.299  82.572  1.00 29.04           N  
ATOM   2684  CA  GLY B  54     -18.815  50.215  83.131  1.00 32.67           C  
ATOM   2685  C   GLY B  54     -20.191  49.977  82.543  1.00 34.53           C  
ATOM   2686  O   GLY B  54     -20.856  49.012  82.922  1.00 35.94           O  
ATOM   2687  N   GLU B  55     -20.625  50.837  81.626  1.00 34.12           N  
ATOM   2688  CA  GLU B  55     -21.938  50.693  81.004  1.00 36.21           C  
ATOM   2689  C   GLU B  55     -21.864  50.733  79.479  1.00 36.00           C  
ATOM   2690  O   GLU B  55     -20.975  51.366  78.902  1.00 34.03           O  
ATOM   2691  CB  GLU B  55     -22.882  51.811  81.476  1.00 37.76           C  
ATOM   2692  CG  GLU B  55     -22.374  53.221  81.169  1.00 41.66           C  
ATOM   2693  CD  GLU B  55     -23.305  54.319  81.670  1.00 44.49           C  
ATOM   2694  OE1 GLU B  55     -24.309  54.634  80.974  1.00 43.68           O  
ATOM   2695  OE2 GLU B  55     -23.030  54.866  82.772  1.00 45.41           O1-
ATOM   2696  N   LYS B  56     -22.809  50.044  78.845  1.00 34.80           N  
ATOM   2697  CA  LYS B  56     -22.908  50.007  77.393  1.00 35.42           C  
ATOM   2698  C   LYS B  56     -23.958  51.033  76.941  1.00 33.72           C  
ATOM   2699  O   LYS B  56     -25.119  50.974  77.354  1.00 34.44           O  
ATOM   2700  CB  LYS B  56     -23.336  48.611  76.939  1.00 37.25           C  
ATOM   2701  CG  LYS B  56     -23.782  48.539  75.496  1.00 39.52           C  
ATOM   2702  CD  LYS B  56     -24.523  47.235  75.206  1.00 42.45           C  
ATOM   2703  CE  LYS B  56     -24.896  47.148  73.733  1.00 43.91           C  
ATOM   2704  NZ  LYS B  56     -25.499  45.828  73.371  1.00 45.92           N1+
ATOM   2705  N   PRO B  57     -23.557  52.003  76.101  1.00 31.96           N  
ATOM   2706  CA  PRO B  57     -24.516  53.009  75.630  1.00 30.96           C  
ATOM   2707  C   PRO B  57     -25.660  52.341  74.869  1.00 30.16           C  
ATOM   2708  O   PRO B  57     -25.499  51.241  74.344  1.00 29.87           O  
ATOM   2709  CB  PRO B  57     -23.668  53.888  74.703  1.00 30.94           C  
ATOM   2710  CG  PRO B  57     -22.303  53.787  75.301  1.00 30.50           C  
ATOM   2711  CD  PRO B  57     -22.198  52.310  75.629  1.00 31.21           C  
ATOM   2712  N   GLU B  58     -26.814  52.998  74.821  1.00 30.18           N  
ATOM   2713  CA  GLU B  58     -27.953  52.457  74.087  1.00 29.09           C  
ATOM   2714  C   GLU B  58     -27.665  52.679  72.603  1.00 28.25           C  
ATOM   2715  O   GLU B  58     -26.885  53.569  72.246  1.00 26.52           O  
ATOM   2716  CB  GLU B  58     -29.244  53.167  74.510  1.00 28.47           C  
ATOM   2717  CG  GLU B  58     -30.462  52.764  73.702  1.00 29.58           C  
ATOM   2718  CD  GLU B  58     -31.760  53.038  74.425  1.00 31.27           C  
ATOM   2719  OE1 GLU B  58     -31.930  54.145  74.968  1.00 32.14           O  
ATOM   2720  OE2 GLU B  58     -32.619  52.139  74.447  1.00 34.28           O1-
ATOM   2721  N   GLY B  59     -28.292  51.878  71.745  1.00 28.60           N  
ATOM   2722  CA  GLY B  59     -28.059  51.971  70.312  1.00 29.50           C  
ATOM   2723  C   GLY B  59     -28.769  53.077  69.551  1.00 30.46           C  
ATOM   2724  O   GLY B  59     -29.306  54.007  70.155  1.00 31.77           O  
ATOM   2725  N   ASP B  60     -28.779  52.946  68.221  1.00 29.54           N  
ATOM   2726  CA  ASP B  60     -29.385  53.905  67.285  1.00 29.05           C  
ATOM   2727  C   ASP B  60     -30.386  54.879  67.891  1.00 30.32           C  
ATOM   2728  O   ASP B  60     -31.535  54.524  68.149  1.00 30.16           O  
ATOM   2729  CB  ASP B  60     -30.068  53.169  66.132  1.00 28.20           C  
ATOM   2730  CG  ASP B  60     -30.380  54.088  64.953  1.00 27.07           C  
ATOM   2731  OD1 ASP B  60     -30.339  55.330  65.111  1.00 25.39           O  
ATOM   2732  OD2 ASP B  60     -30.675  53.561  63.864  1.00 28.29           O1-
ATOM   2733  N   ILE B  61     -29.943  56.119  68.081  1.00 31.33           N  
ATOM   2734  CA  ILE B  61     -30.767  57.167  68.656  1.00 31.65           C  
ATOM   2735  C   ILE B  61     -32.015  57.441  67.819  1.00 33.81           C  
ATOM   2736  O   ILE B  61     -33.044  57.866  68.354  1.00 33.71           O  
ATOM   2737  CB  ILE B  61     -29.959  58.486  68.791  1.00 31.08           C  
ATOM   2738  CG1 ILE B  61     -30.746  59.505  69.620  1.00 30.91           C  
ATOM   2739  CG2 ILE B  61     -29.652  59.068  67.409  1.00 28.19           C  
ATOM   2740  CD1 ILE B  61     -30.783  59.191  71.095  1.00 32.45           C  
ATOM   2741  N   THR B  62     -31.939  57.199  66.510  1.00 34.43           N  
ATOM   2742  CA  THR B  62     -33.091  57.463  65.647  1.00 35.94           C  
ATOM   2743  C   THR B  62     -34.277  56.554  65.945  1.00 37.28           C  
ATOM   2744  O   THR B  62     -35.391  56.834  65.499  1.00 37.60           O  
ATOM   2745  CB  THR B  62     -32.749  57.327  64.142  1.00 34.23           C  
ATOM   2746  CG2 THR B  62     -31.636  58.291  63.752  1.00 33.80           C  
ATOM   2747  OG1 THR B  62     -32.353  55.981  63.854  1.00 34.54           O  
ATOM   2748  N   GLN B  63     -34.051  55.474  66.693  1.00 38.15           N  
ATOM   2749  CA  GLN B  63     -35.146  54.564  67.024  1.00 39.82           C  
ATOM   2750  C   GLN B  63     -35.406  54.477  68.526  1.00 39.36           C  
ATOM   2751  O   GLN B  63     -36.001  53.514  69.015  1.00 40.48           O  
ATOM   2752  CB  GLN B  63     -34.897  53.169  66.428  1.00 42.24           C  
ATOM   2753  CG  GLN B  63     -33.821  52.336  67.108  1.00 47.04           C  
ATOM   2754  CD  GLN B  63     -33.472  51.077  66.307  1.00 50.17           C  
ATOM   2755  NE2 GLN B  63     -34.119  50.915  65.147  1.00 50.07           N  
ATOM   2756  OE1 GLN B  63     -32.627  50.264  66.721  1.00 51.24           O  
ATOM   2757  N   VAL B  64     -34.963  55.494  69.255  1.00 38.29           N  
ATOM   2758  CA  VAL B  64     -35.172  55.553  70.693  1.00 37.03           C  
ATOM   2759  C   VAL B  64     -36.276  56.567  70.967  1.00 35.75           C  
ATOM   2760  O   VAL B  64     -36.241  57.684  70.458  1.00 34.91           O  
ATOM   2761  CB  VAL B  64     -33.892  55.999  71.436  1.00 36.95           C  
ATOM   2762  CG1 VAL B  64     -34.157  56.049  72.935  1.00 38.53           C  
ATOM   2763  CG2 VAL B  64     -32.761  55.032  71.146  1.00 36.20           C  
ATOM   2764  N   ASN B  65     -37.267  56.172  71.753  1.00 36.23           N  
ATOM   2765  CA  ASN B  65     -38.360  57.080  72.073  1.00 35.42           C  
ATOM   2766  C   ASN B  65     -37.860  58.115  73.076  1.00 34.61           C  
ATOM   2767  O   ASN B  65     -37.432  57.769  74.176  1.00 33.77           O  
ATOM   2768  CB  ASN B  65     -39.544  56.283  72.642  1.00 36.14           C  
ATOM   2769  CG  ASN B  65     -40.657  57.176  73.165  1.00 36.83           C  
ATOM   2770  ND2 ASN B  65     -41.463  56.641  74.075  1.00 40.22           N  
ATOM   2771  OD1 ASN B  65     -40.801  58.324  72.747  1.00 37.71           O  
ATOM   2772  N   GLU B  66     -37.912  59.387  72.691  1.00 35.09           N  
ATOM   2773  CA  GLU B  66     -37.441  60.469  73.555  1.00 37.18           C  
ATOM   2774  C   GLU B  66     -38.029  60.461  74.966  1.00 38.14           C  
ATOM   2775  O   GLU B  66     -37.362  60.869  75.918  1.00 38.16           O  
ATOM   2776  CB  GLU B  66     -37.718  61.827  72.900  1.00 37.74           C  
ATOM   2777  CG  GLU B  66     -39.174  62.034  72.565  1.00 38.69           C  
ATOM   2778  CD  GLU B  66     -39.507  61.710  71.120  1.00 40.00           C  
ATOM   2779  OE1 GLU B  66     -39.003  60.695  70.582  1.00 36.64           O  
ATOM   2780  OE2 GLU B  66     -40.293  62.478  70.528  1.00 40.74           O1-
ATOM   2781  N   LYS B  67     -39.268  59.997  75.109  1.00 38.56           N  
ATOM   2782  CA  LYS B  67     -39.916  59.941  76.421  1.00 39.03           C  
ATOM   2783  C   LYS B  67     -39.181  58.956  77.324  1.00 39.84           C  
ATOM   2784  O   LYS B  67     -39.290  59.006  78.548  1.00 38.73           O  
ATOM   2785  CB  LYS B  67     -41.381  59.507  76.270  1.00 40.31           C  
ATOM   2786  CG  LYS B  67     -42.235  60.491  75.481  1.00 41.98           C  
ATOM   2787  CD  LYS B  67     -43.695  60.065  75.399  1.00 42.59           C  
ATOM   2788  CE  LYS B  67     -44.512  61.126  74.672  1.00 44.06           C  
ATOM   2789  NZ  LYS B  67     -45.972  60.823  74.602  1.00 44.43           N1+
ATOM   2790  N   THR B  68     -38.425  58.061  76.696  1.00 39.56           N  
ATOM   2791  CA  THR B  68     -37.650  57.038  77.388  1.00 40.84           C  
ATOM   2792  C   THR B  68     -36.367  57.585  78.019  1.00 39.54           C  
ATOM   2793  O   THR B  68     -35.858  57.023  78.988  1.00 39.47           O  
ATOM   2794  CB  THR B  68     -37.303  55.896  76.399  1.00 42.51           C  
ATOM   2795  CG2 THR B  68     -36.276  54.954  76.979  1.00 44.19           C  
ATOM   2796  OG1 THR B  68     -38.499  55.171  76.087  1.00 44.74           O  
ATOM   2797  N   ILE B  69     -35.851  58.685  77.474  1.00 39.07           N  
ATOM   2798  CA  ILE B  69     -34.619  59.295  77.978  1.00 37.69           C  
ATOM   2799  C   ILE B  69     -34.812  59.891  79.387  1.00 37.32           C  
ATOM   2800  O   ILE B  69     -35.765  60.627  79.635  1.00 36.43           O  
ATOM   2801  CB  ILE B  69     -34.115  60.396  76.989  1.00 38.06           C  
ATOM   2802  CG1 ILE B  69     -33.520  59.757  75.732  1.00 38.52           C  
ATOM   2803  CG2 ILE B  69     -33.017  61.241  77.635  1.00 37.08           C  
ATOM   2804  CD1 ILE B  69     -34.399  58.748  75.037  1.00 40.85           C  
ATOM   2805  N   PRO B  70     -33.907  59.560  80.328  1.00 36.97           N  
ATOM   2806  CA  PRO B  70     -33.951  60.040  81.716  1.00 35.72           C  
ATOM   2807  C   PRO B  70     -33.908  61.555  81.806  1.00 35.66           C  
ATOM   2808  O   PRO B  70     -33.273  62.204  80.983  1.00 35.08           O  
ATOM   2809  CB  PRO B  70     -32.708  59.411  82.340  1.00 35.98           C  
ATOM   2810  CG  PRO B  70     -32.544  58.156  81.572  1.00 36.27           C  
ATOM   2811  CD  PRO B  70     -32.795  58.611  80.152  1.00 35.99           C  
ATOM   2812  N   ASP B  71     -34.588  62.116  82.808  1.00 35.45           N  
ATOM   2813  CA  ASP B  71     -34.595  63.561  83.001  1.00 34.76           C  
ATOM   2814  C   ASP B  71     -33.158  64.027  83.191  1.00 33.11           C  
ATOM   2815  O   ASP B  71     -32.353  63.328  83.811  1.00 33.08           O  
ATOM   2816  CB  ASP B  71     -35.405  63.946  84.243  1.00 37.05           C  
ATOM   2817  CG  ASP B  71     -36.857  63.519  84.158  1.00 40.44           C  
ATOM   2818  OD1 ASP B  71     -37.452  63.633  83.058  1.00 40.56           O  
ATOM   2819  OD2 ASP B  71     -37.406  63.085  85.199  1.00 40.24           O1-
ATOM   2820  N   HIS B  72     -32.839  65.209  82.680  1.00 31.51           N  
ATOM   2821  CA  HIS B  72     -31.485  65.726  82.798  1.00 29.85           C  
ATOM   2822  C   HIS B  72     -31.399  67.244  82.672  1.00 30.20           C  
ATOM   2823  O   HIS B  72     -32.296  67.890  82.141  1.00 31.09           O  
ATOM   2824  CB  HIS B  72     -30.606  65.073  81.734  1.00 28.23           C  
ATOM   2825  CG  HIS B  72     -31.127  65.235  80.342  1.00 24.74           C  
ATOM   2826  CD2 HIS B  72     -32.134  64.608  79.691  1.00 24.38           C  
ATOM   2827  ND1 HIS B  72     -30.596  66.135  79.446  1.00 25.97           N  
ATOM   2828  CE1 HIS B  72     -31.250  66.054  78.302  1.00 23.84           C  
ATOM   2829  NE2 HIS B  72     -32.191  65.135  78.424  1.00 25.70           N  
ATOM   2830  N   ASP B  73     -30.295  67.800  83.154  1.00 29.23           N  
ATOM   2831  CA  ASP B  73     -30.067  69.237  83.122  1.00 29.29           C  
ATOM   2832  C   ASP B  73     -29.265  69.700  81.921  1.00 29.13           C  
ATOM   2833  O   ASP B  73     -29.476  70.800  81.416  1.00 29.86           O  
ATOM   2834  CB  ASP B  73     -29.333  69.664  84.392  1.00 32.13           C  
ATOM   2835  CG  ASP B  73     -30.111  69.339  85.641  1.00 33.87           C  
ATOM   2836  OD1 ASP B  73     -31.182  69.950  85.837  1.00 34.78           O  
ATOM   2837  OD2 ASP B  73     -29.658  68.467  86.416  1.00 32.80           O1-
ATOM   2838  N   ILE B  74     -28.343  68.862  81.467  1.00 28.08           N  
ATOM   2839  CA  ILE B  74     -27.487  69.214  80.346  1.00 26.76           C  
ATOM   2840  C   ILE B  74     -27.436  68.095  79.328  1.00 25.77           C  
ATOM   2841  O   ILE B  74     -27.233  66.939  79.689  1.00 26.36           O  
ATOM   2842  CB  ILE B  74     -26.047  69.488  80.823  1.00 26.44           C  
ATOM   2843  CG1 ILE B  74     -26.050  70.580  81.893  1.00 25.32           C  
ATOM   2844  CG2 ILE B  74     -25.183  69.888  79.646  1.00 25.64           C  
ATOM   2845  CD1 ILE B  74     -24.689  70.847  82.530  1.00 26.55           C  
ATOM   2846  N   LEU B  75     -27.633  68.450  78.062  1.00 23.51           N  
ATOM   2847  CA  LEU B  75     -27.586  67.489  76.971  1.00 24.04           C  
ATOM   2848  C   LEU B  75     -26.291  67.751  76.210  1.00 22.82           C  
ATOM   2849  O   LEU B  75     -26.059  68.854  75.735  1.00 25.62           O  
ATOM   2850  CB  LEU B  75     -28.792  67.666  76.035  1.00 23.88           C  
ATOM   2851  CG  LEU B  75     -28.986  66.673  74.875  1.00 24.83           C  
ATOM   2852  CD1 LEU B  75     -30.423  66.733  74.386  1.00 24.01           C  
ATOM   2853  CD2 LEU B  75     -28.032  66.984  73.742  1.00 23.79           C  
ATOM   2854  N   CYS B  76     -25.446  66.732  76.112  1.00 25.58           N  
ATOM   2855  CA  CYS B  76     -24.180  66.860  75.402  1.00 24.84           C  
ATOM   2856  C   CYS B  76     -24.284  66.113  74.087  1.00 25.74           C  
ATOM   2857  O   CYS B  76     -24.924  65.063  74.015  1.00 26.13           O  
ATOM   2858  CB  CYS B  76     -23.045  66.251  76.224  1.00 25.60           C  
ATOM   2859  SG  CYS B  76     -22.687  67.129  77.737  1.00 27.37           S  
ATOM   2860  N   ALA B  77     -23.641  66.639  73.048  1.00 26.59           N  
ATOM   2861  CA  ALA B  77     -23.688  65.975  71.756  1.00 27.04           C  
ATOM   2862  C   ALA B  77     -22.700  66.469  70.720  1.00 26.79           C  
ATOM   2863  O   ALA B  77     -22.777  67.602  70.248  1.00 26.83           O  
ATOM   2864  CB  ALA B  77     -25.092  66.054  71.186  1.00 27.70           C  
ATOM   2865  N   GLY B  78     -21.743  65.612  70.393  1.00 24.75           N  
ATOM   2866  CA  GLY B  78     -20.799  65.945  69.349  1.00 23.86           C  
ATOM   2867  C   GLY B  78     -21.379  65.115  68.224  1.00 23.90           C  
ATOM   2868  O   GLY B  78     -20.970  63.975  68.023  1.00 22.95           O  
ATOM   2869  N   PHE B  79     -22.366  65.651  67.512  1.00 24.47           N  
ATOM   2870  CA  PHE B  79     -22.984  64.859  66.453  1.00 24.42           C  
ATOM   2871  C   PHE B  79     -22.107  64.651  65.213  1.00 23.01           C  
ATOM   2872  O   PHE B  79     -21.127  65.373  65.013  1.00 23.38           O  
ATOM   2873  CB  PHE B  79     -24.380  65.417  66.093  1.00 26.37           C  
ATOM   2874  CG  PHE B  79     -24.406  66.870  65.720  1.00 25.65           C  
ATOM   2875  CD1 PHE B  79     -24.358  67.861  66.698  1.00 27.18           C  
ATOM   2876  CD2 PHE B  79     -24.546  67.253  64.389  1.00 25.85           C  
ATOM   2877  CE1 PHE B  79     -24.453  69.208  66.354  1.00 25.27           C  
ATOM   2878  CE2 PHE B  79     -24.644  68.594  64.042  1.00 26.70           C  
ATOM   2879  CZ  PHE B  79     -24.599  69.573  65.027  1.00 26.05           C  
ATOM   2880  N   PRO B  80     -22.442  63.646  64.379  1.00 23.08           N  
ATOM   2881  CA  PRO B  80     -21.690  63.314  63.162  1.00 24.21           C  
ATOM   2882  C   PRO B  80     -21.334  64.522  62.312  1.00 24.34           C  
ATOM   2883  O   PRO B  80     -22.132  65.446  62.183  1.00 25.68           O  
ATOM   2884  CB  PRO B  80     -22.610  62.334  62.439  1.00 22.63           C  
ATOM   2885  CG  PRO B  80     -23.303  61.647  63.582  1.00 25.99           C  
ATOM   2886  CD  PRO B  80     -23.656  62.820  64.465  1.00 22.29           C  
ATOM   2887  N   CYS B  81     -20.132  64.493  61.735  1.00 23.26           N  
ATOM   2888  CA  CYS B  81     -19.639  65.598  60.929  1.00 25.21           C  
ATOM   2889  C   CYS B  81     -19.216  65.230  59.507  1.00 25.02           C  
ATOM   2890  O   CYS B  81     -18.763  66.102  58.763  1.00 25.30           O  
ATOM   2891  CB  CYS B  81     -18.431  66.230  61.615  1.00 27.54           C  
ATOM   2892  SG  CYS B  81     -16.910  65.253  61.346  1.00 32.59           S  
ATOM   2893  N   GLN B  82     -19.333  63.964  59.121  1.00 24.09           N  
ATOM   2894  CA  GLN B  82     -18.918  63.585  57.768  1.00 25.92           C  
ATOM   2895  C   GLN B  82     -19.626  64.452  56.727  1.00 27.50           C  
ATOM   2896  O   GLN B  82     -19.024  64.864  55.737  1.00 26.26           O  
ATOM   2897  CB  GLN B  82     -19.229  62.112  57.472  1.00 26.08           C  
ATOM   2898  CG  GLN B  82     -18.575  61.103  58.415  1.00 25.50           C  
ATOM   2899  CD  GLN B  82     -19.548  60.578  59.457  1.00 27.41           C  
ATOM   2900  NE2 GLN B  82     -20.448  61.437  59.914  1.00 24.40           N  
ATOM   2901  OE1 GLN B  82     -19.482  59.412  59.848  1.00 28.88           O  
ATOM   2902  N   ALA B  83     -20.898  64.738  56.976  1.00 28.11           N  
ATOM   2903  CA  ALA B  83     -21.712  65.521  56.055  1.00 30.33           C  
ATOM   2904  C   ALA B  83     -21.406  67.013  55.997  1.00 29.83           C  
ATOM   2905  O   ALA B  83     -21.905  67.692  55.109  1.00 30.72           O  
ATOM   2906  CB  ALA B  83     -23.195  65.313  56.371  1.00 28.97           C  
ATOM   2907  N   PHE B  84     -20.586  67.522  56.912  1.00 28.91           N  
ATOM   2908  CA  PHE B  84     -20.281  68.950  56.914  1.00 28.00           C  
ATOM   2909  C   PHE B  84     -18.804  69.294  56.880  1.00 28.02           C  
ATOM   2910  O   PHE B  84     -18.432  70.436  56.616  1.00 27.38           O  
ATOM   2911  CB  PHE B  84     -20.893  69.627  58.139  1.00 27.87           C  
ATOM   2912  CG  PHE B  84     -22.296  69.193  58.433  1.00 28.26           C  
ATOM   2913  CD1 PHE B  84     -22.542  68.150  59.317  1.00 28.08           C  
ATOM   2914  CD2 PHE B  84     -23.373  69.817  57.819  1.00 29.89           C  
ATOM   2915  CE1 PHE B  84     -23.843  67.733  59.589  1.00 29.53           C  
ATOM   2916  CE2 PHE B  84     -24.679  69.409  58.084  1.00 28.97           C  
ATOM   2917  CZ  PHE B  84     -24.914  68.365  58.968  1.00 29.49           C  
ATOM   2918  N   SER B  85     -17.953  68.311  57.151  1.00 28.19           N  
ATOM   2919  CA  SER B  85     -16.527  68.578  57.179  1.00 27.53           C  
ATOM   2920  C   SER B  85     -15.931  69.013  55.854  1.00 28.18           C  
ATOM   2921  O   SER B  85     -16.327  68.549  54.786  1.00 28.45           O  
ATOM   2922  CB  SER B  85     -15.759  67.358  57.680  1.00 27.27           C  
ATOM   2923  OG  SER B  85     -14.365  67.570  57.527  1.00 25.66           O  
ATOM   2924  N   ILE B  86     -14.951  69.901  55.953  1.00 28.80           N  
ATOM   2925  CA  ILE B  86     -14.229  70.413  54.804  1.00 29.43           C  
ATOM   2926  C   ILE B  86     -13.580  69.246  54.045  1.00 29.78           C  
ATOM   2927  O   ILE B  86     -13.300  69.340  52.852  1.00 27.86           O  
ATOM   2928  CB  ILE B  86     -13.143  71.405  55.267  1.00 30.72           C  
ATOM   2929  CG1 ILE B  86     -12.467  72.063  54.064  1.00 32.17           C  
ATOM   2930  CG2 ILE B  86     -12.115  70.685  56.133  1.00 32.06           C  
ATOM   2931  CD1 ILE B  86     -11.446  73.103  54.441  1.00 29.86           C  
ATOM   2932  N   SER B  87     -13.374  68.130  54.740  1.00 29.01           N  
ATOM   2933  CA  SER B  87     -12.744  66.964  54.139  1.00 28.59           C  
ATOM   2934  C   SER B  87     -13.691  66.026  53.382  1.00 28.72           C  
ATOM   2935  O   SER B  87     -13.239  65.137  52.662  1.00 28.10           O  
ATOM   2936  CB  SER B  87     -11.996  66.173  55.219  1.00 28.66           C  
ATOM   2937  OG  SER B  87     -11.222  65.136  54.653  1.00 29.94           O  
ATOM   2938  N   GLY B  88     -14.997  66.221  53.536  1.00 28.35           N  
ATOM   2939  CA  GLY B  88     -15.948  65.347  52.871  1.00 28.48           C  
ATOM   2940  C   GLY B  88     -16.665  65.902  51.648  1.00 29.17           C  
ATOM   2941  O   GLY B  88     -16.193  66.830  51.000  1.00 29.84           O  
ATOM   2942  N   LYS B  89     -17.822  65.323  51.345  1.00 29.69           N  
ATOM   2943  CA  LYS B  89     -18.630  65.725  50.196  1.00 30.38           C  
ATOM   2944  C   LYS B  89     -19.586  66.874  50.499  1.00 30.86           C  
ATOM   2945  O   LYS B  89     -20.254  67.384  49.598  1.00 29.94           O  
ATOM   2946  CB  LYS B  89     -19.431  64.531  49.682  1.00 31.71           C  
ATOM   2947  CG  LYS B  89     -18.597  63.486  48.978  1.00 35.29           C  
ATOM   2948  CD  LYS B  89     -19.446  62.266  48.662  1.00 38.54           C  
ATOM   2949  CE  LYS B  89     -18.677  61.229  47.866  1.00 40.04           C  
ATOM   2950  NZ  LYS B  89     -19.604  60.139  47.443  1.00 42.10           N1+
ATOM   2951  N   GLN B  90     -19.662  67.264  51.766  1.00 28.20           N  
ATOM   2952  CA  GLN B  90     -20.522  68.366  52.179  1.00 30.48           C  
ATOM   2953  C   GLN B  90     -21.993  68.249  51.780  1.00 30.39           C  
ATOM   2954  O   GLN B  90     -22.627  69.249  51.470  1.00 31.26           O  
ATOM   2955  CB  GLN B  90     -19.952  69.688  51.652  1.00 29.87           C  
ATOM   2956  CG  GLN B  90     -18.658  70.097  52.338  1.00 30.57           C  
ATOM   2957  CD  GLN B  90     -18.227  71.509  52.007  1.00 30.58           C  
ATOM   2958  NE2 GLN B  90     -18.764  72.477  52.742  1.00 30.01           N  
ATOM   2959  OE1 GLN B  90     -17.419  71.730  51.100  1.00 32.81           O  
ATOM   2960  N   LYS B  91     -22.540  67.040  51.803  1.00 32.03           N  
ATOM   2961  CA  LYS B  91     -23.940  66.839  51.450  1.00 32.62           C  
ATOM   2962  C   LYS B  91     -24.896  67.426  52.485  1.00 33.23           C  
ATOM   2963  O   LYS B  91     -26.083  67.594  52.210  1.00 32.34           O  
ATOM   2964  CB  LYS B  91     -24.233  65.353  51.283  1.00 35.23           C  
ATOM   2965  CG  LYS B  91     -23.571  64.731  50.078  1.00 38.20           C  
ATOM   2966  CD  LYS B  91     -24.053  65.387  48.802  1.00 41.95           C  
ATOM   2967  CE  LYS B  91     -23.549  64.647  47.570  1.00 44.10           C  
ATOM   2968  NZ  LYS B  91     -23.915  65.381  46.321  1.00 46.05           N1+
ATOM   2969  N   GLY B  92     -24.385  67.705  53.684  1.00 32.76           N  
ATOM   2970  CA  GLY B  92     -25.215  68.284  54.731  1.00 31.53           C  
ATOM   2971  C   GLY B  92     -26.411  67.453  55.163  1.00 32.16           C  
ATOM   2972  O   GLY B  92     -26.302  66.243  55.354  1.00 29.36           O  
ATOM   2973  N   PHE B  93     -27.563  68.105  55.318  1.00 32.92           N  
ATOM   2974  CA  PHE B  93     -28.785  67.425  55.742  1.00 33.77           C  
ATOM   2975  C   PHE B  93     -29.267  66.395  54.733  1.00 35.10           C  
ATOM   2976  O   PHE B  93     -30.123  65.561  55.045  1.00 34.63           O  
ATOM   2977  CB  PHE B  93     -29.903  68.445  56.016  1.00 34.72           C  
ATOM   2978  CG  PHE B  93     -29.566  69.448  57.085  1.00 33.46           C  
ATOM   2979  CD1 PHE B  93     -29.056  69.033  58.310  1.00 33.22           C  
ATOM   2980  CD2 PHE B  93     -29.768  70.810  56.870  1.00 34.58           C  
ATOM   2981  CE1 PHE B  93     -28.747  69.958  59.307  1.00 33.28           C  
ATOM   2982  CE2 PHE B  93     -29.465  71.749  57.858  1.00 34.79           C  
ATOM   2983  CZ  PHE B  93     -28.950  71.322  59.086  1.00 33.66           C  
ATOM   2984  N   GLU B  94     -28.718  66.445  53.524  1.00 36.26           N  
ATOM   2985  CA  GLU B  94     -29.106  65.501  52.476  1.00 39.44           C  
ATOM   2986  C   GLU B  94     -28.289  64.206  52.588  1.00 38.93           C  
ATOM   2987  O   GLU B  94     -28.500  63.258  51.825  1.00 38.42           O  
ATOM   2988  CB  GLU B  94     -28.893  66.139  51.101  1.00 43.27           C  
ATOM   2989  CG  GLU B  94     -29.351  67.590  51.037  1.00 49.32           C  
ATOM   2990  CD  GLU B  94     -28.690  68.363  49.906  1.00 54.15           C  
ATOM   2991  OE1 GLU B  94     -29.018  68.088  48.722  1.00 56.56           O  
ATOM   2992  OE2 GLU B  94     -27.838  69.245  50.202  1.00 55.34           O1-
ATOM   2993  N   ASP B  95     -27.359  64.166  53.540  1.00 36.98           N  
ATOM   2994  CA  ASP B  95     -26.522  62.983  53.747  1.00 35.12           C  
ATOM   2995  C   ASP B  95     -27.238  62.008  54.692  1.00 34.09           C  
ATOM   2996  O   ASP B  95     -27.975  62.430  55.581  1.00 31.57           O  
ATOM   2997  CB  ASP B  95     -25.168  63.414  54.332  1.00 36.00           C  
ATOM   2998  CG  ASP B  95     -24.181  62.265  54.465  1.00 36.97           C  
ATOM   2999  OD1 ASP B  95     -24.367  61.419  55.364  1.00 36.02           O  
ATOM   3000  OD2 ASP B  95     -23.218  62.213  53.667  1.00 38.21           O1-
ATOM   3001  N   SER B  96     -27.033  60.707  54.496  1.00 34.83           N  
ATOM   3002  CA  SER B  96     -27.659  59.702  55.355  1.00 35.30           C  
ATOM   3003  C   SER B  96     -27.218  59.823  56.819  1.00 36.02           C  
ATOM   3004  O   SER B  96     -27.759  59.136  57.694  1.00 37.02           O  
ATOM   3005  CB  SER B  96     -27.354  58.282  54.844  1.00 37.45           C  
ATOM   3006  OG  SER B  96     -25.961  58.048  54.665  1.00 37.47           O  
ATOM   3007  N   ARG B  97     -26.249  60.698  57.082  1.00 33.62           N  
ATOM   3008  CA  ARG B  97     -25.746  60.896  58.441  1.00 31.89           C  
ATOM   3009  C   ARG B  97     -25.714  62.371  58.829  1.00 29.43           C  
ATOM   3010  O   ARG B  97     -25.035  62.748  59.786  1.00 27.08           O  
ATOM   3011  CB  ARG B  97     -24.330  60.318  58.577  1.00 32.37           C  
ATOM   3012  CG  ARG B  97     -24.147  58.948  57.951  1.00 32.27           C  
ATOM   3013  CD  ARG B  97     -23.456  59.086  56.609  1.00 36.85           C  
ATOM   3014  NE  ARG B  97     -22.011  59.019  56.755  1.00 37.70           N  
ATOM   3015  CZ  ARG B  97     -21.135  59.477  55.869  1.00 37.91           C  
ATOM   3016  NH1 ARG B  97     -21.544  60.056  54.754  1.00 39.70           N1+
ATOM   3017  NH2 ARG B  97     -19.836  59.340  56.100  1.00 37.00           N  
ATOM   3018  N   GLY B  98     -26.449  63.204  58.095  1.00 29.12           N  
ATOM   3019  CA  GLY B  98     -26.452  64.630  58.388  1.00 27.56           C  
ATOM   3020  C   GLY B  98     -27.694  65.186  59.065  1.00 27.55           C  
ATOM   3021  O   GLY B  98     -27.777  66.390  59.311  1.00 27.96           O  
ATOM   3022  N   THR B  99     -28.656  64.323  59.379  1.00 27.74           N  
ATOM   3023  CA  THR B  99     -29.897  64.766  60.012  1.00 29.62           C  
ATOM   3024  C   THR B  99     -29.955  64.492  61.512  1.00 29.50           C  
ATOM   3025  O   THR B  99     -30.972  64.768  62.155  1.00 29.49           O  
ATOM   3026  CB  THR B  99     -31.133  64.099  59.355  1.00 29.64           C  
ATOM   3027  CG2 THR B  99     -31.182  64.408  57.869  1.00 30.29           C  
ATOM   3028  OG1 THR B  99     -31.069  62.681  59.540  1.00 29.85           O  
ATOM   3029  N   LEU B 100     -28.868  63.961  62.071  1.00 29.07           N  
ATOM   3030  CA  LEU B 100     -28.822  63.651  63.500  1.00 27.43           C  
ATOM   3031  C   LEU B 100     -29.145  64.843  64.404  1.00 27.70           C  
ATOM   3032  O   LEU B 100     -29.641  64.673  65.519  1.00 27.90           O  
ATOM   3033  CB  LEU B 100     -27.457  63.066  63.887  1.00 26.71           C  
ATOM   3034  CG  LEU B 100     -27.214  61.590  63.550  1.00 26.76           C  
ATOM   3035  CD1 LEU B 100     -28.290  60.726  64.207  1.00 24.81           C  
ATOM   3036  CD2 LEU B 100     -27.220  61.389  62.041  1.00 25.77           C  
ATOM   3037  N   PHE B 101     -28.863  66.052  63.939  1.00 27.35           N  
ATOM   3038  CA  PHE B 101     -29.166  67.215  64.747  1.00 29.23           C  
ATOM   3039  C   PHE B 101     -30.652  67.269  65.106  1.00 30.74           C  
ATOM   3040  O   PHE B 101     -31.024  67.640  66.224  1.00 30.25           O  
ATOM   3041  CB  PHE B 101     -28.787  68.501  64.019  1.00 29.79           C  
ATOM   3042  CG  PHE B 101     -29.390  69.717  64.635  1.00 29.98           C  
ATOM   3043  CD1 PHE B 101     -28.997  70.135  65.901  1.00 31.79           C  
ATOM   3044  CD2 PHE B 101     -30.415  70.399  63.991  1.00 31.42           C  
ATOM   3045  CE1 PHE B 101     -29.622  71.212  66.523  1.00 32.21           C  
ATOM   3046  CE2 PHE B 101     -31.049  71.478  64.603  1.00 32.45           C  
ATOM   3047  CZ  PHE B 101     -30.653  71.883  65.869  1.00 32.95           C  
ATOM   3048  N   PHE B 102     -31.504  66.899  64.155  1.00 30.50           N  
ATOM   3049  CA  PHE B 102     -32.941  66.936  64.393  1.00 32.14           C  
ATOM   3050  C   PHE B 102     -33.369  65.900  65.426  1.00 32.47           C  
ATOM   3051  O   PHE B 102     -34.429  66.021  66.040  1.00 34.70           O  
ATOM   3052  CB  PHE B 102     -33.682  66.782  63.060  1.00 31.55           C  
ATOM   3053  CG  PHE B 102     -33.290  67.830  62.051  1.00 31.89           C  
ATOM   3054  CD1 PHE B 102     -33.540  69.174  62.299  1.00 31.05           C  
ATOM   3055  CD2 PHE B 102     -32.591  67.486  60.897  1.00 33.46           C  
ATOM   3056  CE1 PHE B 102     -33.096  70.165  61.428  1.00 31.82           C  
ATOM   3057  CE2 PHE B 102     -32.137  68.476  60.005  1.00 34.71           C  
ATOM   3058  CZ  PHE B 102     -32.390  69.821  60.277  1.00 32.41           C  
ATOM   3059  N   ASP B 103     -32.541  64.883  65.638  1.00 32.91           N  
ATOM   3060  CA  ASP B 103     -32.863  63.888  66.654  1.00 31.55           C  
ATOM   3061  C   ASP B 103     -32.574  64.543  67.997  1.00 31.01           C  
ATOM   3062  O   ASP B 103     -33.238  64.252  68.996  1.00 31.11           O  
ATOM   3063  CB  ASP B 103     -32.027  62.621  66.465  1.00 33.33           C  
ATOM   3064  CG  ASP B 103     -32.477  61.807  65.255  1.00 34.09           C  
ATOM   3065  OD1 ASP B 103     -33.521  61.119  65.342  1.00 33.51           O  
ATOM   3066  OD2 ASP B 103     -31.790  61.865  64.211  1.00 33.10           O1-
ATOM   3067  N   ILE B 104     -31.589  65.442  68.014  1.00 28.78           N  
ATOM   3068  CA  ILE B 104     -31.240  66.174  69.230  1.00 28.94           C  
ATOM   3069  C   ILE B 104     -32.386  67.140  69.516  1.00 29.93           C  
ATOM   3070  O   ILE B 104     -32.859  67.243  70.649  1.00 28.83           O  
ATOM   3071  CB  ILE B 104     -29.950  67.011  69.051  1.00 28.66           C  
ATOM   3072  CG1 ILE B 104     -28.729  66.094  68.943  1.00 26.52           C  
ATOM   3073  CG2 ILE B 104     -29.776  67.975  70.219  1.00 27.66           C  
ATOM   3074  CD1 ILE B 104     -27.442  66.849  68.664  1.00 24.02           C  
ATOM   3075  N   ALA B 105     -32.825  67.837  68.468  1.00 30.08           N  
ATOM   3076  CA  ALA B 105     -33.909  68.809  68.578  1.00 32.38           C  
ATOM   3077  C   ALA B 105     -35.183  68.188  69.122  1.00 32.91           C  
ATOM   3078  O   ALA B 105     -35.887  68.808  69.920  1.00 34.08           O  
ATOM   3079  CB  ALA B 105     -34.189  69.446  67.209  1.00 32.18           C  
ATOM   3080  N   ARG B 106     -35.484  66.964  68.710  1.00 33.16           N  
ATOM   3081  CA  ARG B 106     -36.708  66.342  69.183  1.00 34.98           C  
ATOM   3082  C   ARG B 106     -36.563  65.752  70.584  1.00 35.05           C  
ATOM   3083  O   ARG B 106     -37.559  65.436  71.232  1.00 34.08           O  
ATOM   3084  CB  ARG B 106     -37.206  65.299  68.186  1.00 35.69           C  
ATOM   3085  CG  ARG B 106     -36.527  63.974  68.253  1.00 38.02           C  
ATOM   3086  CD  ARG B 106     -37.523  62.912  67.842  1.00 38.33           C  
ATOM   3087  NE  ARG B 106     -37.430  61.773  68.737  1.00 40.81           N  
ATOM   3088  CZ  ARG B 106     -36.502  60.830  68.654  1.00 38.94           C  
ATOM   3089  NH1 ARG B 106     -35.579  60.878  67.705  1.00 38.39           N1+
ATOM   3090  NH2 ARG B 106     -36.490  59.840  69.537  1.00 37.76           N  
ATOM   3091  N   ILE B 107     -35.324  65.598  71.047  1.00 33.65           N  
ATOM   3092  CA  ILE B 107     -35.090  65.108  72.400  1.00 33.13           C  
ATOM   3093  C   ILE B 107     -35.276  66.338  73.277  1.00 33.19           C  
ATOM   3094  O   ILE B 107     -35.932  66.290  74.319  1.00 33.67           O  
ATOM   3095  CB  ILE B 107     -33.647  64.590  72.609  1.00 34.87           C  
ATOM   3096  CG1 ILE B 107     -33.460  63.227  71.942  1.00 35.41           C  
ATOM   3097  CG2 ILE B 107     -33.340  64.512  74.094  1.00 33.23           C  
ATOM   3098  CD1 ILE B 107     -34.259  62.106  72.589  1.00 39.03           C  
ATOM   3099  N   VAL B 108     -34.694  67.447  72.838  1.00 33.11           N  
ATOM   3100  CA  VAL B 108     -34.794  68.701  73.575  1.00 34.11           C  
ATOM   3101  C   VAL B 108     -36.249  69.134  73.746  1.00 36.85           C  
ATOM   3102  O   VAL B 108     -36.642  69.625  74.805  1.00 37.35           O  
ATOM   3103  CB  VAL B 108     -34.013  69.819  72.853  1.00 33.20           C  
ATOM   3104  CG1 VAL B 108     -34.290  71.155  73.502  1.00 30.57           C  
ATOM   3105  CG2 VAL B 108     -32.517  69.514  72.887  1.00 31.36           C  
ATOM   3106  N   ARG B 109     -37.058  68.942  72.710  1.00 38.03           N  
ATOM   3107  CA  ARG B 109     -38.459  69.334  72.797  1.00 39.71           C  
ATOM   3108  C   ARG B 109     -39.155  68.569  73.924  1.00 39.67           C  
ATOM   3109  O   ARG B 109     -39.899  69.155  74.705  1.00 40.42           O  
ATOM   3110  CB  ARG B 109     -39.177  69.085  71.459  1.00 40.75           C  
ATOM   3111  CG  ARG B 109     -40.409  69.973  71.258  1.00 43.20           C  
ATOM   3112  CD  ARG B 109     -41.064  69.795  69.887  1.00 45.02           C  
ATOM   3113  NE  ARG B 109     -40.087  69.641  68.814  1.00 48.13           N  
ATOM   3114  CZ  ARG B 109     -39.755  68.467  68.275  1.00 50.33           C  
ATOM   3115  NH1 ARG B 109     -40.334  67.347  68.707  1.00 50.47           N1+
ATOM   3116  NH2 ARG B 109     -38.828  68.403  67.319  1.00 49.50           N  
ATOM   3117  N   GLU B 110     -38.892  67.271  74.029  1.00 38.94           N  
ATOM   3118  CA  GLU B 110     -39.513  66.444  75.059  1.00 40.57           C  
ATOM   3119  C   GLU B 110     -38.961  66.577  76.472  1.00 39.65           C  
ATOM   3120  O   GLU B 110     -39.738  66.665  77.431  1.00 39.69           O  
ATOM   3121  CB  GLU B 110     -39.462  64.967  74.661  1.00 42.20           C  
ATOM   3122  CG  GLU B 110     -40.727  64.494  73.979  1.00 48.23           C  
ATOM   3123  CD  GLU B 110     -41.836  64.180  74.963  1.00 49.40           C  
ATOM   3124  OE1 GLU B 110     -41.932  64.857  76.012  1.00 50.92           O  
ATOM   3125  OE2 GLU B 110     -42.625  63.250  74.678  1.00 51.87           O1-
ATOM   3126  N   LYS B 111     -37.636  66.591  76.611  1.00 36.57           N  
ATOM   3127  CA  LYS B 111     -37.013  66.667  77.929  1.00 35.34           C  
ATOM   3128  C   LYS B 111     -36.644  68.076  78.396  1.00 34.05           C  
ATOM   3129  O   LYS B 111     -36.370  68.288  79.574  1.00 34.44           O  
ATOM   3130  CB  LYS B 111     -35.769  65.770  77.962  1.00 34.98           C  
ATOM   3131  CG  LYS B 111     -36.028  64.329  77.550  1.00 34.26           C  
ATOM   3132  CD  LYS B 111     -37.034  63.629  78.466  1.00 35.00           C  
ATOM   3133  CE  LYS B 111     -36.537  63.534  79.904  1.00 34.75           C  
ATOM   3134  NZ  LYS B 111     -37.343  62.564  80.709  1.00 34.60           N1+
ATOM   3135  N   LYS B 112     -36.615  69.026  77.473  1.00 34.07           N  
ATOM   3136  CA  LYS B 112     -36.296  70.420  77.792  1.00 34.26           C  
ATOM   3137  C   LYS B 112     -35.257  70.643  78.898  1.00 34.48           C  
ATOM   3138  O   LYS B 112     -35.579  71.128  79.990  1.00 33.35           O  
ATOM   3139  CB  LYS B 112     -37.592  71.165  78.142  1.00 37.79           C  
ATOM   3140  CG  LYS B 112     -38.466  71.480  76.929  1.00 39.15           C  
ATOM   3141  CD  LYS B 112     -37.753  72.431  75.975  1.00 40.14           C  
ATOM   3142  CE  LYS B 112     -38.519  72.619  74.670  1.00 43.27           C  
ATOM   3143  NZ  LYS B 112     -39.863  73.272  74.860  1.00 45.56           N1+
ATOM   3144  N   PRO B 113     -33.987  70.298  78.629  1.00 32.90           N  
ATOM   3145  CA  PRO B 113     -32.920  70.475  79.621  1.00 31.54           C  
ATOM   3146  C   PRO B 113     -32.558  71.942  79.841  1.00 31.00           C  
ATOM   3147  O   PRO B 113     -32.895  72.806  79.030  1.00 31.86           O  
ATOM   3148  CB  PRO B 113     -31.752  69.691  79.017  1.00 31.95           C  
ATOM   3149  CG  PRO B 113     -31.969  69.865  77.542  1.00 31.89           C  
ATOM   3150  CD  PRO B 113     -33.469  69.647  77.410  1.00 32.25           C  
ATOM   3151  N   LYS B 114     -31.861  72.220  80.937  1.00 30.68           N  
ATOM   3152  CA  LYS B 114     -31.446  73.587  81.224  1.00 30.89           C  
ATOM   3153  C   LYS B 114     -30.444  74.057  80.164  1.00 30.70           C  
ATOM   3154  O   LYS B 114     -30.482  75.213  79.724  1.00 29.72           O  
ATOM   3155  CB  LYS B 114     -30.812  73.676  82.621  1.00 32.48           C  
ATOM   3156  CG  LYS B 114     -31.785  73.458  83.789  1.00 33.71           C  
ATOM   3157  CD  LYS B 114     -31.075  73.602  85.139  1.00 36.99           C  
ATOM   3158  CE  LYS B 114     -32.066  73.709  86.312  1.00 37.49           C  
ATOM   3159  NZ  LYS B 114     -32.953  72.502  86.459  1.00 41.15           N1+
ATOM   3160  N   VAL B 115     -29.559  73.155  79.742  1.00 30.34           N  
ATOM   3161  CA  VAL B 115     -28.542  73.496  78.750  1.00 29.25           C  
ATOM   3162  C   VAL B 115     -28.363  72.440  77.659  1.00 28.92           C  
ATOM   3163  O   VAL B 115     -28.526  71.242  77.901  1.00 28.29           O  
ATOM   3164  CB  VAL B 115     -27.168  73.711  79.427  1.00 30.17           C  
ATOM   3165  CG1 VAL B 115     -26.156  74.214  78.416  1.00 30.76           C  
ATOM   3166  CG2 VAL B 115     -27.302  74.692  80.583  1.00 31.53           C  
ATOM   3167  N   VAL B 116     -28.047  72.909  76.454  1.00 28.62           N  
ATOM   3168  CA  VAL B 116     -27.787  72.044  75.306  1.00 27.42           C  
ATOM   3169  C   VAL B 116     -26.345  72.390  74.913  1.00 26.50           C  
ATOM   3170  O   VAL B 116     -26.030  73.544  74.624  1.00 27.73           O  
ATOM   3171  CB  VAL B 116     -28.758  72.333  74.133  1.00 27.79           C  
ATOM   3172  CG1 VAL B 116     -28.351  71.535  72.911  1.00 28.44           C  
ATOM   3173  CG2 VAL B 116     -30.185  71.947  74.533  1.00 29.23           C  
ATOM   3174  N   PHE B 117     -25.483  71.381  74.924  1.00 26.23           N  
ATOM   3175  CA  PHE B 117     -24.060  71.543  74.645  1.00 26.15           C  
ATOM   3176  C   PHE B 117     -23.670  70.664  73.452  1.00 27.18           C  
ATOM   3177  O   PHE B 117     -23.557  69.449  73.583  1.00 27.75           O  
ATOM   3178  CB  PHE B 117     -23.292  71.132  75.915  1.00 26.61           C  
ATOM   3179  CG  PHE B 117     -21.811  71.428  75.895  1.00 26.53           C  
ATOM   3180  CD1 PHE B 117     -21.184  71.970  74.778  1.00 26.70           C  
ATOM   3181  CD2 PHE B 117     -21.031  71.130  77.019  1.00 27.94           C  
ATOM   3182  CE1 PHE B 117     -19.806  72.211  74.777  1.00 26.99           C  
ATOM   3183  CE2 PHE B 117     -19.658  71.363  77.028  1.00 26.43           C  
ATOM   3184  CZ  PHE B 117     -19.044  71.905  75.905  1.00 26.61           C  
ATOM   3185  N   MET B 118     -23.475  71.284  72.293  1.00 26.48           N  
ATOM   3186  CA  MET B 118     -23.123  70.545  71.082  1.00 26.33           C  
ATOM   3187  C   MET B 118     -21.764  70.916  70.500  1.00 25.65           C  
ATOM   3188  O   MET B 118     -21.224  71.988  70.771  1.00 23.69           O  
ATOM   3189  CB  MET B 118     -24.195  70.763  70.009  1.00 26.60           C  
ATOM   3190  CG  MET B 118     -25.601  70.324  70.424  1.00 27.83           C  
ATOM   3191  SD  MET B 118     -26.844  70.732  69.185  1.00 27.08           S  
ATOM   3192  CE  MET B 118     -27.048  72.474  69.508  1.00 26.39           C  
ATOM   3193  N   GLU B 119     -21.235  70.018  69.672  1.00 24.95           N  
ATOM   3194  CA  GLU B 119     -19.950  70.237  69.033  1.00 25.09           C  
ATOM   3195  C   GLU B 119     -19.935  69.664  67.622  1.00 24.44           C  
ATOM   3196  O   GLU B 119     -20.600  68.674  67.342  1.00 23.68           O  
ATOM   3197  CB  GLU B 119     -18.839  69.585  69.869  1.00 25.78           C  
ATOM   3198  CG  GLU B 119     -17.434  69.566  69.236  1.00 28.46           C  
ATOM   3199  CD  GLU B 119     -17.169  68.342  68.351  1.00 30.19           C  
ATOM   3200  OE1 GLU B 119     -17.926  67.349  68.443  1.00 30.61           O  
ATOM   3201  OE2 GLU B 119     -16.187  68.366  67.575  1.00 28.91           O1-
ATOM   3202  N   ASN B 120     -19.180  70.310  66.737  1.00 26.10           N  
ATOM   3203  CA  ASN B 120     -19.033  69.839  65.363  1.00 26.46           C  
ATOM   3204  C   ASN B 120     -17.823  70.533  64.741  1.00 27.28           C  
ATOM   3205  O   ASN B 120     -17.198  71.387  65.374  1.00 26.71           O  
ATOM   3206  CB  ASN B 120     -20.306  70.086  64.537  1.00 26.02           C  
ATOM   3207  CG  ASN B 120     -20.474  69.067  63.403  1.00 26.01           C  
ATOM   3208  ND2 ASN B 120     -21.404  68.136  63.575  1.00 26.69           N  
ATOM   3209  OD1 ASN B 120     -19.758  69.108  62.401  1.00 29.35           O  
ATOM   3210  N   VAL B 121     -17.485  70.168  63.509  1.00 26.94           N  
ATOM   3211  CA  VAL B 121     -16.314  70.739  62.867  1.00 26.01           C  
ATOM   3212  C   VAL B 121     -16.470  72.197  62.462  1.00 25.95           C  
ATOM   3213  O   VAL B 121     -17.587  72.709  62.373  1.00 26.55           O  
ATOM   3214  CB  VAL B 121     -15.883  69.867  61.658  1.00 27.15           C  
ATOM   3215  CG1 VAL B 121     -15.579  68.448  62.152  1.00 26.87           C  
ATOM   3216  CG2 VAL B 121     -16.976  69.823  60.606  1.00 25.88           C  
ATOM   3217  N   LYS B 122     -15.337  72.867  62.240  1.00 26.59           N  
ATOM   3218  CA  LYS B 122     -15.329  74.284  61.868  1.00 28.09           C  
ATOM   3219  C   LYS B 122     -16.165  74.616  60.640  1.00 28.41           C  
ATOM   3220  O   LYS B 122     -16.888  75.611  60.630  1.00 28.66           O  
ATOM   3221  CB  LYS B 122     -13.902  74.767  61.621  1.00 29.56           C  
ATOM   3222  CG  LYS B 122     -13.812  76.248  61.258  1.00 31.74           C  
ATOM   3223  CD  LYS B 122     -12.389  76.650  60.866  1.00 33.91           C  
ATOM   3224  CE  LYS B 122     -12.297  78.137  60.554  1.00 34.40           C  
ATOM   3225  NZ  LYS B 122     -10.924  78.526  60.126  1.00 37.35           N1+
ATOM   3226  N   ASN B 123     -16.074  73.788  59.606  1.00 28.43           N  
ATOM   3227  CA  ASN B 123     -16.817  74.049  58.385  1.00 29.04           C  
ATOM   3228  C   ASN B 123     -18.329  74.083  58.585  1.00 30.53           C  
ATOM   3229  O   ASN B 123     -19.054  74.630  57.749  1.00 31.12           O  
ATOM   3230  CB  ASN B 123     -16.466  73.023  57.311  1.00 28.51           C  
ATOM   3231  CG  ASN B 123     -16.909  73.470  55.932  1.00 30.90           C  
ATOM   3232  ND2 ASN B 123     -16.332  74.567  55.460  1.00 31.06           N  
ATOM   3233  OD1 ASN B 123     -17.769  72.850  55.305  1.00 29.12           O  
ATOM   3234  N   PHE B 124     -18.806  73.508  59.687  1.00 30.19           N  
ATOM   3235  CA  PHE B 124     -20.237  73.494  59.976  1.00 30.75           C  
ATOM   3236  C   PHE B 124     -20.721  74.945  59.994  1.00 32.14           C  
ATOM   3237  O   PHE B 124     -21.830  75.257  59.553  1.00 31.66           O  
ATOM   3238  CB  PHE B 124     -20.493  72.859  61.343  1.00 30.61           C  
ATOM   3239  CG  PHE B 124     -21.937  72.532  61.608  1.00 29.60           C  
ATOM   3240  CD1 PHE B 124     -22.478  71.320  61.193  1.00 28.81           C  
ATOM   3241  CD2 PHE B 124     -22.757  73.434  62.277  1.00 29.74           C  
ATOM   3242  CE1 PHE B 124     -23.810  71.007  61.445  1.00 27.96           C  
ATOM   3243  CE2 PHE B 124     -24.098  73.130  62.530  1.00 29.03           C  
ATOM   3244  CZ  PHE B 124     -24.621  71.909  62.114  1.00 29.15           C  
ATOM   3245  N   ALA B 125     -19.866  75.824  60.497  1.00 32.88           N  
ATOM   3246  CA  ALA B 125     -20.179  77.239  60.605  1.00 33.88           C  
ATOM   3247  C   ALA B 125     -20.475  77.924  59.275  1.00 35.00           C  
ATOM   3248  O   ALA B 125     -21.324  78.807  59.220  1.00 37.30           O  
ATOM   3249  CB  ALA B 125     -19.047  77.960  61.311  1.00 33.54           C  
ATOM   3250  N   SER B 126     -19.793  77.521  58.204  1.00 35.38           N  
ATOM   3251  CA  SER B 126     -20.006  78.148  56.903  1.00 35.80           C  
ATOM   3252  C   SER B 126     -20.700  77.274  55.874  1.00 35.09           C  
ATOM   3253  O   SER B 126     -21.115  77.763  54.818  1.00 35.21           O  
ATOM   3254  CB  SER B 126     -18.670  78.634  56.328  1.00 37.90           C  
ATOM   3255  OG  SER B 126     -17.839  77.541  55.974  1.00 40.98           O  
ATOM   3256  N   HIS B 127     -20.849  75.988  56.183  1.00 33.18           N  
ATOM   3257  CA  HIS B 127     -21.484  75.043  55.273  1.00 32.65           C  
ATOM   3258  C   HIS B 127     -22.772  75.571  54.642  1.00 33.59           C  
ATOM   3259  O   HIS B 127     -23.649  76.110  55.328  1.00 32.57           O  
ATOM   3260  CB  HIS B 127     -21.788  73.730  55.997  1.00 31.45           C  
ATOM   3261  CG  HIS B 127     -22.535  72.739  55.158  1.00 31.64           C  
ATOM   3262  CD2 HIS B 127     -23.830  72.344  55.192  1.00 30.62           C  
ATOM   3263  ND1 HIS B 127     -21.952  72.045  54.120  1.00 32.06           N  
ATOM   3264  CE1 HIS B 127     -22.855  71.266  53.550  1.00 32.97           C  
ATOM   3265  NE2 HIS B 127     -24.004  71.430  54.181  1.00 33.37           N  
ATOM   3266  N   ASP B 128     -22.878  75.397  53.332  1.00 34.21           N  
ATOM   3267  CA  ASP B 128     -24.057  75.831  52.591  1.00 35.41           C  
ATOM   3268  C   ASP B 128     -24.381  77.297  52.848  1.00 35.64           C  
ATOM   3269  O   ASP B 128     -25.484  77.644  53.277  1.00 35.97           O  
ATOM   3270  CB  ASP B 128     -25.257  74.950  52.948  1.00 34.49           C  
ATOM   3271  CG  ASP B 128     -26.459  75.199  52.044  1.00 35.57           C  
ATOM   3272  OD1 ASP B 128     -26.255  75.432  50.831  1.00 35.64           O  
ATOM   3273  OD2 ASP B 128     -27.606  75.140  52.536  1.00 33.32           O1-
ATOM   3274  N   ASN B 129     -23.393  78.146  52.591  1.00 36.62           N  
ATOM   3275  CA  ASN B 129     -23.519  79.589  52.740  1.00 37.23           C  
ATOM   3276  C   ASN B 129     -24.000  80.024  54.111  1.00 37.63           C  
ATOM   3277  O   ASN B 129     -24.555  81.117  54.272  1.00 37.61           O  
ATOM   3278  CB  ASN B 129     -24.448  80.135  51.651  1.00 39.53           C  
ATOM   3279  CG  ASN B 129     -24.043  79.671  50.259  1.00 41.68           C  
ATOM   3280  ND2 ASN B 129     -22.929  80.204  49.757  1.00 40.29           N  
ATOM   3281  OD1 ASN B 129     -24.712  78.829  49.649  1.00 43.33           O  
ATOM   3282  N   GLY B 130     -23.774  79.170  55.105  1.00 36.61           N  
ATOM   3283  CA  GLY B 130     -24.176  79.492  56.462  1.00 34.78           C  
ATOM   3284  C   GLY B 130     -25.612  79.127  56.776  1.00 33.08           C  
ATOM   3285  O   GLY B 130     -26.095  79.411  57.866  1.00 32.30           O  
ATOM   3286  N   ASN B 131     -26.297  78.493  55.827  1.00 33.83           N  
ATOM   3287  CA  ASN B 131     -27.688  78.112  56.043  1.00 34.94           C  
ATOM   3288  C   ASN B 131     -27.868  76.972  57.042  1.00 35.67           C  
ATOM   3289  O   ASN B 131     -28.905  76.884  57.700  1.00 35.48           O  
ATOM   3290  CB  ASN B 131     -28.363  77.723  54.721  1.00 36.95           C  
ATOM   3291  CG  ASN B 131     -28.568  78.909  53.793  1.00 38.65           C  
ATOM   3292  ND2 ASN B 131     -28.609  78.642  52.487  1.00 38.96           N  
ATOM   3293  OD1 ASN B 131     -28.705  80.053  54.241  1.00 39.03           O  
ATOM   3294  N   THR B 132     -26.877  76.096  57.179  1.00 35.57           N  
ATOM   3295  CA  THR B 132     -27.044  74.990  58.114  1.00 35.55           C  
ATOM   3296  C   THR B 132     -26.920  75.436  59.558  1.00 34.92           C  
ATOM   3297  O   THR B 132     -27.641  74.938  60.432  1.00 35.03           O  
ATOM   3298  CB  THR B 132     -26.052  73.855  57.836  1.00 37.16           C  
ATOM   3299  CG2 THR B 132     -26.282  73.300  56.452  1.00 34.15           C  
ATOM   3300  OG1 THR B 132     -24.717  74.347  57.934  1.00 39.91           O  
ATOM   3301  N   LEU B 133     -26.019  76.378  59.815  1.00 33.91           N  
ATOM   3302  CA  LEU B 133     -25.853  76.870  61.173  1.00 34.01           C  
ATOM   3303  C   LEU B 133     -27.104  77.646  61.561  1.00 34.85           C  
ATOM   3304  O   LEU B 133     -27.522  77.633  62.717  1.00 34.34           O  
ATOM   3305  CB  LEU B 133     -24.637  77.785  61.281  1.00 32.62           C  
ATOM   3306  CG  LEU B 133     -24.363  78.317  62.694  1.00 32.85           C  
ATOM   3307  CD1 LEU B 133     -23.972  77.159  63.620  1.00 31.49           C  
ATOM   3308  CD2 LEU B 133     -23.253  79.351  62.642  1.00 31.79           C  
ATOM   3309  N   GLU B 134     -27.712  78.316  60.585  1.00 36.18           N  
ATOM   3310  CA  GLU B 134     -28.915  79.097  60.854  1.00 36.35           C  
ATOM   3311  C   GLU B 134     -30.113  78.200  61.144  1.00 34.09           C  
ATOM   3312  O   GLU B 134     -30.961  78.546  61.969  1.00 35.22           O  
ATOM   3313  CB  GLU B 134     -29.209  80.037  59.687  1.00 40.24           C  
ATOM   3314  CG  GLU B 134     -30.008  81.262  60.099  1.00 45.28           C  
ATOM   3315  CD  GLU B 134     -29.864  82.416  59.117  1.00 50.79           C  
ATOM   3316  OE1 GLU B 134     -30.333  82.274  57.957  1.00 51.10           O  
ATOM   3317  OE2 GLU B 134     -29.279  83.466  59.507  1.00 52.62           O1-
ATOM   3318  N   VAL B 135     -30.186  77.049  60.482  1.00 31.96           N  
ATOM   3319  CA  VAL B 135     -31.283  76.129  60.729  1.00 32.56           C  
ATOM   3320  C   VAL B 135     -31.204  75.666  62.178  1.00 32.40           C  
ATOM   3321  O   VAL B 135     -32.227  75.532  62.847  1.00 31.98           O  
ATOM   3322  CB  VAL B 135     -31.231  74.888  59.803  1.00 33.28           C  
ATOM   3323  CG1 VAL B 135     -32.182  73.816  60.313  1.00 32.29           C  
ATOM   3324  CG2 VAL B 135     -31.623  75.285  58.384  1.00 33.83           C  
ATOM   3325  N   VAL B 136     -29.986  75.430  62.659  1.00 31.55           N  
ATOM   3326  CA  VAL B 136     -29.783  74.993  64.040  1.00 30.26           C  
ATOM   3327  C   VAL B 136     -30.118  76.144  65.003  1.00 30.43           C  
ATOM   3328  O   VAL B 136     -30.755  75.932  66.034  1.00 30.55           O  
ATOM   3329  CB  VAL B 136     -28.312  74.528  64.271  1.00 29.60           C  
ATOM   3330  CG1 VAL B 136     -28.095  74.159  65.733  1.00 27.63           C  
ATOM   3331  CG2 VAL B 136     -27.998  73.332  63.375  1.00 28.60           C  
ATOM   3332  N   LYS B 137     -29.699  77.357  64.658  1.00 31.18           N  
ATOM   3333  CA  LYS B 137     -29.967  78.527  65.493  1.00 33.00           C  
ATOM   3334  C   LYS B 137     -31.468  78.741  65.652  1.00 34.72           C  
ATOM   3335  O   LYS B 137     -31.971  78.918  66.769  1.00 34.71           O  
ATOM   3336  CB  LYS B 137     -29.362  79.792  64.873  1.00 34.37           C  
ATOM   3337  CG  LYS B 137     -29.529  81.039  65.736  1.00 37.05           C  
ATOM   3338  CD  LYS B 137     -29.030  82.290  65.023  1.00 39.89           C  
ATOM   3339  CE  LYS B 137     -29.026  83.498  65.955  1.00 41.35           C  
ATOM   3340  NZ  LYS B 137     -30.335  83.699  66.663  1.00 41.93           N1+
ATOM   3341  N   ASN B 138     -32.179  78.738  64.529  1.00 34.67           N  
ATOM   3342  CA  ASN B 138     -33.622  78.945  64.551  1.00 35.40           C  
ATOM   3343  C   ASN B 138     -34.340  77.814  65.269  1.00 35.58           C  
ATOM   3344  O   ASN B 138     -35.275  78.054  66.041  1.00 35.56           O  
ATOM   3345  CB  ASN B 138     -34.158  79.090  63.122  1.00 35.07           C  
ATOM   3346  CG  ASN B 138     -33.577  80.293  62.410  1.00 35.19           C  
ATOM   3347  ND2 ASN B 138     -33.405  80.184  61.091  1.00 35.22           N  
ATOM   3348  OD1 ASN B 138     -33.290  81.316  63.041  1.00 34.15           O  
ATOM   3349  N   THR B 139     -33.892  76.586  65.022  1.00 34.64           N  
ATOM   3350  CA  THR B 139     -34.485  75.415  65.649  1.00 34.82           C  
ATOM   3351  C   THR B 139     -34.389  75.528  67.167  1.00 35.09           C  
ATOM   3352  O   THR B 139     -35.362  75.255  67.867  1.00 34.66           O  
ATOM   3353  CB  THR B 139     -33.798  74.115  65.172  1.00 34.48           C  
ATOM   3354  CG2 THR B 139     -34.500  72.888  65.739  1.00 36.19           C  
ATOM   3355  OG1 THR B 139     -33.862  74.046  63.743  1.00 35.03           O  
ATOM   3356  N   MET B 140     -33.228  75.938  67.678  1.00 35.58           N  
ATOM   3357  CA  MET B 140     -33.063  76.095  69.128  1.00 36.49           C  
ATOM   3358  C   MET B 140     -33.806  77.340  69.604  1.00 37.56           C  
ATOM   3359  O   MET B 140     -34.527  77.286  70.599  1.00 36.99           O  
ATOM   3360  CB  MET B 140     -31.587  76.228  69.515  1.00 37.25           C  
ATOM   3361  CG  MET B 140     -31.097  75.130  70.447  1.00 39.23           C  
ATOM   3362  SD  MET B 140     -31.318  73.517  69.697  1.00 35.91           S  
ATOM   3363  CE  MET B 140     -30.761  73.932  68.089  1.00 40.79           C  
ATOM   3364  N   ASN B 141     -33.615  78.460  68.907  1.00 38.02           N  
ATOM   3365  CA  ASN B 141     -34.305  79.696  69.290  1.00 39.01           C  
ATOM   3366  C   ASN B 141     -35.806  79.426  69.394  1.00 39.90           C  
ATOM   3367  O   ASN B 141     -36.492  79.982  70.250  1.00 40.60           O  
ATOM   3368  CB  ASN B 141     -34.058  80.800  68.263  1.00 38.56           C  
ATOM   3369  CG  ASN B 141     -32.708  81.461  68.422  1.00 39.14           C  
ATOM   3370  ND2 ASN B 141     -32.388  82.357  67.504  1.00 39.35           N  
ATOM   3371  OD1 ASN B 141     -31.959  81.180  69.359  1.00 40.92           O  
ATOM   3372  N   GLU B 142     -36.304  78.549  68.528  1.00 41.03           N  
ATOM   3373  CA  GLU B 142     -37.717  78.206  68.509  1.00 43.19           C  
ATOM   3374  C   GLU B 142     -38.147  77.149  69.511  1.00 42.30           C  
ATOM   3375  O   GLU B 142     -39.343  76.992  69.772  1.00 42.04           O  
ATOM   3376  CB  GLU B 142     -38.129  77.817  67.092  1.00 45.52           C  
ATOM   3377  CG  GLU B 142     -38.359  79.054  66.230  1.00 49.68           C  
ATOM   3378  CD  GLU B 142     -38.169  78.794  64.758  1.00 52.59           C  
ATOM   3379  OE1 GLU B 142     -38.776  77.817  64.247  1.00 54.56           O  
ATOM   3380  OE2 GLU B 142     -37.413  79.567  64.114  1.00 54.08           O1-
ATOM   3381  N   LEU B 143     -37.189  76.417  70.070  1.00 40.70           N  
ATOM   3382  CA  LEU B 143     -37.516  75.422  71.089  1.00 39.31           C  
ATOM   3383  C   LEU B 143     -37.469  76.220  72.387  1.00 37.66           C  
ATOM   3384  O   LEU B 143     -37.633  75.675  73.477  1.00 37.36           O  
ATOM   3385  CB  LEU B 143     -36.471  74.296  71.126  1.00 38.62           C  
ATOM   3386  CG  LEU B 143     -36.467  73.244  70.009  1.00 38.55           C  
ATOM   3387  CD1 LEU B 143     -35.201  72.392  70.111  1.00 38.01           C  
ATOM   3388  CD2 LEU B 143     -37.703  72.368  70.121  1.00 37.68           C  
ATOM   3389  N   ASP B 144     -37.220  77.520  72.227  1.00 37.40           N  
ATOM   3390  CA  ASP B 144     -37.127  78.497  73.310  1.00 37.21           C  
ATOM   3391  C   ASP B 144     -35.783  78.531  74.049  1.00 36.07           C  
ATOM   3392  O   ASP B 144     -35.741  78.608  75.281  1.00 35.65           O  
ATOM   3393  CB  ASP B 144     -38.270  78.298  74.316  1.00 40.18           C  
ATOM   3394  CG  ASP B 144     -38.509  79.536  75.167  1.00 42.85           C  
ATOM   3395  OD1 ASP B 144     -38.596  80.656  74.596  1.00 42.56           O  
ATOM   3396  OD2 ASP B 144     -38.611  79.398  76.406  1.00 45.86           O1-
ATOM   3397  N   TYR B 145     -34.693  78.494  73.285  1.00 34.49           N  
ATOM   3398  CA  TYR B 145     -33.342  78.530  73.844  1.00 33.51           C  
ATOM   3399  C   TYR B 145     -32.516  79.655  73.231  1.00 32.63           C  
ATOM   3400  O   TYR B 145     -32.788  80.089  72.117  1.00 32.87           O  
ATOM   3401  CB  TYR B 145     -32.602  77.210  73.580  1.00 32.67           C  
ATOM   3402  CG  TYR B 145     -33.045  76.034  74.426  1.00 31.54           C  
ATOM   3403  CD1 TYR B 145     -34.233  75.355  74.155  1.00 30.40           C  
ATOM   3404  CD2 TYR B 145     -32.268  75.601  75.501  1.00 31.36           C  
ATOM   3405  CE1 TYR B 145     -34.638  74.273  74.937  1.00 29.84           C  
ATOM   3406  CE2 TYR B 145     -32.657  74.530  76.283  1.00 30.47           C  
ATOM   3407  CZ  TYR B 145     -33.839  73.869  76.003  1.00 31.59           C  
ATOM   3408  OH  TYR B 145     -34.227  72.819  76.805  1.00 30.97           O  
ATOM   3409  N   SER B 146     -31.508  80.120  73.970  1.00 33.17           N  
ATOM   3410  CA  SER B 146     -30.610  81.152  73.465  1.00 33.85           C  
ATOM   3411  C   SER B 146     -29.600  80.357  72.641  1.00 33.50           C  
ATOM   3412  O   SER B 146     -29.545  79.136  72.755  1.00 32.96           O  
ATOM   3413  CB  SER B 146     -29.899  81.897  74.606  1.00 34.33           C  
ATOM   3414  OG  SER B 146     -28.834  81.143  75.160  1.00 35.89           O  
ATOM   3415  N   PHE B 147     -28.816  81.028  71.807  1.00 33.87           N  
ATOM   3416  CA  PHE B 147     -27.855  80.321  70.970  1.00 33.88           C  
ATOM   3417  C   PHE B 147     -26.488  80.974  70.963  1.00 33.79           C  
ATOM   3418  O   PHE B 147     -26.280  82.011  70.333  1.00 35.26           O  
ATOM   3419  CB  PHE B 147     -28.380  80.242  69.539  1.00 34.02           C  
ATOM   3420  CG  PHE B 147     -27.616  79.291  68.656  1.00 35.07           C  
ATOM   3421  CD1 PHE B 147     -27.726  77.918  68.837  1.00 34.74           C  
ATOM   3422  CD2 PHE B 147     -26.822  79.772  67.622  1.00 32.40           C  
ATOM   3423  CE1 PHE B 147     -27.055  77.030  67.990  1.00 35.31           C  
ATOM   3424  CE2 PHE B 147     -26.153  78.903  66.780  1.00 34.45           C  
ATOM   3425  CZ  PHE B 147     -26.270  77.523  66.961  1.00 33.98           C  
ATOM   3426  N   HIS B 148     -25.557  80.355  71.681  1.00 32.92           N  
ATOM   3427  CA  HIS B 148     -24.186  80.830  71.766  1.00 31.69           C  
ATOM   3428  C   HIS B 148     -23.339  79.878  70.937  1.00 32.32           C  
ATOM   3429  O   HIS B 148     -23.231  78.694  71.259  1.00 31.96           O  
ATOM   3430  CB  HIS B 148     -23.717  80.797  73.219  1.00 33.04           C  
ATOM   3431  CG  HIS B 148     -24.498  81.699  74.120  1.00 33.68           C  
ATOM   3432  CD2 HIS B 148     -25.487  81.435  75.008  1.00 32.93           C  
ATOM   3433  ND1 HIS B 148     -24.304  83.064  74.154  1.00 35.41           N  
ATOM   3434  CE1 HIS B 148     -25.141  83.601  75.027  1.00 34.94           C  
ATOM   3435  NE2 HIS B 148     -25.868  82.632  75.559  1.00 33.45           N  
ATOM   3436  N   ALA B 149     -22.746  80.382  69.861  1.00 30.89           N  
ATOM   3437  CA  ALA B 149     -21.924  79.536  69.007  1.00 30.59           C  
ATOM   3438  C   ALA B 149     -20.595  80.195  68.701  1.00 30.09           C  
ATOM   3439  O   ALA B 149     -20.534  81.369  68.345  1.00 30.49           O  
ATOM   3440  CB  ALA B 149     -22.668  79.225  67.711  1.00 29.14           C  
ATOM   3441  N   LYS B 150     -19.515  79.442  68.864  1.00 30.02           N  
ATOM   3442  CA  LYS B 150     -18.198  79.981  68.571  1.00 29.64           C  
ATOM   3443  C   LYS B 150     -17.211  78.889  68.187  1.00 28.36           C  
ATOM   3444  O   LYS B 150     -17.316  77.744  68.639  1.00 28.27           O  
ATOM   3445  CB  LYS B 150     -17.648  80.758  69.767  1.00 30.23           C  
ATOM   3446  CG  LYS B 150     -16.451  81.608  69.386  1.00 32.70           C  
ATOM   3447  CD  LYS B 150     -15.936  82.448  70.537  1.00 34.00           C  
ATOM   3448  CE  LYS B 150     -15.028  83.551  70.004  1.00 36.14           C  
ATOM   3449  NZ  LYS B 150     -14.312  84.251  71.100  1.00 39.19           N1+
ATOM   3450  N   VAL B 151     -16.261  79.255  67.333  1.00 28.24           N  
ATOM   3451  CA  VAL B 151     -15.231  78.334  66.891  1.00 27.43           C  
ATOM   3452  C   VAL B 151     -13.991  78.526  67.754  1.00 28.18           C  
ATOM   3453  O   VAL B 151     -13.414  79.610  67.797  1.00 28.42           O  
ATOM   3454  CB  VAL B 151     -14.854  78.567  65.409  1.00 27.18           C  
ATOM   3455  CG1 VAL B 151     -13.588  77.798  65.069  1.00 27.04           C  
ATOM   3456  CG2 VAL B 151     -15.989  78.110  64.504  1.00 25.46           C  
ATOM   3457  N   LEU B 152     -13.605  77.477  68.469  1.00 28.14           N  
ATOM   3458  CA  LEU B 152     -12.413  77.529  69.313  1.00 27.84           C  
ATOM   3459  C   LEU B 152     -11.355  76.587  68.734  1.00 28.58           C  
ATOM   3460  O   LEU B 152     -11.687  75.538  68.186  1.00 28.17           O  
ATOM   3461  CB  LEU B 152     -12.744  77.101  70.743  1.00 27.47           C  
ATOM   3462  CG  LEU B 152     -13.742  77.930  71.548  1.00 29.11           C  
ATOM   3463  CD1 LEU B 152     -13.634  77.546  73.011  1.00 28.97           C  
ATOM   3464  CD2 LEU B 152     -13.447  79.402  71.393  1.00 27.83           C  
ATOM   3465  N   ASN B 153     -10.087  76.975  68.838  1.00 28.27           N  
ATOM   3466  CA  ASN B 153      -8.995  76.144  68.342  1.00 27.51           C  
ATOM   3467  C   ASN B 153      -8.280  75.602  69.578  1.00 26.13           C  
ATOM   3468  O   ASN B 153      -7.856  76.372  70.425  1.00 25.21           O  
ATOM   3469  CB  ASN B 153      -8.030  76.983  67.508  1.00 28.66           C  
ATOM   3470  CG  ASN B 153      -7.072  76.130  66.699  1.00 30.21           C  
ATOM   3471  ND2 ASN B 153      -6.665  76.631  65.537  1.00 31.93           N  
ATOM   3472  OD1 ASN B 153      -6.699  75.040  67.115  1.00 29.42           O  
ATOM   3473  N   ALA B 154      -8.149  74.280  69.675  1.00 25.90           N  
ATOM   3474  CA  ALA B 154      -7.516  73.645  70.839  1.00 25.81           C  
ATOM   3475  C   ALA B 154      -6.150  74.190  71.222  1.00 25.91           C  
ATOM   3476  O   ALA B 154      -5.786  74.173  72.396  1.00 25.65           O  
ATOM   3477  CB  ALA B 154      -7.415  72.139  70.622  1.00 25.61           C  
ATOM   3478  N   LEU B 155      -5.387  74.667  70.246  1.00 26.22           N  
ATOM   3479  CA  LEU B 155      -4.061  75.197  70.530  1.00 28.08           C  
ATOM   3480  C   LEU B 155      -4.138  76.427  71.437  1.00 28.27           C  
ATOM   3481  O   LEU B 155      -3.149  76.808  72.055  1.00 27.76           O  
ATOM   3482  CB  LEU B 155      -3.328  75.534  69.228  1.00 27.05           C  
ATOM   3483  CG  LEU B 155      -3.828  76.702  68.377  1.00 28.16           C  
ATOM   3484  CD1 LEU B 155      -3.203  78.008  68.876  1.00 27.40           C  
ATOM   3485  CD2 LEU B 155      -3.450  76.459  66.929  1.00 27.63           C  
ATOM   3486  N   ASP B 156      -5.317  77.042  71.512  1.00 28.28           N  
ATOM   3487  CA  ASP B 156      -5.513  78.212  72.365  1.00 28.30           C  
ATOM   3488  C   ASP B 156      -5.869  77.812  73.792  1.00 28.37           C  
ATOM   3489  O   ASP B 156      -6.005  78.678  74.670  1.00 28.05           O  
ATOM   3490  CB  ASP B 156      -6.629  79.115  71.825  1.00 30.30           C  
ATOM   3491  CG  ASP B 156      -6.189  79.963  70.648  1.00 30.20           C  
ATOM   3492  OD1 ASP B 156      -5.100  80.578  70.724  1.00 29.81           O  
ATOM   3493  OD2 ASP B 156      -6.947  80.025  69.655  1.00 31.74           O1-
ATOM   3494  N   TYR B 157      -6.011  76.513  74.037  1.00 26.67           N  
ATOM   3495  CA  TYR B 157      -6.370  76.065  75.373  1.00 27.94           C  
ATOM   3496  C   TYR B 157      -5.493  74.989  76.016  1.00 26.09           C  
ATOM   3497  O   TYR B 157      -5.993  74.064  76.658  1.00 28.14           O  
ATOM   3498  CB  TYR B 157      -7.840  75.649  75.384  1.00 26.80           C  
ATOM   3499  CG  TYR B 157      -8.723  76.789  74.936  1.00 27.79           C  
ATOM   3500  CD1 TYR B 157      -9.101  76.923  73.600  1.00 25.85           C  
ATOM   3501  CD2 TYR B 157      -9.090  77.788  75.828  1.00 26.39           C  
ATOM   3502  CE1 TYR B 157      -9.818  78.028  73.164  1.00 27.17           C  
ATOM   3503  CE2 TYR B 157      -9.800  78.894  75.406  1.00 27.26           C  
ATOM   3504  CZ  TYR B 157     -10.164  79.015  74.076  1.00 27.61           C  
ATOM   3505  OH  TYR B 157     -10.871  80.121  73.674  1.00 27.73           O  
ATOM   3506  N   GLY B 158      -4.186  75.146  75.853  1.00 26.33           N  
ATOM   3507  CA  GLY B 158      -3.231  74.229  76.450  1.00 24.47           C  
ATOM   3508  C   GLY B 158      -2.969  72.886  75.787  1.00 25.21           C  
ATOM   3509  O   GLY B 158      -2.235  72.069  76.342  1.00 24.24           O  
ATOM   3510  N   ILE B 159      -3.544  72.643  74.616  1.00 24.99           N  
ATOM   3511  CA  ILE B 159      -3.332  71.365  73.930  1.00 24.37           C  
ATOM   3512  C   ILE B 159      -2.689  71.590  72.571  1.00 25.10           C  
ATOM   3513  O   ILE B 159      -3.197  72.350  71.753  1.00 27.43           O  
ATOM   3514  CB  ILE B 159      -4.656  70.598  73.746  1.00 25.74           C  
ATOM   3515  CG1 ILE B 159      -5.169  70.113  75.106  1.00 25.25           C  
ATOM   3516  CG2 ILE B 159      -4.455  69.428  72.773  1.00 25.42           C  
ATOM   3517  CD1 ILE B 159      -4.285  69.072  75.784  1.00 27.50           C  
ATOM   3518  N   PRO B 160      -1.562  70.918  72.307  1.00 25.28           N  
ATOM   3519  CA  PRO B 160      -0.865  71.079  71.029  1.00 24.46           C  
ATOM   3520  C   PRO B 160      -1.494  70.386  69.829  1.00 24.49           C  
ATOM   3521  O   PRO B 160      -0.937  69.419  69.317  1.00 22.83           O  
ATOM   3522  CB  PRO B 160       0.526  70.538  71.335  1.00 25.49           C  
ATOM   3523  CG  PRO B 160       0.211  69.404  72.273  1.00 25.95           C  
ATOM   3524  CD  PRO B 160      -0.804  70.036  73.211  1.00 24.11           C  
ATOM   3525  N   GLN B 161      -2.647  70.881  69.384  1.00 24.02           N  
ATOM   3526  CA  GLN B 161      -3.311  70.326  68.205  1.00 25.56           C  
ATOM   3527  C   GLN B 161      -4.131  71.422  67.525  1.00 27.07           C  
ATOM   3528  O   GLN B 161      -4.861  72.155  68.193  1.00 28.23           O  
ATOM   3529  CB  GLN B 161      -4.227  69.150  68.585  1.00 25.20           C  
ATOM   3530  CG  GLN B 161      -4.895  68.484  67.371  1.00 26.01           C  
ATOM   3531  CD  GLN B 161      -5.951  67.431  67.724  1.00 28.05           C  
ATOM   3532  NE2 GLN B 161      -6.172  67.199  69.015  1.00 25.92           N  
ATOM   3533  OE1 GLN B 161      -6.560  66.840  66.832  1.00 28.21           O  
ATOM   3534  N   LYS B 162      -4.006  71.539  66.203  1.00 27.05           N  
ATOM   3535  CA  LYS B 162      -4.749  72.548  65.451  1.00 29.48           C  
ATOM   3536  C   LYS B 162      -6.156  72.048  65.127  1.00 29.62           C  
ATOM   3537  O   LYS B 162      -6.529  71.932  63.960  1.00 32.81           O  
ATOM   3538  CB  LYS B 162      -4.030  72.904  64.140  1.00 30.47           C  
ATOM   3539  CG  LYS B 162      -4.649  74.109  63.428  1.00 35.44           C  
ATOM   3540  CD  LYS B 162      -4.033  74.383  62.057  1.00 37.81           C  
ATOM   3541  CE  LYS B 162      -4.937  73.920  60.925  1.00 38.60           C  
ATOM   3542  NZ  LYS B 162      -5.398  72.522  61.117  1.00 37.99           N1+
ATOM   3543  N   ARG B 163      -6.943  71.762  66.157  1.00 28.01           N  
ATOM   3544  CA  ARG B 163      -8.296  71.273  65.947  1.00 26.41           C  
ATOM   3545  C   ARG B 163      -9.308  72.383  66.186  1.00 26.14           C  
ATOM   3546  O   ARG B 163      -9.590  72.744  67.328  1.00 24.82           O  
ATOM   3547  CB  ARG B 163      -8.581  70.080  66.865  1.00 26.98           C  
ATOM   3548  CG  ARG B 163     -10.026  69.636  66.858  1.00 28.06           C  
ATOM   3549  CD  ARG B 163     -10.208  68.308  67.564  1.00 28.17           C  
ATOM   3550  NE  ARG B 163      -9.433  67.302  66.864  1.00 34.83           N  
ATOM   3551  CZ  ARG B 163      -9.922  66.192  66.322  1.00 29.00           C  
ATOM   3552  NH1 ARG B 163     -11.210  65.900  66.388  1.00 28.96           N1+
ATOM   3553  NH2 ARG B 163      -9.093  65.389  65.680  1.00 29.80           N  
ATOM   3554  N   GLU B 164      -9.837  72.921  65.092  1.00 25.54           N  
ATOM   3555  CA  GLU B 164     -10.818  73.993  65.144  1.00 25.97           C  
ATOM   3556  C   GLU B 164     -12.200  73.372  65.089  1.00 23.94           C  
ATOM   3557  O   GLU B 164     -12.532  72.653  64.150  1.00 25.13           O  
ATOM   3558  CB  GLU B 164     -10.632  74.937  63.962  1.00 26.35           C  
ATOM   3559  CG  GLU B 164      -9.183  75.314  63.708  1.00 29.52           C  
ATOM   3560  CD  GLU B 164      -9.047  76.369  62.641  1.00 31.73           C  
ATOM   3561  OE1 GLU B 164      -9.287  77.559  62.953  1.00 33.59           O  
ATOM   3562  OE2 GLU B 164      -8.715  76.009  61.489  1.00 32.54           O1-
ATOM   3563  N   ARG B 165     -13.007  73.658  66.098  1.00 23.50           N  
ATOM   3564  CA  ARG B 165     -14.347  73.104  66.168  1.00 23.75           C  
ATOM   3565  C   ARG B 165     -15.345  74.182  66.568  1.00 24.09           C  
ATOM   3566  O   ARG B 165     -14.974  75.176  67.172  1.00 23.21           O  
ATOM   3567  CB  ARG B 165     -14.366  71.964  67.188  1.00 24.44           C  
ATOM   3568  CG  ARG B 165     -13.472  70.786  66.811  1.00 23.40           C  
ATOM   3569  CD  ARG B 165     -14.128  69.988  65.708  1.00 25.34           C  
ATOM   3570  NE  ARG B 165     -13.393  68.798  65.292  1.00 23.10           N  
ATOM   3571  CZ  ARG B 165     -12.503  68.757  64.306  1.00 23.45           C  
ATOM   3572  NH1 ARG B 165     -12.200  69.851  63.615  1.00 23.53           N1+
ATOM   3573  NH2 ARG B 165     -11.948  67.598  63.970  1.00 22.03           N  
ATOM   3574  N   ILE B 166     -16.608  73.988  66.209  1.00 24.54           N  
ATOM   3575  CA  ILE B 166     -17.629  74.948  66.576  1.00 25.03           C  
ATOM   3576  C   ILE B 166     -18.338  74.393  67.800  1.00 24.71           C  
ATOM   3577  O   ILE B 166     -18.752  73.239  67.810  1.00 25.90           O  
ATOM   3578  CB  ILE B 166     -18.656  75.164  65.436  1.00 26.62           C  
ATOM   3579  CG1 ILE B 166     -19.687  76.207  65.868  1.00 27.01           C  
ATOM   3580  CG2 ILE B 166     -19.338  73.845  65.084  1.00 23.91           C  
ATOM   3581  CD1 ILE B 166     -20.711  76.532  64.796  1.00 30.54           C  
ATOM   3582  N   TYR B 167     -18.444  75.210  68.842  1.00 25.29           N  
ATOM   3583  CA  TYR B 167     -19.107  74.795  70.070  1.00 25.34           C  
ATOM   3584  C   TYR B 167     -20.401  75.602  70.241  1.00 26.36           C  
ATOM   3585  O   TYR B 167     -20.387  76.834  70.199  1.00 26.14           O  
ATOM   3586  CB  TYR B 167     -18.168  75.017  71.252  1.00 23.95           C  
ATOM   3587  CG  TYR B 167     -16.925  74.159  71.175  1.00 24.91           C  
ATOM   3588  CD1 TYR B 167     -16.940  72.843  71.636  1.00 25.28           C  
ATOM   3589  CD2 TYR B 167     -15.744  74.646  70.602  1.00 24.22           C  
ATOM   3590  CE1 TYR B 167     -15.812  72.028  71.529  1.00 24.91           C  
ATOM   3591  CE2 TYR B 167     -14.610  73.840  70.486  1.00 23.60           C  
ATOM   3592  CZ  TYR B 167     -14.657  72.530  70.955  1.00 24.92           C  
ATOM   3593  OH  TYR B 167     -13.557  71.718  70.859  1.00 24.38           O  
ATOM   3594  N   MET B 168     -21.508  74.893  70.434  1.00 26.80           N  
ATOM   3595  CA  MET B 168     -22.814  75.520  70.577  1.00 28.73           C  
ATOM   3596  C   MET B 168     -23.442  75.271  71.940  1.00 29.44           C  
ATOM   3597  O   MET B 168     -23.781  74.135  72.294  1.00 31.30           O  
ATOM   3598  CB  MET B 168     -23.724  75.016  69.454  1.00 29.49           C  
ATOM   3599  CG  MET B 168     -23.077  75.228  68.080  1.00 31.42           C  
ATOM   3600  SD  MET B 168     -23.899  74.441  66.680  1.00 34.14           S  
ATOM   3601  CE  MET B 168     -23.192  72.824  66.719  1.00 30.75           C  
ATOM   3602  N   ILE B 169     -23.599  76.354  72.697  1.00 27.92           N  
ATOM   3603  CA  ILE B 169     -24.168  76.313  74.036  1.00 28.39           C  
ATOM   3604  C   ILE B 169     -25.526  77.018  74.022  1.00 28.53           C  
ATOM   3605  O   ILE B 169     -25.624  78.188  73.645  1.00 27.51           O  
ATOM   3606  CB  ILE B 169     -23.255  77.052  75.041  1.00 28.47           C  
ATOM   3607  CG1 ILE B 169     -21.805  76.580  74.886  1.00 29.78           C  
ATOM   3608  CG2 ILE B 169     -23.779  76.861  76.459  1.00 28.12           C  
ATOM   3609  CD1 ILE B 169     -21.589  75.144  75.189  1.00 31.84           C  
ATOM   3610  N   CYS B 170     -26.564  76.313  74.453  1.00 29.75           N  
ATOM   3611  CA  CYS B 170     -27.908  76.872  74.475  1.00 31.72           C  
ATOM   3612  C   CYS B 170     -28.531  76.769  75.861  1.00 32.45           C  
ATOM   3613  O   CYS B 170     -28.614  75.679  76.432  1.00 32.37           O  
ATOM   3614  CB  CYS B 170     -28.781  76.136  73.468  1.00 31.93           C  
ATOM   3615  SG  CYS B 170     -27.907  75.768  71.923  1.00 34.94           S  
ATOM   3616  N   PHE B 171     -28.982  77.904  76.385  1.00 31.85           N  
ATOM   3617  CA  PHE B 171     -29.612  77.967  77.703  1.00 32.03           C  
ATOM   3618  C   PHE B 171     -31.120  78.117  77.564  1.00 32.13           C  
ATOM   3619  O   PHE B 171     -31.600  78.818  76.676  1.00 31.94           O  
ATOM   3620  CB  PHE B 171     -29.067  79.161  78.489  1.00 30.49           C  
ATOM   3621  CG  PHE B 171     -27.635  79.013  78.895  1.00 31.48           C  
ATOM   3622  CD1 PHE B 171     -27.295  78.289  80.036  1.00 30.88           C  
ATOM   3623  CD2 PHE B 171     -26.618  79.569  78.125  1.00 30.13           C  
ATOM   3624  CE1 PHE B 171     -25.965  78.123  80.400  1.00 30.38           C  
ATOM   3625  CE2 PHE B 171     -25.287  79.407  78.485  1.00 29.41           C  
ATOM   3626  CZ  PHE B 171     -24.963  78.681  79.622  1.00 27.81           C  
ATOM   3627  N   ARG B 172     -31.868  77.460  78.436  1.00 34.29           N  
ATOM   3628  CA  ARG B 172     -33.322  77.565  78.390  1.00 35.89           C  
ATOM   3629  C   ARG B 172     -33.599  79.037  78.718  1.00 35.72           C  
ATOM   3630  O   ARG B 172     -33.027  79.582  79.662  1.00 34.86           O  
ATOM   3631  CB  ARG B 172     -33.941  76.642  79.433  1.00 36.63           C  
ATOM   3632  CG  ARG B 172     -35.380  76.243  79.164  1.00 38.72           C  
ATOM   3633  CD  ARG B 172     -36.051  75.768  80.453  1.00 39.58           C  
ATOM   3634  NE  ARG B 172     -35.589  74.466  80.921  1.00 39.35           N  
ATOM   3635  CZ  ARG B 172     -35.288  74.190  82.187  1.00 38.71           C  
ATOM   3636  NH1 ARG B 172     -35.387  75.130  83.121  1.00 36.31           N1+
ATOM   3637  NH2 ARG B 172     -34.908  72.963  82.523  1.00 37.77           N  
ATOM   3638  N   ASN B 173     -34.461  79.681  77.942  1.00 36.29           N  
ATOM   3639  CA  ASN B 173     -34.743  81.099  78.160  1.00 38.22           C  
ATOM   3640  C   ASN B 173     -35.229  81.532  79.543  1.00 38.63           C  
ATOM   3641  O   ASN B 173     -34.926  82.646  79.971  1.00 37.97           O  
ATOM   3642  CB  ASN B 173     -35.721  81.620  77.099  1.00 38.58           C  
ATOM   3643  CG  ASN B 173     -35.065  81.805  75.744  1.00 41.19           C  
ATOM   3644  ND2 ASN B 173     -35.822  81.548  74.670  1.00 41.44           N  
ATOM   3645  OD1 ASN B 173     -33.894  82.201  75.657  1.00 41.12           O  
ATOM   3646  N   ASP B 174     -35.980  80.683  80.240  1.00 40.00           N  
ATOM   3647  CA  ASP B 174     -36.464  81.062  81.568  1.00 41.20           C  
ATOM   3648  C   ASP B 174     -35.289  81.247  82.511  1.00 41.93           C  
ATOM   3649  O   ASP B 174     -35.392  81.958  83.508  1.00 42.35           O  
ATOM   3650  CB  ASP B 174     -37.425  80.017  82.140  1.00 42.14           C  
ATOM   3651  CG  ASP B 174     -36.929  78.606  81.955  1.00 43.69           C  
ATOM   3652  OD1 ASP B 174     -37.009  78.116  80.812  1.00 44.84           O  
ATOM   3653  OD2 ASP B 174     -36.463  77.987  82.942  1.00 45.25           O1-
ATOM   3654  N   LEU B 175     -34.176  80.588  82.202  1.00 41.08           N  
ATOM   3655  CA  LEU B 175     -32.971  80.722  83.007  1.00 41.38           C  
ATOM   3656  C   LEU B 175     -32.260  81.914  82.396  1.00 42.56           C  
ATOM   3657  O   LEU B 175     -31.265  81.750  81.677  1.00 46.23           O  
ATOM   3658  CB  LEU B 175     -32.067  79.497  82.867  1.00 38.46           C  
ATOM   3659  CG  LEU B 175     -32.589  78.095  83.159  1.00 36.70           C  
ATOM   3660  CD1 LEU B 175     -31.591  77.086  82.590  1.00 35.84           C  
ATOM   3661  CD2 LEU B 175     -32.785  77.897  84.650  1.00 35.33           C  
ATOM   3662  N   ASN B 176     -32.777  83.103  82.656  1.00 41.49           N  
ATOM   3663  CA  ASN B 176     -32.220  84.341  82.129  1.00 40.36           C  
ATOM   3664  C   ASN B 176     -30.710  84.432  82.212  1.00 39.02           C  
ATOM   3665  O   ASN B 176     -30.178  85.314  82.886  1.00 37.87           O  
ATOM   3666  CB  ASN B 176     -32.832  85.531  82.863  1.00 43.40           C  
ATOM   3667  CG  ASN B 176     -34.300  85.687  82.576  1.00 46.48           C  
ATOM   3668  ND2 ASN B 176     -35.134  85.545  83.613  1.00 48.78           N  
ATOM   3669  OD1 ASN B 176     -34.691  85.929  81.429  1.00 48.48           O  
ATOM   3670  N   ILE B 177     -30.017  83.541  81.508  1.00 37.27           N  
ATOM   3671  CA  ILE B 177     -28.560  83.528  81.527  1.00 36.19           C  
ATOM   3672  C   ILE B 177     -28.020  84.561  80.557  1.00 36.44           C  
ATOM   3673  O   ILE B 177     -28.106  84.390  79.344  1.00 35.88           O  
ATOM   3674  CB  ILE B 177     -28.006  82.135  81.139  1.00 35.52           C  
ATOM   3675  CG1 ILE B 177     -28.535  81.073  82.108  1.00 35.44           C  
ATOM   3676  CG2 ILE B 177     -26.470  82.160  81.158  1.00 33.77           C  
ATOM   3677  CD1 ILE B 177     -28.207  81.355  83.577  1.00 34.39           C  
ATOM   3678  N   GLN B 178     -27.460  85.639  81.094  1.00 36.74           N  
ATOM   3679  CA  GLN B 178     -26.918  86.695  80.257  1.00 38.94           C  
ATOM   3680  C   GLN B 178     -25.418  86.908  80.429  1.00 37.06           C  
ATOM   3681  O   GLN B 178     -24.862  87.854  79.869  1.00 38.06           O  
ATOM   3682  CB  GLN B 178     -27.673  88.012  80.515  1.00 41.98           C  
ATOM   3683  CG  GLN B 178     -28.763  88.306  79.475  1.00 46.37           C  
ATOM   3684  CD  GLN B 178     -29.877  89.193  80.019  1.00 50.42           C  
ATOM   3685  NE2 GLN B 178     -31.087  88.642  80.074  1.00 52.04           N  
ATOM   3686  OE1 GLN B 178     -29.654  90.359  80.392  1.00 51.77           O  
ATOM   3687  N   ASN B 179     -24.754  86.035  81.183  1.00 34.90           N  
ATOM   3688  CA  ASN B 179     -23.311  86.192  81.388  1.00 33.80           C  
ATOM   3689  C   ASN B 179     -22.451  85.022  80.921  1.00 33.21           C  
ATOM   3690  O   ASN B 179     -21.321  84.867  81.387  1.00 33.19           O  
ATOM   3691  CB  ASN B 179     -23.004  86.464  82.860  1.00 33.32           C  
ATOM   3692  CG  ASN B 179     -23.459  85.344  83.767  1.00 33.34           C  
ATOM   3693  ND2 ASN B 179     -23.441  85.594  85.070  1.00 34.49           N  
ATOM   3694  OD1 ASN B 179     -23.814  84.262  83.303  1.00 32.06           O  
ATOM   3695  N   PHE B 180     -22.969  84.179  80.032  1.00 32.43           N  
ATOM   3696  CA  PHE B 180     -22.149  83.077  79.560  1.00 32.79           C  
ATOM   3697  C   PHE B 180     -21.059  83.653  78.686  1.00 32.71           C  
ATOM   3698  O   PHE B 180     -21.297  84.580  77.926  1.00 33.28           O  
ATOM   3699  CB  PHE B 180     -22.935  82.067  78.729  1.00 33.17           C  
ATOM   3700  CG  PHE B 180     -22.067  80.975  78.159  1.00 31.67           C  
ATOM   3701  CD1 PHE B 180     -21.440  80.060  79.006  1.00 31.21           C  
ATOM   3702  CD2 PHE B 180     -21.807  80.911  76.793  1.00 31.20           C  
ATOM   3703  CE1 PHE B 180     -20.557  79.101  78.502  1.00 30.63           C  
ATOM   3704  CE2 PHE B 180     -20.921  79.950  76.274  1.00 31.09           C  
ATOM   3705  CZ  PHE B 180     -20.297  79.048  77.129  1.00 29.66           C  
ATOM   3706  N   GLN B 181     -19.857  83.104  78.797  1.00 33.40           N  
ATOM   3707  CA  GLN B 181     -18.755  83.580  77.980  1.00 33.71           C  
ATOM   3708  C   GLN B 181     -17.915  82.375  77.592  1.00 33.11           C  
ATOM   3709  O   GLN B 181     -17.813  81.412  78.354  1.00 32.18           O  
ATOM   3710  CB  GLN B 181     -17.893  84.585  78.754  1.00 34.83           C  
ATOM   3711  CG  GLN B 181     -16.851  83.966  79.679  1.00 36.05           C  
ATOM   3712  CD  GLN B 181     -16.082  85.018  80.457  1.00 38.16           C  
ATOM   3713  NE2 GLN B 181     -16.750  86.120  80.779  1.00 37.16           N  
ATOM   3714  OE1 GLN B 181     -14.903  84.843  80.771  1.00 39.15           O  
ATOM   3715  N   PHE B 182     -17.340  82.420  76.402  1.00 33.23           N  
ATOM   3716  CA  PHE B 182     -16.487  81.336  75.950  1.00 31.99           C  
ATOM   3717  C   PHE B 182     -15.145  81.557  76.631  1.00 32.74           C  
ATOM   3718  O   PHE B 182     -14.775  82.689  76.911  1.00 32.71           O  
ATOM   3719  CB  PHE B 182     -16.364  81.368  74.425  1.00 31.79           C  
ATOM   3720  CG  PHE B 182     -17.529  80.725  73.716  1.00 30.46           C  
ATOM   3721  CD1 PHE B 182     -17.611  79.342  73.604  1.00 30.78           C  
ATOM   3722  CD2 PHE B 182     -18.557  81.502  73.189  1.00 30.89           C  
ATOM   3723  CE1 PHE B 182     -18.698  78.737  72.978  1.00 30.17           C  
ATOM   3724  CE2 PHE B 182     -19.654  80.907  72.559  1.00 30.23           C  
ATOM   3725  CZ  PHE B 182     -19.725  79.525  72.457  1.00 30.24           C  
ATOM   3726  N   PRO B 183     -14.412  80.473  76.934  1.00 33.88           N  
ATOM   3727  CA  PRO B 183     -13.108  80.557  77.596  1.00 33.63           C  
ATOM   3728  C   PRO B 183     -12.151  81.474  76.841  1.00 32.72           C  
ATOM   3729  O   PRO B 183     -12.110  81.449  75.615  1.00 32.32           O  
ATOM   3730  CB  PRO B 183     -12.618  79.102  77.590  1.00 33.97           C  
ATOM   3731  CG  PRO B 183     -13.877  78.305  77.557  1.00 34.90           C  
ATOM   3732  CD  PRO B 183     -14.726  79.077  76.577  1.00 34.67           C  
ATOM   3733  N   LYS B 184     -11.384  82.280  77.568  1.00 32.05           N  
ATOM   3734  CA  LYS B 184     -10.426  83.177  76.928  1.00 32.32           C  
ATOM   3735  C   LYS B 184      -9.125  82.433  76.608  1.00 31.70           C  
ATOM   3736  O   LYS B 184      -8.536  81.783  77.473  1.00 30.05           O  
ATOM   3737  CB  LYS B 184     -10.127  84.374  77.834  1.00 33.75           C  
ATOM   3738  CG  LYS B 184     -11.359  85.225  78.169  1.00 38.51           C  
ATOM   3739  CD  LYS B 184     -12.076  85.722  76.911  1.00 41.63           C  
ATOM   3740  CE  LYS B 184     -13.256  86.634  77.255  1.00 43.00           C  
ATOM   3741  NZ  LYS B 184     -12.780  87.881  77.923  1.00 46.69           N1+
ATOM   3742  N   PRO B 185      -8.654  82.530  75.358  1.00 31.87           N  
ATOM   3743  CA  PRO B 185      -7.416  81.849  74.966  1.00 32.01           C  
ATOM   3744  C   PRO B 185      -6.236  82.229  75.849  1.00 32.21           C  
ATOM   3745  O   PRO B 185      -6.199  83.322  76.415  1.00 32.25           O  
ATOM   3746  CB  PRO B 185      -7.208  82.311  73.525  1.00 31.00           C  
ATOM   3747  CG  PRO B 185      -8.586  82.540  73.047  1.00 33.20           C  
ATOM   3748  CD  PRO B 185      -9.235  83.248  74.213  1.00 32.80           C  
ATOM   3749  N   PHE B 186      -5.278  81.318  75.975  1.00 32.17           N  
ATOM   3750  CA  PHE B 186      -4.086  81.580  76.760  1.00 31.72           C  
ATOM   3751  C   PHE B 186      -2.880  80.963  76.061  1.00 33.07           C  
ATOM   3752  O   PHE B 186      -3.035  80.109  75.192  1.00 32.04           O  
ATOM   3753  CB  PHE B 186      -4.252  81.049  78.188  1.00 32.11           C  
ATOM   3754  CG  PHE B 186      -4.581  79.582  78.279  1.00 31.92           C  
ATOM   3755  CD1 PHE B 186      -3.565  78.621  78.257  1.00 31.46           C  
ATOM   3756  CD2 PHE B 186      -5.899  79.161  78.453  1.00 31.56           C  
ATOM   3757  CE1 PHE B 186      -3.861  77.269  78.414  1.00 31.16           C  
ATOM   3758  CE2 PHE B 186      -6.204  77.808  78.612  1.00 31.63           C  
ATOM   3759  CZ  PHE B 186      -5.181  76.862  78.593  1.00 31.92           C  
ATOM   3760  N   GLU B 187      -1.681  81.416  76.415  1.00 33.20           N  
ATOM   3761  CA  GLU B 187      -0.460  80.918  75.786  1.00 35.23           C  
ATOM   3762  C   GLU B 187      -0.278  79.405  75.871  1.00 32.93           C  
ATOM   3763  O   GLU B 187      -0.513  78.805  76.921  1.00 32.43           O  
ATOM   3764  CB  GLU B 187       0.766  81.602  76.396  1.00 38.17           C  
ATOM   3765  CG  GLU B 187       1.465  82.586  75.460  1.00 44.78           C  
ATOM   3766  CD  GLU B 187       2.779  83.086  76.042  1.00 47.95           C  
ATOM   3767  OE1 GLU B 187       3.564  82.235  76.524  1.00 49.52           O  
ATOM   3768  OE2 GLU B 187       3.032  84.318  76.010  1.00 49.88           O1-
ATOM   3769  N   LEU B 188       0.145  78.806  74.761  1.00 32.33           N  
ATOM   3770  CA  LEU B 188       0.389  77.360  74.693  1.00 30.95           C  
ATOM   3771  C   LEU B 188       1.835  77.070  75.095  1.00 32.09           C  
ATOM   3772  O   LEU B 188       2.776  77.556  74.465  1.00 31.71           O  
ATOM   3773  CB  LEU B 188       0.151  76.839  73.269  1.00 28.39           C  
ATOM   3774  CG  LEU B 188       0.490  75.354  73.070  1.00 27.64           C  
ATOM   3775  CD1 LEU B 188      -0.441  74.503  73.908  1.00 26.24           C  
ATOM   3776  CD2 LEU B 188       0.378  74.975  71.604  1.00 24.51           C  
ATOM   3777  N   ASN B 189       2.008  76.259  76.130  1.00 33.38           N  
ATOM   3778  CA  ASN B 189       3.339  75.916  76.634  1.00 36.00           C  
ATOM   3779  C   ASN B 189       3.673  74.422  76.527  1.00 35.66           C  
ATOM   3780  O   ASN B 189       4.656  73.957  77.107  1.00 34.86           O  
ATOM   3781  CB  ASN B 189       3.428  76.326  78.095  1.00 38.60           C  
ATOM   3782  CG  ASN B 189       2.264  75.800  78.890  1.00 41.71           C  
ATOM   3783  ND2 ASN B 189       1.628  76.675  79.678  1.00 44.05           N  
ATOM   3784  OD1 ASN B 189       1.925  74.614  78.793  1.00 43.32           O  
ATOM   3785  N   THR B 190       2.846  73.674  75.804  1.00 33.80           N  
ATOM   3786  CA  THR B 190       3.062  72.243  75.617  1.00 33.13           C  
ATOM   3787  C   THR B 190       3.058  71.977  74.122  1.00 31.79           C  
ATOM   3788  O   THR B 190       2.227  72.524  73.406  1.00 31.44           O  
ATOM   3789  CB  THR B 190       1.936  71.425  76.271  1.00 34.19           C  
ATOM   3790  CG2 THR B 190       2.107  69.925  75.978  1.00 34.34           C  
ATOM   3791  OG1 THR B 190       1.966  71.638  77.683  1.00 34.97           O  
ATOM   3792  N   PHE B 191       3.984  71.147  73.655  1.00 28.93           N  
ATOM   3793  CA  PHE B 191       4.068  70.843  72.230  1.00 28.19           C  
ATOM   3794  C   PHE B 191       4.099  69.336  71.987  1.00 27.06           C  
ATOM   3795  O   PHE B 191       4.230  68.554  72.927  1.00 25.41           O  
ATOM   3796  CB  PHE B 191       5.300  71.533  71.624  1.00 28.06           C  
ATOM   3797  CG  PHE B 191       5.297  73.024  71.828  1.00 30.18           C  
ATOM   3798  CD1 PHE B 191       5.778  73.579  73.013  1.00 30.70           C  
ATOM   3799  CD2 PHE B 191       4.724  73.866  70.880  1.00 29.92           C  
ATOM   3800  CE1 PHE B 191       5.683  74.954  73.256  1.00 33.35           C  
ATOM   3801  CE2 PHE B 191       4.621  75.242  71.108  1.00 33.17           C  
ATOM   3802  CZ  PHE B 191       5.098  75.788  72.298  1.00 32.98           C  
ATOM   3803  N   VAL B 192       3.960  68.939  70.726  1.00 26.55           N  
ATOM   3804  CA  VAL B 192       3.936  67.525  70.375  1.00 27.51           C  
ATOM   3805  C   VAL B 192       5.034  66.711  71.045  1.00 29.42           C  
ATOM   3806  O   VAL B 192       4.779  65.619  71.556  1.00 28.99           O  
ATOM   3807  CB  VAL B 192       4.020  67.323  68.847  1.00 27.19           C  
ATOM   3808  CG1 VAL B 192       4.069  65.831  68.519  1.00 27.01           C  
ATOM   3809  CG2 VAL B 192       2.817  67.979  68.169  1.00 27.42           C  
ATOM   3810  N   LYS B 193       6.251  67.243  71.053  1.00 30.03           N  
ATOM   3811  CA  LYS B 193       7.379  66.532  71.650  1.00 32.67           C  
ATOM   3812  C   LYS B 193       7.126  66.173  73.108  1.00 31.46           C  
ATOM   3813  O   LYS B 193       7.490  65.091  73.561  1.00 30.82           O  
ATOM   3814  CB  LYS B 193       8.655  67.377  71.571  1.00 34.89           C  
ATOM   3815  CG  LYS B 193       8.688  68.509  72.596  1.00 37.90           C  
ATOM   3816  CD  LYS B 193       9.949  69.329  72.485  1.00 40.22           C  
ATOM   3817  CE  LYS B 193       9.919  70.507  73.442  1.00 41.23           C  
ATOM   3818  NZ  LYS B 193      11.154  71.316  73.232  1.00 46.12           N1+
ATOM   3819  N   ASP B 194       6.489  67.080  73.837  1.00 31.32           N  
ATOM   3820  CA  ASP B 194       6.218  66.852  75.245  1.00 30.81           C  
ATOM   3821  C   ASP B 194       5.250  65.706  75.524  1.00 30.69           C  
ATOM   3822  O   ASP B 194       5.200  65.199  76.643  1.00 31.84           O  
ATOM   3823  CB  ASP B 194       5.673  68.132  75.879  1.00 30.95           C  
ATOM   3824  CG  ASP B 194       6.601  69.315  75.695  1.00 33.37           C  
ATOM   3825  OD1 ASP B 194       7.783  69.210  76.082  1.00 31.81           O  
ATOM   3826  OD2 ASP B 194       6.142  70.354  75.165  1.00 32.18           O1-
ATOM   3827  N   LEU B 195       4.486  65.285  74.524  1.00 29.23           N  
ATOM   3828  CA  LEU B 195       3.512  64.212  74.738  1.00 28.78           C  
ATOM   3829  C   LEU B 195       3.898  62.857  74.160  1.00 27.79           C  
ATOM   3830  O   LEU B 195       3.222  61.860  74.406  1.00 29.68           O  
ATOM   3831  CB  LEU B 195       2.155  64.630  74.161  1.00 28.82           C  
ATOM   3832  CG  LEU B 195       1.587  65.972  74.625  1.00 30.77           C  
ATOM   3833  CD1 LEU B 195       0.275  66.251  73.893  1.00 31.29           C  
ATOM   3834  CD2 LEU B 195       1.369  65.948  76.133  1.00 30.97           C  
ATOM   3835  N   LEU B 196       4.977  62.812  73.392  1.00 27.36           N  
ATOM   3836  CA  LEU B 196       5.395  61.562  72.773  1.00 27.83           C  
ATOM   3837  C   LEU B 196       5.848  60.490  73.765  1.00 28.67           C  
ATOM   3838  O   LEU B 196       6.268  60.788  74.890  1.00 27.91           O  
ATOM   3839  CB  LEU B 196       6.523  61.828  71.772  1.00 29.17           C  
ATOM   3840  CG  LEU B 196       6.235  62.750  70.587  1.00 30.04           C  
ATOM   3841  CD1 LEU B 196       7.485  62.867  69.739  1.00 29.59           C  
ATOM   3842  CD2 LEU B 196       5.078  62.189  69.758  1.00 29.98           C  
ATOM   3843  N   LEU B 197       5.748  59.238  73.336  1.00 27.94           N  
ATOM   3844  CA  LEU B 197       6.172  58.106  74.148  1.00 28.01           C  
ATOM   3845  C   LEU B 197       7.647  57.841  73.833  1.00 29.01           C  
ATOM   3846  O   LEU B 197       8.186  58.381  72.872  1.00 28.27           O  
ATOM   3847  CB  LEU B 197       5.363  56.852  73.785  1.00 27.34           C  
ATOM   3848  CG  LEU B 197       3.891  56.777  74.197  1.00 27.44           C  
ATOM   3849  CD1 LEU B 197       3.234  55.574  73.544  1.00 27.12           C  
ATOM   3850  CD2 LEU B 197       3.796  56.686  75.702  1.00 26.94           C  
ATOM   3851  N   PRO B 198       8.316  57.020  74.653  1.00 30.61           N  
ATOM   3852  CA  PRO B 198       9.726  56.712  74.405  1.00 30.67           C  
ATOM   3853  C   PRO B 198       9.848  55.950  73.082  1.00 30.65           C  
ATOM   3854  O   PRO B 198       8.940  55.207  72.706  1.00 29.96           O  
ATOM   3855  CB  PRO B 198      10.102  55.854  75.607  1.00 31.56           C  
ATOM   3856  CG  PRO B 198       9.229  56.420  76.701  1.00 32.38           C  
ATOM   3857  CD  PRO B 198       7.902  56.545  75.987  1.00 30.91           C  
ATOM   3858  N   ASP B 199      10.966  56.137  72.385  1.00 31.43           N  
ATOM   3859  CA  ASP B 199      11.203  55.477  71.105  1.00 32.45           C  
ATOM   3860  C   ASP B 199      11.001  53.959  71.145  1.00 33.03           C  
ATOM   3861  O   ASP B 199      10.493  53.371  70.185  1.00 31.68           O  
ATOM   3862  CB  ASP B 199      12.623  55.781  70.610  1.00 33.32           C  
ATOM   3863  CG  ASP B 199      12.792  57.225  70.155  1.00 35.12           C  
ATOM   3864  OD1 ASP B 199      11.845  58.021  70.325  1.00 34.80           O  
ATOM   3865  OD2 ASP B 199      13.875  57.570  69.629  1.00 35.58           O1-
ATOM   3866  N   SER B 200      11.393  53.328  72.249  1.00 33.03           N  
ATOM   3867  CA  SER B 200      11.263  51.871  72.376  1.00 35.01           C  
ATOM   3868  C   SER B 200       9.832  51.389  72.195  1.00 35.07           C  
ATOM   3869  O   SER B 200       9.601  50.279  71.704  1.00 35.79           O  
ATOM   3870  CB  SER B 200      11.763  51.403  73.749  1.00 35.56           C  
ATOM   3871  OG  SER B 200      10.910  51.874  74.783  1.00 37.95           O  
ATOM   3872  N   GLU B 201       8.875  52.226  72.581  1.00 33.56           N  
ATOM   3873  CA  GLU B 201       7.466  51.870  72.495  1.00 33.58           C  
ATOM   3874  C   GLU B 201       6.774  52.172  71.166  1.00 31.91           C  
ATOM   3875  O   GLU B 201       5.633  51.753  70.953  1.00 30.12           O  
ATOM   3876  CB  GLU B 201       6.708  52.561  73.628  1.00 35.54           C  
ATOM   3877  CG  GLU B 201       7.213  52.194  75.016  1.00 39.07           C  
ATOM   3878  CD  GLU B 201       6.526  52.996  76.096  1.00 42.64           C  
ATOM   3879  OE1 GLU B 201       5.281  53.105  76.037  1.00 44.09           O  
ATOM   3880  OE2 GLU B 201       7.215  53.516  77.001  1.00 43.94           O1-
ATOM   3881  N   VAL B 202       7.456  52.874  70.267  1.00 30.19           N  
ATOM   3882  CA  VAL B 202       6.856  53.227  68.985  1.00 30.61           C  
ATOM   3883  C   VAL B 202       7.663  52.831  67.752  1.00 31.86           C  
ATOM   3884  O   VAL B 202       7.355  53.267  66.643  1.00 31.04           O  
ATOM   3885  CB  VAL B 202       6.580  54.753  68.912  1.00 30.53           C  
ATOM   3886  CG1 VAL B 202       5.533  55.141  69.954  1.00 31.48           C  
ATOM   3887  CG2 VAL B 202       7.868  55.529  69.163  1.00 29.49           C  
ATOM   3888  N   GLU B 203       8.690  52.008  67.942  1.00 33.14           N  
ATOM   3889  CA  GLU B 203       9.533  51.571  66.831  1.00 35.56           C  
ATOM   3890  C   GLU B 203       8.707  51.001  65.686  1.00 34.21           C  
ATOM   3891  O   GLU B 203       9.020  51.222  64.525  1.00 33.41           O  
ATOM   3892  CB  GLU B 203      10.525  50.505  67.298  1.00 39.25           C  
ATOM   3893  CG  GLU B 203      11.551  50.991  68.317  1.00 44.32           C  
ATOM   3894  CD  GLU B 203      12.501  49.885  68.755  1.00 46.70           C  
ATOM   3895  OE1 GLU B 203      12.022  48.885  69.339  1.00 47.64           O  
ATOM   3896  OE2 GLU B 203      13.720  50.017  68.504  1.00 49.07           O1-
ATOM   3897  N   HIS B 204       7.651  50.273  66.029  1.00 33.57           N  
ATOM   3898  CA  HIS B 204       6.780  49.656  65.035  1.00 33.91           C  
ATOM   3899  C   HIS B 204       6.001  50.650  64.164  1.00 33.82           C  
ATOM   3900  O   HIS B 204       5.466  50.269  63.122  1.00 33.76           O  
ATOM   3901  CB  HIS B 204       5.805  48.710  65.739  1.00 33.64           C  
ATOM   3902  CG  HIS B 204       5.008  49.366  66.826  1.00 32.82           C  
ATOM   3903  CD2 HIS B 204       5.392  49.964  67.979  1.00 33.55           C  
ATOM   3904  ND1 HIS B 204       3.633  49.464  66.786  1.00 34.98           N  
ATOM   3905  CE1 HIS B 204       3.203  50.093  67.865  1.00 31.51           C  
ATOM   3906  NE2 HIS B 204       4.251  50.408  68.605  1.00 34.60           N  
ATOM   3907  N   LEU B 205       5.936  51.916  64.579  1.00 33.49           N  
ATOM   3908  CA  LEU B 205       5.199  52.931  63.816  1.00 33.73           C  
ATOM   3909  C   LEU B 205       6.054  53.675  62.801  1.00 34.28           C  
ATOM   3910  O   LEU B 205       5.533  54.441  61.981  1.00 33.67           O  
ATOM   3911  CB  LEU B 205       4.542  53.937  64.769  1.00 32.79           C  
ATOM   3912  CG  LEU B 205       3.611  53.304  65.802  1.00 32.66           C  
ATOM   3913  CD1 LEU B 205       3.007  54.379  66.696  1.00 32.06           C  
ATOM   3914  CD2 LEU B 205       2.525  52.510  65.083  1.00 32.85           C  
ATOM   3915  N   VAL B 206       7.363  53.444  62.854  1.00 35.02           N  
ATOM   3916  CA  VAL B 206       8.282  54.103  61.937  1.00 35.66           C  
ATOM   3917  C   VAL B 206       8.065  53.636  60.506  1.00 37.53           C  
ATOM   3918  O   VAL B 206       7.942  52.439  60.228  1.00 37.25           O  
ATOM   3919  CB  VAL B 206       9.771  53.839  62.308  1.00 35.34           C  
ATOM   3920  CG1 VAL B 206      10.680  54.416  61.226  1.00 35.79           C  
ATOM   3921  CG2 VAL B 206      10.107  54.479  63.649  1.00 34.53           C  
ATOM   3922  N   ILE B 207       7.993  54.605  59.604  1.00 37.51           N  
ATOM   3923  CA  ILE B 207       7.819  54.318  58.197  1.00 39.22           C  
ATOM   3924  C   ILE B 207       9.056  54.861  57.504  1.00 39.92           C  
ATOM   3925  O   ILE B 207       9.499  55.982  57.788  1.00 38.92           O  
ATOM   3926  CB  ILE B 207       6.553  55.006  57.648  1.00 39.28           C  
ATOM   3927  CG1 ILE B 207       5.312  54.305  58.222  1.00 41.71           C  
ATOM   3928  CG2 ILE B 207       6.534  54.959  56.128  1.00 41.19           C  
ATOM   3929  CD1 ILE B 207       4.026  55.100  58.094  1.00 43.36           C  
ATOM   3930  N   ASP B 208       9.637  54.041  56.638  1.00 39.78           N  
ATOM   3931  CA  ASP B 208      10.806  54.441  55.871  1.00 41.07           C  
ATOM   3932  C   ASP B 208      10.431  54.199  54.413  1.00 40.74           C  
ATOM   3933  O   ASP B 208      10.299  53.058  53.974  1.00 40.04           O  
ATOM   3934  CB  ASP B 208      12.026  53.601  56.264  1.00 42.35           C  
ATOM   3935  CG  ASP B 208      13.232  53.863  55.373  1.00 45.36           C  
ATOM   3936  OD1 ASP B 208      13.578  55.047  55.134  1.00 45.23           O  
ATOM   3937  OD2 ASP B 208      13.846  52.878  54.910  1.00 47.92           O1-
ATOM   3938  N   ARG B 209      10.224  55.278  53.670  1.00 40.38           N  
ATOM   3939  CA  ARG B 209       9.848  55.144  52.278  1.00 41.17           C  
ATOM   3940  C   ARG B 209      10.779  55.882  51.345  1.00 41.25           C  
ATOM   3941  O   ARG B 209      11.153  57.027  51.593  1.00 40.71           O  
ATOM   3942  CB  ARG B 209       8.408  55.612  52.084  1.00 41.14           C  
ATOM   3943  CG  ARG B 209       7.420  54.570  52.568  1.00 40.80           C  
ATOM   3944  CD  ARG B 209       5.994  55.031  52.463  1.00 39.62           C  
ATOM   3945  NE  ARG B 209       5.667  55.589  51.154  1.00 40.54           N  
ATOM   3946  CZ  ARG B 209       4.459  55.528  50.604  1.00 40.76           C  
ATOM   3947  NH1 ARG B 209       3.468  54.916  51.245  1.00 41.36           N1+
ATOM   3948  NH2 ARG B 209       4.222  56.126  49.450  1.00 40.17           N  
TER    3949      ARG B 209 
ATOM   3950  N   CYS B 225      -5.787  69.350  46.694  1.00  0.00           N  
ATOM   3951  CA  CYS B 225      -5.560  69.277  45.255  1.00  0.00           C  
ATOM   3952  C   CYS B 225      -4.139  69.716  44.898  1.00  0.00           C  
ATOM   3953  O   CYS B 225      -3.899  70.882  44.579  1.00  0.00           O  
ATOM   3954  CB  CYS B 225      -6.587  70.267  44.703  1.00  0.00           C  
ATOM   3955  SG  CYS B 225      -8.308  69.742  44.886  1.00  0.00           S  
ATOM   3956 1H   CYS B 225      -6.509  69.941  47.058  1.00  0.00           H  
ATOM   3957 2H   CYS B 225      -6.035  68.526  47.204  1.00  0.00           H  
ATOM   3958 3H   CYS B 225      -5.056  69.658  47.301  1.00  0.00           H  
ATOM   3959  HA  CYS B 225      -5.763  68.292  44.833  1.00  0.00           H  
ATOM   3960 1HB  CYS B 225      -6.506  71.223  45.221  1.00  0.00           H  
ATOM   3961 2HB  CYS B 225      -6.428  70.416  43.635  1.00  0.00           H  
ATOM   3962  HG  CYS B 225      -8.292  69.673  46.213  1.00  0.00           H  
ATOM   3963  N   GLU B 226      -3.175  68.780  44.975  1.00  0.00           N  
ATOM   3964  CA  GLU B 226      -1.754  68.994  44.681  1.00  0.00           C  
ATOM   3965  C   GLU B 226      -1.339  69.062  43.203  1.00  0.00           C  
ATOM   3966  O   GLU B 226      -0.155  69.244  42.897  1.00  0.00           O  
ATOM   3967  CB  GLU B 226      -0.944  67.889  45.365  1.00  0.00           C  
ATOM   3968  CG  GLU B 226      -0.946  67.958  46.886  1.00  0.00           C  
ATOM   3969  CD  GLU B 226      -0.240  66.774  47.486  1.00  0.00           C  
ATOM   3970  OE1 GLU B 226       0.188  65.923  46.745  1.00  0.00           O  
ATOM   3971  OE2 GLU B 226      -0.029  66.775  48.677  1.00  0.00           O1-
ATOM   3972  H   GLU B 226      -3.485  67.863  45.264  1.00  0.00           H  
ATOM   3973  HA  GLU B 226      -1.441  69.966  45.061  1.00  0.00           H  
ATOM   3974 1HB  GLU B 226      -1.368  66.938  45.044  1.00  0.00           H  
ATOM   3975 2HB  GLU B 226       0.080  67.973  45.000  1.00  0.00           H  
ATOM   3976 1HG  GLU B 226      -0.512  68.876  47.280  1.00  0.00           H  
ATOM   3977 2HG  GLU B 226      -2.003  67.918  47.143  1.00  0.00           H  
ATOM   3978  N   LYS B 227      -2.287  68.897  42.287  1.00  0.00           N  
ATOM   3979  CA  LYS B 227      -1.990  68.928  40.861  1.00  0.00           C  
ATOM   3980  C   LYS B 227      -1.698  70.347  40.389  1.00  0.00           C  
ATOM   3981  O   LYS B 227      -2.230  71.314  40.935  1.00  0.00           O  
ATOM   3982  CB  LYS B 227      -3.151  68.336  40.058  1.00  0.00           C  
ATOM   3983  CG  LYS B 227      -3.364  66.842  40.269  1.00  0.00           C  
ATOM   3984  CD  LYS B 227      -4.512  66.321  39.417  1.00  0.00           C  
ATOM   3985  CE  LYS B 227      -4.722  64.829  39.625  1.00  0.00           C  
ATOM   3986  NZ  LYS B 227      -5.841  64.305  38.795  1.00  0.00           N1+
ATOM   3987  H   LYS B 227      -3.242  68.745  42.589  1.00  0.00           H  
ATOM   3988  HA  LYS B 227      -1.093  68.342  40.659  1.00  0.00           H  
ATOM   3989 1HB  LYS B 227      -4.050  68.876  40.352  1.00  0.00           H  
ATOM   3990 2HB  LYS B 227      -2.941  68.525  39.006  1.00  0.00           H  
ATOM   3991 1HG  LYS B 227      -2.444  66.321  40.002  1.00  0.00           H  
ATOM   3992 2HG  LYS B 227      -3.585  66.670  41.322  1.00  0.00           H  
ATOM   3993 1HD  LYS B 227      -5.419  66.859  39.691  1.00  0.00           H  
ATOM   3994 2HD  LYS B 227      -4.281  66.512  38.369  1.00  0.00           H  
ATOM   3995 1HE  LYS B 227      -3.801  64.313  39.359  1.00  0.00           H  
ATOM   3996 2HE  LYS B 227      -4.942  64.659  40.679  1.00  0.00           H  
ATOM   3997 1HZ  LYS B 227      -5.949  63.314  38.962  1.00  0.00           H  
ATOM   3998 2HZ  LYS B 227      -6.697  64.784  39.042  1.00  0.00           H  
ATOM   3999 3HZ  LYS B 227      -5.637  64.461  37.819  1.00  0.00           H  
ATOM   4000  N   PRO B 228      -0.850  70.464  39.375  1.00  0.00           N  
ATOM   4001  CA  PRO B 228      -0.486  71.766  38.826  1.00  0.00           C  
ATOM   4002  C   PRO B 228      -1.632  72.362  38.019  1.00  0.00           C  
ATOM   4003  O   PRO B 228      -2.332  71.651  37.296  1.00  0.00           O  
ATOM   4004  CB  PRO B 228       0.742  71.478  37.958  1.00  0.00           C  
ATOM   4005  CG  PRO B 228       0.573  70.058  37.536  1.00  0.00           C  
ATOM   4006  CD  PRO B 228      -0.086  69.371  38.702  1.00  0.00           C  
ATOM   4007  HA  PRO B 228      -0.272  72.512  39.606  1.00  0.00           H  
ATOM   4008 1HB  PRO B 228       0.787  72.149  37.089  1.00  0.00           H  
ATOM   4009 2HB  PRO B 228       1.676  71.617  38.523  1.00  0.00           H  
ATOM   4010 1HG  PRO B 228      -0.047  69.983  36.630  1.00  0.00           H  
ATOM   4011 2HG  PRO B 228       1.543  69.594  37.301  1.00  0.00           H  
ATOM   4012 1HD  PRO B 228      -0.760  68.562  38.380  1.00  0.00           H  
ATOM   4013 2HD  PRO B 228       0.647  68.924  39.390  1.00  0.00           H  
ATOM   4014  N   TYR B 229      -1.821  73.671  38.145  1.00  0.00           N  
ATOM   4015  CA  TYR B 229      -2.864  74.369  37.405  1.00  0.00           C  
ATOM   4016  C   TYR B 229      -2.359  75.701  36.863  1.00  0.00           C  
ATOM   4017  O   TYR B 229      -1.343  76.223  37.323  1.00  0.00           O  
ATOM   4018  CB  TYR B 229      -4.091  74.595  38.291  1.00  0.00           C  
ATOM   4019  CG  TYR B 229      -4.801  73.322  38.692  1.00  0.00           C  
ATOM   4020  CD1 TYR B 229      -4.558  72.725  39.920  1.00  0.00           C  
ATOM   4021  CD2 TYR B 229      -5.715  72.721  37.839  1.00  0.00           C  
ATOM   4022  CE1 TYR B 229      -5.203  71.562  40.289  1.00  0.00           C  
ATOM   4023  CE2 TYR B 229      -6.367  71.555  38.198  1.00  0.00           C  
ATOM   4024  CZ  TYR B 229      -6.109  70.979  39.425  1.00  0.00           C  
ATOM   4025  OH  TYR B 229      -6.756  69.821  39.789  1.00  0.00           O  
ATOM   4026  H   TYR B 229      -1.225  74.196  38.769  1.00  0.00           H  
ATOM   4027  HA  TYR B 229      -3.165  73.778  36.539  1.00  0.00           H  
ATOM   4028 1HB  TYR B 229      -3.750  75.117  39.187  1.00  0.00           H  
ATOM   4029 2HB  TYR B 229      -4.776  75.235  37.736  1.00  0.00           H  
ATOM   4030  HD1 TYR B 229      -3.842  73.191  40.599  1.00  0.00           H  
ATOM   4031  HD2 TYR B 229      -5.914  73.180  36.870  1.00  0.00           H  
ATOM   4032  HE1 TYR B 229      -5.003  71.103  41.259  1.00  0.00           H  
ATOM   4033  HE2 TYR B 229      -7.080  71.098  37.512  1.00  0.00           H  
ATOM   4034  HH  TYR B 229      -7.363  69.503  39.114  1.00  0.00           H  
ATOM   4035  N   ALA B 230      -3.073  76.246  35.885  1.00  0.00           N  
ATOM   4036  CA  ALA B 230      -2.888  77.636  35.484  1.00  0.00           C  
ATOM   4037  C   ALA B 230      -4.207  78.265  35.052  1.00  0.00           C  
ATOM   4038  O   ALA B 230      -5.225  77.583  34.945  1.00  0.00           O  
ATOM   4039  CB  ALA B 230      -1.861  77.732  34.365  1.00  0.00           C  
ATOM   4040  H   ALA B 230      -3.762  75.683  35.407  1.00  0.00           H  
ATOM   4041  HA  ALA B 230      -2.523  78.200  36.340  1.00  0.00           H  
ATOM   4042 1HB  ALA B 230      -1.734  78.774  34.077  1.00  0.00           H  
ATOM   4043 2HB  ALA B 230      -0.905  77.332  34.711  1.00  0.00           H  
ATOM   4044 3HB  ALA B 230      -2.203  77.157  33.506  1.00  0.00           H  
ATOM   4045  N   CYS B 231      -4.181  79.570  34.807  1.00  0.00           N  
ATOM   4046  CA  CYS B 231      -5.279  80.244  34.126  1.00  0.00           C  
ATOM   4047  C   CYS B 231      -4.761  81.277  33.134  1.00  0.00           C  
ATOM   4048  O   CYS B 231      -4.133  82.263  33.520  1.00  0.00           O  
ATOM   4049  CB  CYS B 231      -6.023  80.927  35.273  1.00  0.00           C  
ATOM   4050  SG  CYS B 231      -7.490  81.854  34.770  1.00  0.00           S  
ATOM   4051  H   CYS B 231      -3.379  80.111  35.101  1.00  0.00           H  
ATOM   4052  HA  CYS B 231      -5.965  79.559  33.626  1.00  0.00           H  
ATOM   4053 1HB  CYS B 231      -6.367  80.184  35.994  1.00  0.00           H  
ATOM   4054 2HB  CYS B 231      -5.369  81.642  35.773  1.00  0.00           H  
ATOM   4055  HG  CYS B 231      -8.136  80.820  34.243  1.00  0.00           H  
ATOM   4056  N   PRO B 232      -5.027  81.046  31.852  1.00  0.00           N  
ATOM   4057  CA  PRO B 232      -4.536  81.922  30.796  1.00  0.00           C  
ATOM   4058  C   PRO B 232      -5.248  83.270  30.823  1.00  0.00           C  
ATOM   4059  O   PRO B 232      -4.743  84.260  30.295  1.00  0.00           O  
ATOM   4060  CB  PRO B 232      -4.817  81.148  29.505  1.00  0.00           C  
ATOM   4061  CG  PRO B 232      -5.952  80.245  29.853  1.00  0.00           C  
ATOM   4062  CD  PRO B 232      -5.720  79.848  31.286  1.00  0.00           C  
ATOM   4063  HA  PRO B 232      -3.469  82.164  30.907  1.00  0.00           H  
ATOM   4064 1HB  PRO B 232      -5.085  81.824  28.679  1.00  0.00           H  
ATOM   4065 2HB  PRO B 232      -3.935  80.574  29.180  1.00  0.00           H  
ATOM   4066 1HG  PRO B 232      -6.918  80.757  29.736  1.00  0.00           H  
ATOM   4067 2HG  PRO B 232      -5.973  79.364  29.196  1.00  0.00           H  
ATOM   4068 1HD  PRO B 232      -6.661  79.637  31.816  1.00  0.00           H  
ATOM   4069 2HD  PRO B 232      -5.094  78.946  31.372  1.00  0.00           H  
ATOM   4070  N   GLU B 233      -6.468  83.315  31.377  1.00  0.00           N  
ATOM   4071  CA  GLU B 233      -7.175  84.576  31.560  1.00  0.00           C  
ATOM   4072  C   GLU B 233      -6.345  85.559  32.375  1.00  0.00           C  
ATOM   4073  O   GLU B 233      -6.321  86.756  32.087  1.00  0.00           O  
ATOM   4074  CB  GLU B 233      -8.526  84.341  32.238  1.00  0.00           C  
ATOM   4075  CG  GLU B 233      -9.564  83.661  31.356  1.00  0.00           C  
ATOM   4076  CD  GLU B 233     -10.842  83.413  32.107  1.00  0.00           C  
ATOM   4077  OE1 GLU B 233     -10.886  83.701  33.279  1.00  0.00           O  
ATOM   4078  OE2 GLU B 233     -11.811  83.043  31.485  1.00  0.00           O1-
ATOM   4079  H   GLU B 233      -6.916  82.454  31.658  1.00  0.00           H  
ATOM   4080  HA  GLU B 233      -7.350  85.048  30.592  1.00  0.00           H  
ATOM   4081 1HB  GLU B 233      -8.337  83.723  33.116  1.00  0.00           H  
ATOM   4082 2HB  GLU B 233      -8.899  85.314  32.553  1.00  0.00           H  
ATOM   4083 1HG  GLU B 233      -9.781  84.212  30.441  1.00  0.00           H  
ATOM   4084 2HG  GLU B 233      -9.100  82.709  31.104  1.00  0.00           H  
ATOM   4085  N   CYS B 234      -5.663  85.047  33.393  1.00  0.00           N  
ATOM   4086  CA  CYS B 234      -4.837  85.880  34.258  1.00  0.00           C  
ATOM   4087  C   CYS B 234      -3.393  85.923  33.770  1.00  0.00           C  
ATOM   4088  O   CYS B 234      -2.717  86.942  33.895  1.00  0.00           O  
ATOM   4089  CB  CYS B 234      -4.929  85.162  35.607  1.00  0.00           C  
ATOM   4090  SG  CYS B 234      -6.596  85.084  36.302  1.00  0.00           S  
ATOM   4091  H   CYS B 234      -5.717  84.054  33.573  1.00  0.00           H  
ATOM   4092  HA  CYS B 234      -5.220  86.894  34.377  1.00  0.00           H  
ATOM   4093 1HB  CYS B 234      -4.594  84.130  35.507  1.00  0.00           H  
ATOM   4094 2HB  CYS B 234      -4.316  85.674  36.348  1.00  0.00           H  
ATOM   4095  HG  CYS B 234      -6.780  86.400  36.372  1.00  0.00           H  
ATOM   4096  N   GLY B 235      -2.929  84.808  33.217  1.00  0.00           N  
ATOM   4097  CA  GLY B 235      -1.542  84.688  32.786  1.00  0.00           C  
ATOM   4098  C   GLY B 235      -0.649  84.218  33.928  1.00  0.00           C  
ATOM   4099  O   GLY B 235       0.574  84.340  33.862  1.00  0.00           O  
ATOM   4100  H   GLY B 235      -3.554  84.025  33.090  1.00  0.00           H  
ATOM   4101 1HA  GLY B 235      -1.484  83.968  31.969  1.00  0.00           H  
ATOM   4102 2HA  GLY B 235      -1.191  85.659  32.437  1.00  0.00           H  
ATOM   4103  N   LYS B 236      -1.269  83.679  34.971  1.00  0.00           N  
ATOM   4104  CA  LYS B 236      -0.530  83.150  36.111  1.00  0.00           C  
ATOM   4105  C   LYS B 236      -0.771  81.655  36.279  1.00  0.00           C  
ATOM   4106  O   LYS B 236      -1.849  81.152  35.966  1.00  0.00           O  
ATOM   4107  CB  LYS B 236      -0.917  83.891  37.392  1.00  0.00           C  
ATOM   4108  CG  LYS B 236      -0.687  85.395  37.343  1.00  0.00           C  
ATOM   4109  CD  LYS B 236       0.796  85.725  37.257  1.00  0.00           C  
ATOM   4110  CE  LYS B 236       1.031  87.228  37.280  1.00  0.00           C  
ATOM   4111  NZ  LYS B 236       2.466  87.572  37.082  1.00  0.00           N1+
ATOM   4112  H   LYS B 236      -2.278  83.636  34.977  1.00  0.00           H  
ATOM   4113  HA  LYS B 236       0.541  83.275  35.947  1.00  0.00           H  
ATOM   4114 1HB  LYS B 236      -1.974  83.692  37.570  1.00  0.00           H  
ATOM   4115 2HB  LYS B 236      -0.327  83.460  38.202  1.00  0.00           H  
ATOM   4116 1HG  LYS B 236      -1.201  85.796  36.469  1.00  0.00           H  
ATOM   4117 2HG  LYS B 236      -1.106  85.839  38.245  1.00  0.00           H  
ATOM   4118 1HD  LYS B 236       1.304  85.264  38.104  1.00  0.00           H  
ATOM   4119 2HD  LYS B 236       1.189  85.313  36.329  1.00  0.00           H  
ATOM   4120 1HE  LYS B 236       0.438  87.680  36.487  1.00  0.00           H  
ATOM   4121 2HE  LYS B 236       0.697  87.612  38.245  1.00  0.00           H  
ATOM   4122 1HZ  LYS B 236       2.579  88.574  37.106  1.00  0.00           H  
ATOM   4123 2HZ  LYS B 236       3.017  87.152  37.820  1.00  0.00           H  
ATOM   4124 3HZ  LYS B 236       2.775  87.217  36.189  1.00  0.00           H  
ATOM   4125  N   SER B 237       0.241  80.950  36.771  1.00  0.00           N  
ATOM   4126  CA  SER B 237       0.165  79.503  36.993  1.00  0.00           C  
ATOM   4127  C   SER B 237       0.560  79.214  38.446  1.00  0.00           C  
ATOM   4128  O   SER B 237       1.438  79.883  38.997  1.00  0.00           O  
ATOM   4129  CB  SER B 237       1.065  78.758  36.025  1.00  0.00           C  
ATOM   4130  OG  SER B 237       2.416  79.072  36.216  1.00  0.00           O  
ATOM   4131  H   SER B 237       1.095  81.439  37.001  1.00  0.00           H  
ATOM   4132  HA  SER B 237      -0.807  79.077  36.743  1.00  0.00           H  
ATOM   4133 1HB  SER B 237       0.925  77.687  36.172  1.00  0.00           H  
ATOM   4134 2HB  SER B 237       0.778  79.024  35.008  1.00  0.00           H  
ATOM   4135  HG  SER B 237       2.949  78.582  35.585  1.00  0.00           H  
ATOM   4136  N   PHE B 238      -0.036  78.183  39.041  1.00  0.00           N  
ATOM   4137  CA  PHE B 238       0.225  77.851  40.435  1.00  0.00           C  
ATOM   4138  C   PHE B 238       0.487  76.375  40.690  1.00  0.00           C  
ATOM   4139  O   PHE B 238       0.030  75.523  39.933  1.00  0.00           O  
ATOM   4140  CB  PHE B 238      -0.948  78.310  41.303  1.00  0.00           C  
ATOM   4141  CG  PHE B 238      -1.194  79.791  41.252  1.00  0.00           C  
ATOM   4142  CD1 PHE B 238      -2.100  80.328  40.353  1.00  0.00           C  
ATOM   4143  CD2 PHE B 238      -0.517  80.650  42.106  1.00  0.00           C  
ATOM   4144  CE1 PHE B 238      -2.326  81.691  40.305  1.00  0.00           C  
ATOM   4145  CE2 PHE B 238      -0.743  82.013  42.062  1.00  0.00           C  
ATOM   4146  CZ  PHE B 238      -1.649  82.533  41.160  1.00  0.00           C  
ATOM   4147  H   PHE B 238      -0.687  77.619  38.514  1.00  0.00           H  
ATOM   4148  HA  PHE B 238       1.135  78.351  40.772  1.00  0.00           H  
ATOM   4149 1HB  PHE B 238      -1.869  77.830  40.973  1.00  0.00           H  
ATOM   4150 2HB  PHE B 238      -0.763  78.061  42.347  1.00  0.00           H  
ATOM   4151  HD1 PHE B 238      -2.639  79.663  39.677  1.00  0.00           H  
ATOM   4152  HD2 PHE B 238       0.199  80.240  42.817  1.00  0.00           H  
ATOM   4153  HE1 PHE B 238      -3.043  82.100  39.594  1.00  0.00           H  
ATOM   4154  HE2 PHE B 238      -0.204  82.677  42.738  1.00  0.00           H  
ATOM   4155  HZ  PHE B 238      -1.826  83.607  41.124  1.00  0.00           H  
ATOM   4156  N   SER B 239       1.181  76.089  41.795  1.00  0.00           N  
ATOM   4157  CA  SER B 239       1.531  74.730  42.208  1.00  0.00           C  
ATOM   4158  C   SER B 239       0.359  73.943  42.778  1.00  0.00           C  
ATOM   4159  O   SER B 239       0.224  72.740  42.530  1.00  0.00           O  
ATOM   4160  CB  SER B 239       2.654  74.783  43.226  1.00  0.00           C  
ATOM   4161  OG  SER B 239       3.841  75.286  42.677  1.00  0.00           O  
ATOM   4162  H   SER B 239       1.472  76.868  42.367  1.00  0.00           H  
ATOM   4163  HA  SER B 239       1.984  74.137  41.411  1.00  0.00           H  
ATOM   4164 1HB  SER B 239       2.345  75.427  44.050  1.00  0.00           H  
ATOM   4165 2HB  SER B 239       2.834  73.777  43.601  1.00  0.00           H  
ATOM   4166  HG  SER B 239       4.523  75.304  43.351  1.00  0.00           H  
ATOM   4167  N   GLN B 240      -0.463  74.606  43.585  1.00  0.00           N  
ATOM   4168  CA  GLN B 240      -1.608  73.951  44.195  1.00  0.00           C  
ATOM   4169  C   GLN B 240      -2.909  74.572  43.714  1.00  0.00           C  
ATOM   4170  O   GLN B 240      -2.954  75.755  43.346  1.00  0.00           O  
ATOM   4171  CB  GLN B 240      -1.524  74.034  45.722  1.00  0.00           C  
ATOM   4172  CG  GLN B 240      -0.298  73.364  46.316  1.00  0.00           C  
ATOM   4173  CD  GLN B 240      -0.259  73.466  47.829  1.00  0.00           C  
ATOM   4174  NE2 GLN B 240       0.786  72.909  48.432  1.00  0.00           N  
ATOM   4175  OE1 GLN B 240      -1.156  74.045  48.450  1.00  0.00           O  
ATOM   4176  H   GLN B 240      -0.292  75.581  43.782  1.00  0.00           H  
ATOM   4177  HA  GLN B 240      -1.631  72.903  43.893  1.00  0.00           H  
ATOM   4178 1HB  GLN B 240      -1.530  75.093  45.980  1.00  0.00           H  
ATOM   4179 2HB  GLN B 240      -2.426  73.561  46.112  1.00  0.00           H  
ATOM   4180 1HG  GLN B 240       0.018  72.359  46.041  1.00  0.00           H  
ATOM   4181 2HG  GLN B 240       0.405  74.090  45.904  1.00  0.00           H  
ATOM   4182 1HE2 GLN B 240       0.865  72.944  49.429  1.00  0.00           H  
ATOM   4183 2HE2 GLN B 240       1.491  72.452  47.890  1.00  0.00           H  
ATOM   4184  N   SER B 241      -3.975  73.783  43.760  1.00  0.00           N  
ATOM   4185  CA  SER B 241      -5.278  74.258  43.333  1.00  0.00           C  
ATOM   4186  C   SER B 241      -5.805  75.380  44.205  1.00  0.00           C  
ATOM   4187  O   SER B 241      -6.472  76.266  43.714  1.00  0.00           O  
ATOM   4188  CB  SER B 241      -6.263  73.104  43.317  1.00  0.00           C  
ATOM   4189  OG  SER B 241      -7.454  73.438  42.660  1.00  0.00           O  
ATOM   4190  H   SER B 241      -3.882  72.837  44.096  1.00  0.00           H  
ATOM   4191  HA  SER B 241      -5.301  74.580  42.290  1.00  0.00           H  
ATOM   4192 1HB  SER B 241      -5.801  72.259  42.807  1.00  0.00           H  
ATOM   4193 2HB  SER B 241      -6.490  72.827  44.346  1.00  0.00           H  
ATOM   4194  HG  SER B 241      -8.048  72.683  42.674  1.00  0.00           H  
ATOM   4195  N   SER B 242      -5.507  75.349  45.499  1.00  0.00           N  
ATOM   4196  CA  SER B 242      -5.996  76.391  46.395  1.00  0.00           C  
ATOM   4197  C   SER B 242      -5.389  77.759  46.089  1.00  0.00           C  
ATOM   4198  O   SER B 242      -6.011  78.795  46.342  1.00  0.00           O  
ATOM   4199  CB  SER B 242      -5.712  76.006  47.833  1.00  0.00           C  
ATOM   4200  OG  SER B 242      -4.337  75.963  48.105  1.00  0.00           O  
ATOM   4201  H   SER B 242      -4.939  74.603  45.875  1.00  0.00           H  
ATOM   4202  HA  SER B 242      -7.083  76.481  46.401  1.00  0.00           H  
ATOM   4203 1HB  SER B 242      -6.181  76.738  48.490  1.00  0.00           H  
ATOM   4204 2HB  SER B 242      -6.141  75.022  48.022  1.00  0.00           H  
ATOM   4205  HG  SER B 242      -4.201  75.716  49.022  1.00  0.00           H  
ATOM   4206  N   HIS B 243      -4.182  77.756  45.531  1.00  0.00           N  
ATOM   4207  CA  HIS B 243      -3.523  79.000  45.161  1.00  0.00           C  
ATOM   4208  C   HIS B 243      -4.277  79.603  43.970  1.00  0.00           C  
ATOM   4209  O   HIS B 243      -4.377  80.824  43.854  1.00  0.00           O  
ATOM   4210  CB  HIS B 243      -2.048  78.768  44.816  1.00  0.00           C  
ATOM   4211  CG  HIS B 243      -1.222  78.312  45.979  1.00  0.00           C  
ATOM   4212  CD2 HIS B 243      -1.399  78.463  47.312  1.00  0.00           C  
ATOM   4213  ND1 HIS B 243      -0.052  77.599  45.824  1.00  0.00           N  
ATOM   4214  CE1 HIS B 243       0.458  77.334  47.015  1.00  0.00           C  
ATOM   4215  NE2 HIS B 243      -0.341  77.846  47.933  1.00  0.00           N  
ATOM   4216  H   HIS B 243      -3.712  76.880  45.361  1.00  0.00           H  
ATOM   4217  HA  HIS B 243      -3.575  79.702  45.992  1.00  0.00           H  
ATOM   4218 1HB  HIS B 243      -1.957  77.999  44.048  1.00  0.00           H  
ATOM   4219 2HB  HIS B 243      -1.597  79.694  44.458  1.00  0.00           H  
ATOM   4220  HD2 HIS B 243      -2.172  78.949  47.906  1.00  0.00           H  
ATOM   4221  HE1 HIS B 243       1.389  76.775  47.109  1.00  0.00           H  
ATOM   4222  HE2 HIS B 243      -0.204  77.798  48.933  1.00  0.00           H  
ATOM   4223  N   LEU B 244      -4.803  78.747  43.089  1.00  0.00           N  
ATOM   4224  CA  LEU B 244      -5.552  79.223  41.926  1.00  0.00           C  
ATOM   4225  C   LEU B 244      -6.878  79.810  42.372  1.00  0.00           C  
ATOM   4226  O   LEU B 244      -7.282  80.870  41.901  1.00  0.00           O  
ATOM   4227  CB  LEU B 244      -5.776  78.086  40.923  1.00  0.00           C  
ATOM   4228  CG  LEU B 244      -6.530  78.481  39.648  1.00  0.00           C  
ATOM   4229  CD1 LEU B 244      -5.771  79.575  38.909  1.00  0.00           C  
ATOM   4230  CD2 LEU B 244      -6.710  77.256  38.761  1.00  0.00           C  
ATOM   4231  H   LEU B 244      -4.686  77.752  43.225  1.00  0.00           H  
ATOM   4232  HA  LEU B 244      -4.993  80.018  41.433  1.00  0.00           H  
ATOM   4233 1HB  LEU B 244      -4.740  77.851  40.686  1.00  0.00           H  
ATOM   4234 2HB  LEU B 244      -6.246  77.221  41.391  1.00  0.00           H  
ATOM   4235  HG  LEU B 244      -7.521  78.821  39.950  1.00  0.00           H  
ATOM   4236 1HD1 LEU B 244      -6.316  79.849  38.004  1.00  0.00           H  
ATOM   4237 2HD1 LEU B 244      -5.677  80.450  39.552  1.00  0.00           H  
ATOM   4238 3HD1 LEU B 244      -4.781  79.211  38.640  1.00  0.00           H  
ATOM   4239 1HD2 LEU B 244      -7.246  77.538  37.855  1.00  0.00           H  
ATOM   4240 2HD2 LEU B 244      -5.731  76.855  38.495  1.00  0.00           H  
ATOM   4241 3HD2 LEU B 244      -7.279  76.498  39.299  1.00  0.00           H  
ATOM   4242  N   VAL B 245      -7.540  79.142  43.309  1.00  0.00           N  
ATOM   4243  CA  VAL B 245      -8.827  79.613  43.811  1.00  0.00           C  
ATOM   4244  C   VAL B 245      -8.689  80.964  44.511  1.00  0.00           C  
ATOM   4245  O   VAL B 245      -9.518  81.847  44.332  1.00  0.00           O  
ATOM   4246  CB  VAL B 245      -9.457  78.602  44.787  1.00  0.00           C  
ATOM   4247  CG1 VAL B 245     -10.692  79.196  45.445  1.00  0.00           C  
ATOM   4248  CG2 VAL B 245      -9.808  77.312  44.063  1.00  0.00           C  
ATOM   4249  H   VAL B 245      -7.149  78.290  43.686  1.00  0.00           H  
ATOM   4250  HA  VAL B 245      -9.527  79.795  42.994  1.00  0.00           H  
ATOM   4251  HB  VAL B 245      -8.723  78.345  45.552  1.00  0.00           H  
ATOM   4252 1HG1 VAL B 245     -11.125  78.467  46.131  1.00  0.00           H  
ATOM   4253 2HG1 VAL B 245     -10.415  80.095  45.998  1.00  0.00           H  
ATOM   4254 3HG1 VAL B 245     -11.425  79.452  44.680  1.00  0.00           H  
ATOM   4255 1HG2 VAL B 245     -10.252  76.608  44.766  1.00  0.00           H  
ATOM   4256 2HG2 VAL B 245     -10.521  77.525  43.264  1.00  0.00           H  
ATOM   4257 3HG2 VAL B 245      -8.905  76.876  43.635  1.00  0.00           H  
ATOM   4258  N   ARG B 246      -7.623  81.136  45.283  1.00  0.00           N  
ATOM   4259  CA  ARG B 246      -7.404  82.400  45.973  1.00  0.00           C  
ATOM   4260  C   ARG B 246      -7.125  83.515  44.954  1.00  0.00           C  
ATOM   4261  O   ARG B 246      -7.688  84.602  45.048  1.00  0.00           O  
ATOM   4262  CB  ARG B 246      -6.232  82.259  46.950  1.00  0.00           C  
ATOM   4263  CG  ARG B 246      -5.946  83.508  47.777  1.00  0.00           C  
ATOM   4264  CD  ARG B 246      -4.813  83.265  48.747  1.00  0.00           C  
ATOM   4265  NE  ARG B 246      -3.570  83.000  48.041  1.00  0.00           N  
ATOM   4266  CZ  ARG B 246      -2.507  82.414  48.583  1.00  0.00           C  
ATOM   4267  NH1 ARG B 246      -2.527  82.015  49.852  1.00  0.00           N1+
ATOM   4268  NH2 ARG B 246      -1.416  82.242  47.854  1.00  0.00           N  
ATOM   4269  H   ARG B 246      -6.951  80.390  45.398  1.00  0.00           H  
ATOM   4270  HA  ARG B 246      -8.303  82.681  46.520  1.00  0.00           H  
ATOM   4271 1HB  ARG B 246      -6.470  81.430  47.617  1.00  0.00           H  
ATOM   4272 2HB  ARG B 246      -5.353  82.008  46.358  1.00  0.00           H  
ATOM   4273 1HG  ARG B 246      -5.680  84.319  47.098  1.00  0.00           H  
ATOM   4274 2HG  ARG B 246      -6.851  83.774  48.325  1.00  0.00           H  
ATOM   4275 1HD  ARG B 246      -4.689  84.148  49.373  1.00  0.00           H  
ATOM   4276 2HD  ARG B 246      -5.060  82.408  49.373  1.00  0.00           H  
ATOM   4277  HE  ARG B 246      -3.317  83.204  47.083  1.00  0.00           H  
ATOM   4278 1HH1 ARG B 246      -3.357  82.156  50.410  1.00  0.00           H  
ATOM   4279 2HH1 ARG B 246      -1.714  81.571  50.252  1.00  0.00           H  
ATOM   4280 1HH2 ARG B 246      -1.400  82.558  46.894  1.00  0.00           H  
ATOM   4281 2HH2 ARG B 246      -0.607  81.797  48.261  1.00  0.00           H  
ATOM   4282  N   HIS B 247      -6.280  83.217  43.965  1.00  0.00           N  
ATOM   4283  CA  HIS B 247      -5.906  84.166  42.913  1.00  0.00           C  
ATOM   4284  C   HIS B 247      -7.108  84.587  42.076  1.00  0.00           C  
ATOM   4285  O   HIS B 247      -7.246  85.759  41.729  1.00  0.00           O  
ATOM   4286  CB  HIS B 247      -4.828  83.566  42.004  1.00  0.00           C  
ATOM   4287  CG  HIS B 247      -4.395  84.482  40.901  1.00  0.00           C  
ATOM   4288  CD2 HIS B 247      -4.621  84.439  39.566  1.00  0.00           C  
ATOM   4289  ND1 HIS B 247      -3.630  85.606  41.123  1.00  0.00           N  
ATOM   4290  CE1 HIS B 247      -3.403  86.215  39.972  1.00  0.00           C  
ATOM   4291  NE2 HIS B 247      -3.995  85.528  39.013  1.00  0.00           N  
ATOM   4292  H   HIS B 247      -5.885  82.287  43.951  1.00  0.00           H  
ATOM   4293  HA  HIS B 247      -5.516  85.077  43.364  1.00  0.00           H  
ATOM   4294 1HB  HIS B 247      -3.932  83.334  42.584  1.00  0.00           H  
ATOM   4295 2HB  HIS B 247      -5.199  82.660  41.531  1.00  0.00           H  
ATOM   4296  HD1 HIS B 247      -3.229  85.887  41.996  1.00  0.00           H  
ATOM   4297  HD2 HIS B 247      -5.169  83.742  38.930  1.00  0.00           H  
ATOM   4298  HE1 HIS B 247      -2.813  87.131  39.935  1.00  0.00           H  
ATOM   4299  N   GLN B 248      -7.963  83.618  41.754  1.00  0.00           N  
ATOM   4300  CA  GLN B 248      -9.163  83.833  40.948  1.00  0.00           C  
ATOM   4301  C   GLN B 248     -10.004  85.011  41.447  1.00  0.00           C  
ATOM   4302  O   GLN B 248     -10.622  85.728  40.655  1.00  0.00           O  
ATOM   4303  CB  GLN B 248     -10.021  82.563  40.937  1.00  0.00           C  
ATOM   4304  CG  GLN B 248     -11.213  82.627  39.997  1.00  0.00           C  
ATOM   4305  CD  GLN B 248     -10.799  82.654  38.539  1.00  0.00           C  
ATOM   4306  NE2 GLN B 248     -11.397  83.558  37.772  1.00  0.00           N  
ATOM   4307  OE1 GLN B 248      -9.948  81.870  38.106  1.00  0.00           O  
ATOM   4308  H   GLN B 248      -7.756  82.689  42.092  1.00  0.00           H  
ATOM   4309  HA  GLN B 248      -8.878  84.086  39.927  1.00  0.00           H  
ATOM   4310 1HB  GLN B 248      -9.364  81.744  40.646  1.00  0.00           H  
ATOM   4311 2HB  GLN B 248     -10.366  82.407  41.959  1.00  0.00           H  
ATOM   4312 1HG  GLN B 248     -12.072  81.962  40.089  1.00  0.00           H  
ATOM   4313 2HG  GLN B 248     -11.503  83.636  40.292  1.00  0.00           H  
ATOM   4314 1HE2 GLN B 248     -11.164  83.622  36.800  1.00  0.00           H  
ATOM   4315 2HE2 GLN B 248     -12.079  84.174  38.162  1.00  0.00           H  
ATOM   4316  N   ARG B 249      -9.974  85.227  42.761  1.00  0.00           N  
ATOM   4317  CA  ARG B 249     -10.717  86.315  43.386  1.00  0.00           C  
ATOM   4318  C   ARG B 249     -10.381  87.715  42.873  1.00  0.00           C  
ATOM   4319  O   ARG B 249     -11.204  88.617  42.987  1.00  0.00           O  
ATOM   4320  CB  ARG B 249     -10.586  86.259  44.900  1.00  0.00           C  
ATOM   4321  CG  ARG B 249     -11.251  85.060  45.557  1.00  0.00           C  
ATOM   4322  CD  ARG B 249     -11.073  84.989  47.030  1.00  0.00           C  
ATOM   4323  NE  ARG B 249     -11.542  83.754  47.634  1.00  0.00           N  
ATOM   4324  CZ  ARG B 249     -11.389  83.433  48.933  1.00  0.00           C  
ATOM   4325  NH1 ARG B 249     -10.751  84.232  49.759  1.00  0.00           N1+
ATOM   4326  NH2 ARG B 249     -11.879  82.279  49.354  1.00  0.00           N  
ATOM   4327  H   ARG B 249      -9.418  84.614  43.340  1.00  0.00           H  
ATOM   4328  HA  ARG B 249     -11.781  86.207  43.172  1.00  0.00           H  
ATOM   4329 1HB  ARG B 249      -9.519  86.247  45.127  1.00  0.00           H  
ATOM   4330 2HB  ARG B 249     -11.030  87.174  45.292  1.00  0.00           H  
ATOM   4331 1HG  ARG B 249     -12.322  85.101  45.351  1.00  0.00           H  
ATOM   4332 2HG  ARG B 249     -10.832  84.151  45.123  1.00  0.00           H  
ATOM   4333 1HD  ARG B 249     -10.012  85.085  47.262  1.00  0.00           H  
ATOM   4334 2HD  ARG B 249     -11.621  85.810  47.492  1.00  0.00           H  
ATOM   4335  HE  ARG B 249     -12.031  82.975  47.215  1.00  0.00           H  
ATOM   4336 1HH1 ARG B 249     -10.365  85.102  49.419  1.00  0.00           H  
ATOM   4337 2HH1 ARG B 249     -10.647  83.972  50.730  1.00  0.00           H  
ATOM   4338 1HH2 ARG B 249     -12.354  81.668  48.703  1.00  0.00           H  
ATOM   4339 2HH2 ARG B 249     -11.778  82.013  50.323  1.00  0.00           H  
ATOM   4340  N   THR B 250      -9.181  87.919  42.337  1.00  0.00           N  
ATOM   4341  CA  THR B 250      -8.828  89.243  41.811  1.00  0.00           C  
ATOM   4342  C   THR B 250      -9.645  89.492  40.538  1.00  0.00           C  
ATOM   4343  O   THR B 250      -9.939  90.636  40.202  1.00  0.00           O  
ATOM   4344  CB  THR B 250      -7.326  89.367  41.497  1.00  0.00           C  
ATOM   4345  CG2 THR B 250      -6.497  89.112  42.747  1.00  0.00           C  
ATOM   4346  OG1 THR B 250      -6.966  88.415  40.487  1.00  0.00           O  
ATOM   4347  H   THR B 250      -8.503  87.171  42.285  1.00  0.00           H  
ATOM   4348  HA  THR B 250      -9.090  90.011  42.539  1.00  0.00           H  
ATOM   4349  HB  THR B 250      -7.123  90.370  41.126  1.00  0.00           H  
ATOM   4350  HG1 THR B 250      -6.029  88.495  40.292  1.00  0.00           H  
ATOM   4351 1HG2 THR B 250      -5.440  89.203  42.506  1.00  0.00           H  
ATOM   4352 2HG2 THR B 250      -6.761  89.840  43.513  1.00  0.00           H  
ATOM   4353 3HG2 THR B 250      -6.700  88.106  43.117  1.00  0.00           H  
ATOM   4354  N   HIS B 251     -10.013  88.407  39.850  1.00  0.00           N  
ATOM   4355  CA  HIS B 251     -10.798  88.480  38.616  1.00  0.00           C  
ATOM   4356  C   HIS B 251     -12.304  88.551  38.878  1.00  0.00           C  
ATOM   4357  O   HIS B 251     -13.021  89.288  38.202  1.00  0.00           O  
ATOM   4358  CB  HIS B 251     -10.490  87.277  37.717  1.00  0.00           C  
ATOM   4359  CG  HIS B 251     -11.211  87.306  36.405  1.00  0.00           C  
ATOM   4360  CD2 HIS B 251     -12.215  86.538  35.924  1.00  0.00           C  
ATOM   4361  ND1 HIS B 251     -10.914  88.217  35.414  1.00  0.00           N  
ATOM   4362  CE1 HIS B 251     -11.707  88.005  34.375  1.00  0.00           C  
ATOM   4363  NE2 HIS B 251     -12.505  86.994  34.661  1.00  0.00           N  
ATOM   4364  H   HIS B 251      -9.734  87.502  40.202  1.00  0.00           H  
ATOM   4365  HA  HIS B 251     -10.550  89.395  38.079  1.00  0.00           H  
ATOM   4366 1HB  HIS B 251      -9.424  87.245  37.486  1.00  0.00           H  
ATOM   4367 2HB  HIS B 251     -10.780  86.354  38.214  1.00  0.00           H  
ATOM   4368  HD1 HIS B 251     -10.167  88.880  35.425  1.00  0.00           H  
ATOM   4369  HD2 HIS B 251     -12.773  85.700  36.344  1.00  0.00           H  
ATOM   4370  HE1 HIS B 251     -11.628  88.625  33.484  1.00  0.00           H  
ATOM   4371  N   THR B 252     -12.784  87.781  39.847  1.00  0.00           N  
ATOM   4372  CA  THR B 252     -14.211  87.778  40.159  1.00  0.00           C  
ATOM   4373  C   THR B 252     -14.632  88.954  41.042  1.00  0.00           C  
ATOM   4374  O   THR B 252     -15.818  89.259  41.138  1.00  0.00           O  
ATOM   4375  CB  THR B 252     -14.619  86.467  40.856  1.00  0.00           C  
ATOM   4376  CG2 THR B 252     -14.233  85.267  40.006  1.00  0.00           C  
ATOM   4377  OG1 THR B 252     -13.965  86.376  42.129  1.00  0.00           O  
ATOM   4378  H   THR B 252     -12.163  87.189  40.378  1.00  0.00           H  
ATOM   4379  HA  THR B 252     -14.790  87.886  39.242  1.00  0.00           H  
ATOM   4380  HB  THR B 252     -15.698  86.470  41.014  1.00  0.00           H  
ATOM   4381  HG1 THR B 252     -14.178  85.534  42.539  1.00  0.00           H  
ATOM   4382 1HG2 THR B 252     -14.530  84.350  40.516  1.00  0.00           H  
ATOM   4383 2HG2 THR B 252     -14.739  85.329  39.042  1.00  0.00           H  
ATOM   4384 3HG2 THR B 252     -13.157  85.263  39.851  1.00  0.00           H  
ATOM   4385  N   GLY B 253     -13.653  89.594  41.687  1.00  0.00           N  
ATOM   4386  CA  GLY B 253     -13.920  90.725  42.563  1.00  0.00           C  
ATOM   4387  C   GLY B 253     -14.515  90.336  43.901  1.00  0.00           C  
ATOM   4388  O   GLY B 253     -14.914  91.201  44.684  1.00  0.00           O  
ATOM   4389  H   GLY B 253     -12.701  89.282  41.561  1.00  0.00           H  
ATOM   4390 1HA  GLY B 253     -12.986  91.253  42.756  1.00  0.00           H  
ATOM   4391 2HA  GLY B 253     -14.621  91.399  42.071  1.00  0.00           H  
ATOM   4392  N   GLU B 254     -14.556  89.035  44.172  1.00  0.00           N  
ATOM   4393  CA  GLU B 254     -15.116  88.503  45.404  1.00  0.00           C  
ATOM   4394  C   GLU B 254     -14.215  88.787  46.597  1.00  0.00           C  
ATOM   4395  O   GLU B 254     -13.010  88.546  46.551  1.00  0.00           O  
ATOM   4396  CB  GLU B 254     -15.352  86.997  45.273  1.00  0.00           C  
ATOM   4397  CG  GLU B 254     -16.039  86.360  46.473  1.00  0.00           C  
ATOM   4398  CD  GLU B 254     -16.269  84.891  46.256  1.00  0.00           C  
ATOM   4399  OE1 GLU B 254     -15.897  84.397  45.219  1.00  0.00           O  
ATOM   4400  OE2 GLU B 254     -16.714  84.238  47.171  1.00  0.00           O1-
ATOM   4401  H   GLU B 254     -14.180  88.396  43.485  1.00  0.00           H  
ATOM   4402  HA  GLU B 254     -16.067  88.988  45.619  1.00  0.00           H  
ATOM   4403 1HB  GLU B 254     -15.965  86.846  44.383  1.00  0.00           H  
ATOM   4404 2HB  GLU B 254     -14.376  86.532  45.125  1.00  0.00           H  
ATOM   4405 1HG  GLU B 254     -15.501  86.508  47.410  1.00  0.00           H  
ATOM   4406 2HG  GLU B 254     -16.997  86.875  46.522  1.00  0.00           H  
ATOM   4407  N   LYS B 255     -14.820  89.309  47.659  1.00  0.00           N  
ATOM   4408  CA  LYS B 255     -14.123  89.641  48.899  1.00  0.00           C  
ATOM   4409  C   LYS B 255     -14.977  89.106  50.050  1.00  0.00           C  
ATOM   4410  O   LYS B 255     -15.804  89.817  50.614  1.00  0.00           O  
ATOM   4411  CB  LYS B 255     -13.942  91.155  49.001  1.00  0.00           C  
ATOM   4412  CG  LYS B 255     -13.009  91.730  47.957  1.00  0.00           C  
ATOM   4413  CD  LYS B 255     -12.705  93.188  48.237  1.00  0.00           C  
ATOM   4414  CE  LYS B 255     -11.737  93.739  47.208  1.00  0.00           C  
ATOM   4415  NZ  LYS B 255     -11.579  95.220  47.307  1.00  0.00           N1+
ATOM   4416  H   LYS B 255     -15.813  89.481  47.592  1.00  0.00           H  
ATOM   4417  HA  LYS B 255     -13.150  89.151  48.917  1.00  0.00           H  
ATOM   4418 1HB  LYS B 255     -14.930  91.603  48.900  1.00  0.00           H  
ATOM   4419 2HB  LYS B 255     -13.551  91.363  49.998  1.00  0.00           H  
ATOM   4420 1HG  LYS B 255     -12.081  91.156  47.966  1.00  0.00           H  
ATOM   4421 2HG  LYS B 255     -13.481  91.638  46.980  1.00  0.00           H  
ATOM   4422 1HD  LYS B 255     -13.639  93.749  48.205  1.00  0.00           H  
ATOM   4423 2HD  LYS B 255     -12.270  93.267  49.233  1.00  0.00           H  
ATOM   4424 1HE  LYS B 255     -10.768  93.266  47.362  1.00  0.00           H  
ATOM   4425 2HE  LYS B 255     -12.110  93.484  46.217  1.00  0.00           H  
ATOM   4426 1HZ  LYS B 255     -10.927  95.536  46.603  1.00  0.00           H  
ATOM   4427 2HZ  LYS B 255     -12.474  95.666  47.160  1.00  0.00           H  
ATOM   4428 3HZ  LYS B 255     -11.228  95.461  48.223  1.00  0.00           H  
ATOM   4429  N   PRO B 256     -14.758  87.837  50.423  1.00  0.00           N  
ATOM   4430  CA  PRO B 256     -15.453  87.096  51.480  1.00  0.00           C  
ATOM   4431  C   PRO B 256     -15.387  87.611  52.918  1.00  0.00           C  
ATOM   4432  O   PRO B 256     -16.276  87.329  53.713  1.00  0.00           O  
ATOM   4433  CB  PRO B 256     -14.817  85.699  51.392  1.00  0.00           C  
ATOM   4434  CG  PRO B 256     -14.355  85.585  49.965  1.00  0.00           C  
ATOM   4435  CD  PRO B 256     -13.806  86.946  49.710  1.00  0.00           C  
ATOM   4436  HA  PRO B 256     -16.543  87.071  51.336  1.00  0.00           H  
ATOM   4437 1HB  PRO B 256     -13.974  85.594  52.092  1.00  0.00           H  
ATOM   4438 2HB  PRO B 256     -15.542  84.910  51.640  1.00  0.00           H  
ATOM   4439 1HG  PRO B 256     -13.601  84.795  49.852  1.00  0.00           H  
ATOM   4440 2HG  PRO B 256     -15.192  85.332  49.296  1.00  0.00           H  
ATOM   4441 1HD  PRO B 256     -12.785  87.062  50.098  1.00  0.00           H  
ATOM   4442 2HD  PRO B 256     -13.773  87.187  48.637  1.00  0.00           H  
ATOM   4443  N   TYR B 257     -14.345  88.359  53.257  1.00  0.00           N  
ATOM   4444  CA  TYR B 257     -14.183  88.831  54.630  1.00  0.00           C  
ATOM   4445  C   TYR B 257     -14.494  90.305  54.831  1.00  0.00           C  
ATOM   4446  O   TYR B 257     -14.017  91.152  54.097  1.00  0.00           O  
ATOM   4447  CB  TYR B 257     -12.757  88.550  55.105  1.00  0.00           C  
ATOM   4448  CG  TYR B 257     -12.487  87.093  55.407  1.00  0.00           C  
ATOM   4449  CD1 TYR B 257     -12.113  86.213  54.403  1.00  0.00           C  
ATOM   4450  CD2 TYR B 257     -12.605  86.602  56.699  1.00  0.00           C  
ATOM   4451  CE1 TYR B 257     -11.866  84.880  54.673  1.00  0.00           C  
ATOM   4452  CE2 TYR B 257     -12.359  85.272  56.983  1.00  0.00           C  
ATOM   4453  CZ  TYR B 257     -11.990  84.414  55.967  1.00  0.00           C  
ATOM   4454  OH  TYR B 257     -11.745  83.089  56.243  1.00  0.00           O  
ATOM   4455  H   TYR B 257     -13.653  88.610  52.566  1.00  0.00           H  
ATOM   4456  HA  TYR B 257     -14.885  88.312  55.284  1.00  0.00           H  
ATOM   4457 1HB  TYR B 257     -12.081  88.889  54.316  1.00  0.00           H  
ATOM   4458 2HB  TYR B 257     -12.592  89.145  56.003  1.00  0.00           H  
ATOM   4459  HD1 TYR B 257     -12.017  86.588  53.383  1.00  0.00           H  
ATOM   4460  HD2 TYR B 257     -12.897  87.284  57.497  1.00  0.00           H  
ATOM   4461  HE1 TYR B 257     -11.573  84.201  53.874  1.00  0.00           H  
ATOM   4462  HE2 TYR B 257     -12.460  84.904  58.003  1.00  0.00           H  
ATOM   4463  HH  TYR B 257     -11.859  82.871  57.171  1.00  0.00           H  
ATOM   4464  N   LYS B 258     -15.313  90.601  55.830  1.00  0.00           N  
ATOM   4465  CA  LYS B 258     -15.717  91.971  56.105  1.00  0.00           C  
ATOM   4466  C   LYS B 258     -15.263  92.450  57.481  1.00  0.00           C  
ATOM   4467  O   LYS B 258     -15.339  91.709  58.465  1.00  0.00           O  
ATOM   4468  CB  LYS B 258     -17.237  92.102  55.985  1.00  0.00           C  
ATOM   4469  CG  LYS B 258     -17.773  91.921  54.572  1.00  0.00           C  
ATOM   4470  CD  LYS B 258     -19.279  92.127  54.522  1.00  0.00           C  
ATOM   4471  CE  LYS B 258     -19.818  91.940  53.110  1.00  0.00           C  
ATOM   4472  NZ  LYS B 258     -21.291  92.137  53.045  1.00  0.00           N1+
ATOM   4473  H   LYS B 258     -15.664  89.857  56.416  1.00  0.00           H  
ATOM   4474  HA  LYS B 258     -15.247  92.646  55.389  1.00  0.00           H  
ATOM   4475 1HB  LYS B 258     -17.676  91.349  56.640  1.00  0.00           H  
ATOM   4476 2HB  LYS B 258     -17.502  93.096  56.348  1.00  0.00           H  
ATOM   4477 1HG  LYS B 258     -17.284  92.646  53.920  1.00  0.00           H  
ATOM   4478 2HG  LYS B 258     -17.533  90.912  54.237  1.00  0.00           H  
ATOM   4479 1HD  LYS B 258     -19.751  91.404  55.189  1.00  0.00           H  
ATOM   4480 2HD  LYS B 258     -19.504  93.137  54.864  1.00  0.00           H  
ATOM   4481 1HE  LYS B 258     -19.327  92.662  52.460  1.00  0.00           H  
ATOM   4482 2HE  LYS B 258     -19.572  90.929  52.781  1.00  0.00           H  
ATOM   4483 1HZ  LYS B 258     -21.608  92.005  52.096  1.00  0.00           H  
ATOM   4484 2HZ  LYS B 258     -21.748  91.467  53.648  1.00  0.00           H  
ATOM   4485 3HZ  LYS B 258     -21.519  93.074  53.350  1.00  0.00           H  
ATOM   4486  N   CYS B 259     -14.783  93.691  57.544  1.00  0.00           N  
ATOM   4487  CA  CYS B 259     -14.330  94.279  58.799  1.00  0.00           C  
ATOM   4488  C   CYS B 259     -15.546  94.655  59.635  1.00  0.00           C  
ATOM   4489  O   CYS B 259     -16.393  95.452  59.205  1.00  0.00           O  
ATOM   4490  CB  CYS B 259     -13.477  95.527  58.550  1.00  0.00           C  
ATOM   4491  SG  CYS B 259     -12.827  96.261  60.072  1.00  0.00           S  
ATOM   4492  H   CYS B 259     -14.733  94.239  56.696  1.00  0.00           H  
ATOM   4493  HA  CYS B 259     -13.643  93.641  59.355  1.00  0.00           H  
ATOM   4494 1HB  CYS B 259     -12.617  95.279  57.928  1.00  0.00           H  
ATOM   4495 2HB  CYS B 259     -14.071  96.297  58.060  1.00  0.00           H  
ATOM   4496  HG  CYS B 259     -12.098  97.198  59.475  1.00  0.00           H  
ATOM   4497  N   PRO B 260     -15.607  94.096  60.837  1.00  0.00           N  
ATOM   4498  CA  PRO B 260     -16.701  94.331  61.773  1.00  0.00           C  
ATOM   4499  C   PRO B 260     -16.802  95.810  62.132  1.00  0.00           C  
ATOM   4500  O   PRO B 260     -17.888  96.313  62.436  1.00  0.00           O  
ATOM   4501  CB  PRO B 260     -16.352  93.465  62.988  1.00  0.00           C  
ATOM   4502  CG  PRO B 260     -15.461  92.402  62.441  1.00  0.00           C  
ATOM   4503  CD  PRO B 260     -14.659  93.072  61.358  1.00  0.00           C  
ATOM   4504  HA  PRO B 260     -17.683  94.071  61.353  1.00  0.00           H  
ATOM   4505 1HB  PRO B 260     -15.842  94.052  63.767  1.00  0.00           H  
ATOM   4506 2HB  PRO B 260     -17.252  93.033  63.446  1.00  0.00           H  
ATOM   4507 1HG  PRO B 260     -14.806  91.993  63.223  1.00  0.00           H  
ATOM   4508 2HG  PRO B 260     -16.046  91.563  62.039  1.00  0.00           H  
ATOM   4509 1HD  PRO B 260     -13.740  93.535  61.746  1.00  0.00           H  
ATOM   4510 2HD  PRO B 260     -14.354  92.368  60.569  1.00  0.00           H  
ATOM   4511  N   GLU B 261     -15.673  96.512  62.053  1.00  0.00           N  
ATOM   4512  CA  GLU B 261     -15.640  97.928  62.398  1.00  0.00           C  
ATOM   4513  C   GLU B 261     -16.018  98.913  61.297  1.00  0.00           C  
ATOM   4514  O   GLU B 261     -16.979  99.656  61.456  1.00  0.00           O  
ATOM   4515  CB  GLU B 261     -14.244  98.280  62.912  1.00  0.00           C  
ATOM   4516  CG  GLU B 261     -13.766  97.417  64.074  1.00  0.00           C  
ATOM   4517  CD  GLU B 261     -14.515  97.737  65.335  1.00  0.00           C  
ATOM   4518  OE1 GLU B 261     -15.204  98.729  65.360  1.00  0.00           O  
ATOM   4519  OE2 GLU B 261     -14.489  96.934  66.239  1.00  0.00           O1-
ATOM   4520  H   GLU B 261     -14.822  96.061  61.751  1.00  0.00           H  
ATOM   4521  HA  GLU B 261     -16.378  98.136  63.176  1.00  0.00           H  
ATOM   4522 1HB  GLU B 261     -13.558  98.167  62.072  1.00  0.00           H  
ATOM   4523 2HB  GLU B 261     -14.272  99.324  63.225  1.00  0.00           H  
ATOM   4524 1HG  GLU B 261     -13.831  96.347  63.875  1.00  0.00           H  
ATOM   4525 2HG  GLU B 261     -12.721  97.699  64.189  1.00  0.00           H  
ATOM   4526  N   CYS B 262     -15.280  98.931  60.193  1.00  0.00           N  
ATOM   4527  CA  CYS B 262     -15.574  99.876  59.118  1.00  0.00           C  
ATOM   4528  C   CYS B 262     -16.410  99.325  57.962  1.00  0.00           C  
ATOM   4529  O   CYS B 262     -16.758 100.072  57.041  1.00  0.00           O  
ATOM   4530  CB  CYS B 262     -14.280 100.460  58.556  1.00  0.00           C  
ATOM   4531  SG  CYS B 262     -13.282  99.234  57.685  1.00  0.00           S  
ATOM   4532  H   CYS B 262     -14.509  98.288  60.085  1.00  0.00           H  
ATOM   4533  HA  CYS B 262     -16.068 100.786  59.463  1.00  0.00           H  
ATOM   4534 1HB  CYS B 262     -14.502 101.256  57.844  1.00  0.00           H  
ATOM   4535 2HB  CYS B 262     -13.665 100.857  59.363  1.00  0.00           H  
ATOM   4536  HG  CYS B 262     -12.296 100.062  57.358  1.00  0.00           H  
ATOM   4537  N   GLY B 263     -16.722  98.033  58.003  1.00  0.00           N  
ATOM   4538  CA  GLY B 263     -17.522  97.373  56.962  1.00  0.00           C  
ATOM   4539  C   GLY B 263     -16.823  97.141  55.617  1.00  0.00           C  
ATOM   4540  O   GLY B 263     -17.439  96.629  54.684  1.00  0.00           O  
ATOM   4541  H   GLY B 263     -16.391  97.489  58.787  1.00  0.00           H  
ATOM   4542 1HA  GLY B 263     -17.834  96.393  57.323  1.00  0.00           H  
ATOM   4543 2HA  GLY B 263     -18.403  97.979  56.754  1.00  0.00           H  
ATOM   4544  N   LYS B 264     -15.544  97.489  55.511  1.00  0.00           N  
ATOM   4545  CA  LYS B 264     -14.821  97.272  54.263  1.00  0.00           C  
ATOM   4546  C   LYS B 264     -14.591  95.778  54.069  1.00  0.00           C  
ATOM   4547  O   LYS B 264     -14.349  95.054  55.033  1.00  0.00           O  
ATOM   4548  CB  LYS B 264     -13.489  98.024  54.262  1.00  0.00           C  
ATOM   4549  CG  LYS B 264     -12.655  97.822  53.005  1.00  0.00           C  
ATOM   4550  CD  LYS B 264     -11.385  98.662  53.043  1.00  0.00           C  
ATOM   4551  CE  LYS B 264     -10.523  98.419  51.812  1.00  0.00           C  
ATOM   4552  NZ  LYS B 264      -9.283  99.242  51.830  1.00  0.00           N1+
ATOM   4553  H   LYS B 264     -15.061  97.907  56.293  1.00  0.00           H  
ATOM   4554  HA  LYS B 264     -15.418  97.628  53.423  1.00  0.00           H  
ATOM   4555 1HB  LYS B 264     -13.722  99.084  54.377  1.00  0.00           H  
ATOM   4556 2HB  LYS B 264     -12.927  97.679  55.130  1.00  0.00           H  
ATOM   4557 1HG  LYS B 264     -12.391  96.766  52.929  1.00  0.00           H  
ATOM   4558 2HG  LYS B 264     -13.254  98.109  52.141  1.00  0.00           H  
ATOM   4559 1HD  LYS B 264     -11.666  99.713  53.089  1.00  0.00           H  
ATOM   4560 2HD  LYS B 264     -10.821  98.396  53.938  1.00  0.00           H  
ATOM   4561 1HE  LYS B 264     -10.259  97.363  51.782  1.00  0.00           H  
ATOM   4562 2HE  LYS B 264     -11.113  98.669  50.929  1.00  0.00           H  
ATOM   4563 1HZ  LYS B 264      -8.742  99.053  50.998  1.00  0.00           H  
ATOM   4564 2HZ  LYS B 264      -9.529 100.221  51.856  1.00  0.00           H  
ATOM   4565 3HZ  LYS B 264      -8.739  99.009  52.648  1.00  0.00           H  
ATOM   4566  N   SER B 265     -14.660  95.331  52.818  1.00  0.00           N  
ATOM   4567  CA  SER B 265     -14.474  93.924  52.484  1.00  0.00           C  
ATOM   4568  C   SER B 265     -13.060  93.640  51.994  1.00  0.00           C  
ATOM   4569  O   SER B 265     -12.414  94.501  51.405  1.00  0.00           O  
ATOM   4570  CB  SER B 265     -15.486  93.501  51.437  1.00  0.00           C  
ATOM   4571  OG  SER B 265     -15.345  94.226  50.246  1.00  0.00           O  
ATOM   4572  H   SER B 265     -14.849  95.991  52.077  1.00  0.00           H  
ATOM   4573  HA  SER B 265     -14.716  93.248  53.306  1.00  0.00           H  
ATOM   4574 1HB  SER B 265     -15.347  92.441  51.226  1.00  0.00           H  
ATOM   4575 2HB  SER B 265     -16.488  93.662  51.836  1.00  0.00           H  
ATOM   4576  HG  SER B 265     -16.003  93.928  49.612  1.00  0.00           H  
ATOM   4577  N   PHE B 266     -12.599  92.414  52.227  1.00  0.00           N  
ATOM   4578  CA  PHE B 266     -11.254  92.008  51.852  1.00  0.00           C  
ATOM   4579  C   PHE B 266     -11.262  90.643  51.178  1.00  0.00           C  
ATOM   4580  O   PHE B 266     -12.108  89.783  51.474  1.00  0.00           O  
ATOM   4581  CB  PHE B 266     -10.354  91.958  53.091  1.00  0.00           C  
ATOM   4582  CG  PHE B 266     -10.147  93.291  53.742  1.00  0.00           C  
ATOM   4583  CD1 PHE B 266     -10.994  93.722  54.757  1.00  0.00           C  
ATOM   4584  CD2 PHE B 266      -9.126  94.137  53.312  1.00  0.00           C  
ATOM   4585  CE1 PHE B 266     -10.836  94.985  55.340  1.00  0.00           C  
ATOM   4586  CE2 PHE B 266      -8.956  95.405  53.888  1.00  0.00           C  
ATOM   4587  CZ  PHE B 266      -9.815  95.829  54.902  1.00  0.00           C  
ATOM   4588  H   PHE B 266     -13.206  91.746  52.679  1.00  0.00           H  
ATOM   4589  HA  PHE B 266     -10.845  92.710  51.124  1.00  0.00           H  
ATOM   4590 1HB  PHE B 266     -10.790  91.308  53.847  1.00  0.00           H  
ATOM   4591 2HB  PHE B 266      -9.364  91.588  52.820  1.00  0.00           H  
ATOM   4592  HD1 PHE B 266     -11.792  93.063  55.102  1.00  0.00           H  
ATOM   4593  HD2 PHE B 266      -8.456  93.803  52.519  1.00  0.00           H  
ATOM   4594  HE1 PHE B 266     -11.509  95.307  56.134  1.00  0.00           H  
ATOM   4595  HE2 PHE B 266      -8.154  96.060  53.545  1.00  0.00           H  
ATOM   4596  HZ  PHE B 266      -9.692  96.814  55.351  1.00  0.00           H  
ATOM   4597  N   SER B 267     -10.280  90.439  50.304  1.00  0.00           N  
ATOM   4598  CA  SER B 267     -10.140  89.189  49.569  1.00  0.00           C  
ATOM   4599  C   SER B 267      -9.604  88.064  50.434  1.00  0.00           C  
ATOM   4600  O   SER B 267      -9.860  86.889  50.153  1.00  0.00           O  
ATOM   4601  CB  SER B 267      -9.209  89.384  48.356  1.00  0.00           C  
ATOM   4602  OG  SER B 267      -7.863  89.675  48.726  1.00  0.00           O  
ATOM   4603  H   SER B 267      -9.610  91.179  50.148  1.00  0.00           H  
ATOM   4604  HA  SER B 267     -11.065  88.861  49.092  1.00  0.00           H  
ATOM   4605 1HB  SER B 267      -9.215  88.469  47.763  1.00  0.00           H  
ATOM   4606 2HB  SER B 267      -9.590  90.207  47.753  1.00  0.00           H  
ATOM   4607  HG  SER B 267      -7.832  89.916  49.656  1.00  0.00           H  
ATOM   4608  N   ASP B 268      -8.881  88.419  51.496  1.00  0.00           N  
ATOM   4609  CA  ASP B 268      -8.269  87.418  52.359  1.00  0.00           C  
ATOM   4610  C   ASP B 268      -8.440  87.646  53.859  1.00  0.00           C  
ATOM   4611  O   ASP B 268      -8.544  88.781  54.315  1.00  0.00           O  
ATOM   4612  CB  ASP B 268      -6.778  87.321  52.033  1.00  0.00           C  
ATOM   4613  CG  ASP B 268      -6.113  86.035  52.507  1.00  0.00           C  
ATOM   4614  OD1 ASP B 268      -6.813  85.152  52.940  1.00  0.00           O  
ATOM   4615  OD2 ASP B 268      -4.934  85.885  52.290  1.00  0.00           O1-
ATOM   4616  H   ASP B 268      -8.753  89.398  51.711  1.00  0.00           H  
ATOM   4617  HA  ASP B 268      -8.741  86.450  52.190  1.00  0.00           H  
ATOM   4618 1HB  ASP B 268      -6.552  87.479  50.978  1.00  0.00           H  
ATOM   4619 2HB  ASP B 268      -6.399  88.161  52.614  1.00  0.00           H  
ATOM   4620  N   CYS B 269      -8.434  86.540  54.608  1.00  0.00           N  
ATOM   4621  CA  CYS B 269      -8.586  86.542  56.064  1.00  0.00           C  
ATOM   4622  C   CYS B 269      -7.393  87.130  56.798  1.00  0.00           C  
ATOM   4623  O   CYS B 269      -7.556  87.835  57.795  1.00  0.00           O  
ATOM   4624  CB  CYS B 269      -8.715  85.052  56.379  1.00  0.00           C  
ATOM   4625  SG  CYS B 269      -9.130  84.682  58.101  1.00  0.00           S  
ATOM   4626  H   CYS B 269      -8.319  85.661  54.127  1.00  0.00           H  
ATOM   4627  HA  CYS B 269      -9.487  87.053  56.405  1.00  0.00           H  
ATOM   4628 1HB  CYS B 269      -9.504  84.605  55.777  1.00  0.00           H  
ATOM   4629 2HB  CYS B 269      -7.772  84.542  56.180  1.00  0.00           H  
ATOM   4630  HG  CYS B 269      -9.145  83.361  57.960  1.00  0.00           H  
ATOM   4631  N   ARG B 270      -6.191  86.774  56.361  1.00  0.00           N  
ATOM   4632  CA  ARG B 270      -4.989  87.302  57.006  1.00  0.00           C  
ATOM   4633  C   ARG B 270      -4.875  88.818  56.824  1.00  0.00           C  
ATOM   4634  O   ARG B 270      -4.453  89.528  57.740  1.00  0.00           O  
ATOM   4635  CB  ARG B 270      -3.730  86.587  56.534  1.00  0.00           C  
ATOM   4636  CG  ARG B 270      -3.598  85.148  57.005  1.00  0.00           C  
ATOM   4637  CD  ARG B 270      -2.422  84.428  56.452  1.00  0.00           C  
ATOM   4638  NE  ARG B 270      -2.322  83.036  56.857  1.00  0.00           N  
ATOM   4639  CZ  ARG B 270      -1.420  82.161  56.373  1.00  0.00           C  
ATOM   4640  NH1 ARG B 270      -0.565  82.518  55.439  1.00  0.00           N1+
ATOM   4641  NH2 ARG B 270      -1.431  80.926  56.843  1.00  0.00           N  
ATOM   4642  H   ARG B 270      -6.093  86.138  55.584  1.00  0.00           H  
ATOM   4643  HA  ARG B 270      -5.040  87.124  58.081  1.00  0.00           H  
ATOM   4644 1HB  ARG B 270      -3.740  86.611  55.447  1.00  0.00           H  
ATOM   4645 2HB  ARG B 270      -2.881  87.164  56.904  1.00  0.00           H  
ATOM   4646 1HG  ARG B 270      -3.515  85.144  58.092  1.00  0.00           H  
ATOM   4647 2HG  ARG B 270      -4.496  84.603  56.709  1.00  0.00           H  
ATOM   4648 1HD  ARG B 270      -2.475  84.448  55.363  1.00  0.00           H  
ATOM   4649 2HD  ARG B 270      -1.514  84.932  56.780  1.00  0.00           H  
ATOM   4650  HE  ARG B 270      -2.873  82.519  57.529  1.00  0.00           H  
ATOM   4651 1HH1 ARG B 270      -0.580  83.460  55.077  1.00  0.00           H  
ATOM   4652 2HH1 ARG B 270       0.103  81.846  55.088  1.00  0.00           H  
ATOM   4653 1HH2 ARG B 270      -2.106  80.665  57.548  1.00  0.00           H  
ATOM   4654 2HH2 ARG B 270      -0.767  80.250  56.496  1.00  0.00           H  
ATOM   4655  N   ASP B 271      -5.304  89.316  55.669  1.00  0.00           N  
ATOM   4656  CA  ASP B 271      -5.253  90.749  55.406  1.00  0.00           C  
ATOM   4657  C   ASP B 271      -6.325  91.476  56.227  1.00  0.00           C  
ATOM   4658  O   ASP B 271      -6.165  92.647  56.584  1.00  0.00           O  
ATOM   4659  CB  ASP B 271      -5.439  91.033  53.914  1.00  0.00           C  
ATOM   4660  CG  ASP B 271      -4.230  90.689  53.055  1.00  0.00           C  
ATOM   4661  OD1 ASP B 271      -3.166  90.522  53.601  1.00  0.00           O  
ATOM   4662  OD2 ASP B 271      -4.408  90.444  51.885  1.00  0.00           O1-
ATOM   4663  H   ASP B 271      -5.670  88.699  54.957  1.00  0.00           H  
ATOM   4664  HA  ASP B 271      -4.289  91.148  55.719  1.00  0.00           H  
ATOM   4665 1HB  ASP B 271      -6.329  90.566  53.491  1.00  0.00           H  
ATOM   4666 2HB  ASP B 271      -5.571  92.114  53.941  1.00  0.00           H  
ATOM   4667  N   LEU B 272      -7.414  90.777  56.538  1.00  0.00           N  
ATOM   4668  CA  LEU B 272      -8.461  91.371  57.364  1.00  0.00           C  
ATOM   4669  C   LEU B 272      -7.912  91.496  58.787  1.00  0.00           C  
ATOM   4670  O   LEU B 272      -8.107  92.511  59.454  1.00  0.00           O  
ATOM   4671  CB  LEU B 272      -9.715  90.489  57.374  1.00  0.00           C  
ATOM   4672  CG  LEU B 272     -10.746  90.854  58.450  1.00  0.00           C  
ATOM   4673  CD1 LEU B 272     -11.445  92.169  58.108  1.00  0.00           C  
ATOM   4674  CD2 LEU B 272     -11.755  89.728  58.595  1.00  0.00           C  
ATOM   4675  H   LEU B 272      -7.527  89.831  56.205  1.00  0.00           H  
ATOM   4676  HA  LEU B 272      -8.699  92.367  56.992  1.00  0.00           H  
ATOM   4677 1HB  LEU B 272     -10.104  90.722  56.385  1.00  0.00           H  
ATOM   4678 2HB  LEU B 272      -9.463  89.429  57.425  1.00  0.00           H  
ATOM   4679  HG  LEU B 272     -10.209  90.943  59.395  1.00  0.00           H  
ATOM   4680 1HD1 LEU B 272     -12.172  92.407  58.886  1.00  0.00           H  
ATOM   4681 2HD1 LEU B 272     -10.707  92.967  58.046  1.00  0.00           H  
ATOM   4682 3HD1 LEU B 272     -11.957  92.070  57.152  1.00  0.00           H  
ATOM   4683 1HD2 LEU B 272     -12.486  89.989  59.360  1.00  0.00           H  
ATOM   4684 2HD2 LEU B 272     -12.265  89.571  57.644  1.00  0.00           H  
ATOM   4685 3HD2 LEU B 272     -11.240  88.811  58.885  1.00  0.00           H  
ATOM   4686  N   ALA B 273      -7.193  90.469  59.229  1.00  0.00           N  
ATOM   4687  CA  ALA B 273      -6.608  90.449  60.565  1.00  0.00           C  
ATOM   4688  C   ALA B 273      -5.663  91.618  60.800  1.00  0.00           C  
ATOM   4689  O   ALA B 273      -5.749  92.295  61.818  1.00  0.00           O  
ATOM   4690  CB  ALA B 273      -5.851  89.131  60.803  1.00  0.00           C  
ATOM   4691  H   ALA B 273      -7.050  89.676  58.617  1.00  0.00           H  
ATOM   4692  HA  ALA B 273      -7.409  90.543  61.300  1.00  0.00           H  
ATOM   4693 1HB  ALA B 273      -5.421  89.136  61.805  1.00  0.00           H  
ATOM   4694 2HB  ALA B 273      -6.539  88.293  60.705  1.00  0.00           H  
ATOM   4695 3HB  ALA B 273      -5.054  89.035  60.067  1.00  0.00           H  
ATOM   4696  N   ARG B 274      -4.777  91.874  59.842  1.00  0.00           N  
ATOM   4697  CA  ARG B 274      -3.849  92.975  60.004  1.00  0.00           C  
ATOM   4698  C   ARG B 274      -4.549  94.316  59.814  1.00  0.00           C  
ATOM   4699  O   ARG B 274      -4.233  95.294  60.486  1.00  0.00           O  
ATOM   4700  CB  ARG B 274      -2.638  92.841  59.092  1.00  0.00           C  
ATOM   4701  CG  ARG B 274      -2.965  92.606  57.625  1.00  0.00           C  
ATOM   4702  CD  ARG B 274      -3.090  93.848  56.819  1.00  0.00           C  
ATOM   4703  NE  ARG B 274      -3.291  93.626  55.397  1.00  0.00           N  
ATOM   4704  CZ  ARG B 274      -3.475  94.603  54.489  1.00  0.00           C  
ATOM   4705  NH1 ARG B 274      -3.521  95.866  54.853  1.00  0.00           N1+
ATOM   4706  NH2 ARG B 274      -3.632  94.257  53.223  1.00  0.00           N  
ATOM   4707  H   ARG B 274      -4.738  91.317  59.001  1.00  0.00           H  
ATOM   4708  HA  ARG B 274      -3.449  92.975  61.019  1.00  0.00           H  
ATOM   4709 1HB  ARG B 274      -2.062  93.761  59.189  1.00  0.00           H  
ATOM   4710 2HB  ARG B 274      -2.050  92.003  59.467  1.00  0.00           H  
ATOM   4711 1HG  ARG B 274      -2.172  92.000  57.187  1.00  0.00           H  
ATOM   4712 2HG  ARG B 274      -3.911  92.068  57.563  1.00  0.00           H  
ATOM   4713 1HD  ARG B 274      -3.942  94.422  57.184  1.00  0.00           H  
ATOM   4714 2HD  ARG B 274      -2.179  94.437  56.934  1.00  0.00           H  
ATOM   4715  HE  ARG B 274      -3.324  92.758  54.879  1.00  0.00           H  
ATOM   4716 1HH1 ARG B 274      -3.419  96.112  55.826  1.00  0.00           H  
ATOM   4717 2HH1 ARG B 274      -3.660  96.583  54.155  1.00  0.00           H  
ATOM   4718 1HH2 ARG B 274      -3.610  93.281  52.964  1.00  0.00           H  
ATOM   4719 2HH2 ARG B 274      -3.771  94.969  52.522  1.00  0.00           H  
ATOM   4720  N   HIS B 275      -5.569  94.340  58.966  1.00  0.00           N  
ATOM   4721  CA  HIS B 275      -6.306  95.565  58.751  1.00  0.00           C  
ATOM   4722  C   HIS B 275      -6.986  96.020  60.040  1.00  0.00           C  
ATOM   4723  O   HIS B 275      -7.027  97.223  60.341  1.00  0.00           O  
ATOM   4724  CB  HIS B 275      -7.387  95.394  57.687  1.00  0.00           C  
ATOM   4725  CG  HIS B 275      -8.308  96.571  57.604  1.00  0.00           C  
ATOM   4726  CD2 HIS B 275      -9.551  96.765  58.101  1.00  0.00           C  
ATOM   4727  ND1 HIS B 275      -7.925  97.775  57.046  1.00  0.00           N  
ATOM   4728  CE1 HIS B 275      -8.890  98.659  57.210  1.00  0.00           C  
ATOM   4729  NE2 HIS B 275      -9.889  98.072  57.845  1.00  0.00           N  
ATOM   4730  H   HIS B 275      -5.842  93.507  58.464  1.00  0.00           H  
ATOM   4731  HA  HIS B 275      -5.620  96.360  58.459  1.00  0.00           H  
ATOM   4732 1HB  HIS B 275      -6.932  95.273  56.703  1.00  0.00           H  
ATOM   4733 2HB  HIS B 275      -8.001  94.522  57.911  1.00  0.00           H  
ATOM   4734  HD2 HIS B 275     -10.251  96.111  58.622  1.00  0.00           H  
ATOM   4735  HE1 HIS B 275      -8.778  99.677  56.839  1.00  0.00           H  
ATOM   4736  HE2 HIS B 275     -10.764  98.505  58.108  1.00  0.00           H  
ATOM   4737  N   GLN B 276      -7.552  95.070  60.776  1.00  0.00           N  
ATOM   4738  CA  GLN B 276      -8.258  95.398  62.014  1.00  0.00           C  
ATOM   4739  C   GLN B 276      -7.393  96.125  63.026  1.00  0.00           C  
ATOM   4740  O   GLN B 276      -7.902  96.972  63.770  1.00  0.00           O  
ATOM   4741  CB  GLN B 276      -8.812  94.123  62.655  1.00  0.00           C  
ATOM   4742  CG  GLN B 276     -10.042  93.561  61.963  1.00  0.00           C  
ATOM   4743  CD  GLN B 276     -10.493  92.242  62.563  1.00  0.00           C  
ATOM   4744  NE2 GLN B 276     -11.535  91.657  61.984  1.00  0.00           N  
ATOM   4745  OE1 GLN B 276      -9.910  91.755  63.534  1.00  0.00           O  
ATOM   4746  H   GLN B 276      -7.500  94.104  60.480  1.00  0.00           H  
ATOM   4747  HA  GLN B 276      -9.079  96.081  61.795  1.00  0.00           H  
ATOM   4748 1HB  GLN B 276      -8.009  93.387  62.636  1.00  0.00           H  
ATOM   4749 2HB  GLN B 276      -9.054  94.369  63.689  1.00  0.00           H  
ATOM   4750 1HG  GLN B 276     -10.931  94.159  61.760  1.00  0.00           H  
ATOM   4751 2HG  GLN B 276      -9.525  93.353  61.024  1.00  0.00           H  
ATOM   4752 1HE2 GLN B 276     -11.878  90.784  62.336  1.00  0.00           H  
ATOM   4753 2HE2 GLN B 276     -11.979  92.086  61.197  1.00  0.00           H  
ATOM   4754  N   ARG B 277      -6.086  95.851  63.008  1.00  0.00           N  
ATOM   4755  CA  ARG B 277      -5.148  96.515  63.917  1.00  0.00           C  
ATOM   4756  C   ARG B 277      -5.072  98.034  63.727  1.00  0.00           C  
ATOM   4757  O   ARG B 277      -4.704  98.768  64.646  1.00  0.00           O  
ATOM   4758  CB  ARG B 277      -3.759  95.916  63.784  1.00  0.00           C  
ATOM   4759  CG  ARG B 277      -3.693  94.512  64.321  1.00  0.00           C  
ATOM   4760  CD  ARG B 277      -2.341  93.875  64.067  1.00  0.00           C  
ATOM   4761  NE  ARG B 277      -2.392  92.507  64.550  1.00  0.00           N  
ATOM   4762  CZ  ARG B 277      -1.550  91.543  64.200  1.00  0.00           C  
ATOM   4763  NH1 ARG B 277      -0.547  91.783  63.367  1.00  0.00           N1+
ATOM   4764  NH2 ARG B 277      -1.786  90.308  64.623  1.00  0.00           N  
ATOM   4765  H   ARG B 277      -5.734  95.169  62.351  1.00  0.00           H  
ATOM   4766  HA  ARG B 277      -5.473  96.379  64.950  1.00  0.00           H  
ATOM   4767 1HB  ARG B 277      -3.504  95.934  62.725  1.00  0.00           H  
ATOM   4768 2HB  ARG B 277      -3.078  96.567  64.333  1.00  0.00           H  
ATOM   4769 1HG  ARG B 277      -3.880  94.541  65.395  1.00  0.00           H  
ATOM   4770 2HG  ARG B 277      -4.467  93.919  63.833  1.00  0.00           H  
ATOM   4771 1HD  ARG B 277      -2.132  93.900  62.998  1.00  0.00           H  
ATOM   4772 2HD  ARG B 277      -1.577  94.444  64.599  1.00  0.00           H  
ATOM   4773  HE  ARG B 277      -3.038  92.075  65.198  1.00  0.00           H  
ATOM   4774 1HH1 ARG B 277      -0.418  92.712  62.990  1.00  0.00           H  
ATOM   4775 2HH1 ARG B 277       0.082  91.037  63.111  1.00  0.00           H  
ATOM   4776 1HH2 ARG B 277      -2.594  90.121  65.199  1.00  0.00           H  
ATOM   4777 2HH2 ARG B 277      -1.157  89.562  64.366  1.00  0.00           H  
ATOM   4778  N   THR B 278      -5.455  98.499  62.542  1.00  0.00           N  
ATOM   4779  CA  THR B 278      -5.452  99.924  62.241  1.00  0.00           C  
ATOM   4780  C   THR B 278      -6.557 100.617  63.062  1.00  0.00           C  
ATOM   4781  O   THR B 278      -6.516 101.836  63.290  1.00  0.00           O  
ATOM   4782  CB  THR B 278      -5.670 100.190  60.718  1.00  0.00           C  
ATOM   4783  CG2 THR B 278      -4.639  99.434  59.891  1.00  0.00           C  
ATOM   4784  OG1 THR B 278      -6.980  99.761  60.327  1.00  0.00           O  
ATOM   4785  H   THR B 278      -5.754  97.847  61.831  1.00  0.00           H  
ATOM   4786  HA  THR B 278      -4.500 100.362  62.539  1.00  0.00           H  
ATOM   4787  HB  THR B 278      -5.576 101.259  60.528  1.00  0.00           H  
ATOM   4788  HG1 THR B 278      -7.339  99.171  60.996  1.00  0.00           H  
ATOM   4789 1HG2 THR B 278      -4.808  99.632  58.833  1.00  0.00           H  
ATOM   4790 2HG2 THR B 278      -3.638  99.764  60.169  1.00  0.00           H  
ATOM   4791 3HG2 THR B 278      -4.735  98.365  60.080  1.00  0.00           H  
ATOM   4792  N   HIS B 279      -7.547  99.828  63.476  1.00  0.00           N  
ATOM   4793  CA  HIS B 279      -8.662 100.331  64.265  1.00  0.00           C  
ATOM   4794  C   HIS B 279      -8.365 100.254  65.748  1.00  0.00           C  
ATOM   4795  O   HIS B 279      -8.635 101.203  66.499  1.00  0.00           O  
ATOM   4796  CB  HIS B 279      -9.944  99.556  63.951  1.00  0.00           C  
ATOM   4797  CG  HIS B 279     -10.434  99.746  62.548  1.00  0.00           C  
ATOM   4798  CD2 HIS B 279     -10.572  98.870  61.525  1.00  0.00           C  
ATOM   4799  ND1 HIS B 279     -10.850 100.969  62.066  1.00  0.00           N  
ATOM   4800  CE1 HIS B 279     -11.226 100.837  60.806  1.00  0.00           C  
ATOM   4801  NE2 HIS B 279     -11.067  99.574  60.455  1.00  0.00           N  
ATOM   4802  H   HIS B 279      -7.519  98.849  63.232  1.00  0.00           H  
ATOM   4803  HA  HIS B 279      -8.827 101.383  64.037  1.00  0.00           H  
ATOM   4804 1HB  HIS B 279      -9.777  98.484  64.078  1.00  0.00           H  
ATOM   4805 2HB  HIS B 279     -10.749  99.877  64.608  1.00  0.00           H  
ATOM   4806  HD1 HIS B 279     -10.805 101.842  62.552  1.00  0.00           H  
ATOM   4807  HD2 HIS B 279     -10.373  97.803  61.432  1.00  0.00           H  
ATOM   4808  HE1 HIS B 279     -11.590 101.696  60.243  1.00  0.00           H  
ATOM   4809  N   THR B 280      -7.823  99.109  66.163  1.00  0.00           N  
ATOM   4810  CA  THR B 280      -7.531  98.849  67.569  1.00  0.00           C  
ATOM   4811  C   THR B 280      -6.256  99.465  68.109  1.00  0.00           C  
ATOM   4812  O   THR B 280      -6.151  99.691  69.311  1.00  0.00           O  
ATOM   4813  CB  THR B 280      -7.463  97.333  67.828  1.00  0.00           C  
ATOM   4814  CG2 THR B 280      -8.788  96.672  67.479  1.00  0.00           C  
ATOM   4815  OG1 THR B 280      -6.420  96.755  67.033  1.00  0.00           O  
ATOM   4816  H   THR B 280      -7.609  98.401  65.476  1.00  0.00           H  
ATOM   4817  HA  THR B 280      -8.308  99.288  68.195  1.00  0.00           H  
ATOM   4818  HB  THR B 280      -7.239  97.164  68.882  1.00  0.00           H  
ATOM   4819  HG1 THR B 280      -6.380  95.809  67.196  1.00  0.00           H  
ATOM   4820 1HG2 THR B 280      -8.720  95.601  67.669  1.00  0.00           H  
ATOM   4821 2HG2 THR B 280      -9.581  97.102  68.091  1.00  0.00           H  
ATOM   4822 3HG2 THR B 280      -9.011  96.840  66.426  1.00  0.00           H  
ATOM   4823  N   GLY B 281      -5.297  99.734  67.224  1.00  0.00           N  
ATOM   4824  CA  GLY B 281      -4.027 100.312  67.648  1.00  0.00           C  
ATOM   4825  C   GLY B 281      -3.094  99.269  68.229  1.00  0.00           C  
ATOM   4826  O   GLY B 281      -2.108  99.581  68.901  1.00  0.00           O  
ATOM   4827  H   GLY B 281      -5.445  99.537  66.245  1.00  0.00           H  
ATOM   4828 1HA  GLY B 281      -3.541 100.775  66.788  1.00  0.00           H  
ATOM   4829 2HA  GLY B 281      -4.216 101.070  68.407  1.00  0.00           H  
ATOM   4830  N   GLU B 282      -3.432  98.011  67.975  1.00  0.00           N  
ATOM   4831  CA  GLU B 282      -2.661  96.878  68.442  1.00  0.00           C  
ATOM   4832  C   GLU B 282      -1.387  96.750  67.610  1.00  0.00           C  
ATOM   4833  O   GLU B 282      -1.432  96.779  66.371  1.00  0.00           O  
ATOM   4834  CB  GLU B 282      -3.488  95.592  68.366  1.00  0.00           C  
ATOM   4835  CG  GLU B 282      -2.786  94.360  68.918  1.00  0.00           C  
ATOM   4836  CD  GLU B 282      -3.670  93.145  68.835  1.00  0.00           C  
ATOM   4837  OE1 GLU B 282      -4.768  93.265  68.349  1.00  0.00           O  
ATOM   4838  OE2 GLU B 282      -3.205  92.075  69.152  1.00  0.00           O1-
ATOM   4839  H   GLU B 282      -4.267  97.850  67.429  1.00  0.00           H  
ATOM   4840  HA  GLU B 282      -2.363  97.035  69.478  1.00  0.00           H  
ATOM   4841 1HB  GLU B 282      -4.405  95.769  68.926  1.00  0.00           H  
ATOM   4842 2HB  GLU B 282      -3.732  95.430  67.314  1.00  0.00           H  
ATOM   4843 1HG  GLU B 282      -1.833  94.149  68.433  1.00  0.00           H  
ATOM   4844 2HG  GLU B 282      -2.613  94.611  69.962  1.00  0.00           H  
ATOM   4845  N   LYS B 283      -0.253  96.625  68.302  1.00  0.00           N  
ATOM   4846  CA  LYS B 283       1.058  96.498  67.665  1.00  0.00           C  
ATOM   4847  C   LYS B 283       1.867  95.425  68.388  1.00  0.00           C  
ATOM   4848  O   LYS B 283       2.652  95.715  69.294  1.00  0.00           O  
ATOM   4849  CB  LYS B 283       1.806  97.832  67.674  1.00  0.00           C  
ATOM   4850  CG  LYS B 283       1.164  98.920  66.822  1.00  0.00           C  
ATOM   4851  CD  LYS B 283       2.042 100.160  66.756  1.00  0.00           C  
ATOM   4852  CE  LYS B 283       1.430 101.226  65.858  1.00  0.00           C  
ATOM   4853  NZ  LYS B 283       2.172 102.513  65.935  1.00  0.00           N1+
ATOM   4854  H   LYS B 283      -0.313  96.616  69.310  1.00  0.00           H  
ATOM   4855  HA  LYS B 283       0.935  96.183  66.628  1.00  0.00           H  
ATOM   4856 1HB  LYS B 283       1.853  98.165  68.711  1.00  0.00           H  
ATOM   4857 2HB  LYS B 283       2.815  97.636  67.311  1.00  0.00           H  
ATOM   4858 1HG  LYS B 283       1.014  98.527  65.816  1.00  0.00           H  
ATOM   4859 2HG  LYS B 283       0.200  99.179  67.259  1.00  0.00           H  
ATOM   4860 1HD  LYS B 283       2.157 100.557  67.766  1.00  0.00           H  
ATOM   4861 2HD  LYS B 283       3.019  99.876  66.366  1.00  0.00           H  
ATOM   4862 1HE  LYS B 283       1.447 100.858  64.832  1.00  0.00           H  
ATOM   4863 2HE  LYS B 283       0.397 101.383  66.169  1.00  0.00           H  
ATOM   4864 1HZ  LYS B 283       1.734 103.191  65.326  1.00  0.00           H  
ATOM   4865 2HZ  LYS B 283       2.156 102.855  66.886  1.00  0.00           H  
ATOM   4866 3HZ  LYS B 283       3.128 102.368  65.646  1.00  0.00           H  
ATOM   4867  N   PRO B 284       1.705  94.167  67.963  1.00  0.00           N  
ATOM   4868  CA  PRO B 284       2.377  92.995  68.526  1.00  0.00           C  
ATOM   4869  C   PRO B 284       3.883  92.833  68.253  1.00  0.00           C  
ATOM   4870  O   PRO B 284       4.541  92.039  68.928  1.00  0.00           O  
ATOM   4871  CB  PRO B 284       1.584  91.839  67.907  1.00  0.00           C  
ATOM   4872  CG  PRO B 284       1.042  92.397  66.638  1.00  0.00           C  
ATOM   4873  CD  PRO B 284       0.744  93.845  66.933  1.00  0.00           C  
ATOM   4874  HA  PRO B 284       2.366  92.982  69.626  1.00  0.00           H  
ATOM   4875 1HB  PRO B 284       2.225  90.966  67.717  1.00  0.00           H  
ATOM   4876 2HB  PRO B 284       0.774  91.505  68.573  1.00  0.00           H  
ATOM   4877 1HG  PRO B 284       1.769  92.304  65.819  1.00  0.00           H  
ATOM   4878 2HG  PRO B 284       0.133  91.865  66.323  1.00  0.00           H  
ATOM   4879 1HD  PRO B 284       0.878  94.485  66.050  1.00  0.00           H  
ATOM   4880 2HD  PRO B 284      -0.287  93.994  67.285  1.00  0.00           H  
ATOM   4881  N   TYR B 285       4.441  93.590  67.307  1.00  0.00           N  
ATOM   4882  CA  TYR B 285       5.858  93.426  66.967  1.00  0.00           C  
ATOM   4883  C   TYR B 285       6.748  94.592  67.352  1.00  0.00           C  
ATOM   4884  O   TYR B 285       6.626  95.680  66.806  1.00  0.00           O  
ATOM   4885  CB  TYR B 285       5.999  93.170  65.465  1.00  0.00           C  
ATOM   4886  CG  TYR B 285       5.219  91.974  64.970  1.00  0.00           C  
ATOM   4887  CD1 TYR B 285       3.915  92.114  64.515  1.00  0.00           C  
ATOM   4888  CD2 TYR B 285       5.787  90.709  64.958  1.00  0.00           C  
ATOM   4889  CE1 TYR B 285       3.196  91.022  64.062  1.00  0.00           C  
ATOM   4890  CE2 TYR B 285       5.077  89.613  64.509  1.00  0.00           C  
ATOM   4891  CZ  TYR B 285       3.782  89.774  64.061  1.00  0.00           C  
ATOM   4892  OH  TYR B 285       3.072  88.684  63.610  1.00  0.00           O  
ATOM   4893  H   TYR B 285       3.893  94.283  66.817  1.00  0.00           H  
ATOM   4894  HA  TYR B 285       6.274  92.578  67.513  1.00  0.00           H  
ATOM   4895 1HB  TYR B 285       5.653  94.069  64.951  1.00  0.00           H  
ATOM   4896 2HB  TYR B 285       7.060  93.022  65.263  1.00  0.00           H  
ATOM   4897  HD1 TYR B 285       3.459  93.103  64.518  1.00  0.00           H  
ATOM   4898  HD2 TYR B 285       6.809  90.588  65.315  1.00  0.00           H  
ATOM   4899  HE1 TYR B 285       2.173  91.146  63.707  1.00  0.00           H  
ATOM   4900  HE2 TYR B 285       5.542  88.626  64.509  1.00  0.00           H  
ATOM   4901  HH  TYR B 285       3.573  87.867  63.652  1.00  0.00           H  
ATOM   4902  N   LYS B 286       7.702  94.338  68.235  1.00  0.00           N  
ATOM   4903  CA  LYS B 286       8.609  95.387  68.677  1.00  0.00           C  
ATOM   4904  C   LYS B 286      10.024  95.179  68.167  1.00  0.00           C  
ATOM   4905  O   LYS B 286      10.483  94.051  68.019  1.00  0.00           O  
ATOM   4906  CB  LYS B 286       8.615  95.470  70.204  1.00  0.00           C  
ATOM   4907  CG  LYS B 286       7.295  95.915  70.816  1.00  0.00           C  
ATOM   4908  CD  LYS B 286       7.387  96.001  72.332  1.00  0.00           C  
ATOM   4909  CE  LYS B 286       6.067  96.446  72.945  1.00  0.00           C  
ATOM   4910  NZ  LYS B 286       6.144  96.536  74.428  1.00  0.00           N1+
ATOM   4911  H   LYS B 286       7.807  93.406  68.610  1.00  0.00           H  
ATOM   4912  HA  LYS B 286       8.285  96.347  68.274  1.00  0.00           H  
ATOM   4913 1HB  LYS B 286       8.872  94.477  70.577  1.00  0.00           H  
ATOM   4914 2HB  LYS B 286       9.400  96.174  70.483  1.00  0.00           H  
ATOM   4915 1HG  LYS B 286       7.038  96.895  70.410  1.00  0.00           H  
ATOM   4916 2HG  LYS B 286       6.524  95.196  70.539  1.00  0.00           H  
ATOM   4917 1HD  LYS B 286       7.656  95.017  72.721  1.00  0.00           H  
ATOM   4918 2HD  LYS B 286       8.166  96.718  72.592  1.00  0.00           H  
ATOM   4919 1HE  LYS B 286       5.811  97.421  72.534  1.00  0.00           H  
ATOM   4920 2HE  LYS B 286       5.302  95.723  72.665  1.00  0.00           H  
ATOM   4921 1HZ  LYS B 286       5.249  96.832  74.793  1.00  0.00           H  
ATOM   4922 2HZ  LYS B 286       6.381  95.631  74.810  1.00  0.00           H  
ATOM   4923 3HZ  LYS B 286       6.853  97.207  74.687  1.00  0.00           H  
ATOM   4924  N   CYS B 287      10.706  96.285  67.904  1.00  0.00           N  
ATOM   4925  CA  CYS B 287      12.086  96.250  67.442  1.00  0.00           C  
ATOM   4926  C   CYS B 287      12.960  95.792  68.612  1.00  0.00           C  
ATOM   4927  O   CYS B 287      12.836  96.319  69.713  1.00  0.00           O  
ATOM   4928  CB  CYS B 287      12.373  97.705  67.068  1.00  0.00           C  
ATOM   4929  SG  CYS B 287      11.423  98.317  65.655  1.00  0.00           S  
ATOM   4930  H   CYS B 287      10.251  97.178  68.029  1.00  0.00           H  
ATOM   4931  HA  CYS B 287      12.230  95.635  66.554  1.00  0.00           H  
ATOM   4932 1HB  CYS B 287      12.133  98.363  67.903  1.00  0.00           H  
ATOM   4933 2HB  CYS B 287      13.424  97.824  66.801  1.00  0.00           H  
ATOM   4934  HG  CYS B 287      11.887  97.430  64.782  1.00  0.00           H  
ATOM   4935  N   PRO B 288      13.828  94.808  68.379  1.00  0.00           N  
ATOM   4936  CA  PRO B 288      14.710  94.301  69.433  1.00  0.00           C  
ATOM   4937  C   PRO B 288      15.710  95.336  69.913  1.00  0.00           C  
ATOM   4938  O   PRO B 288      16.174  95.275  71.048  1.00  0.00           O  
ATOM   4939  CB  PRO B 288      15.406  93.100  68.783  1.00  0.00           C  
ATOM   4940  CG  PRO B 288      15.317  93.368  67.319  1.00  0.00           C
[truncated: 164,410 more chars]
