# Supplementary material for: Correction: Targeted DNA Methylation Using an Artificially Bisected M.HhaI Fused to Zinc Fingers
Source: PLoS One. 2014 Jan 29;9(1):10.1371/annotation/b1f48851-2dd7-438f-938e-6bac0b4d8c94. doi: 10.1371/annotation/b1f48851-2dd7-438f-938e-6bac0b4d8c94 (PMC3906384; doi:10.1371/annotation/b1f48851-2dd7-438f-938e-6bac0b4d8c94)
Supplement: Supplementary file 2 [file pone.b1f48851-2dd7-438f-938e-6bac0b4d8c94.s002.zip › ModelsS1_corrected/NZ_ZC.spacer.0.rev.pdb]

ATOM      1  N   MET A   1     -29.442  18.233  60.999  1.00  0.00           N  
ATOM      2  CA  MET A   1     -29.393  18.879  62.304  1.00  0.00           C  
ATOM      3  C   MET A   1     -28.981  20.347  62.181  1.00  0.00           C  
ATOM      4  O   MET A   1     -27.802  20.685  62.297  1.00  0.00           O  
ATOM      5  CB  MET A   1     -28.427  18.133  63.224  1.00  0.00           C  
ATOM      6  CG  MET A   1     -28.374  18.667  64.649  1.00  0.00           C  
ATOM      7  SD  MET A   1     -27.535  17.541  65.781  1.00  0.00           S  
ATOM      8  CE  MET A   1     -27.454  18.547  67.260  1.00  0.00           C  
ATOM      9 1H   MET A   1     -28.857  17.445  60.808  1.00  0.00           H  
ATOM     10 2H   MET A   1     -30.297  17.836  60.669  1.00  0.00           H  
ATOM     11 3H   MET A   1     -29.220  18.755  60.174  1.00  0.00           H  
ATOM     12  HA  MET A   1     -30.383  18.872  62.760  1.00  0.00           H  
ATOM     13 1HB  MET A   1     -28.744  17.092  63.237  1.00  0.00           H  
ATOM     14 2HB  MET A   1     -27.437  18.206  62.772  1.00  0.00           H  
ATOM     15 1HG  MET A   1     -27.846  19.619  64.635  1.00  0.00           H  
ATOM     16 2HG  MET A   1     -29.397  18.821  64.990  1.00  0.00           H  
ATOM     17 1HE  MET A   1     -26.960  17.987  68.054  1.00  0.00           H  
ATOM     18 2HE  MET A   1     -26.888  19.456  67.050  1.00  0.00           H  
ATOM     19 3HE  MET A   1     -28.464  18.813  67.576  1.00  0.00           H  
ATOM     20  N   GLU A   2     -29.959  21.233  61.913  1.00  0.00           N  
ATOM     21  CA  GLU A   2     -29.778  22.679  61.751  1.00  0.00           C  
ATOM     22  C   GLU A   2     -29.591  23.518  63.027  1.00  0.00           C  
ATOM     23  O   GLU A   2     -29.430  24.742  62.950  1.00  0.00           O  
ATOM     24  CB  GLU A   2     -30.969  23.237  60.971  1.00  0.00           C  
ATOM     25  CG  GLU A   2     -31.040  22.781  59.521  1.00  0.00           C  
ATOM     26  CD  GLU A   2     -32.299  23.266  58.858  1.00  0.00           C  
ATOM     27  OE1 GLU A   2     -33.097  23.888  59.518  1.00  0.00           O  
ATOM     28  OE2 GLU A   2     -32.415  23.113  57.664  1.00  0.00           O1-
ATOM     29  H   GLU A   2     -30.885  20.840  61.822  1.00  0.00           H  
ATOM     30  HA  GLU A   2     -28.855  22.877  61.202  1.00  0.00           H  
ATOM     31 1HB  GLU A   2     -31.870  22.917  61.496  1.00  0.00           H  
ATOM     32 2HB  GLU A   2     -30.895  24.324  61.008  1.00  0.00           H  
ATOM     33 1HG  GLU A   2     -30.177  23.085  58.928  1.00  0.00           H  
ATOM     34 2HG  GLU A   2     -31.064  21.695  59.594  1.00  0.00           H  
ATOM     35  N   LYS A   3     -29.634  22.884  64.193  1.00  0.00           N  
ATOM     36  CA  LYS A   3     -29.485  23.594  65.457  1.00  0.00           C  
ATOM     37  C   LYS A   3     -28.283  24.529  65.428  1.00  0.00           C  
ATOM     38  O   LYS A   3     -27.166  24.110  65.124  1.00  0.00           O  
ATOM     39  CB  LYS A   3     -29.351  22.604  66.617  1.00  0.00           C  
ATOM     40  CG  LYS A   3     -29.237  23.254  67.989  1.00  0.00           C  
ATOM     41  CD  LYS A   3     -29.184  22.209  69.094  1.00  0.00           C  
ATOM     42  CE  LYS A   3     -29.032  22.856  70.462  1.00  0.00           C  
ATOM     43  NZ  LYS A   3     -29.062  21.853  71.560  1.00  0.00           N1+
ATOM     44  H   LYS A   3     -29.772  21.883  64.205  1.00  0.00           H  
ATOM     45  HA  LYS A   3     -30.360  24.219  65.634  1.00  0.00           H  
ATOM     46 1HB  LYS A   3     -30.232  21.962  66.591  1.00  0.00           H  
ATOM     47 2HB  LYS A   3     -28.460  22.005  66.424  1.00  0.00           H  
ATOM     48 1HG  LYS A   3     -28.326  23.855  68.014  1.00  0.00           H  
ATOM     49 2HG  LYS A   3     -30.101  23.900  68.140  1.00  0.00           H  
ATOM     50 1HD  LYS A   3     -30.108  21.629  69.066  1.00  0.00           H  
ATOM     51 2HD  LYS A   3     -28.337  21.548  68.908  1.00  0.00           H  
ATOM     52 1HE  LYS A   3     -28.081  23.388  70.484  1.00  0.00           H  
ATOM     53 2HE  LYS A   3     -29.847  23.566  70.597  1.00  0.00           H  
ATOM     54 1HZ  LYS A   3     -28.960  22.322  72.448  1.00  0.00           H  
ATOM     55 2HZ  LYS A   3     -29.946  21.360  71.540  1.00  0.00           H  
ATOM     56 3HZ  LYS A   3     -28.308  21.194  71.435  1.00  0.00           H  
ATOM     57  N   PRO A   4     -28.519  25.799  65.740  1.00  0.00           N  
ATOM     58  CA  PRO A   4     -27.456  26.796  65.751  1.00  0.00           C  
ATOM     59  C   PRO A   4     -26.478  26.547  66.893  1.00  0.00           C  
ATOM     60  O   PRO A   4     -26.832  25.940  67.904  1.00  0.00           O  
ATOM     61  CB  PRO A   4     -28.194  28.129  65.903  1.00  0.00           C  
ATOM     62  CG  PRO A   4     -29.469  27.771  66.588  1.00  0.00           C  
ATOM     63  CD  PRO A   4     -29.843  26.416  66.051  1.00  0.00           C  
ATOM     64  HA  PRO A   4     -26.840  26.771  64.841  1.00  0.00           H  
ATOM     65 1HB  PRO A   4     -27.611  28.847  66.501  1.00  0.00           H  
ATOM     66 2HB  PRO A   4     -28.383  28.600  64.929  1.00  0.00           H  
ATOM     67 1HG  PRO A   4     -29.342  27.741  67.681  1.00  0.00           H  
ATOM     68 2HG  PRO A   4     -30.255  28.511  66.376  1.00  0.00           H  
ATOM     69 1HD  PRO A   4     -30.399  25.814  66.785  1.00  0.00           H  
ATOM     70 2HD  PRO A   4     -30.473  26.484  65.149  1.00  0.00           H  
ATOM     71  N   TYR A   5     -25.247  27.018  66.724  1.00  0.00           N  
ATOM     72  CA  TYR A   5     -24.219  26.855  67.746  1.00  0.00           C  
ATOM     73  C   TYR A   5     -23.756  28.203  68.279  1.00  0.00           C  
ATOM     74  O   TYR A   5     -23.620  29.168  67.526  1.00  0.00           O  
ATOM     75  CB  TYR A   5     -23.028  26.075  67.186  1.00  0.00           C  
ATOM     76  CG  TYR A   5     -23.391  24.719  66.624  1.00  0.00           C  
ATOM     77  CD1 TYR A   5     -23.683  24.558  65.277  1.00  0.00           C  
ATOM     78  CD2 TYR A   5     -23.443  23.601  67.444  1.00  0.00           C  
ATOM     79  CE1 TYR A   5     -24.016  23.323  64.760  1.00  0.00           C  
ATOM     80  CE2 TYR A   5     -23.774  22.360  66.936  1.00  0.00           C  
ATOM     81  CZ  TYR A   5     -24.062  22.224  65.594  1.00  0.00           C  
ATOM     82  OH  TYR A   5     -24.391  20.989  65.083  1.00  0.00           O  
ATOM     83  H   TYR A   5     -25.018  27.501  65.868  1.00  0.00           H  
ATOM     84  HA  TYR A   5     -24.625  26.307  68.595  1.00  0.00           H  
ATOM     85 1HB  TYR A   5     -22.583  26.687  66.399  1.00  0.00           H  
ATOM     86 2HB  TYR A   5     -22.312  25.952  67.998  1.00  0.00           H  
ATOM     87  HD1 TYR A   5     -23.646  25.431  64.624  1.00  0.00           H  
ATOM     88  HD2 TYR A   5     -23.215  23.715  68.503  1.00  0.00           H  
ATOM     89  HE1 TYR A   5     -24.242  23.213  63.699  1.00  0.00           H  
ATOM     90  HE2 TYR A   5     -23.810  21.493  67.597  1.00  0.00           H  
ATOM     91  HH  TYR A   5     -24.391  20.296  65.748  1.00  0.00           H  
ATOM     92  N   ALA A   6     -23.514  28.266  69.584  1.00  0.00           N  
ATOM     93  CA  ALA A   6     -23.076  29.501  70.224  1.00  0.00           C  
ATOM     94  C   ALA A   6     -21.606  29.425  70.619  1.00  0.00           C  
ATOM     95  O   ALA A   6     -21.113  28.366  71.010  1.00  0.00           O  
ATOM     96  CB  ALA A   6     -23.938  29.803  71.440  1.00  0.00           C  
ATOM     97  H   ALA A   6     -23.638  27.437  70.148  1.00  0.00           H  
ATOM     98  HA  ALA A   6     -23.177  30.319  69.511  1.00  0.00           H  
ATOM     99 1HB  ALA A   6     -23.599  30.729  71.906  1.00  0.00           H  
ATOM    100 2HB  ALA A   6     -24.979  29.915  71.130  1.00  0.00           H  
ATOM    101 3HB  ALA A   6     -23.861  28.987  72.156  1.00  0.00           H  
ATOM    102  N   CYS A   7     -20.911  30.551  70.515  1.00  0.00           N  
ATOM    103  CA  CYS A   7     -19.561  30.673  71.052  1.00  0.00           C  
ATOM    104  C   CYS A   7     -19.553  31.470  72.349  1.00  0.00           C  
ATOM    105  O   CYS A   7     -19.875  32.659  72.361  1.00  0.00           O  
ATOM    106  CB  CYS A   7     -18.825  31.430  69.948  1.00  0.00           C  
ATOM    107  SG  CYS A   7     -17.046  31.613  70.221  1.00  0.00           S  
ATOM    108  H   CYS A   7     -21.329  31.347  70.053  1.00  0.00           H  
ATOM    109  HA  CYS A   7     -19.069  29.712  71.203  1.00  0.00           H  
ATOM    110 1HB  CYS A   7     -18.934  30.911  68.995  1.00  0.00           H  
ATOM    111 2HB  CYS A   7     -19.222  32.442  69.857  1.00  0.00           H  
ATOM    112  HG  CYS A   7     -16.776  30.311  70.253  1.00  0.00           H  
ATOM    113  N   PRO A   8     -19.183  30.811  73.441  1.00  0.00           N  
ATOM    114  CA  PRO A   8     -19.137  31.457  74.748  1.00  0.00           C  
ATOM    115  C   PRO A   8     -17.961  32.421  74.844  1.00  0.00           C  
ATOM    116  O   PRO A   8     -17.907  33.261  75.742  1.00  0.00           O  
ATOM    117  CB  PRO A   8     -19.010  30.294  75.737  1.00  0.00           C  
ATOM    118  CG  PRO A   8     -18.332  29.218  74.961  1.00  0.00           C  
ATOM    119  CD  PRO A   8     -18.849  29.355  73.553  1.00  0.00           C  
ATOM    120  HA  PRO A   8     -20.025  32.073  74.951  1.00  0.00           H  
ATOM    121 1HB  PRO A   8     -18.420  30.578  76.621  1.00  0.00           H  
ATOM    122 2HB  PRO A   8     -19.995  29.965  76.099  1.00  0.00           H  
ATOM    123 1HG  PRO A   8     -17.239  29.332  74.992  1.00  0.00           H  
ATOM    124 2HG  PRO A   8     -18.563  28.225  75.371  1.00  0.00           H  
ATOM    125 1HD  PRO A   8     -18.099  29.063  72.803  1.00  0.00           H  
ATOM    126 2HD  PRO A   8     -19.740  28.733  73.374  1.00  0.00           H  
ATOM    127  N   GLU A   9     -17.017  32.357  73.886  1.00  0.00           N  
ATOM    128  CA  GLU A   9     -15.789  33.139  73.974  1.00  0.00           C  
ATOM    129  C   GLU A   9     -15.933  34.471  73.247  1.00  0.00           C  
ATOM    130  O   GLU A   9     -15.146  35.394  73.462  1.00  0.00           O  
ATOM    131  CB  GLU A   9     -14.610  32.352  73.397  1.00  0.00           C  
ATOM    132  CG  GLU A   9     -14.302  31.055  74.131  1.00  0.00           C  
ATOM    133  CD  GLU A   9     -14.034  31.301  75.588  1.00  0.00           C  
ATOM    134  OE1 GLU A   9     -13.205  32.125  75.889  1.00  0.00           O  
ATOM    135  OE2 GLU A   9     -14.737  30.750  76.403  1.00  0.00           O1-
ATOM    136  H   GLU A   9     -17.155  31.744  73.095  1.00  0.00           H  
ATOM    137  HA  GLU A   9     -15.573  33.376  75.015  1.00  0.00           H  
ATOM    138 1HB  GLU A   9     -14.852  32.131  72.357  1.00  0.00           H  
ATOM    139 2HB  GLU A   9     -13.739  33.006  73.438  1.00  0.00           H  
ATOM    140 1HG  GLU A   9     -15.086  30.302  74.028  1.00  0.00           H  
ATOM    141 2HG  GLU A   9     -13.393  30.699  73.649  1.00  0.00           H  
ATOM    142  N   CYS A  10     -16.943  34.566  72.388  1.00  0.00           N  
ATOM    143  CA  CYS A  10     -17.132  35.747  71.556  1.00  0.00           C  
ATOM    144  C   CYS A  10     -18.525  36.334  71.740  1.00  0.00           C  
ATOM    145  O   CYS A  10     -18.702  37.552  71.737  1.00  0.00           O  
ATOM    146  CB  CYS A  10     -16.963  35.195  70.140  1.00  0.00           C  
ATOM    147  SG  CYS A  10     -15.316  34.535  69.785  1.00  0.00           S  
ATOM    148  H   CYS A  10     -17.594  33.799  72.310  1.00  0.00           H  
ATOM    149  HA  CYS A  10     -16.379  36.520  71.720  1.00  0.00           H  
ATOM    150 1HB  CYS A  10     -17.660  34.373  69.972  1.00  0.00           H  
ATOM    151 2HB  CYS A  10     -17.139  35.979  69.405  1.00  0.00           H  
ATOM    152  HG  CYS A  10     -14.661  35.672  70.005  1.00  0.00           H  
ATOM    153  N   GLY A  11     -19.513  35.460  71.900  1.00  0.00           N  
ATOM    154  CA  GLY A  11     -20.898  35.889  72.052  1.00  0.00           C  
ATOM    155  C   GLY A  11     -21.618  35.917  70.710  1.00  0.00           C  
ATOM    156  O   GLY A  11     -22.647  36.575  70.559  1.00  0.00           O  
ATOM    157  H   GLY A  11     -19.299  34.472  71.917  1.00  0.00           H  
ATOM    158 1HA  GLY A  11     -21.415  35.195  72.717  1.00  0.00           H  
ATOM    159 2HA  GLY A  11     -20.917  36.888  72.487  1.00  0.00           H  
ATOM    160  N   LYS A  12     -21.067  35.200  69.735  1.00  0.00           N  
ATOM    161  CA  LYS A  12     -21.707  35.060  68.432  1.00  0.00           C  
ATOM    162  C   LYS A  12     -22.276  33.661  68.244  1.00  0.00           C  
ATOM    163  O   LYS A  12     -21.783  32.696  68.827  1.00  0.00           O  
ATOM    164  CB  LYS A  12     -20.714  35.380  67.313  1.00  0.00           C  
ATOM    165  CG  LYS A  12     -20.069  36.757  67.417  1.00  0.00           C  
ATOM    166  CD  LYS A  12     -21.100  37.864  67.262  1.00  0.00           C  
ATOM    167  CE  LYS A  12     -20.441  39.235  67.230  1.00  0.00           C  
ATOM    168  NZ  LYS A  12     -21.443  40.335  67.198  1.00  0.00           N1+
ATOM    169  H   LYS A  12     -20.185  34.739  69.901  1.00  0.00           H  
ATOM    170  HA  LYS A  12     -22.548  35.752  68.359  1.00  0.00           H  
ATOM    171 1HB  LYS A  12     -19.941  34.614  67.343  1.00  0.00           H  
ATOM    172 2HB  LYS A  12     -21.260  35.308  66.371  1.00  0.00           H  
ATOM    173 1HG  LYS A  12     -19.589  36.840  68.393  1.00  0.00           H  
ATOM    174 2HG  LYS A  12     -19.319  36.847  66.633  1.00  0.00           H  
ATOM    175 1HD  LYS A  12     -21.648  37.702  66.332  1.00  0.00           H  
ATOM    176 2HD  LYS A  12     -21.793  37.815  68.102  1.00  0.00           H  
ATOM    177 1HE  LYS A  12     -19.819  39.336  68.119  1.00  0.00           H  
ATOM    178 2HE  LYS A  12     -19.812  39.291  66.341  1.00  0.00           H  
ATOM    179 1HZ  LYS A  12     -20.964  41.225  67.177  1.00  0.00           H  
ATOM    180 2HZ  LYS A  12     -22.018  40.243  66.372  1.00  0.00           H  
ATOM    181 3HZ  LYS A  12     -22.025  40.284  68.021  1.00  0.00           H  
ATOM    182  N   SER A  13     -23.318  33.557  67.426  1.00  0.00           N  
ATOM    183  CA  SER A  13     -24.005  32.287  67.175  1.00  0.00           C  
ATOM    184  C   SER A  13     -24.060  32.057  65.660  1.00  0.00           C  
ATOM    185  O   SER A  13     -24.213  33.009  64.892  1.00  0.00           O  
ATOM    186  CB  SER A  13     -25.398  32.296  67.778  1.00  0.00           C  
ATOM    187  OG  SER A  13     -25.368  32.430  69.170  1.00  0.00           O  
ATOM    188  H   SER A  13     -23.644  34.393  66.962  1.00  0.00           H  
ATOM    189  HA  SER A  13     -23.557  31.441  67.701  1.00  0.00           H  
ATOM    190 1HB  SER A  13     -25.954  33.132  67.353  1.00  0.00           H  
ATOM    191 2HB  SER A  13     -25.895  31.362  67.520  1.00  0.00           H  
ATOM    192  HG  SER A  13     -26.266  32.431  69.512  1.00  0.00           H  
ATOM    193  N   PHE A  14     -24.004  30.795  65.238  1.00  0.00           N  
ATOM    194  CA  PHE A  14     -23.998  30.465  63.819  1.00  0.00           C  
ATOM    195  C   PHE A  14     -24.956  29.350  63.430  1.00  0.00           C  
ATOM    196  O   PHE A  14     -25.291  28.504  64.254  1.00  0.00           O  
ATOM    197  CB  PHE A  14     -22.580  30.086  63.388  1.00  0.00           C  
ATOM    198  CG  PHE A  14     -21.573  31.181  63.585  1.00  0.00           C  
ATOM    199  CD1 PHE A  14     -20.814  31.247  64.743  1.00  0.00           C  
ATOM    200  CD2 PHE A  14     -21.382  32.153  62.612  1.00  0.00           C  
ATOM    201  CE1 PHE A  14     -19.887  32.255  64.926  1.00  0.00           C  
ATOM    202  CE2 PHE A  14     -20.456  33.161  62.792  1.00  0.00           C  
ATOM    203  CZ  PHE A  14     -19.708  33.211  63.950  1.00  0.00           C  
ATOM    204  H   PHE A  14     -23.963  30.049  65.919  1.00  0.00           H  
ATOM    205  HA  PHE A  14     -24.329  31.325  63.237  1.00  0.00           H  
ATOM    206 1HB  PHE A  14     -22.228  29.232  63.965  1.00  0.00           H  
ATOM    207 2HB  PHE A  14     -22.566  29.835  62.327  1.00  0.00           H  
ATOM    208  HD1 PHE A  14     -20.954  30.488  65.514  1.00  0.00           H  
ATOM    209  HD2 PHE A  14     -21.973  32.111  61.696  1.00  0.00           H  
ATOM    210  HE1 PHE A  14     -19.298  32.293  65.841  1.00  0.00           H  
ATOM    211  HE2 PHE A  14     -20.316  33.917  62.018  1.00  0.00           H  
ATOM    212  HZ  PHE A  14     -18.978  34.007  64.094  1.00  0.00           H  
ATOM    213  N   SER A  15     -25.340  29.334  62.152  1.00  0.00           N  
ATOM    214  CA  SER A  15     -26.256  28.342  61.590  1.00  0.00           C  
ATOM    215  C   SER A  15     -25.621  26.972  61.384  1.00  0.00           C  
ATOM    216  O   SER A  15     -26.258  25.937  61.608  1.00  0.00           O  
ATOM    217  CB  SER A  15     -26.809  28.851  60.273  1.00  0.00           C  
ATOM    218  OG  SER A  15     -27.607  29.990  60.444  1.00  0.00           O  
ATOM    219  H   SER A  15     -24.968  30.055  61.552  1.00  0.00           H  
ATOM    220  HA  SER A  15     -27.166  28.210  62.178  1.00  0.00           H  
ATOM    221 1HB  SER A  15     -25.973  29.099  59.617  1.00  0.00           H  
ATOM    222 2HB  SER A  15     -27.408  28.064  59.819  1.00  0.00           H  
ATOM    223  HG  SER A  15     -27.936  30.281  59.590  1.00  0.00           H  
ATOM    224  N   ARG A  16     -24.381  26.960  60.907  1.00  0.00           N  
ATOM    225  CA  ARG A  16     -23.683  25.709  60.659  1.00  0.00           C  
ATOM    226  C   ARG A  16     -22.459  25.586  61.554  1.00  0.00           C  
ATOM    227  O   ARG A  16     -21.867  26.590  61.969  1.00  0.00           O  
ATOM    228  CB  ARG A  16     -23.325  25.529  59.192  1.00  0.00           C  
ATOM    229  CG  ARG A  16     -24.513  25.349  58.262  1.00  0.00           C  
ATOM    230  CD  ARG A  16     -24.150  25.160  56.834  1.00  0.00           C  
ATOM    231  NE  ARG A  16     -25.284  25.126  55.922  1.00  0.00           N  
ATOM    232  CZ  ARG A  16     -25.999  24.022  55.631  1.00  0.00           C  
ATOM    233  NH1 ARG A  16     -25.681  22.855  56.145  1.00  0.00           N1+
ATOM    234  NH2 ARG A  16     -27.015  24.140  54.795  1.00  0.00           N  
ATOM    235  H   ARG A  16     -23.911  27.832  60.711  1.00  0.00           H  
ATOM    236  HA  ARG A  16     -24.335  24.869  60.902  1.00  0.00           H  
ATOM    237 1HB  ARG A  16     -22.763  26.412  58.891  1.00  0.00           H  
ATOM    238 2HB  ARG A  16     -22.683  24.651  59.127  1.00  0.00           H  
ATOM    239 1HG  ARG A  16     -25.078  24.473  58.583  1.00  0.00           H  
ATOM    240 2HG  ARG A  16     -25.147  26.235  58.334  1.00  0.00           H  
ATOM    241 1HD  ARG A  16     -23.505  25.981  56.521  1.00  0.00           H  
ATOM    242 2HD  ARG A  16     -23.617  24.217  56.726  1.00  0.00           H  
ATOM    243  HE  ARG A  16     -25.703  25.875  55.387  1.00  0.00           H  
ATOM    244 1HH1 ARG A  16     -24.890  22.779  56.769  1.00  0.00           H  
ATOM    245 2HH1 ARG A  16     -26.230  22.040  55.913  1.00  0.00           H  
ATOM    246 1HH2 ARG A  16     -27.235  25.042  54.395  1.00  0.00           H  
ATOM    247 2HH2 ARG A  16     -27.568  23.328  54.560  1.00  0.00           H  
ATOM    248  N   LYS A  17     -22.058  24.347  61.812  1.00  0.00           N  
ATOM    249  CA  LYS A  17     -20.900  24.092  62.648  1.00  0.00           C  
ATOM    250  C   LYS A  17     -19.614  24.611  62.036  1.00  0.00           C  
ATOM    251  O   LYS A  17     -18.739  25.051  62.751  1.00  0.00           O  
ATOM    252  CB  LYS A  17     -20.773  22.594  62.926  1.00  0.00           C  
ATOM    253  CG  LYS A  17     -19.628  22.221  63.859  1.00  0.00           C  
ATOM    254  CD  LYS A  17     -19.613  20.728  64.151  1.00  0.00           C  
ATOM    255  CE  LYS A  17     -18.456  20.352  65.063  1.00  0.00           C  
ATOM    256  NZ  LYS A  17     -18.410  18.889  65.331  1.00  0.00           N1+
ATOM    257  H   LYS A  17     -22.565  23.566  61.420  1.00  0.00           H  
ATOM    258  HA  LYS A  17     -21.008  24.617  63.598  1.00  0.00           H  
ATOM    259 1HB  LYS A  17     -21.717  22.268  63.365  1.00  0.00           H  
ATOM    260 2HB  LYS A  17     -20.630  22.100  61.964  1.00  0.00           H  
ATOM    261 1HG  LYS A  17     -18.687  22.508  63.385  1.00  0.00           H  
ATOM    262 2HG  LYS A  17     -19.746  22.773  64.790  1.00  0.00           H  
ATOM    263 1HD  LYS A  17     -20.557  20.459  64.629  1.00  0.00           H  
ATOM    264 2HD  LYS A  17     -19.522  20.190  63.207  1.00  0.00           H  
ATOM    265 1HE  LYS A  17     -17.529  20.662  64.582  1.00  0.00           H  
ATOM    266 2HE  LYS A  17     -18.574  20.889  66.003  1.00  0.00           H  
ATOM    267 1HZ  LYS A  17     -17.631  18.682  65.939  1.00  0.00           H  
ATOM    268 2HZ  LYS A  17     -19.271  18.601  65.778  1.00  0.00           H  
ATOM    269 3HZ  LYS A  17     -18.300  18.390  64.459  1.00  0.00           H  
ATOM    270  N   ASP A  18     -19.495  24.564  60.714  1.00  0.00           N  
ATOM    271  CA  ASP A  18     -18.275  25.033  60.066  1.00  0.00           C  
ATOM    272  C   ASP A  18     -18.068  26.538  60.223  1.00  0.00           C  
ATOM    273  O   ASP A  18     -16.934  27.022  60.225  1.00  0.00           O  
ATOM    274  CB  ASP A  18     -18.296  24.668  58.579  1.00  0.00           C  
ATOM    275  CG  ASP A  18     -18.084  23.188  58.293  1.00  0.00           C  
ATOM    276  OD1 ASP A  18     -17.691  22.479  59.189  1.00  0.00           O  
ATOM    277  OD2 ASP A  18     -18.462  22.748  57.234  1.00  0.00           O1-
ATOM    278  H   ASP A  18     -20.248  24.202  60.145  1.00  0.00           H  
ATOM    279  HA  ASP A  18     -17.406  24.566  60.531  1.00  0.00           H  
ATOM    280 1HB  ASP A  18     -19.189  25.014  58.059  1.00  0.00           H  
ATOM    281 2HB  ASP A  18     -17.429  25.233  58.232  1.00  0.00           H  
ATOM    282  N   SER A  19     -19.168  27.270  60.373  1.00  0.00           N  
ATOM    283  CA  SER A  19     -19.090  28.710  60.572  1.00  0.00           C  
ATOM    284  C   SER A  19     -18.506  28.969  61.965  1.00  0.00           C  
ATOM    285  O   SER A  19     -17.778  29.940  62.160  1.00  0.00           O  
ATOM    286  CB  SER A  19     -20.457  29.350  60.420  1.00  0.00           C  
ATOM    287  OG  SER A  19     -20.954  29.226  59.115  1.00  0.00           O  
ATOM    288  H   SER A  19     -20.075  26.824  60.348  1.00  0.00           H  
ATOM    289  HA  SER A  19     -18.530  29.225  59.790  1.00  0.00           H  
ATOM    290 1HB  SER A  19     -21.147  28.865  61.108  1.00  0.00           H  
ATOM    291 2HB  SER A  19     -20.378  30.406  60.668  1.00  0.00           H  
ATOM    292  HG  SER A  19     -21.818  29.642  59.060  1.00  0.00           H  
ATOM    293  N   LEU A  20     -18.827  28.098  62.928  1.00  0.00           N  
ATOM    294  CA  LEU A  20     -18.308  28.251  64.286  1.00  0.00           C  
ATOM    295  C   LEU A  20     -16.820  27.953  64.308  1.00  0.00           C  
ATOM    296  O   LEU A  20     -16.048  28.677  64.928  1.00  0.00           O  
ATOM    297  CB  LEU A  20     -19.057  27.330  65.258  1.00  0.00           C  
ATOM    298  CG  LEU A  20     -18.595  27.410  66.719  1.00  0.00           C  
ATOM    299  CD1 LEU A  20     -18.803  28.822  67.254  1.00  0.00           C  
ATOM    300  CD2 LEU A  20     -19.367  26.398  67.553  1.00  0.00           C  
ATOM    301  H   LEU A  20     -19.436  27.322  62.719  1.00  0.00           H  
ATOM    302  HA  LEU A  20     -18.438  29.282  64.613  1.00  0.00           H  
ATOM    303 1HB  LEU A  20     -20.059  27.745  65.160  1.00  0.00           H  
ATOM    304 2HB  LEU A  20     -19.055  26.295  64.916  1.00  0.00           H  
ATOM    305  HG  LEU A  20     -17.543  27.129  66.743  1.00  0.00           H  
ATOM    306 1HD1 LEU A  20     -18.473  28.869  68.293  1.00  0.00           H  
ATOM    307 2HD1 LEU A  20     -18.223  29.526  66.658  1.00  0.00           H  
ATOM    308 3HD1 LEU A  20     -19.859  29.080  67.198  1.00  0.00           H  
ATOM    309 1HD2 LEU A  20     -19.038  26.456  68.591  1.00  0.00           H  
ATOM    310 2HD2 LEU A  20     -20.433  26.618  67.497  1.00  0.00           H  
ATOM    311 3HD2 LEU A  20     -19.183  25.394  67.171  1.00  0.00           H  
ATOM    312  N   VAL A  21     -16.414  26.908  63.597  1.00  0.00           N  
ATOM    313  CA  VAL A  21     -15.005  26.529  63.548  1.00  0.00           C  
ATOM    314  C   VAL A  21     -14.156  27.620  62.901  1.00  0.00           C  
ATOM    315  O   VAL A  21     -13.068  27.926  63.372  1.00  0.00           O  
ATOM    316  CB  VAL A  21     -14.803  25.211  62.778  1.00  0.00           C  
ATOM    317  CG1 VAL A  21     -13.321  24.935  62.570  1.00  0.00           C  
ATOM    318  CG2 VAL A  21     -15.458  24.055  63.517  1.00  0.00           C  
ATOM    319  H   VAL A  21     -17.087  26.362  63.081  1.00  0.00           H  
ATOM    320  HA  VAL A  21     -14.590  26.413  64.551  1.00  0.00           H  
ATOM    321  HB  VAL A  21     -15.296  25.288  61.808  1.00  0.00           H  
ATOM    322 1HG1 VAL A  21     -13.196  24.001  62.024  1.00  0.00           H  
ATOM    323 2HG1 VAL A  21     -12.876  25.753  62.000  1.00  0.00           H  
ATOM    324 3HG1 VAL A  21     -12.826  24.858  63.538  1.00  0.00           H  
ATOM    325 1HG2 VAL A  21     -15.307  23.131  62.958  1.00  0.00           H  
ATOM    326 2HG2 VAL A  21     -15.013  23.957  64.508  1.00  0.00           H  
ATOM    327 3HG2 VAL A  21     -16.528  24.246  63.616  1.00  0.00           H  
ATOM    328  N   ARG A  22     -14.670  28.234  61.841  1.00  0.00           N  
ATOM    329  CA  ARG A  22     -13.936  29.301  61.174  1.00  0.00           C  
ATOM    330  C   ARG A  22     -13.821  30.520  62.101  1.00  0.00           C  
ATOM    331  O   ARG A  22     -12.746  31.100  62.238  1.00  0.00           O  
ATOM    332  CB  ARG A  22     -14.649  29.682  59.872  1.00  0.00           C  
ATOM    333  CG  ARG A  22     -14.064  30.898  59.166  1.00  0.00           C  
ATOM    334  CD  ARG A  22     -14.821  31.201  57.892  1.00  0.00           C  
ATOM    335  NE  ARG A  22     -16.203  31.553  58.181  1.00  0.00           N  
ATOM    336  CZ  ARG A  22     -17.180  31.559  57.279  1.00  0.00           C  
ATOM    337  NH1 ARG A  22     -16.936  31.222  56.014  1.00  0.00           N1+
ATOM    338  NH2 ARG A  22     -18.399  31.917  57.645  1.00  0.00           N  
ATOM    339  H   ARG A  22     -15.576  27.964  61.488  1.00  0.00           H  
ATOM    340  HA  ARG A  22     -12.923  28.968  60.951  1.00  0.00           H  
ATOM    341 1HB  ARG A  22     -14.593  28.817  59.213  1.00  0.00           H  
ATOM    342 2HB  ARG A  22     -15.691  29.877  60.126  1.00  0.00           H  
ATOM    343 1HG  ARG A  22     -14.122  31.753  59.840  1.00  0.00           H  
ATOM    344 2HG  ARG A  22     -13.017  30.691  58.932  1.00  0.00           H  
ATOM    345 1HD  ARG A  22     -14.336  32.034  57.383  1.00  0.00           H  
ATOM    346 2HD  ARG A  22     -14.799  30.321  57.250  1.00  0.00           H  
ATOM    347  HE  ARG A  22     -16.628  31.835  59.053  1.00  0.00           H  
ATOM    348 1HH1 ARG A  22     -16.002  30.959  55.736  1.00  0.00           H  
ATOM    349 2HH1 ARG A  22     -17.688  31.231  55.342  1.00  0.00           H  
ATOM    350 1HH2 ARG A  22     -18.577  32.185  58.603  1.00  0.00           H  
ATOM    351 2HH2 ARG A  22     -19.145  31.925  56.966  1.00  0.00           H  
ATOM    352  N   HIS A  23     -14.926  30.871  62.761  1.00  0.00           N  
ATOM    353  CA  HIS A  23     -14.985  32.010  63.682  1.00  0.00           C  
ATOM    354  C   HIS A  23     -14.052  31.823  64.873  1.00  0.00           C  
ATOM    355  O   HIS A  23     -13.388  32.767  65.298  1.00  0.00           O  
ATOM    356  CB  HIS A  23     -16.419  32.229  64.178  1.00  0.00           C  
ATOM    357  CG  HIS A  23     -16.557  33.374  65.131  1.00  0.00           C  
ATOM    358  CD2 HIS A  23     -16.806  33.404  66.461  1.00  0.00           C  
ATOM    359  ND1 HIS A  23     -16.437  34.690  64.734  1.00  0.00           N  
ATOM    360  CE1 HIS A  23     -16.605  35.480  65.781  1.00  0.00           C  
ATOM    361  NE2 HIS A  23     -16.830  34.724  66.841  1.00  0.00           N  
ATOM    362  H   HIS A  23     -15.757  30.318  62.608  1.00  0.00           H  
ATOM    363  HA  HIS A  23     -14.650  32.912  63.173  1.00  0.00           H  
ATOM    364 1HB  HIS A  23     -17.080  32.440  63.337  1.00  0.00           H  
ATOM    365 2HB  HIS A  23     -16.774  31.342  64.702  1.00  0.00           H  
ATOM    366  HD1 HIS A  23     -16.324  35.018  63.795  1.00  0.00           H  
ATOM    367  HD2 HIS A  23     -16.971  32.620  67.201  1.00  0.00           H  
ATOM    368  HE1 HIS A  23     -16.548  36.563  65.674  1.00  0.00           H  
ATOM    369  N   GLN A  24     -14.020  30.603  65.405  1.00  0.00           N  
ATOM    370  CA  GLN A  24     -13.196  30.243  66.557  1.00  0.00           C  
ATOM    371  C   GLN A  24     -11.741  30.689  66.400  1.00  0.00           C  
ATOM    372  O   GLN A  24     -11.084  31.060  67.378  1.00  0.00           O  
ATOM    373  CB  GLN A  24     -13.243  28.727  66.781  1.00  0.00           C  
ATOM    374  CG  GLN A  24     -12.542  28.265  68.046  1.00  0.00           C  
ATOM    375  CD  GLN A  24     -13.257  28.723  69.304  1.00  0.00           C  
ATOM    376  NE2 GLN A  24     -12.497  29.255  70.254  1.00  0.00           N  
ATOM    377  OE1 GLN A  24     -14.480  28.604  69.418  1.00  0.00           O  
ATOM    378  H   GLN A  24     -14.606  29.898  64.978  1.00  0.00           H  
ATOM    379  HA  GLN A  24     -13.567  30.752  67.445  1.00  0.00           H  
ATOM    380 1HB  GLN A  24     -14.295  28.447  66.817  1.00  0.00           H  
ATOM    381 2HB  GLN A  24     -12.774  28.267  65.912  1.00  0.00           H  
ATOM    382 1HG  GLN A  24     -12.222  27.234  68.200  1.00  0.00           H  
ATOM    383 2HG  GLN A  24     -11.666  28.897  67.898  1.00  0.00           H  
ATOM    384 1HE2 GLN A  24     -12.912  29.576  71.107  1.00  0.00           H  
ATOM    385 2HE2 GLN A  24     -11.510  29.334  70.119  1.00  0.00           H  
ATOM    386  N   ARG A  25     -11.269  30.698  65.156  1.00  0.00           N  
ATOM    387  CA  ARG A  25      -9.903  31.107  64.845  1.00  0.00           C  
ATOM    388  C   ARG A  25      -9.527  32.521  65.287  1.00  0.00           C  
ATOM    389  O   ARG A  25      -8.350  32.803  65.478  1.00  0.00           O  
ATOM    390  CB  ARG A  25      -9.615  30.935  63.352  1.00  0.00           C  
ATOM    391  CG  ARG A  25      -9.374  29.495  62.933  1.00  0.00           C  
ATOM    392  CD  ARG A  25      -8.631  29.429  61.609  1.00  0.00           C  
ATOM    393  NE  ARG A  25      -9.491  29.747  60.474  1.00  0.00           N  
ATOM    394  CZ  ARG A  25     -10.251  28.856  59.842  1.00  0.00           C  
ATOM    395  NH1 ARG A  25     -10.251  27.588  60.228  1.00  0.00           N1+
ATOM    396  NH2 ARG A  25     -11.000  29.230  58.816  1.00  0.00           N  
ATOM    397  H   ARG A  25     -11.878  30.411  64.404  1.00  0.00           H  
ATOM    398  HA  ARG A  25      -9.197  30.471  65.378  1.00  0.00           H  
ATOM    399 1HB  ARG A  25     -10.472  31.337  62.812  1.00  0.00           H  
ATOM    400 2HB  ARG A  25      -8.731  31.535  63.127  1.00  0.00           H  
ATOM    401 1HG  ARG A  25      -8.787  29.002  63.709  1.00  0.00           H  
ATOM    402 2HG  ARG A  25     -10.339  28.996  62.837  1.00  0.00           H  
ATOM    403 1HD  ARG A  25      -7.808  30.142  61.631  1.00  0.00           H  
ATOM    404 2HD  ARG A  25      -8.237  28.423  61.474  1.00  0.00           H  
ATOM    405  HE  ARG A  25      -9.644  30.634  60.011  1.00  0.00           H  
ATOM    406 1HH1 ARG A  25      -9.674  27.299  61.005  1.00  0.00           H  
ATOM    407 2HH1 ARG A  25     -10.830  26.918  59.743  1.00  0.00           H  
ATOM    408 1HH2 ARG A  25     -10.994  30.196  58.515  1.00  0.00           H  
ATOM    409 2HH2 ARG A  25     -11.573  28.551  58.340  1.00  0.00           H  
ATOM    410  N   THR A  26     -10.500  33.417  65.427  1.00  0.00           N  
ATOM    411  CA  THR A  26     -10.184  34.779  65.874  1.00  0.00           C  
ATOM    412  C   THR A  26      -9.772  34.722  67.349  1.00  0.00           C  
ATOM    413  O   THR A  26      -8.997  35.557  67.810  1.00  0.00           O  
ATOM    414  CB  THR A  26     -11.374  35.741  65.703  1.00  0.00           C  
ATOM    415  CG2 THR A  26     -11.804  35.803  64.246  1.00  0.00           C  
ATOM    416  OG1 THR A  26     -12.473  35.294  66.506  1.00  0.00           O  
ATOM    417  H   THR A  26     -11.461  33.174  65.229  1.00  0.00           H  
ATOM    418  HA  THR A  26      -9.343  35.168  65.300  1.00  0.00           H  
ATOM    419  HB  THR A  26     -11.074  36.735  66.035  1.00  0.00           H  
ATOM    420  HG1 THR A  26     -13.212  35.897  66.400  1.00  0.00           H  
ATOM    421 1HG2 THR A  26     -12.646  36.488  64.146  1.00  0.00           H  
ATOM    422 2HG2 THR A  26     -10.974  36.154  63.635  1.00  0.00           H  
ATOM    423 3HG2 THR A  26     -12.106  34.810  63.915  1.00  0.00           H  
ATOM    424  N   HIS A  27     -10.288  33.721  68.068  1.00  0.00           N  
ATOM    425  CA  HIS A  27      -9.988  33.530  69.489  1.00  0.00           C  
ATOM    426  C   HIS A  27      -8.700  32.734  69.717  1.00  0.00           C  
ATOM    427  O   HIS A  27      -7.923  33.049  70.617  1.00  0.00           O  
ATOM    428  CB  HIS A  27     -11.156  32.830  70.191  1.00  0.00           C  
ATOM    429  CG  HIS A  27     -10.956  32.654  71.663  1.00  0.00           C  
ATOM    430  CD2 HIS A  27     -10.750  31.543  72.408  1.00  0.00           C  
ATOM    431  ND1 HIS A  27     -10.952  33.714  72.546  1.00  0.00           N  
ATOM    432  CE1 HIS A  27     -10.755  33.261  73.773  1.00  0.00           C  
ATOM    433  NE2 HIS A  27     -10.628  31.948  73.714  1.00  0.00           N  
ATOM    434  H   HIS A  27     -10.911  33.075  67.606  1.00  0.00           H  
ATOM    435  HA  HIS A  27      -9.820  34.499  69.961  1.00  0.00           H  
ATOM    436 1HB  HIS A  27     -12.071  33.412  70.067  1.00  0.00           H  
ATOM    437 2HB  HIS A  27     -11.302  31.834  69.774  1.00  0.00           H  
ATOM    438  HD1 HIS A  27     -11.152  34.670  72.324  1.00  0.00           H  
ATOM    439  HD2 HIS A  27     -10.674  30.485  72.155  1.00  0.00           H  
ATOM    440  HE1 HIS A  27     -10.719  33.947  74.618  1.00  0.00           H  
ATOM    441  N   THR A  28      -8.481  31.699  68.917  1.00  0.00           N  
ATOM    442  CA  THR A  28      -7.285  30.876  69.069  1.00  0.00           C  
ATOM    443  C   THR A  28      -6.047  31.495  68.417  1.00  0.00           C  
ATOM    444  O   THR A  28      -4.926  31.089  68.713  1.00  0.00           O  
ATOM    445  CB  THR A  28      -7.501  29.471  68.477  1.00  0.00           C  
ATOM    446  CG2 THR A  28      -8.716  28.809  69.109  1.00  0.00           C  
ATOM    447  OG1 THR A  28      -7.698  29.571  67.062  1.00  0.00           O  
ATOM    448  H   THR A  28      -9.145  31.471  68.191  1.00  0.00           H  
ATOM    449  HA  THR A  28      -7.035  30.780  70.126  1.00  0.00           H  
ATOM    450  HB  THR A  28      -6.616  28.865  68.671  1.00  0.00           H  
ATOM    451  HG1 THR A  28      -7.960  28.715  66.714  1.00  0.00           H  
ATOM    452 1HG2 THR A  28      -8.853  27.817  68.679  1.00  0.00           H  
ATOM    453 2HG2 THR A  28      -8.565  28.721  70.185  1.00  0.00           H  
ATOM    454 3HG2 THR A  28      -9.602  29.413  68.917  1.00  0.00           H  
ATOM    455  N   GLY A  29      -6.266  32.466  67.526  1.00  0.00           N  
ATOM    456  CA  GLY A  29      -5.178  33.133  66.830  1.00  0.00           C  
ATOM    457  C   GLY A  29      -4.551  32.297  65.732  1.00  0.00           C  
ATOM    458  O   GLY A  29      -3.532  32.687  65.154  1.00  0.00           O  
ATOM    459  H   GLY A  29      -7.218  32.742  67.330  1.00  0.00           H  
ATOM    460 1HA  GLY A  29      -5.554  34.049  66.376  1.00  0.00           H  
ATOM    461 2HA  GLY A  29      -4.394  33.378  67.546  1.00  0.00           H  
ATOM    462  N   GLU A  30      -5.170  31.162  65.430  1.00  0.00           N  
ATOM    463  CA  GLU A  30      -4.681  30.242  64.414  1.00  0.00           C  
ATOM    464  C   GLU A  30      -4.883  30.795  63.011  1.00  0.00           C  
ATOM    465  O   GLU A  30      -5.968  31.260  62.665  1.00  0.00           O  
ATOM    466  CB  GLU A  30      -5.378  28.885  64.545  1.00  0.00           C  
ATOM    467  CG  GLU A  30      -4.865  27.820  63.587  1.00  0.00           C  
ATOM    468  CD  GLU A  30      -5.585  26.514  63.785  1.00  0.00           C  
ATOM    469  OE1 GLU A  30      -6.448  26.456  64.627  1.00  0.00           O  
ATOM    470  OE2 GLU A  30      -5.352  25.608  63.020  1.00  0.00           O1-
ATOM    471  H   GLU A  30      -6.015  30.935  65.934  1.00  0.00           H  
ATOM    472  HA  GLU A  30      -3.608  30.096  64.532  1.00  0.00           H  
ATOM    473 1HB  GLU A  30      -5.231  28.550  65.573  1.00  0.00           H  
ATOM    474 2HB  GLU A  30      -6.439  29.054  64.366  1.00  0.00           H  
ATOM    475 1HG  GLU A  30      -4.928  28.113  62.539  1.00  0.00           H  
ATOM    476 2HG  GLU A  30      -3.820  27.703  63.869  1.00  0.00           H  
ATOM    477  N   LYS A  31      -3.817  30.750  62.218  1.00  0.00           N  
ATOM    478  CA  LYS A  31      -3.822  31.228  60.838  1.00  0.00           C  
ATOM    479  C   LYS A  31      -3.129  30.159  59.991  1.00  0.00           C  
ATOM    480  O   LYS A  31      -1.927  30.218  59.750  1.00  0.00           O  
ATOM    481  CB  LYS A  31      -3.085  32.565  60.750  1.00  0.00           C  
ATOM    482  CG  LYS A  31      -3.788  33.696  61.474  1.00  0.00           C  
ATOM    483  CD  LYS A  31      -3.127  35.026  61.177  1.00  0.00           C  
ATOM    484  CE  LYS A  31      -3.867  36.154  61.872  1.00  0.00           C  
ATOM    485  NZ  LYS A  31      -3.133  37.454  61.795  1.00  0.00           N1+
ATOM    486  H   LYS A  31      -2.968  30.363  62.603  1.00  0.00           H  
ATOM    487  HA  LYS A  31      -4.849  31.348  60.492  1.00  0.00           H  
ATOM    488 1HB  LYS A  31      -2.095  32.413  61.180  1.00  0.00           H  
ATOM    489 2HB  LYS A  31      -2.989  32.808  59.692  1.00  0.00           H  
ATOM    490 1HG  LYS A  31      -4.828  33.723  61.147  1.00  0.00           H  
ATOM    491 2HG  LYS A  31      -3.749  33.500  62.544  1.00  0.00           H  
ATOM    492 1HD  LYS A  31      -2.097  34.989  61.526  1.00  0.00           H  
ATOM    493 2HD  LYS A  31      -3.140  35.188  60.099  1.00  0.00           H  
ATOM    494 1HE  LYS A  31      -4.842  36.266  61.400  1.00  0.00           H  
ATOM    495 2HE  LYS A  31      -4.001  35.881  62.918  1.00  0.00           H  
ATOM    496 1HZ  LYS A  31      -3.664  38.168  62.270  1.00  0.00           H  
ATOM    497 2HZ  LYS A  31      -2.228  37.355  62.234  1.00  0.00           H  
ATOM    498 3HZ  LYS A  31      -3.010  37.712  60.827  1.00  0.00           H  
ATOM    499  N   PRO A  32      -3.903  29.174  59.513  1.00  0.00           N  
ATOM    500  CA  PRO A  32      -3.476  28.033  58.697  1.00  0.00           C  
ATOM    501  C   PRO A  32      -2.829  28.293  57.336  1.00  0.00           C  
ATOM    502  O   PRO A  32      -2.068  27.463  56.848  1.00  0.00           O  
ATOM    503  CB  PRO A  32      -4.778  27.236  58.520  1.00  0.00           C  
ATOM    504  CG  PRO A  32      -5.609  27.597  59.720  1.00  0.00           C  
ATOM    505  CD  PRO A  32      -5.343  29.057  59.848  1.00  0.00           C  
ATOM    506  HA  PRO A  32      -2.682  27.440  59.175  1.00  0.00           H  
ATOM    507 1HB  PRO A  32      -5.291  27.505  57.584  1.00  0.00           H  
ATOM    508 2HB  PRO A  32      -4.585  26.154  58.479  1.00  0.00           H  
ATOM    509 1HG  PRO A  32      -6.672  27.371  59.551  1.00  0.00           H  
ATOM    510 2HG  PRO A  32      -5.294  27.028  60.607  1.00  0.00           H  
ATOM    511 1HD  PRO A  32      -5.963  29.653  59.163  1.00  0.00           H  
ATOM    512 2HD  PRO A  32      -5.543  29.427  60.865  1.00  0.00           H  
ATOM    513  N   TYR A  33      -3.124  29.429  56.720  1.00  0.00           N  
ATOM    514  CA  TYR A  33      -2.596  29.713  55.389  1.00  0.00           C  
ATOM    515  C   TYR A  33      -1.473  30.736  55.361  1.00  0.00           C  
ATOM    516  O   TYR A  33      -1.579  31.801  55.944  1.00  0.00           O  
ATOM    517  CB  TYR A  33      -3.728  30.188  54.476  1.00  0.00           C  
ATOM    518  CG  TYR A  33      -4.955  29.304  54.510  1.00  0.00           C  
ATOM    519  CD1 TYR A  33      -5.975  29.533  55.423  1.00  0.00           C  
ATOM    520  CD2 TYR A  33      -5.092  28.243  53.627  1.00  0.00           C  
ATOM    521  CE1 TYR A  33      -7.098  28.729  55.457  1.00  0.00           C  
ATOM    522  CE2 TYR A  33      -6.210  27.432  53.653  1.00  0.00           C  
ATOM    523  CZ  TYR A  33      -7.211  27.678  54.571  1.00  0.00           C  
ATOM    524  OH  TYR A  33      -8.326  26.873  54.601  1.00  0.00           O  
ATOM    525  H   TYR A  33      -3.720  30.110  57.168  1.00  0.00           H  
ATOM    526  HA  TYR A  33      -2.153  28.810  54.964  1.00  0.00           H  
ATOM    527 1HB  TYR A  33      -4.000  31.197  54.796  1.00  0.00           H  
ATOM    528 2HB  TYR A  33      -3.333  30.221  53.461  1.00  0.00           H  
ATOM    529  HD1 TYR A  33      -5.879  30.365  56.121  1.00  0.00           H  
ATOM    530  HD2 TYR A  33      -4.297  28.054  52.906  1.00  0.00           H  
ATOM    531  HE1 TYR A  33      -7.890  28.920  56.181  1.00  0.00           H  
ATOM    532  HE2 TYR A  33      -6.297  26.601  52.952  1.00  0.00           H  
ATOM    533  HH  TYR A  33      -8.304  26.176  53.941  1.00  0.00           H  
ATOM    534  N   LYS A  34      -0.385  30.394  54.684  1.00  0.00           N  
ATOM    535  CA  LYS A  34       0.776  31.268  54.611  1.00  0.00           C  
ATOM    536  C   LYS A  34       1.083  31.717  53.185  1.00  0.00           C  
ATOM    537  O   LYS A  34       1.006  30.923  52.244  1.00  0.00           O  
ATOM    538  CB  LYS A  34       1.997  30.570  55.210  1.00  0.00           C  
ATOM    539  CG  LYS A  34       1.911  30.328  56.712  1.00  0.00           C  
ATOM    540  CD  LYS A  34       3.183  29.686  57.242  1.00  0.00           C  
ATOM    541  CE  LYS A  34       3.097  29.440  58.742  1.00  0.00           C  
ATOM    542  NZ  LYS A  34       4.336  28.812  59.277  1.00  0.00           N1+
ATOM    543  H   LYS A  34      -0.360  29.505  54.207  1.00  0.00           H  
ATOM    544  HA  LYS A  34       0.583  32.184  55.173  1.00  0.00           H  
ATOM    545 1HB  LYS A  34       2.103  29.614  54.694  1.00  0.00           H  
ATOM    546 2HB  LYS A  34       2.862  31.196  54.994  1.00  0.00           H  
ATOM    547 1HG  LYS A  34       1.751  31.285  57.208  1.00  0.00           H  
ATOM    548 2HG  LYS A  34       1.064  29.671  56.907  1.00  0.00           H  
ATOM    549 1HD  LYS A  34       3.337  28.739  56.726  1.00  0.00           H  
ATOM    550 2HD  LYS A  34       4.021  30.351  57.033  1.00  0.00           H  
ATOM    551 1HE  LYS A  34       2.933  30.397  59.236  1.00  0.00           H  
ATOM    552 2HE  LYS A  34       2.247  28.784  58.930  1.00  0.00           H  
ATOM    553 1HZ  LYS A  34       4.236  28.665  60.270  1.00  0.00           H  
ATOM    554 2HZ  LYS A  34       4.488  27.924  58.817  1.00  0.00           H  
ATOM    555 3HZ  LYS A  34       5.122  29.419  59.101  1.00  0.00           H  
ATOM    556  N   CYS A  35       1.421  32.995  53.030  1.00  0.00           N  
ATOM    557  CA  CYS A  35       1.754  33.553  51.723  1.00  0.00           C  
ATOM    558  C   CYS A  35       3.149  33.083  51.331  1.00  0.00           C  
ATOM    559  O   CYS A  35       4.132  33.343  52.041  1.00  0.00           O  
ATOM    560  CB  CYS A  35       1.718  35.081  51.746  1.00  0.00           C  
ATOM    561  SG  CYS A  35       2.056  35.827  50.131  1.00  0.00           S  
ATOM    562  H   CYS A  35       1.447  33.596  53.841  1.00  0.00           H  
ATOM    563  HA  CYS A  35       1.021  33.317  50.952  1.00  0.00           H  
ATOM    564 1HB  CYS A  35       0.733  35.431  52.054  1.00  0.00           H  
ATOM    565 2HB  CYS A  35       2.472  35.466  52.434  1.00  0.00           H  
ATOM    566  HG  CYS A  35       1.848  37.083  50.512  1.00  0.00           H  
ATOM    567  N   PRO A  36       3.226  32.416  50.186  1.00  0.00           N  
ATOM    568  CA  PRO A  36       4.477  31.886  49.653  1.00  0.00           C  
ATOM    569  C   PRO A  36       5.485  33.002  49.411  1.00  0.00           C  
ATOM    570  O   PRO A  36       6.697  32.786  49.487  1.00  0.00           O  
ATOM    571  CB  PRO A  36       4.065  31.185  48.353  1.00  0.00           C  
ATOM    572  CG  PRO A  36       2.621  30.867  48.545  1.00  0.00           C  
ATOM    573  CD  PRO A  36       2.064  32.011  49.349  1.00  0.00           C  
ATOM    574  HA  PRO A  36       4.975  31.195  50.350  1.00  0.00           H  
ATOM    575 1HB  PRO A  36       4.217  31.837  47.480  1.00  0.00           H  
ATOM    576 2HB  PRO A  36       4.656  30.272  48.183  1.00  0.00           H  
ATOM    577 1HG  PRO A  36       2.104  30.774  47.577  1.00  0.00           H  
ATOM    578 2HG  PRO A  36       2.491  29.911  49.071  1.00  0.00           H  
ATOM    579 1HD  PRO A  36       1.719  32.839  48.710  1.00  0.00           H  
ATOM    580 2HD  PRO A  36       1.207  31.706  49.968  1.00  0.00           H  
ATOM    581  N   GLU A  37       4.976  34.209  49.160  1.00  0.00           N  
ATOM    582  CA  GLU A  37       5.842  35.348  48.887  1.00  0.00           C  
ATOM    583  C   GLU A  37       6.374  36.115  50.093  1.00  0.00           C  
ATOM    584  O   GLU A  37       7.582  36.184  50.279  1.00  0.00           O  
ATOM    585  CB  GLU A  37       5.098  36.325  47.974  1.00  0.00           C  
ATOM    586  CG  GLU A  37       4.574  35.707  46.686  1.00  0.00           C  
ATOM    587  CD  GLU A  37       5.697  35.387  45.739  1.00  0.00           C  
ATOM    588  OE1 GLU A  37       6.794  35.829  45.975  1.00  0.00           O  
ATOM    589  OE2 GLU A  37       5.483  34.608  44.838  1.00  0.00           O1-
ATOM    590  H   GLU A  37       3.975  34.340  49.159  1.00  0.00           H  
ATOM    591  HA  GLU A  37       6.753  35.010  48.392  1.00  0.00           H  
ATOM    592 1HB  GLU A  37       4.262  36.725  48.549  1.00  0.00           H  
ATOM    593 2HB  GLU A  37       5.793  37.131  47.735  1.00  0.00           H  
ATOM    594 1HG  GLU A  37       3.970  34.815  46.847  1.00  0.00           H  
ATOM    595 2HG  GLU A  37       3.952  36.493  46.259  1.00  0.00           H  
ATOM    596  N   CYS A  38       5.495  36.687  50.909  1.00  0.00           N  
ATOM    597  CA  CYS A  38       5.947  37.463  52.062  1.00  0.00           C  
ATOM    598  C   CYS A  38       5.960  36.716  53.397  1.00  0.00           C  
ATOM    599  O   CYS A  38       6.386  37.276  54.411  1.00  0.00           O  
ATOM    600  CB  CYS A  38       5.107  38.728  52.213  1.00  0.00           C  
ATOM    601  SG  CYS A  38       3.395  38.378  52.670  1.00  0.00           S  
ATOM    602  H   CYS A  38       4.504  36.589  50.739  1.00  0.00           H  
ATOM    603  HA  CYS A  38       6.937  37.897  51.931  1.00  0.00           H  
ATOM    604 1HB  CYS A  38       5.521  39.365  52.993  1.00  0.00           H  
ATOM    605 2HB  CYS A  38       5.079  39.276  51.271  1.00  0.00           H  
ATOM    606  HG  CYS A  38       3.000  39.646  52.708  1.00  0.00           H  
ATOM    607  N   GLY A  39       5.490  35.471  53.399  1.00  0.00           N  
ATOM    608  CA  GLY A  39       5.448  34.637  54.606  1.00  0.00           C  
ATOM    609  C   GLY A  39       4.392  35.015  55.653  1.00  0.00           C  
ATOM    610  O   GLY A  39       4.319  34.391  56.710  1.00  0.00           O  
ATOM    611  H   GLY A  39       5.152  35.090  52.526  1.00  0.00           H  
ATOM    612 1HA  GLY A  39       5.243  33.605  54.321  1.00  0.00           H  
ATOM    613 2HA  GLY A  39       6.413  34.690  55.110  1.00  0.00           H  
ATOM    614  N   LYS A  40       3.561  36.013  55.367  1.00  0.00           N  
ATOM    615  CA  LYS A  40       2.520  36.403  56.311  1.00  0.00           C  
ATOM    616  C   LYS A  40       1.450  35.321  56.357  1.00  0.00           C  
ATOM    617  O   LYS A  40       1.131  34.715  55.334  1.00  0.00           O  
ATOM    618  CB  LYS A  40       1.905  37.748  55.927  1.00  0.00           C  
ATOM    619  CG  LYS A  40       0.786  38.217  56.850  1.00  0.00           C  
ATOM    620  CD  LYS A  40       0.283  39.597  56.455  1.00  0.00           C  
ATOM    621  CE  LYS A  40      -0.864  40.045  57.348  1.00  0.00           C  
ATOM    622  NZ  LYS A  40      -1.352  41.403  56.987  1.00  0.00           N1+
ATOM    623  H   LYS A  40       3.640  36.511  54.492  1.00  0.00           H  
ATOM    624  HA  LYS A  40       2.946  36.494  57.311  1.00  0.00           H  
ATOM    625 1HB  LYS A  40       2.711  38.483  55.935  1.00  0.00           H  
ATOM    626 2HB  LYS A  40       1.519  37.648  54.914  1.00  0.00           H  
ATOM    627 1HG  LYS A  40      -0.034  37.500  56.789  1.00  0.00           H  
ATOM    628 2HG  LYS A  40       1.169  38.246  57.869  1.00  0.00           H  
ATOM    629 1HD  LYS A  40       1.110  40.306  56.541  1.00  0.00           H  
ATOM    630 2HD  LYS A  40      -0.056  39.562  55.419  1.00  0.00           H  
ATOM    631 1HE  LYS A  40      -1.677  39.328  57.246  1.00  0.00           H  
ATOM    632 2HE  LYS A  40      -0.512  40.050  58.379  1.00  0.00           H  
ATOM    633 1HZ  LYS A  40      -2.111  41.663  57.600  1.00  0.00           H  
ATOM    634 2HZ  LYS A  40      -0.599  42.069  57.081  1.00  0.00           H  
ATOM    635 3HZ  LYS A  40      -1.679  41.400  56.031  1.00  0.00           H  
ATOM    636  N   SER A  41       0.897  35.089  57.545  1.00  0.00           N  
ATOM    637  CA  SER A  41      -0.129  34.073  57.741  1.00  0.00           C  
ATOM    638  C   SER A  41      -1.530  34.676  57.746  1.00  0.00           C  
ATOM    639  O   SER A  41      -1.717  35.824  58.140  1.00  0.00           O  
ATOM    640  CB  SER A  41       0.123  33.321  59.032  1.00  0.00           C  
ATOM    641  OG  SER A  41       0.080  34.167  60.149  1.00  0.00           O  
ATOM    642  H   SER A  41       1.202  35.639  58.336  1.00  0.00           H  
ATOM    643  HA  SER A  41      -0.086  33.267  57.006  1.00  0.00           H  
ATOM    644 1HB  SER A  41      -0.639  32.550  59.143  1.00  0.00           H  
ATOM    645 2HB  SER A  41       1.106  32.856  58.978  1.00  0.00           H  
ATOM    646  HG  SER A  41       0.244  33.653  60.944  1.00  0.00           H  
ATOM    647  N   PHE A  42      -2.509  33.880  57.327  1.00  0.00           N  
ATOM    648  CA  PHE A  42      -3.888  34.327  57.242  1.00  0.00           C  
ATOM    649  C   PHE A  42      -4.839  33.288  57.822  1.00  0.00           C  
ATOM    650  O   PHE A  42      -4.577  32.077  57.768  1.00  0.00           O  
ATOM    651  CB  PHE A  42      -4.264  34.600  55.780  1.00  0.00           C  
ATOM    652  CG  PHE A  42      -3.492  35.721  55.157  1.00  0.00           C  
ATOM    653  CD1 PHE A  42      -2.304  35.470  54.477  1.00  0.00           C  
ATOM    654  CD2 PHE A  42      -3.930  37.035  55.280  1.00  0.00           C  
ATOM    655  CE1 PHE A  42      -1.551  36.517  53.929  1.00  0.00           C  
ATOM    656  CE2 PHE A  42      -3.188  38.096  54.736  1.00  0.00           C  
ATOM    657  CZ  PHE A  42      -1.996  37.832  54.063  1.00  0.00           C  
ATOM    658  H   PHE A  42      -2.282  32.933  57.059  1.00  0.00           H  
ATOM    659  HA  PHE A  42      -4.020  35.234  57.833  1.00  0.00           H  
ATOM    660 1HB  PHE A  42      -4.076  33.715  55.172  1.00  0.00           H  
ATOM    661 2HB  PHE A  42      -5.318  34.871  55.708  1.00  0.00           H  
ATOM    662  HD1 PHE A  42      -1.957  34.442  54.371  1.00  0.00           H  
ATOM    663  HD2 PHE A  42      -4.864  37.239  55.808  1.00  0.00           H  
ATOM    664  HE1 PHE A  42      -0.623  36.301  53.402  1.00  0.00           H  
ATOM    665  HE2 PHE A  42      -3.539  39.122  54.841  1.00  0.00           H  
ATOM    666  HZ  PHE A  42      -1.411  38.650  53.642  1.00  0.00           H  
ATOM    667  N   SER A  43      -5.966  33.778  58.331  1.00  0.00           N  
ATOM    668  CA  SER A  43      -6.985  32.923  58.929  1.00  0.00           C  
ATOM    669  C   SER A  43      -7.785  32.160  57.890  1.00  0.00           C  
ATOM    670  O   SER A  43      -8.322  31.089  58.183  1.00  0.00           O  
ATOM    671  CB  SER A  43      -7.944  33.761  59.794  1.00  0.00           C  
ATOM    672  OG  SER A  43      -8.709  34.696  59.035  1.00  0.00           O  
ATOM    673  H   SER A  43      -6.116  34.776  58.300  1.00  0.00           H  
ATOM    674  HA  SER A  43      -6.584  32.217  59.658  1.00  0.00           H  
ATOM    675 1HB  SER A  43      -8.630  33.087  60.306  1.00  0.00           H  
ATOM    676 2HB  SER A  43      -7.360  34.310  60.531  1.00  0.00           H  
ATOM    677  HG  SER A  43      -8.242  34.905  58.222  1.00  0.00           H  
ATOM    678  N   GLN A  44      -7.845  32.697  56.672  1.00  0.00           N  
ATOM    679  CA  GLN A  44      -8.634  32.079  55.616  1.00  0.00           C  
ATOM    680  C   GLN A  44      -7.949  31.963  54.256  1.00  0.00           C  
ATOM    681  O   GLN A  44      -7.102  32.781  53.909  1.00  0.00           O  
ATOM    682  CB  GLN A  44      -9.939  32.862  55.443  1.00  0.00           C  
ATOM    683  CG  GLN A  44     -10.868  32.801  56.644  1.00  0.00           C  
ATOM    684  CD  GLN A  44     -12.169  33.544  56.409  1.00  0.00           C  
ATOM    685  NE2 GLN A  44     -12.359  34.643  57.129  1.00  0.00           N  
ATOM    686  OE1 GLN A  44     -12.991  33.136  55.586  1.00  0.00           O  
ATOM    687  H   GLN A  44      -7.336  33.546  56.471  1.00  0.00           H  
ATOM    688  HA  GLN A  44      -8.855  31.045  55.883  1.00  0.00           H  
ATOM    689 1HB  GLN A  44      -9.660  33.897  55.244  1.00  0.00           H  
ATOM    690 2HB  GLN A  44     -10.442  32.447  54.569  1.00  0.00           H  
ATOM    691 1HG  GLN A  44     -11.102  31.872  57.162  1.00  0.00           H  
ATOM    692 2HG  GLN A  44     -10.228  33.417  57.278  1.00  0.00           H  
ATOM    693 1HE2 GLN A  44     -13.198  35.177  57.017  1.00  0.00           H  
ATOM    694 2HE2 GLN A  44     -11.663  34.941  57.784  1.00  0.00           H  
ATOM    695  N   SER A  45      -8.358  30.943  53.497  1.00  0.00           N  
ATOM    696  CA  SER A  45      -7.825  30.656  52.164  1.00  0.00           C  
ATOM    697  C   SER A  45      -8.215  31.686  51.119  1.00  0.00           C  
ATOM    698  O   SER A  45      -7.410  32.041  50.257  1.00  0.00           O  
ATOM    699  CB  SER A  45      -8.301  29.284  51.682  1.00  0.00           C  
ATOM    700  OG  SER A  45      -9.695  29.307  51.411  1.00  0.00           O  
ATOM    701  H   SER A  45      -9.079  30.346  53.877  1.00  0.00           H  
ATOM    702  HA  SER A  45      -6.739  30.547  52.146  1.00  0.00           H  
ATOM    703 1HB  SER A  45      -7.755  29.023  50.776  1.00  0.00           H  
ATOM    704 2HB  SER A  45      -8.090  28.548  52.457  1.00  0.00           H  
ATOM    705  HG  SER A  45     -10.179  29.432  52.231  1.00  0.00           H  
ATOM    706  N   GLY A  46      -9.474  32.107  51.137  1.00  0.00           N  
ATOM    707  CA  GLY A  46      -9.931  33.106  50.172  1.00  0.00           C  
ATOM    708  C   GLY A  46      -9.222  34.449  50.374  1.00  0.00           C  
ATOM    709  O   GLY A  46      -8.893  35.136  49.406  1.00  0.00           O  
ATOM    710  H   GLY A  46     -10.129  31.745  51.816  1.00  0.00           H  
ATOM    711 1HA  GLY A  46      -9.724  32.746  49.164  1.00  0.00           H  
ATOM    712 2HA  GLY A  46     -11.004  33.251  50.292  1.00  0.00           H  
ATOM    713  N   ASP A  47      -8.938  34.791  51.629  1.00  0.00           N  
ATOM    714  CA  ASP A  47      -8.249  36.041  51.925  1.00  0.00           C  
ATOM    715  C   ASP A  47      -6.776  35.945  51.517  1.00  0.00           C  
ATOM    716  O   ASP A  47      -6.145  36.950  51.180  1.00  0.00           O  
ATOM    717  CB  ASP A  47      -8.373  36.386  53.411  1.00  0.00           C  
ATOM    718  CG  ASP A  47      -9.757  36.854  53.835  1.00  0.00           C  
ATOM    719  OD1 ASP A  47     -10.553  37.153  52.976  1.00  0.00           O  
ATOM    720  OD2 ASP A  47     -10.064  36.760  55.000  1.00  0.00           O1-
ATOM    721  H   ASP A  47      -9.201  34.183  52.390  1.00  0.00           H  
ATOM    722  HA  ASP A  47      -8.690  36.852  51.343  1.00  0.00           H  
ATOM    723 1HB  ASP A  47      -8.043  35.584  54.072  1.00  0.00           H  
ATOM    724 2HB  ASP A  47      -7.673  37.221  53.472  1.00  0.00           H  
ATOM    725  N   LEU A  48      -6.231  34.731  51.535  1.00  0.00           N  
ATOM    726  CA  LEU A  48      -4.850  34.536  51.108  1.00  0.00           C  
ATOM    727  C   LEU A  48      -4.802  34.736  49.591  1.00  0.00           C  
ATOM    728  O   LEU A  48      -3.892  35.375  49.064  1.00  0.00           O  
ATOM    729  CB  LEU A  48      -4.364  33.124  51.452  1.00  0.00           C  
ATOM    730  CG  LEU A  48      -3.044  32.718  50.785  1.00  0.00           C  
ATOM    731  CD1 LEU A  48      -1.943  33.732  51.096  1.00  0.00           C  
ATOM    732  CD2 LEU A  48      -2.642  31.327  51.248  1.00  0.00           C  
ATOM    733  H   LEU A  48      -6.768  33.932  51.841  1.00  0.00           H  
ATOM    734  HA  LEU A  48      -4.213  35.283  51.578  1.00  0.00           H  
ATOM    735 1HB  LEU A  48      -4.223  33.242  52.526  1.00  0.00           H  
ATOM    736 2HB  LEU A  48      -5.136  32.376  51.267  1.00  0.00           H  
ATOM    737  HG  LEU A  48      -3.225  32.672  49.710  1.00  0.00           H  
ATOM    738 1HD1 LEU A  48      -1.018  33.423  50.612  1.00  0.00           H  
ATOM    739 2HD1 LEU A  48      -2.238  34.713  50.723  1.00  0.00           H  
ATOM    740 3HD1 LEU A  48      -1.791  33.784  52.173  1.00  0.00           H  
ATOM    741 1HD2 LEU A  48      -1.704  31.043  50.771  1.00  0.00           H  
ATOM    742 2HD2 LEU A  48      -2.515  31.327  52.331  1.00  0.00           H  
ATOM    743 3HD2 LEU A  48      -3.419  30.614  50.974  1.00  0.00           H  
ATOM    744  N   ARG A  49      -5.811  34.213  48.899  1.00  0.00           N  
ATOM    745  CA  ARG A  49      -5.895  34.325  47.447  1.00  0.00           C  
ATOM    746  C   ARG A  49      -5.911  35.774  46.977  1.00  0.00           C  
ATOM    747  O   ARG A  49      -5.174  36.144  46.071  1.00  0.00           O  
ATOM    748  CB  ARG A  49      -7.084  33.556  46.888  1.00  0.00           C  
ATOM    749  CG  ARG A  49      -6.930  32.044  46.903  1.00  0.00           C  
ATOM    750  CD  ARG A  49      -8.121  31.302  46.413  1.00  0.00           C  
ATOM    751  NE  ARG A  49      -7.969  29.855  46.406  1.00  0.00           N  
ATOM    752  CZ  ARG A  49      -8.925  28.988  46.022  1.00  0.00           C  
ATOM    753  NH1 ARG A  49     -10.113  29.410  45.651  1.00  0.00           N1+
ATOM    754  NH2 ARG A  49      -8.646  27.697  46.052  1.00  0.00           N  
ATOM    755  H   ARG A  49      -6.539  33.724  49.398  1.00  0.00           H  
ATOM    756  HA  ARG A  49      -5.015  33.874  46.989  1.00  0.00           H  
ATOM    757 1HB  ARG A  49      -7.952  33.836  47.484  1.00  0.00           H  
ATOM    758 2HB  ARG A  49      -7.225  33.891  45.860  1.00  0.00           H  
ATOM    759 1HG  ARG A  49      -6.083  31.774  46.272  1.00  0.00           H  
ATOM    760 2HG  ARG A  49      -6.735  31.726  47.929  1.00  0.00           H  
ATOM    761 1HD  ARG A  49      -8.971  31.538  47.051  1.00  0.00           H  
ATOM    762 2HD  ARG A  49      -8.335  31.613  45.391  1.00  0.00           H  
ATOM    763  HE  ARG A  49      -7.173  29.291  46.669  1.00  0.00           H  
ATOM    764 1HH1 ARG A  49     -10.317  30.400  45.650  1.00  0.00           H  
ATOM    765 2HH1 ARG A  49     -10.817  28.744  45.367  1.00  0.00           H  
ATOM    766 1HH2 ARG A  49      -7.733  27.388  46.357  1.00  0.00           H  
ATOM    767 2HH2 ARG A  49      -9.344  27.026  45.771  1.00  0.00           H  
ATOM    768  N   ARG A  50      -6.729  36.602  47.619  1.00  0.00           N  
ATOM    769  CA  ARG A  50      -6.788  37.997  47.223  1.00  0.00           C  
ATOM    770  C   ARG A  50      -5.547  38.751  47.682  1.00  0.00           C  
ATOM    771  O   ARG A  50      -5.055  39.637  46.990  1.00  0.00           O  
ATOM    772  CB  ARG A  50      -8.066  38.671  47.700  1.00  0.00           C  
ATOM    773  CG  ARG A  50      -9.335  38.204  47.005  1.00  0.00           C  
ATOM    774  CD  ARG A  50     -10.580  38.828  47.519  1.00  0.00           C  
ATOM    775  NE  ARG A  50     -11.799  38.365  46.874  1.00  0.00           N  
ATOM    776  CZ  ARG A  50     -13.045  38.671  47.283  1.00  0.00           C  
ATOM    777  NH1 ARG A  50     -13.245  39.406  48.353  1.00  0.00           N1+
ATOM    778  NH2 ARG A  50     -14.065  38.190  46.591  1.00  0.00           N  
ATOM    779  H   ARG A  50      -7.312  36.281  48.380  1.00  0.00           H  
ATOM    780  HA  ARG A  50      -6.812  38.070  46.135  1.00  0.00           H  
ATOM    781 1HB  ARG A  50      -8.150  38.478  48.768  1.00  0.00           H  
ATOM    782 2HB  ARG A  50      -7.941  39.742  47.535  1.00  0.00           H  
ATOM    783 1HG  ARG A  50      -9.255  38.439  45.943  1.00  0.00           H  
ATOM    784 2HG  ARG A  50      -9.422  37.124  47.133  1.00  0.00           H  
ATOM    785 1HD  ARG A  50     -10.672  38.612  48.582  1.00  0.00           H  
ATOM    786 2HD  ARG A  50     -10.522  39.906  47.372  1.00  0.00           H  
ATOM    787  HE  ARG A  50     -11.912  37.773  46.062  1.00  0.00           H  
ATOM    788 1HH1 ARG A  50     -12.456  39.750  48.881  1.00  0.00           H  
ATOM    789 2HH1 ARG A  50     -14.188  39.623  48.643  1.00  0.00           H  
ATOM    790 1HH2 ARG A  50     -13.892  37.611  45.780  1.00  0.00           H  
ATOM    791 2HH2 ARG A  50     -15.008  38.403  46.876  1.00  0.00           H  
ATOM    792  N   HIS A  51      -4.983  38.337  48.809  1.00  0.00           N  
ATOM    793  CA  HIS A  51      -3.783  38.983  49.301  1.00  0.00           C  
ATOM    794  C   HIS A  51      -2.633  38.807  48.312  1.00  0.00           C  
ATOM    795  O   HIS A  51      -1.843  39.735  48.093  1.00  0.00           O  
ATOM    796  CB  HIS A  51      -3.341  38.403  50.642  1.00  0.00           C  
ATOM    797  CG  HIS A  51      -1.989  38.887  51.061  1.00  0.00           C  
ATOM    798  CD2 HIS A  51      -0.771  38.301  50.989  1.00  0.00           C  
ATOM    799  ND1 HIS A  51      -1.770  40.170  51.525  1.00  0.00           N  
ATOM    800  CE1 HIS A  51      -0.478  40.353  51.712  1.00  0.00           C  
ATOM    801  NE2 HIS A  51       0.152  39.234  51.395  1.00  0.00           N  
ATOM    802  H   HIS A  51      -5.380  37.571  49.334  1.00  0.00           H  
ATOM    803  HA  HIS A  51      -3.956  40.052  49.396  1.00  0.00           H  
ATOM    804 1HB  HIS A  51      -4.044  38.691  51.425  1.00  0.00           H  
ATOM    805 2HB  HIS A  51      -3.290  37.315  50.584  1.00  0.00           H  
ATOM    806  HD2 HIS A  51      -0.443  37.306  50.683  1.00  0.00           H  
ATOM    807  HE1 HIS A  51      -0.099  41.309  52.074  1.00  0.00           H  
ATOM    808  HE2 HIS A  51       1.148  39.080  51.442  1.00  0.00           H  
ATOM    809  N   GLN A  52      -2.515  37.606  47.751  1.00  0.00           N  
ATOM    810  CA  GLN A  52      -1.430  37.320  46.814  1.00  0.00           C  
ATOM    811  C   GLN A  52      -1.406  38.249  45.612  1.00  0.00           C  
ATOM    812  O   GLN A  52      -0.326  38.566  45.106  1.00  0.00           O  
ATOM    813  CB  GLN A  52      -1.528  35.873  46.324  1.00  0.00           C  
ATOM    814  CG  GLN A  52      -1.081  34.839  47.341  1.00  0.00           C  
ATOM    815  CD  GLN A  52      -1.289  33.417  46.853  1.00  0.00           C  
ATOM    816  NE2 GLN A  52      -0.971  32.449  47.703  1.00  0.00           N  
ATOM    817  OE1 GLN A  52      -1.734  33.193  45.724  1.00  0.00           O  
ATOM    818  H   GLN A  52      -3.180  36.879  47.969  1.00  0.00           H  
ATOM    819  HA  GLN A  52      -0.470  37.471  47.310  1.00  0.00           H  
ATOM    820 1HB  GLN A  52      -2.572  35.702  46.058  1.00  0.00           H  
ATOM    821 2HB  GLN A  52      -0.910  35.801  45.429  1.00  0.00           H  
ATOM    822 1HG  GLN A  52      -0.112  34.883  47.841  1.00  0.00           H  
ATOM    823 2HG  GLN A  52      -1.868  35.075  48.059  1.00  0.00           H  
ATOM    824 1HE2 GLN A  52      -1.087  31.491  47.436  1.00  0.00           H  
ATOM    825 2HE2 GLN A  52      -0.614  32.673  48.610  1.00  0.00           H  
ATOM    826  N   ARG A  53      -2.583  38.735  45.207  1.00  0.00           N  
ATOM    827  CA  ARG A  53      -2.683  39.665  44.078  1.00  0.00           C  
ATOM    828  C   ARG A  53      -1.945  40.989  44.302  1.00  0.00           C  
ATOM    829  O   ARG A  53      -1.560  41.668  43.348  1.00  0.00           O  
ATOM    830  CB  ARG A  53      -4.137  39.943  43.741  1.00  0.00           C  
ATOM    831  CG  ARG A  53      -4.837  38.723  43.208  1.00  0.00           C  
ATOM    832  CD  ARG A  53      -6.313  38.980  42.971  1.00  0.00           C  
ATOM    833  NE  ARG A  53      -6.941  37.715  42.633  1.00  0.00           N  
ATOM    834  CZ  ARG A  53      -8.246  37.476  42.670  1.00  0.00           C  
ATOM    835  NH1 ARG A  53      -9.102  38.429  43.010  1.00  0.00           N1+
ATOM    836  NH2 ARG A  53      -8.672  36.241  42.454  1.00  0.00           N  
ATOM    837  H   ARG A  53      -3.426  38.454  45.689  1.00  0.00           H  
ATOM    838  HA  ARG A  53      -2.212  39.227  43.198  1.00  0.00           H  
ATOM    839 1HB  ARG A  53      -4.615  40.291  44.654  1.00  0.00           H  
ATOM    840 2HB  ARG A  53      -4.143  40.742  43.000  1.00  0.00           H  
ATOM    841 1HG  ARG A  53      -4.368  38.436  42.266  1.00  0.00           H  
ATOM    842 2HG  ARG A  53      -4.726  37.914  43.931  1.00  0.00           H  
ATOM    843 1HD  ARG A  53      -6.749  39.397  43.878  1.00  0.00           H  
ATOM    844 2HD  ARG A  53      -6.421  39.694  42.155  1.00  0.00           H  
ATOM    845  HE  ARG A  53      -6.520  36.848  42.329  1.00  0.00           H  
ATOM    846 1HH1 ARG A  53      -8.762  39.351  43.246  1.00  0.00           H  
ATOM    847 2HH1 ARG A  53     -10.092  38.229  43.033  1.00  0.00           H  
ATOM    848 1HH2 ARG A  53      -8.005  35.504  42.266  1.00  0.00           H  
ATOM    849 2HH2 ARG A  53      -9.661  36.041  42.478  1.00  0.00           H  
ATOM    850  N   THR A  54      -1.726  41.334  45.569  1.00  0.00           N  
ATOM    851  CA  THR A  54      -1.015  42.558  45.915  1.00  0.00           C  
ATOM    852  C   THR A  54       0.466  42.415  45.516  1.00  0.00           C  
ATOM    853  O   THR A  54       1.182  43.414  45.341  1.00  0.00           O  
ATOM    854  CB  THR A  54      -1.129  42.875  47.439  1.00  0.00           C  
ATOM    855  CG2 THR A  54      -2.592  42.919  47.867  1.00  0.00           C  
ATOM    856  OG1 THR A  54      -0.456  41.867  48.204  1.00  0.00           O  
ATOM    857  H   THR A  54      -2.059  40.734  46.308  1.00  0.00           H  
ATOM    858  HA  THR A  54      -1.428  43.396  45.351  1.00  0.00           H  
ATOM    859  HB  THR A  54      -0.665  43.840  47.636  1.00  0.00           H  
ATOM    860  HG1 THR A  54      -0.474  41.036  47.723  1.00  0.00           H  
ATOM    861 1HG2 THR A  54      -2.651  43.142  48.932  1.00  0.00           H  
ATOM    862 2HG2 THR A  54      -3.111  43.694  47.305  1.00  0.00           H  
ATOM    863 3HG2 THR A  54      -3.056  41.954  47.672  1.00  0.00           H  
ATOM    864  N   HIS A  55       0.912  41.166  45.399  1.00  0.00           N  
ATOM    865  CA  HIS A  55       2.286  40.864  45.025  1.00  0.00           C  
ATOM    866  C   HIS A  55       2.434  40.752  43.523  1.00  0.00           C  
ATOM    867  O   HIS A  55       3.391  41.284  42.938  1.00  0.00           O  
ATOM    868  CB  HIS A  55       2.760  39.570  45.693  1.00  0.00           C  
ATOM    869  CG  HIS A  55       2.847  39.659  47.184  1.00  0.00           C  
ATOM    870  CD2 HIS A  55       2.174  39.003  48.159  1.00  0.00           C  
ATOM    871  ND1 HIS A  55       3.719  40.512  47.829  1.00  0.00           N  
ATOM    872  CE1 HIS A  55       3.576  40.376  49.137  1.00  0.00           C  
ATOM    873  NE2 HIS A  55       2.646  39.467  49.362  1.00  0.00           N  
ATOM    874  H   HIS A  55       0.273  40.405  45.578  1.00  0.00           H  
ATOM    875  HA  HIS A  55       2.938  41.679  45.341  1.00  0.00           H  
ATOM    876 1HB  HIS A  55       2.067  38.756  45.470  1.00  0.00           H  
ATOM    877 2HB  HIS A  55       3.756  39.306  45.337  1.00  0.00           H  
ATOM    878  HD1 HIS A  55       4.310  41.193  47.394  1.00  0.00           H  
ATOM    879  HD2 HIS A  55       1.394  38.241  48.136  1.00  0.00           H  
ATOM    880  HE1 HIS A  55       4.179  40.970  49.824  1.00  0.00           H  
ATOM    881  N   THR A  56       1.491  40.041  42.908  1.00  0.00           N  
ATOM    882  CA  THR A  56       1.518  39.784  41.471  1.00  0.00           C  
ATOM    883  C   THR A  56       1.024  40.911  40.585  1.00  0.00           C  
ATOM    884  O   THR A  56       1.412  40.986  39.423  1.00  0.00           O  
ATOM    885  CB  THR A  56       0.690  38.530  41.136  1.00  0.00           C  
ATOM    886  CG2 THR A  56       1.251  37.312  41.854  1.00  0.00           C  
ATOM    887  OG1 THR A  56      -0.671  38.732  41.537  1.00  0.00           O  
ATOM    888  H   THR A  56       0.732  39.668  43.461  1.00  0.00           H  
ATOM    889  HA  THR A  56       2.547  39.636  41.141  1.00  0.00           H  
ATOM    890  HB  THR A  56       0.722  38.364  40.060  1.00  0.00           H  
ATOM    891  HG1 THR A  56      -1.185  37.948  41.328  1.00  0.00           H  
ATOM    892 1HG2 THR A  56       0.654  36.436  41.605  1.00  0.00           H  
ATOM    893 2HG2 THR A  56       2.283  37.150  41.542  1.00  0.00           H  
ATOM    894 3HG2 THR A  56       1.220  37.479  42.931  1.00  0.00           H  
ATOM    895  N   GLY A  57       0.176  41.779  41.133  1.00  0.00           N  
ATOM    896  CA  GLY A  57      -0.368  42.888  40.358  1.00  0.00           C  
ATOM    897  C   GLY A  57      -1.513  42.449  39.468  1.00  0.00           C  
ATOM    898  O   GLY A  57      -1.913  43.148  38.533  1.00  0.00           O  
ATOM    899  H   GLY A  57      -0.098  41.674  42.099  1.00  0.00           H  
ATOM    900 1HA  GLY A  57      -0.733  43.654  41.041  1.00  0.00           H  
ATOM    901 2HA  GLY A  57       0.421  43.305  39.732  1.00  0.00           H  
ATOM    902  N   GLU A  58      -2.025  41.260  39.760  1.00  0.00           N  
ATOM    903  CA  GLU A  58      -3.127  40.673  39.025  1.00  0.00           C  
ATOM    904  C   GLU A  58      -4.427  41.380  39.404  1.00  0.00           C  
ATOM    905  O   GLU A  58      -4.728  41.554  40.594  1.00  0.00           O  
ATOM    906  CB  GLU A  58      -3.224  39.172  39.299  1.00  0.00           C  
ATOM    907  CG  GLU A  58      -4.302  38.455  38.499  1.00  0.00           C  
ATOM    908  CD  GLU A  58      -4.320  36.983  38.803  1.00  0.00           C  
ATOM    909  OE1 GLU A  58      -3.536  36.553  39.615  1.00  0.00           O  
ATOM    910  OE2 GLU A  58      -5.188  36.305  38.308  1.00  0.00           O1-
ATOM    911  H   GLU A  58      -1.622  40.749  40.531  1.00  0.00           H  
ATOM    912  HA  GLU A  58      -2.975  40.820  37.954  1.00  0.00           H  
ATOM    913 1HB  GLU A  58      -2.251  38.740  39.064  1.00  0.00           H  
ATOM    914 2HB  GLU A  58      -3.425  39.056  40.365  1.00  0.00           H  
ATOM    915 1HG  GLU A  58      -5.300  38.867  38.651  1.00  0.00           H  
ATOM    916 2HG  GLU A  58      -4.000  38.610  37.465  1.00  0.00           H  
ATOM    917  N   LYS A  59      -5.182  41.792  38.386  1.00  0.00           N  
ATOM    918  CA  LYS A  59      -6.455  42.491  38.571  1.00  0.00           C  
ATOM    919  C   LYS A  59      -7.479  41.939  37.584  1.00  0.00           C  
ATOM    920  O   LYS A  59      -7.668  42.478  36.490  1.00  0.00           O  
ATOM    921  CB  LYS A  59      -6.288  44.001  38.384  1.00  0.00           C  
ATOM    922  CG  LYS A  59      -5.421  44.673  39.440  1.00  0.00           C  
ATOM    923  CD  LYS A  59      -5.428  46.187  39.279  1.00  0.00           C  
ATOM    924  CE  LYS A  59      -4.611  46.864  40.370  1.00  0.00           C  
ATOM    925  NZ  LYS A  59      -4.448  48.320  40.120  1.00  0.00           N1+
ATOM    926  H   LYS A  59      -4.852  41.611  37.447  1.00  0.00           H  
ATOM    927  HA  LYS A  59      -6.830  42.312  39.579  1.00  0.00           H  
ATOM    928 1HB  LYS A  59      -5.843  44.152  37.400  1.00  0.00           H  
ATOM    929 2HB  LYS A  59      -7.287  44.437  38.401  1.00  0.00           H  
ATOM    930 1HG  LYS A  59      -5.809  44.410  40.424  1.00  0.00           H  
ATOM    931 2HG  LYS A  59      -4.402  44.303  39.340  1.00  0.00           H  
ATOM    932 1HD  LYS A  59      -5.009  46.434  38.303  1.00  0.00           H  
ATOM    933 2HD  LYS A  59      -6.460  46.535  39.331  1.00  0.00           H  
ATOM    934 1HE  LYS A  59      -5.120  46.714  41.321  1.00  0.00           H  
ATOM    935 2HE  LYS A  59      -3.631  46.388  40.406  1.00  0.00           H  
ATOM    936 1HZ  LYS A  59      -3.900  48.731  40.862  1.00  0.00           H  
ATOM    937 2HZ  LYS A  59      -3.973  48.460  39.238  1.00  0.00           H  
ATOM    938 3HZ  LYS A  59      -5.355  48.761  40.087  1.00  0.00           H  
ATOM    939  N   PRO A  60      -8.179  40.871  37.981  1.00  0.00           N  
ATOM    940  CA  PRO A  60      -9.197  40.187  37.183  1.00  0.00           C  
ATOM    941  C   PRO A  60     -10.538  40.910  36.961  1.00  0.00           C  
ATOM    942  O   PRO A  60     -11.302  40.513  36.079  1.00  0.00           O  
ATOM    943  CB  PRO A  60      -9.402  38.886  37.967  1.00  0.00           C  
ATOM    944  CG  PRO A  60      -9.028  39.235  39.366  1.00  0.00           C  
ATOM    945  CD  PRO A  60      -7.904  40.229  39.246  1.00  0.00           C  
ATOM    946  HA  PRO A  60      -8.881  40.016  36.145  1.00  0.00           H  
ATOM    947 1HB  PRO A  60     -10.444  38.539  37.906  1.00  0.00           H  
ATOM    948 2HB  PRO A  60      -8.769  38.077  37.575  1.00  0.00           H  
ATOM    949 1HG  PRO A  60      -9.882  39.667  39.912  1.00  0.00           H  
ATOM    950 2HG  PRO A  60      -8.709  38.343  39.926  1.00  0.00           H  
ATOM    951 1HD  PRO A  60      -7.902  40.957  40.070  1.00  0.00           H  
ATOM    952 2HD  PRO A  60      -6.917  39.742  39.244  1.00  0.00           H  
ATOM    953  N   TYR A  61     -10.817  41.973  37.716  1.00  0.00           N  
ATOM    954  CA  TYR A  61     -12.108  42.655  37.584  1.00  0.00           C  
ATOM    955  C   TYR A  61     -12.039  44.050  36.991  1.00  0.00           C  
ATOM    956  O   TYR A  61     -11.490  44.963  37.596  1.00  0.00           O  
ATOM    957  CB  TYR A  61     -12.788  42.733  38.954  1.00  0.00           C  
ATOM    958  CG  TYR A  61     -13.179  41.387  39.521  1.00  0.00           C  
ATOM    959  CD1 TYR A  61     -12.308  40.677  40.334  1.00  0.00           C  
ATOM    960  CD2 TYR A  61     -14.420  40.831  39.243  1.00  0.00           C  
ATOM    961  CE1 TYR A  61     -12.661  39.446  40.855  1.00  0.00           C  
ATOM    962  CE2 TYR A  61     -14.783  39.604  39.760  1.00  0.00           C  
ATOM    963  CZ  TYR A  61     -13.900  38.912  40.566  1.00  0.00           C  
ATOM    964  OH  TYR A  61     -14.258  37.688  41.081  1.00  0.00           O  
ATOM    965  H   TYR A  61     -10.143  42.318  38.382  1.00  0.00           H  
ATOM    966  HA  TYR A  61     -12.751  42.103  36.898  1.00  0.00           H  
ATOM    967 1HB  TYR A  61     -12.091  43.226  39.633  1.00  0.00           H  
ATOM    968 2HB  TYR A  61     -13.679  43.350  38.836  1.00  0.00           H  
ATOM    969  HD1 TYR A  61     -11.331  41.104  40.560  1.00  0.00           H  
ATOM    970  HD2 TYR A  61     -15.113  41.382  38.606  1.00  0.00           H  
ATOM    971  HE1 TYR A  61     -11.966  38.899  41.493  1.00  0.00           H  
ATOM    972  HE2 TYR A  61     -15.762  39.183  39.529  1.00  0.00           H  
ATOM    973  HH  TYR A  61     -15.138  37.412  40.818  1.00  0.00           H  
ATOM    974  N   LYS A  62     -12.672  44.231  35.843  1.00  0.00           N  
ATOM    975  CA  LYS A  62     -12.665  45.530  35.184  1.00  0.00           C  
ATOM    976  C   LYS A  62     -14.028  46.201  35.212  1.00  0.00           C  
ATOM    977  O   LYS A  62     -15.058  45.537  35.160  1.00  0.00           O  
ATOM    978  CB  LYS A  62     -12.190  45.386  33.737  1.00  0.00           C  
ATOM    979  CG  LYS A  62     -10.738  44.949  33.593  1.00  0.00           C  
ATOM    980  CD  LYS A  62     -10.330  44.855  32.129  1.00  0.00           C  
ATOM    981  CE  LYS A  62      -8.881  44.418  31.984  1.00  0.00           C  
ATOM    982  NZ  LYS A  62      -8.469  44.325  30.557  1.00  0.00           N1+
ATOM    983  H   LYS A  62     -13.168  43.465  35.412  1.00  0.00           H  
ATOM    984  HA  LYS A  62     -11.991  46.205  35.709  1.00  0.00           H  
ATOM    985 1HB  LYS A  62     -12.838  44.651  33.259  1.00  0.00           H  
ATOM    986 2HB  LYS A  62     -12.327  46.355  33.258  1.00  0.00           H  
ATOM    987 1HG  LYS A  62     -10.105  45.679  34.100  1.00  0.00           H  
ATOM    988 2HG  LYS A  62     -10.620  43.975  34.066  1.00  0.00           H  
ATOM    989 1HD  LYS A  62     -10.980  44.132  31.635  1.00  0.00           H  
ATOM    990 2HD  LYS A  62     -10.462  45.834  31.670  1.00  0.00           H  
ATOM    991 1HE  LYS A  62      -8.252  45.145  32.496  1.00  0.00           H  
ATOM    992 2HE  LYS A  62      -8.769  43.444  32.460  1.00  0.00           H  
ATOM    993 1HZ  LYS A  62      -7.504  44.033  30.505  1.00  0.00           H  
ATOM    994 2HZ  LYS A  62      -9.050  43.649  30.083  1.00  0.00           H  
ATOM    995 3HZ  LYS A  62      -8.570  45.227  30.118  1.00  0.00           H  
ATOM    996  N   CYS A  63     -14.015  47.522  35.295  1.00  0.00           N  
ATOM    997  CA  CYS A  63     -15.239  48.309  35.298  1.00  0.00           C  
ATOM    998  C   CYS A  63     -15.841  48.238  33.891  1.00  0.00           C  
ATOM    999  O   CYS A  63     -15.137  48.451  32.913  1.00  0.00           O  
ATOM   1000  CB  CYS A  63     -14.754  49.722  35.626  1.00  0.00           C  
ATOM   1001  SG  CYS A  63     -16.066  50.964  35.712  1.00  0.00           S  
ATOM   1002  H   CYS A  63     -13.126  47.997  35.359  1.00  0.00           H  
ATOM   1003  HA  CYS A  63     -15.950  48.003  36.066  1.00  0.00           H  
ATOM   1004 1HB  CYS A  63     -14.262  49.735  36.599  1.00  0.00           H  
ATOM   1005 2HB  CYS A  63     -14.060  50.068  34.862  1.00  0.00           H  
ATOM   1006  HG  CYS A  63     -15.270  51.987  36.001  1.00  0.00           H  
ATOM   1007  N   PRO A  64     -17.136  47.928  33.796  1.00  0.00           N  
ATOM   1008  CA  PRO A  64     -17.805  47.838  32.497  1.00  0.00           C  
ATOM   1009  C   PRO A  64     -17.868  49.171  31.774  1.00  0.00           C  
ATOM   1010  O   PRO A  64     -17.940  49.212  30.548  1.00  0.00           O  
ATOM   1011  CB  PRO A  64     -19.204  47.317  32.841  1.00  0.00           C  
ATOM   1012  CG  PRO A  64     -19.401  47.697  34.269  1.00  0.00           C  
ATOM   1013  CD  PRO A  64     -18.039  47.594  34.902  1.00  0.00           C  
ATOM   1014  HA  PRO A  64     -17.279  47.178  31.792  1.00  0.00           H  
ATOM   1015 1HB  PRO A  64     -19.973  47.772  32.198  1.00  0.00           H  
ATOM   1016 2HB  PRO A  64     -19.273  46.228  32.704  1.00  0.00           H  
ATOM   1017 1HG  PRO A  64     -19.804  48.716  34.358  1.00  0.00           H  
ATOM   1018 2HG  PRO A  64     -20.118  47.023  34.763  1.00  0.00           H  
ATOM   1019 1HD  PRO A  64     -17.913  48.299  35.737  1.00  0.00           H  
ATOM   1020 2HD  PRO A  64     -17.840  46.587  35.298  1.00  0.00           H  
ATOM   1021  N   GLU A  65     -17.848  50.255  32.539  1.00  0.00           N  
ATOM   1022  CA  GLU A  65     -17.944  51.591  31.986  1.00  0.00           C  
ATOM   1023  C   GLU A  65     -16.628  52.242  31.567  1.00  0.00           C  
ATOM   1024  O   GLU A  65     -16.529  52.767  30.448  1.00  0.00           O  
ATOM   1025  CB  GLU A  65     -18.649  52.496  32.999  1.00  0.00           C  
ATOM   1026  CG  GLU A  65     -20.106  52.139  33.254  1.00  0.00           C  
ATOM   1027  CD  GLU A  65     -20.723  53.055  34.273  1.00  0.00           C  
ATOM   1028  OE1 GLU A  65     -20.035  53.921  34.759  1.00  0.00           O  
ATOM   1029  OE2 GLU A  65     -21.911  52.966  34.482  1.00  0.00           O1-
ATOM   1030  H   GLU A  65     -17.764  50.141  33.540  1.00  0.00           H  
ATOM   1031  HA  GLU A  65     -18.518  51.567  31.060  1.00  0.00           H  
ATOM   1032 1HB  GLU A  65     -18.090  52.423  33.933  1.00  0.00           H  
ATOM   1033 2HB  GLU A  65     -18.587  53.514  32.615  1.00  0.00           H  
ATOM   1034 1HG  GLU A  65     -20.716  52.138  32.351  1.00  0.00           H  
ATOM   1035 2HG  GLU A  65     -20.056  51.128  33.658  1.00  0.00           H  
ATOM   1036  N   CYS A  66     -15.607  52.166  32.416  1.00  0.00           N  
ATOM   1037  CA  CYS A  66     -14.338  52.796  32.081  1.00  0.00           C  
ATOM   1038  C   CYS A  66     -13.148  51.847  31.922  1.00  0.00           C  
ATOM   1039  O   CYS A  66     -12.045  52.280  31.587  1.00  0.00           O  
ATOM   1040  CB  CYS A  66     -14.122  53.705  33.292  1.00  0.00           C  
ATOM   1041  SG  CYS A  66     -15.415  54.943  33.542  1.00  0.00           S  
ATOM   1042  H   CYS A  66     -15.694  51.674  33.294  1.00  0.00           H  
ATOM   1043  HA  CYS A  66     -14.382  53.405  31.178  1.00  0.00           H  
ATOM   1044 1HB  CYS A  66     -14.090  53.112  34.207  1.00  0.00           H  
ATOM   1045 2HB  CYS A  66     -13.190  54.260  33.185  1.00  0.00           H  
ATOM   1046  HG  CYS A  66     -14.878  55.490  34.627  1.00  0.00           H  
ATOM   1047  N   GLY A  67     -13.370  50.557  32.148  1.00  0.00           N  
ATOM   1048  CA  GLY A  67     -12.291  49.596  32.005  1.00  0.00           C  
ATOM   1049  C   GLY A  67     -11.233  49.570  33.099  1.00  0.00           C  
ATOM   1050  O   GLY A  67     -10.266  48.821  32.999  1.00  0.00           O  
ATOM   1051  H   GLY A  67     -14.286  50.231  32.421  1.00  0.00           H  
ATOM   1052 1HA  GLY A  67     -12.712  48.591  31.969  1.00  0.00           H  
ATOM   1053 2HA  GLY A  67     -11.756  49.799  31.077  1.00  0.00           H  
ATOM   1054  N   LYS A  68     -11.392  50.377  34.140  1.00  0.00           N  
ATOM   1055  CA  LYS A  68     -10.415  50.362  35.222  1.00  0.00           C  
ATOM   1056  C   LYS A  68     -10.451  48.996  35.910  1.00  0.00           C  
ATOM   1057  O   LYS A  68     -11.517  48.462  36.196  1.00  0.00           O  
ATOM   1058  CB  LYS A  68     -10.692  51.481  36.228  1.00  0.00           C  
ATOM   1059  CG  LYS A  68      -9.669  51.585  37.351  1.00  0.00           C  
ATOM   1060  CD  LYS A  68      -9.963  52.770  38.258  1.00  0.00           C  
ATOM   1061  CE  LYS A  68      -8.935  52.885  39.372  1.00  0.00           C  
ATOM   1062  NZ  LYS A  68      -9.207  54.042  40.267  1.00  0.00           N1+
ATOM   1063  H   LYS A  68     -12.180  51.006  34.199  1.00  0.00           H  
ATOM   1064  HA  LYS A  68      -9.413  50.503  34.816  1.00  0.00           H  
ATOM   1065 1HB  LYS A  68     -10.712  52.415  35.667  1.00  0.00           H  
ATOM   1066 2HB  LYS A  68     -11.678  51.293  36.653  1.00  0.00           H  
ATOM   1067 1HG  LYS A  68      -9.699  50.664  37.934  1.00  0.00           H  
ATOM   1068 2HG  LYS A  68      -8.680  51.703  36.907  1.00  0.00           H  
ATOM   1069 1HD  LYS A  68      -9.950  53.681  37.656  1.00  0.00           H  
ATOM   1070 2HD  LYS A  68     -10.954  52.639  38.692  1.00  0.00           H  
ATOM   1071 1HE  LYS A  68      -8.957  51.964  39.953  1.00  0.00           H  
ATOM   1072 2HE  LYS A  68      -7.950  53.002  38.918  1.00  0.00           H  
ATOM   1073 1HZ  LYS A  68      -8.504  54.081  40.991  1.00  0.00           H  
ATOM   1074 2HZ  LYS A  68      -9.185  54.896  39.728  1.00  0.00           H  
ATOM   1075 3HZ  LYS A  68     -10.119  53.932  40.690  1.00  0.00           H  
ATOM   1076  N   SER A  69      -9.272  48.436  36.152  1.00  0.00           N  
ATOM   1077  CA  SER A  69      -9.133  47.118  36.761  1.00  0.00           C  
ATOM   1078  C   SER A  69      -8.891  47.132  38.257  1.00  0.00           C  
ATOM   1079  O   SER A  69      -8.268  48.048  38.803  1.00  0.00           O  
ATOM   1080  CB  SER A  69      -8.007  46.371  36.075  1.00  0.00           C  
ATOM   1081  OG  SER A  69      -6.770  47.004  36.249  1.00  0.00           O  
ATOM   1082  H   SER A  69      -8.440  48.951  35.902  1.00  0.00           H  
ATOM   1083  HA  SER A  69      -9.986  46.463  36.574  1.00  0.00           H  
ATOM   1084 1HB  SER A  69      -7.951  45.365  36.493  1.00  0.00           H  
ATOM   1085 2HB  SER A  69      -8.226  46.308  35.010  1.00  0.00           H  
ATOM   1086  HG  SER A  69      -6.085  46.501  35.803  1.00  0.00           H  
ATOM   1087  N   PHE A  70      -9.338  46.062  38.899  1.00  0.00           N  
ATOM   1088  CA  PHE A  70      -9.196  45.918  40.342  1.00  0.00           C  
ATOM   1089  C   PHE A  70      -8.835  44.488  40.721  1.00  0.00           C  
ATOM   1090  O   PHE A  70      -9.206  43.540  40.029  1.00  0.00           O  
ATOM   1091  CB  PHE A  70     -10.484  46.341  41.051  1.00  0.00           C  
ATOM   1092  CG  PHE A  70     -10.766  47.815  40.967  1.00  0.00           C  
ATOM   1093  CD1 PHE A  70     -11.567  48.324  39.956  1.00  0.00           C  
ATOM   1094  CD2 PHE A  70     -10.231  48.693  41.896  1.00  0.00           C  
ATOM   1095  CE1 PHE A  70     -11.828  49.680  39.877  1.00  0.00           C  
ATOM   1096  CE2 PHE A  70     -10.491  50.048  41.821  1.00  0.00           C  
ATOM   1097  CZ  PHE A  70     -11.289  50.543  40.808  1.00  0.00           C  
ATOM   1098  H   PHE A  70      -9.791  45.326  38.374  1.00  0.00           H  
ATOM   1099  HA  PHE A  70      -8.380  46.548  40.699  1.00  0.00           H  
ATOM   1100 1HB  PHE A  70     -11.340  45.835  40.608  1.00  0.00           H  
ATOM   1101 2HB  PHE A  70     -10.426  46.097  42.111  1.00  0.00           H  
ATOM   1102  HD1 PHE A  70     -11.994  47.644  39.220  1.00  0.00           H  
ATOM   1103  HD2 PHE A  70      -9.599  48.304  42.693  1.00  0.00           H  
ATOM   1104  HE1 PHE A  70     -12.459  50.067  39.077  1.00  0.00           H  
ATOM   1105  HE2 PHE A  70     -10.064  50.728  42.558  1.00  0.00           H  
ATOM   1106  HZ  PHE A  70     -11.493  51.610  40.746  1.00  0.00           H  
ATOM   1107  N   SER A  71      -8.154  44.318  41.956  1.00  0.00           N  
ATOM   1108  CA  SER A  71      -7.675  42.999  42.348  1.00  0.00           C  
ATOM   1109  C   SER A  71      -8.816  42.129  42.860  1.00  0.00           C  
ATOM   1110  O   SER A  71      -8.785  40.906  42.728  1.00  0.00           O  
ATOM   1111  CB  SER A  71      -6.595  43.129  43.404  1.00  0.00           C  
ATOM   1112  OG  SER A  71      -7.088  43.670  44.598  1.00  0.00           O  
ATOM   1113  H   SER A  71      -7.973  45.106  42.559  1.00  0.00           H  
ATOM   1114  HA  SER A  71      -7.139  42.478  41.552  1.00  0.00           H  
ATOM   1115 1HB  SER A  71      -6.184  42.139  43.606  1.00  0.00           H  
ATOM   1116 2HB  SER A  71      -5.807  43.777  43.021  1.00  0.00           H  
ATOM   1117  HG  SER A  71      -6.375  43.736  45.238  1.00  0.00           H  
ATOM   1118  N   ASP A  72      -9.823  42.769  43.446  1.00  0.00           N  
ATOM   1119  CA  ASP A  72     -10.970  42.052  43.992  1.00  0.00           C  
ATOM   1120  C   ASP A  72     -12.279  42.614  43.452  1.00  0.00           C  
ATOM   1121  O   ASP A  72     -12.378  43.803  43.151  1.00  0.00           O  
ATOM   1122  CB  ASP A  72     -10.963  42.116  45.522  1.00  0.00           C  
ATOM   1123  CG  ASP A  72     -11.120  43.519  46.094  1.00  0.00           C  
ATOM   1124  OD1 ASP A  72     -12.173  44.089  45.934  1.00  0.00           O  
ATOM   1125  OD2 ASP A  72     -10.251  43.944  46.815  1.00  0.00           O1-
ATOM   1126  H   ASP A  72      -9.793  43.775  43.513  1.00  0.00           H  
ATOM   1127  HA  ASP A  72     -10.932  41.006  43.687  1.00  0.00           H  
ATOM   1128 1HB  ASP A  72     -11.689  41.451  45.988  1.00  0.00           H  
ATOM   1129 2HB  ASP A  72      -9.954  41.754  45.724  1.00  0.00           H  
ATOM   1130  N   CYS A  73     -13.282  41.750  43.332  1.00  0.00           N  
ATOM   1131  CA  CYS A  73     -14.586  42.157  42.822  1.00  0.00           C  
ATOM   1132  C   CYS A  73     -15.241  43.183  43.737  1.00  0.00           C  
ATOM   1133  O   CYS A  73     -15.939  44.085  43.275  1.00  0.00           O  
ATOM   1134  CB  CYS A  73     -15.372  40.847  42.829  1.00  0.00           C  
ATOM   1135  SG  CYS A  73     -17.030  40.966  42.112  1.00  0.00           S  
ATOM   1136  H   CYS A  73     -13.137  40.787  43.602  1.00  0.00           H  
ATOM   1137  HA  CYS A  73     -14.551  42.540  41.801  1.00  0.00           H  
ATOM   1138 1HB  CYS A  73     -14.847  40.086  42.251  1.00  0.00           H  
ATOM   1139 2HB  CYS A  73     -15.512  40.497  43.852  1.00  0.00           H  
ATOM   1140  HG  CYS A  73     -17.354  39.690  42.303  1.00  0.00           H  
ATOM   1141  N   ARG A  74     -15.012  43.039  45.038  1.00  0.00           N  
ATOM   1142  CA  ARG A  74     -15.660  43.918  45.993  1.00  0.00           C  
ATOM   1143  C   ARG A  74     -15.068  45.316  45.872  1.00  0.00           C  
ATOM   1144  O   ARG A  74     -15.738  46.301  46.171  1.00  0.00           O  
ATOM   1145  CB  ARG A  74     -15.592  43.388  47.417  1.00  0.00           C  
ATOM   1146  CG  ARG A  74     -16.452  42.163  47.685  1.00  0.00           C  
ATOM   1147  CD  ARG A  74     -16.329  41.618  49.062  1.00  0.00           C  
ATOM   1148  NE  ARG A  74     -17.128  40.430  49.313  1.00  0.00           N  
ATOM   1149  CZ  ARG A  74     -17.043  39.671  50.423  1.00  0.00           C  
ATOM   1150  NH1 ARG A  74     -16.174  39.951  51.369  1.00  0.00           N1+
ATOM   1151  NH2 ARG A  74     -17.841  38.623  50.526  1.00  0.00           N  
ATOM   1152  H   ARG A  74     -14.388  42.321  45.376  1.00  0.00           H  
ATOM   1153  HA  ARG A  74     -16.723  43.988  45.766  1.00  0.00           H  
ATOM   1154 1HB  ARG A  74     -14.549  43.145  47.617  1.00  0.00           H  
ATOM   1155 2HB  ARG A  74     -15.907  44.199  48.074  1.00  0.00           H  
ATOM   1156 1HG  ARG A  74     -17.497  42.432  47.522  1.00  0.00           H  
ATOM   1157 2HG  ARG A  74     -16.166  41.379  46.986  1.00  0.00           H  
ATOM   1158 1HD  ARG A  74     -15.288  41.357  49.248  1.00  0.00           H  
ATOM   1159 2HD  ARG A  74     -16.645  42.380  49.775  1.00  0.00           H  
ATOM   1160  HE  ARG A  74     -17.837  39.995  48.737  1.00  0.00           H  
ATOM   1161 1HH1 ARG A  74     -15.558  40.744  51.267  1.00  0.00           H  
ATOM   1162 2HH1 ARG A  74     -16.126  39.370  52.194  1.00  0.00           H  
ATOM   1163 1HH2 ARG A  74     -18.492  38.412  49.782  1.00  0.00           H  
ATOM   1164 2HH2 ARG A  74     -17.799  38.039  51.346  1.00  0.00           H  
ATOM   1165  N   ASP A  75     -13.825  45.401  45.393  1.00  0.00           N  
ATOM   1166  CA  ASP A  75     -13.155  46.686  45.227  1.00  0.00           C  
ATOM   1167  C   ASP A  75     -13.744  47.468  44.060  1.00  0.00           C  
ATOM   1168  O   ASP A  75     -13.957  48.676  44.157  1.00  0.00           O  
ATOM   1169  CB  ASP A  75     -11.652  46.483  45.020  1.00  0.00           C  
ATOM   1170  CG  ASP A  75     -10.812  47.732  45.247  1.00  0.00           C  
ATOM   1171  OD1 ASP A  75     -11.331  48.688  45.777  1.00  0.00           O  
ATOM   1172  OD2 ASP A  75      -9.624  47.674  45.034  1.00  0.00           O1-
ATOM   1173  H   ASP A  75     -13.336  44.555  45.137  1.00  0.00           H  
ATOM   1174  HA  ASP A  75     -13.303  47.297  46.118  1.00  0.00           H  
ATOM   1175 1HB  ASP A  75     -11.240  45.659  45.603  1.00  0.00           H  
ATOM   1176 2HB  ASP A  75     -11.637  46.224  43.963  1.00  0.00           H  
ATOM   1177  N   LEU A  76     -14.002  46.772  42.958  1.00  0.00           N  
ATOM   1178  CA  LEU A  76     -14.631  47.386  41.796  1.00  0.00           C  
ATOM   1179  C   LEU A  76     -16.044  47.855  42.115  1.00  0.00           C  
ATOM   1180  O   LEU A  76     -16.445  48.955  41.734  1.00  0.00           O  
ATOM   1181  CB  LEU A  76     -14.647  46.399  40.621  1.00  0.00           C  
ATOM   1182  CG  LEU A  76     -15.471  46.847  39.404  1.00  0.00           C  
ATOM   1183  CD1 LEU A  76     -14.901  48.139  38.835  1.00  0.00           C  
ATOM   1184  CD2 LEU A  76     -15.463  45.746  38.354  1.00  0.00           C  
ATOM   1185  H   LEU A  76     -13.756  45.795  42.926  1.00  0.00           H  
ATOM   1186  HA  LEU A  76     -14.070  48.273  41.501  1.00  0.00           H  
ATOM   1187 1HB  LEU A  76     -13.588  46.398  40.374  1.00  0.00           H  
ATOM   1188 2HB  LEU A  76     -14.949  45.400  40.936  1.00  0.00           H  
ATOM   1189  HG  LEU A  76     -16.499  46.981  39.741  1.00  0.00           H  
ATOM   1190 1HD1 LEU A  76     -15.491  48.449  37.974  1.00  0.00           H  
ATOM   1191 2HD1 LEU A  76     -14.936  48.917  39.596  1.00  0.00           H  
ATOM   1192 3HD1 LEU A  76     -13.868  47.977  38.529  1.00  0.00           H  
ATOM   1193 1HD2 LEU A  76     -16.049  46.065  37.491  1.00  0.00           H  
ATOM   1194 2HD2 LEU A  76     -14.439  45.544  38.043  1.00  0.00           H  
ATOM   1195 3HD2 LEU A  76     -15.902  44.839  38.774  1.00  0.00           H  
ATOM   1196  N   ALA A  77     -16.795  47.014  42.817  1.00  0.00           N  
ATOM   1197  CA  ALA A  77     -18.104  47.401  43.331  1.00  0.00           C  
ATOM   1198  C   ALA A  77     -17.996  48.601  44.263  1.00  0.00           C  
ATOM   1199  O   ALA A  77     -18.765  49.557  44.151  1.00  0.00           O  
ATOM   1200  CB  ALA A  77     -18.762  46.229  44.043  1.00  0.00           C  
ATOM   1201  H   ALA A  77     -16.451  46.083  43.002  1.00  0.00           H  
ATOM   1202  HA  ALA A  77     -18.733  47.698  42.491  1.00  0.00           H  
ATOM   1203 1HB  ALA A  77     -19.738  46.535  44.419  1.00  0.00           H  
ATOM   1204 2HB  ALA A  77     -18.886  45.401  43.345  1.00  0.00           H  
ATOM   1205 3HB  ALA A  77     -18.136  45.912  44.875  1.00  0.00           H  
ATOM   1206  N   ARG A  78     -16.997  48.630  45.172  1.00  0.00           N  
ATOM   1207  CA  ARG A  78     -16.926  49.642  46.220  1.00  0.00           C  
ATOM   1208  C   ARG A  78     -16.729  51.032  45.627  1.00  0.00           C  
ATOM   1209  O   ARG A  78     -17.260  52.017  46.144  1.00  0.00           O  
ATOM   1210  CB  ARG A  78     -15.859  49.322  47.256  1.00  0.00           C  
ATOM   1211  CG  ARG A  78     -15.778  50.300  48.414  1.00  0.00           C  
ATOM   1212  CD  ARG A  78     -14.829  49.905  49.487  1.00  0.00           C  
ATOM   1213  NE  ARG A  78     -14.724  50.858  50.581  1.00  0.00           N  
ATOM   1214  CZ  ARG A  78     -13.869  50.743  51.614  1.00  0.00           C  
ATOM   1215  NH1 ARG A  78     -13.072  49.702  51.724  1.00  0.00           N1+
ATOM   1216  NH2 ARG A  78     -13.870  51.692  52.533  1.00  0.00           N  
ATOM   1217  H   ARG A  78     -16.297  47.901  45.144  1.00  0.00           H  
ATOM   1218  HA  ARG A  78     -17.866  49.670  46.770  1.00  0.00           H  
ATOM   1219 1HB  ARG A  78     -16.078  48.326  47.641  1.00  0.00           H  
ATOM   1220 2HB  ARG A  78     -14.904  49.304  46.733  1.00  0.00           H  
ATOM   1221 1HG  ARG A  78     -15.463  51.270  48.028  1.00  0.00           H  
ATOM   1222 2HG  ARG A  78     -16.769  50.393  48.860  1.00  0.00           H  
ATOM   1223 1HD  ARG A  78     -15.152  48.955  49.912  1.00  0.00           H  
ATOM   1224 2HD  ARG A  78     -13.835  49.791  49.055  1.00  0.00           H  
ATOM   1225  HE  ARG A  78     -15.240  51.713  50.742  1.00  0.00           H  
ATOM   1226 1HH1 ARG A  78     -13.096  48.977  51.022  1.00  0.00           H  
ATOM   1227 2HH1 ARG A  78     -12.439  49.636  52.506  1.00  0.00           H  
ATOM   1228 1HH2 ARG A  78     -14.503  52.476  52.445  1.00  0.00           H  
ATOM   1229 2HH2 ARG A  78     -13.240  51.631  53.319  1.00  0.00           H  
ATOM   1230  N   HIS A  79     -15.965  51.106  44.544  1.00  0.00           N  
ATOM   1231  CA  HIS A  79     -15.661  52.381  43.907  1.00  0.00           C  
ATOM   1232  C   HIS A  79     -16.864  52.917  43.140  1.00  0.00           C  
ATOM   1233  O   HIS A  79     -17.187  54.101  43.226  1.00  0.00           O  
ATOM   1234  CB  HIS A  79     -14.460  52.242  42.964  1.00  0.00           C  
ATOM   1235  CG  HIS A  79     -14.075  53.521  42.287  1.00  0.00           C  
ATOM   1236  CD2 HIS A  79     -14.184  53.915  40.997  1.00  0.00           C  
ATOM   1237  ND1 HIS A  79     -13.500  54.576  42.965  1.00  0.00           N  
ATOM   1238  CE1 HIS A  79     -13.270  55.566  42.117  1.00  0.00           C  
ATOM   1239  NE2 HIS A  79     -13.675  55.188  40.919  1.00  0.00           N  
ATOM   1240  H   HIS A  79     -15.584  50.256  44.151  1.00  0.00           H  
ATOM   1241  HA  HIS A  79     -15.423  53.124  44.667  1.00  0.00           H  
ATOM   1242 1HB  HIS A  79     -13.584  51.907  43.519  1.00  0.00           H  
ATOM   1243 2HB  HIS A  79     -14.685  51.526  42.173  1.00  0.00           H  
ATOM   1244  HD2 HIS A  79     -14.572  53.426  40.103  1.00  0.00           H  
ATOM   1245  HE1 HIS A  79     -12.814  56.494  42.460  1.00  0.00           H  
ATOM   1246  HE2 HIS A  79     -13.624  55.741  40.075  1.00  0.00           H  
ATOM   1247  N   GLN A  80     -17.523  52.037  42.394  1.00  0.00           N  
ATOM   1248  CA  GLN A  80     -18.683  52.422  41.601  1.00  0.00           C  
ATOM   1249  C   GLN A  80     -19.733  53.117  42.460  1.00  0.00           C  
ATOM   1250  O   GLN A  80     -20.470  53.977  41.981  1.00  0.00           O  
ATOM   1251  CB  GLN A  80     -19.298  51.197  40.921  1.00  0.00           C  
ATOM   1252  CG  GLN A  80     -18.466  50.635  39.780  1.00  0.00           C  
ATOM   1253  CD  GLN A  80     -19.064  49.367  39.199  1.00  0.00           C  
ATOM   1254  NE2 GLN A  80     -18.429  48.838  38.160  1.00  0.00           N  
ATOM   1255  OE1 GLN A  80     -20.086  48.868  39.680  1.00  0.00           O  
ATOM   1256  H   GLN A  80     -17.213  51.076  42.377  1.00  0.00           H  
ATOM   1257  HA  GLN A  80     -18.382  53.143  40.840  1.00  0.00           H  
ATOM   1258 1HB  GLN A  80     -19.425  50.439  41.695  1.00  0.00           H  
ATOM   1259 2HB  GLN A  80     -20.276  51.502  40.548  1.00  0.00           H  
ATOM   1260 1HG  GLN A  80     -18.110  51.247  38.953  1.00  0.00           H  
ATOM   1261 2HG  GLN A  80     -17.624  50.358  40.417  1.00  0.00           H  
ATOM   1262 1HE2 GLN A  80     -18.776  48.001  37.735  1.00  0.00           H  
ATOM   1263 2HE2 GLN A  80     -17.604  49.273  37.803  1.00  0.00           H  
ATOM   1264  N   ARG A  81     -19.796  52.735  43.732  1.00  0.00           N  
ATOM   1265  CA  ARG A  81     -20.687  53.330  44.714  1.00  0.00           C  
ATOM   1266  C   ARG A  81     -20.489  54.845  44.876  1.00  0.00           C  
ATOM   1267  O   ARG A  81     -21.443  55.582  45.138  1.00  0.00           O  
ATOM   1268  CB  ARG A  81     -20.586  52.615  46.054  1.00  0.00           C  
ATOM   1269  CG  ARG A  81     -21.177  51.214  46.077  1.00  0.00           C  
ATOM   1270  CD  ARG A  81     -21.015  50.503  47.371  1.00  0.00           C  
ATOM   1271  NE  ARG A  81     -21.549  49.152  47.388  1.00  0.00           N  
ATOM   1272  CZ  ARG A  81     -21.422  48.292  48.417  1.00  0.00           C  
ATOM   1273  NH1 ARG A  81     -20.750  48.622  49.498  1.00  0.00           N1+
ATOM   1274  NH2 ARG A  81     -21.973  47.096  48.302  1.00  0.00           N  
ATOM   1275  H   ARG A  81     -19.179  51.986  44.015  1.00  0.00           H  
ATOM   1276  HA  ARG A  81     -21.723  53.212  44.390  1.00  0.00           H  
ATOM   1277 1HB  ARG A  81     -19.529  52.564  46.308  1.00  0.00           H  
ATOM   1278 2HB  ARG A  81     -21.105  53.236  46.784  1.00  0.00           H  
ATOM   1279 1HG  ARG A  81     -22.242  51.283  45.864  1.00  0.00           H  
ATOM   1280 2HG  ARG A  81     -20.688  50.620  45.304  1.00  0.00           H  
ATOM   1281 1HD  ARG A  81     -19.953  50.437  47.609  1.00  0.00           H  
ATOM   1282 2HD  ARG A  81     -21.526  51.066  48.152  1.00  0.00           H  
ATOM   1283  HE  ARG A  81     -22.073  48.657  46.679  1.00  0.00           H  
ATOM   1284 1HH1 ARG A  81     -20.321  49.534  49.563  1.00  0.00           H  
ATOM   1285 2HH1 ARG A  81     -20.668  47.963  50.257  1.00  0.00           H  
ATOM   1286 1HH2 ARG A  81     -22.471  46.850  47.457  1.00  0.00           H  
ATOM   1287 2HH2 ARG A  81     -21.893  46.432  49.057  1.00  0.00           H  
ATOM   1288  N   THR A  82     -19.250  55.310  44.730  1.00  0.00           N  
ATOM   1289  CA  THR A  82     -18.959  56.732  44.913  1.00  0.00           C  
ATOM   1290  C   THR A  82     -19.667  57.651  43.923  1.00  0.00           C  
ATOM   1291  O   THR A  82     -19.817  58.853  44.186  1.00  0.00           O  
ATOM   1292  CB  THR A  82     -17.445  56.994  44.815  1.00  0.00           C  
ATOM   1293  CG2 THR A  82     -16.699  56.215  45.887  1.00  0.00           C  
ATOM   1294  OG1 THR A  82     -16.972  56.595  43.522  1.00  0.00           O  
ATOM   1295  H   THR A  82     -18.496  54.682  44.492  1.00  0.00           H  
ATOM   1296  HA  THR A  82     -19.317  57.061  45.890  1.00  0.00           H  
ATOM   1297  HB  THR A  82     -17.261  58.060  44.948  1.00  0.00           H  
ATOM   1298  HG1 THR A  82     -16.028  56.759  43.464  1.00  0.00           H  
ATOM   1299 1HG2 THR A  82     -15.630  56.413  45.802  1.00  0.00           H  
ATOM   1300 2HG2 THR A  82     -17.049  56.524  46.872  1.00  0.00           H  
ATOM   1301 3HG2 THR A  82     -16.882  55.149  45.754  1.00  0.00           H  
ATOM   1302  N   HIS A  83     -20.128  57.099  42.804  1.00  0.00           N  
ATOM   1303  CA  HIS A  83     -20.819  57.886  41.791  1.00  0.00           C  
ATOM   1304  C   HIS A  83     -22.242  58.217  42.227  1.00  0.00           C  
ATOM   1305  O   HIS A  83     -22.946  58.973  41.557  1.00  0.00           O  
ATOM   1306  CB  HIS A  83     -20.842  57.142  40.451  1.00  0.00           C  
ATOM   1307  CG  HIS A  83     -19.490  56.983  39.827  1.00  0.00           C  
ATOM   1308  CD2 HIS A  83     -18.816  57.761  38.947  1.00  0.00           C  
ATOM   1309  ND1 HIS A  83     -18.668  55.909  40.100  1.00  0.00           N  
ATOM   1310  CE1 HIS A  83     -17.545  56.035  39.411  1.00  0.00           C  
ATOM   1311  NE2 HIS A  83     -17.611  57.149  38.706  1.00  0.00           N  
ATOM   1312  H   HIS A  83     -19.996  56.109  42.654  1.00  0.00           H  
ATOM   1313  HA  HIS A  83     -20.307  58.836  41.653  1.00  0.00           H  
ATOM   1314 1HB  HIS A  83     -21.243  56.136  40.584  1.00  0.00           H  
ATOM   1315 2HB  HIS A  83     -21.456  57.684  39.731  1.00  0.00           H  
ATOM   1316  HD2 HIS A  83     -19.059  58.702  38.454  1.00  0.00           H  
ATOM   1317  HE1 HIS A  83     -16.762  55.282  39.488  1.00  0.00           H  
ATOM   1318  HE2 HIS A  83     -16.897  57.501  38.086  1.00  0.00           H  
ATOM   1319  N   THR A  84     -22.658  57.648  43.352  1.00  0.00           N  
ATOM   1320  CA  THR A  84     -24.019  57.826  43.843  1.00  0.00           C  
ATOM   1321  C   THR A  84     -24.150  59.114  44.646  1.00  0.00           C  
ATOM   1322  O   THR A  84     -25.099  59.877  44.461  1.00  0.00           O  
ATOM   1323  CB  THR A  84     -24.463  56.640  44.719  1.00  0.00           C  
ATOM   1324  CG2 THR A  84     -25.880  56.853  45.226  1.00  0.00           C  
ATOM   1325  OG1 THR A  84     -24.412  55.430  43.951  1.00  0.00           O  
ATOM   1326  H   THR A  84     -22.015  57.077  43.882  1.00  0.00           H  
ATOM   1327  HA  THR A  84     -24.706  57.916  43.001  1.00  0.00           H  
ATOM   1328  HB  THR A  84     -23.784  56.552  45.566  1.00  0.00           H  
ATOM   1329  HG1 THR A  84     -24.687  54.692  44.499  1.00  0.00           H  
ATOM   1330 1HG2 THR A  84     -26.176  56.005  45.844  1.00  0.00           H  
ATOM   1331 2HG2 THR A  84     -25.920  57.767  45.821  1.00  0.00           H  
ATOM   1332 3HG2 THR A  84     -26.560  56.940  44.380  1.00  0.00           H  
ATOM   1333  N   GLY A  85     -23.194  59.351  45.536  1.00  0.00           N  
ATOM   1334  CA  GLY A  85     -23.224  60.527  46.397  1.00  0.00           C  
ATOM   1335  C   GLY A  85     -23.892  60.218  47.731  1.00  0.00           C  
ATOM   1336  O   GLY A  85     -23.380  60.329  48.583  1.00  0.00           O  
ATOM   1337  OXT GLY A  85     -25.030  59.837  47.758  1.00  0.00           O1-
ATOM   1338  H   GLY A  85     -22.426  58.700  45.618  1.00  0.00           H  
ATOM   1339 1HA  GLY A  85     -22.201  60.858  46.581  1.00  0.00           H  
ATOM   1340 2HA  GLY A  85     -23.778  61.320  45.898  1.00  0.00           H  
TER    1341      GLY A  85 
ATOM   1342  N   LYS A  91     -27.849  64.824  56.561  1.00 42.10           N  
ATOM   1343  CA  LYS A  91     -29.007  64.282  55.878  1.00 43.12           C  
ATOM   1344  C   LYS A  91     -28.699  62.981  55.163  1.00 42.98           C  
ATOM   1345  O   LYS A  91     -29.553  62.087  55.122  1.00 43.54           O  
ATOM   1346  CB  LYS A  91     -29.567  65.330  54.907  1.00 45.24           C  
ATOM   1347  CG  LYS A  91     -30.390  66.401  55.633  1.00 47.98           C  
ATOM   1348  CD  LYS A  91     -30.509  67.697  54.845  1.00 49.89           C  
ATOM   1349  CE  LYS A  91     -31.394  68.708  55.577  1.00 51.21           C  
ATOM   1350  NZ  LYS A  91     -30.930  69.010  56.973  1.00 52.03           N1+
ATOM   1351  N   ASP A  92     -27.484  62.847  54.629  1.00 41.90           N  
ATOM   1352  CA  ASP A  92     -27.125  61.618  53.921  1.00 41.03           C  
ATOM   1353  C   ASP A  92     -26.622  60.506  54.843  1.00 40.09           C  
ATOM   1354  O   ASP A  92     -25.976  59.558  54.399  1.00 39.84           O  
ATOM   1355  CB  ASP A  92     -26.103  61.907  52.812  1.00 40.19           C  
ATOM   1356  CG  ASP A  92     -24.755  62.337  53.352  1.00 41.55           C  
ATOM   1357  OD1 ASP A  92     -24.658  62.638  54.555  1.00 39.13           O  
ATOM   1358  OD2 ASP A  92     -23.793  62.388  52.558  1.00 42.19           O1-
ATOM   1359  N   LEU A  93     -26.933  60.623  56.129  1.00 40.11           N  
ATOM   1360  CA  LEU A  93     -26.566  59.609  57.117  1.00 40.56           C  
ATOM   1361  C   LEU A  93     -27.500  58.424  56.867  1.00 40.93           C  
ATOM   1362  O   LEU A  93     -28.718  58.593  56.837  1.00 41.21           O  
ATOM   1363  CB  LEU A  93     -26.795  60.150  58.537  1.00 41.75           C  
ATOM   1364  CG  LEU A  93     -26.563  59.248  59.757  1.00 43.71           C  
ATOM   1365  CD1 LEU A  93     -26.766  60.077  61.019  1.00 44.61           C  
ATOM   1366  CD2 LEU A  93     -27.526  58.065  59.770  1.00 43.58           C  
ATOM   1367  N   VAL A  94     -26.940  57.230  56.704  1.00 40.45           N  
ATOM   1368  CA  VAL A  94     -27.748  56.041  56.448  1.00 40.47           C  
ATOM   1369  C   VAL A  94     -27.330  54.885  57.340  1.00 41.28           C  
ATOM   1370  O   VAL A  94     -26.205  54.385  57.233  1.00 41.46           O  
ATOM   1371  CB  VAL A  94     -27.605  55.581  54.986  1.00 40.17           C  
ATOM   1372  CG1 VAL A  94     -28.457  54.352  54.741  1.00 40.88           C  
ATOM   1373  CG2 VAL A  94     -27.997  56.703  54.052  1.00 41.05           C  
ATOM   1374  N   MET A  95     -28.227  54.451  58.216  1.00 41.42           N  
ATOM   1375  CA  MET A  95     -27.912  53.342  59.100  1.00 42.33           C  
ATOM   1376  C   MET A  95     -28.199  52.036  58.378  1.00 42.71           C  
ATOM   1377  O   MET A  95     -29.304  51.798  57.901  1.00 43.33           O  
ATOM   1378  CB  MET A  95     -28.720  53.436  60.390  1.00 43.61           C  
ATOM   1379  CG  MET A  95     -28.364  54.639  61.229  1.00 44.09           C  
ATOM   1380  SD  MET A  95     -26.595  54.651  61.571  1.00 47.40           S  
ATOM   1381  CE  MET A  95     -26.513  53.808  63.131  1.00 45.31           C  
ATOM   1382  N   THR A  96     -27.182  51.192  58.288  1.00 42.71           N  
ATOM   1383  CA  THR A  96     -27.312  49.924  57.599  1.00 42.66           C  
ATOM   1384  C   THR A  96     -27.428  48.744  58.559  1.00 42.89           C  
ATOM   1385  O   THR A  96     -27.841  47.658  58.152  1.00 44.04           O  
ATOM   1386  CB  THR A  96     -26.101  49.690  56.694  1.00 42.27           C  
ATOM   1387  CG2 THR A  96     -25.953  50.834  55.705  1.00 40.97           C  
ATOM   1388  OG1 THR A  96     -24.916  49.609  57.501  1.00 41.56           O  
ATOM   1389  N   ASN A  97     -27.072  48.954  59.825  1.00 41.88           N  
ATOM   1390  CA  ASN A  97     -27.124  47.872  60.809  1.00 42.00           C  
ATOM   1391  C   ASN A  97     -27.565  48.289  62.200  1.00 41.44           C  
ATOM   1392  O   ASN A  97     -27.150  49.327  62.720  1.00 40.73           O  
ATOM   1393  CB  ASN A  97     -25.756  47.200  60.912  1.00 43.93           C  
ATOM   1394  CG  ASN A  97     -25.381  46.467  59.653  1.00 45.50           C  
ATOM   1395  ND2 ASN A  97     -24.405  46.997  58.921  1.00 44.84           N  
ATOM   1396  OD1 ASN A  97     -25.968  45.431  59.333  1.00 46.93           O  
ATOM   1397  N   GLN A  98     -28.400  47.455  62.809  1.00 41.96           N  
ATOM   1398  CA  GLN A  98     -28.905  47.711  64.153  1.00 41.20           C  
ATOM   1399  C   GLN A  98     -27.806  47.676  65.206  1.00 38.93           C  
ATOM   1400  O   GLN A  98     -26.899  46.843  65.155  1.00 37.92           O  
ATOM   1401  CB  GLN A  98     -29.976  46.682  64.530  1.00 43.42           C  
ATOM   1402  CG  GLN A  98     -31.407  47.111  64.220  1.00 47.79           C  
ATOM   1403  CD  GLN A  98     -32.428  46.204  64.885  1.00 50.39           C  
ATOM   1404  NE2 GLN A  98     -31.945  45.112  65.482  1.00 48.28           N  
ATOM   1405  OE1 GLN A  98     -33.640  46.480  64.870  1.00 52.42           O  
ATOM   1406  N   GLU A  99     -27.904  48.595  66.160  1.00 37.24           N  
ATOM   1407  CA  GLU A  99     -26.951  48.688  67.254  1.00 36.42           C  
ATOM   1408  C   GLU A  99     -26.906  47.336  67.952  1.00 35.68           C  
ATOM   1409  O   GLU A  99     -27.923  46.638  68.036  1.00 34.42           O  
ATOM   1410  CB  GLU A  99     -27.406  49.771  68.238  1.00 34.99           C  
ATOM   1411  CG  GLU A  99     -26.666  49.804  69.568  1.00 34.85           C  
ATOM   1412  CD  GLU A  99     -25.208  50.220  69.443  1.00 34.73           C  
ATOM   1413  OE1 GLU A  99     -24.433  49.520  68.745  1.00 30.29           O  
ATOM   1414  OE2 GLU A  99     -24.841  51.246  70.062  1.00 34.33           O1-
ATOM   1415  N   ILE A 100     -25.729  46.961  68.436  1.00 34.78           N  
ATOM   1416  CA  ILE A 100     -25.579  45.696  69.144  1.00 35.77           C  
ATOM   1417  C   ILE A 100     -25.647  45.952  70.644  1.00 36.21           C  
ATOM   1418  O   ILE A 100     -25.178  46.975  71.142  1.00 35.87           O  
ATOM   1419  CB  ILE A 100     -24.240  44.995  68.823  1.00 35.70           C  
ATOM   1420  CG1 ILE A 100     -23.071  45.952  69.073  1.00 35.46           C  
ATOM   1421  CG2 ILE A 100     -24.261  44.471  67.385  1.00 34.38           C  
ATOM   1422  CD1 ILE A 100     -21.697  45.296  68.925  1.00 34.75           C  
ATOM   1423  N   GLU A 101     -26.240  45.002  71.349  1.00 36.54           N  
ATOM   1424  CA  GLU A 101     -26.417  45.059  72.790  1.00 37.35           C  
ATOM   1425  C   GLU A 101     -25.220  44.441  73.524  1.00 36.99           C  
ATOM   1426  O   GLU A 101     -24.805  44.926  74.581  1.00 35.60           O  
ATOM   1427  CB  GLU A 101     -27.701  44.296  73.142  1.00 40.32           C  
ATOM   1428  CG  GLU A 101     -28.283  43.536  71.927  1.00 43.10           C  
ATOM   1429  CD  GLU A 101     -27.278  42.570  71.306  1.00 43.76           C  
ATOM   1430  OE1 GLU A 101     -27.317  42.352  70.078  1.00 43.06           O  
ATOM   1431  OE2 GLU A 101     -26.449  42.019  72.057  1.00 47.50           O1-
ATOM   1432  N   GLN A 102     -24.667  43.374  72.958  1.00 36.29           N  
ATOM   1433  CA  GLN A 102     -23.537  42.689  73.578  1.00 37.29           C  
ATOM   1434  C   GLN A 102     -22.190  43.130  73.035  1.00 35.07           C  
ATOM   1435  O   GLN A 102     -22.001  43.249  71.825  1.00 34.72           O  
ATOM   1436  CB  GLN A 102     -23.682  41.175  73.404  1.00 39.15           C  
ATOM   1437  CG  GLN A 102     -24.918  40.598  74.082  1.00 44.60           C  
ATOM   1438  CD  GLN A 102     -24.833  39.087  74.229  1.00 47.28           C  
ATOM   1439  NE2 GLN A 102     -25.807  38.380  73.667  1.00 47.11           N  
ATOM   1440  OE1 GLN A 102     -23.895  38.564  74.844  1.00 50.45           O  
ATOM   1441  N   THR A 103     -21.251  43.359  73.944  1.00 35.44           N  
ATOM   1442  CA  THR A 103     -19.909  43.787  73.573  1.00 34.25           C  
ATOM   1443  C   THR A 103     -19.191  42.675  72.814  1.00 35.40           C  
ATOM   1444  O   THR A 103     -19.313  41.494  73.159  1.00 35.69           O  
ATOM   1445  CB  THR A 103     -19.103  44.180  74.820  1.00 33.87           C  
ATOM   1446  CG2 THR A 103     -19.658  45.461  75.410  1.00 32.47           C  
ATOM   1447  OG1 THR A 103     -19.188  43.140  75.805  1.00 32.84           O  
ATOM   1448  N   THR A 104     -18.452  43.055  71.774  1.00 33.55           N  
ATOM   1449  CA  THR A 104     -17.732  42.100  70.941  1.00 33.46           C  
ATOM   1450  C   THR A 104     -16.340  42.630  70.651  1.00 32.63           C  
ATOM   1451  O   THR A 104     -16.155  43.831  70.492  1.00 31.52           O  
ATOM   1452  CB  THR A 104     -18.460  41.903  69.625  1.00 34.37           C  
ATOM   1453  CG2 THR A 104     -17.938  40.676  68.890  1.00 33.95           C  
ATOM   1454  OG1 THR A 104     -19.853  41.722  69.896  1.00 40.70           O  
ATOM   1455  N   PRO A 105     -15.338  41.742  70.571  1.00 32.61           N  
ATOM   1456  CA  PRO A 105     -13.978  42.211  70.298  1.00 31.93           C  
ATOM   1457  C   PRO A 105     -13.684  42.427  68.812  1.00 30.59           C  
ATOM   1458  O   PRO A 105     -12.704  41.915  68.289  1.00 31.59           O  
ATOM   1459  CB  PRO A 105     -13.123  41.113  70.917  1.00 33.02           C  
ATOM   1460  CG  PRO A 105     -13.903  39.888  70.565  1.00 32.84           C  
ATOM   1461  CD  PRO A 105     -15.348  40.295  70.854  1.00 33.05           C  
ATOM   1462  N   LYS A 106     -14.540  43.188  68.134  1.00 30.26           N  
ATOM   1463  CA  LYS A 106     -14.343  43.464  66.710  1.00 30.54           C  
ATOM   1464  C   LYS A 106     -15.030  44.769  66.335  1.00 29.19           C  
ATOM   1465  O   LYS A 106     -15.817  45.299  67.109  1.00 27.37           O  
ATOM   1466  CB  LYS A 106     -14.916  42.328  65.856  1.00 32.58           C  
ATOM   1467  CG  LYS A 106     -16.423  42.178  65.953  1.00 35.73           C  
ATOM   1468  CD  LYS A 106     -16.939  41.087  65.022  1.00 38.10           C  
ATOM   1469  CE  LYS A 106     -18.467  41.098  64.944  1.00 39.46           C  
ATOM   1470  NZ  LYS A 106     -18.981  40.149  63.895  1.00 40.46           N1+
ATOM   1471  N   THR A 107     -14.718  45.294  65.156  1.00 29.61           N  
ATOM   1472  CA  THR A 107     -15.346  46.528  64.708  1.00 29.38           C  
ATOM   1473  C   THR A 107     -16.690  46.148  64.095  1.00 29.33           C  
ATOM   1474  O   THR A 107     -16.791  45.188  63.326  1.00 30.06           O  
ATOM   1475  CB  THR A 107     -14.508  47.255  63.630  1.00 30.19           C  
ATOM   1476  CG2 THR A 107     -13.131  47.629  64.175  1.00 28.61           C  
ATOM   1477  OG1 THR A 107     -14.369  46.407  62.481  1.00 30.23           O  
ATOM   1478  N   VAL A 108     -17.728  46.889  64.446  1.00 27.75           N  
ATOM   1479  CA  VAL A 108     -19.045  46.612  63.896  1.00 28.86           C  
ATOM   1480  C   VAL A 108     -19.621  47.882  63.278  1.00 28.32           C  
ATOM   1481  O   VAL A 108     -19.959  48.837  63.981  1.00 27.16           O  
ATOM   1482  CB  VAL A 108     -19.994  46.000  64.988  1.00 29.33           C  
ATOM   1483  CG1 VAL A 108     -19.479  46.314  66.362  1.00 30.61           C  
ATOM   1484  CG2 VAL A 108     -21.418  46.506  64.816  1.00 28.85           C  
ATOM   1485  N   ARG A 109     -19.690  47.896  61.951  1.00 28.05           N  
ATOM   1486  CA  ARG A 109     -20.219  49.052  61.248  1.00 30.38           C  
ATOM   1487  C   ARG A 109     -21.744  49.100  61.382  1.00 30.35           C  
ATOM   1488  O   ARG A 109     -22.423  48.079  61.267  1.00 30.05           O  
ATOM   1489  CB  ARG A 109     -19.829  49.018  59.765  1.00 30.73           C  
ATOM   1490  CG  ARG A 109     -20.112  50.348  59.073  1.00 33.79           C  
ATOM   1491  CD  ARG A 109     -19.944  50.301  57.563  1.00 37.25           C  
ATOM   1492  NE  ARG A 109     -18.545  50.292  57.142  1.00 38.95           N  
ATOM   1493  CZ  ARG A 109     -18.160  50.330  55.869  1.00 40.63           C  
ATOM   1494  NH1 ARG A 109     -19.072  50.380  54.905  1.00 43.99           N1+
ATOM   1495  NH2 ARG A 109     -16.873  50.315  55.549  1.00 40.10           N  
ATOM   1496  N   LEU A 110     -22.271  50.291  61.632  1.00 28.79           N  
ATOM   1497  CA  LEU A 110     -23.707  50.480  61.786  1.00 29.65           C  
ATOM   1498  C   LEU A 110     -24.273  51.331  60.656  1.00 30.88           C  
ATOM   1499  O   LEU A 110     -25.433  51.175  60.264  1.00 31.20           O  
ATOM   1500  CB  LEU A 110     -24.006  51.164  63.124  1.00 28.41           C  
ATOM   1501  CG  LEU A 110     -23.520  50.409  64.360  1.00 26.53           C  
ATOM   1502  CD1 LEU A 110     -23.775  51.230  65.608  1.00 27.97           C  
ATOM   1503  CD2 LEU A 110     -24.234  49.066  64.439  1.00 23.97           C  
ATOM   1504  N   GLY A 111     -23.456  52.237  60.129  1.00 30.15           N  
ATOM   1505  CA  GLY A 111     -23.939  53.097  59.076  1.00 30.04           C  
ATOM   1506  C   GLY A 111     -22.852  53.829  58.325  1.00 30.54           C  
ATOM   1507  O   GLY A 111     -21.656  53.623  58.548  1.00 27.79           O  
ATOM   1508  N   ILE A 112     -23.288  54.719  57.446  1.00 29.74           N  
ATOM   1509  CA  ILE A 112     -22.371  55.458  56.617  1.00 32.19           C  
ATOM   1510  C   ILE A 112     -22.936  56.805  56.214  1.00 33.37           C  
ATOM   1511  O   ILE A 112     -24.153  57.010  56.182  1.00 34.52           O  
ATOM   1512  CB  ILE A 112     -22.074  54.644  55.348  1.00 32.93           C  
ATOM   1513  CG1 ILE A 112     -21.059  53.547  55.665  1.00 33.10           C  
ATOM   1514  CG2 ILE A 112     -21.618  55.542  54.236  1.00 34.68           C  
ATOM   1515  CD1 ILE A 112     -20.941  52.516  54.577  1.00 36.13           C  
ATOM   1516  N   VAL A 113     -22.026  57.724  55.920  1.00 33.52           N  
ATOM   1517  CA  VAL A 113     -22.376  59.054  55.462  1.00 34.15           C  
ATOM   1518  C   VAL A 113     -21.762  59.149  54.075  1.00 34.26           C  
ATOM   1519  O   VAL A 113     -20.751  58.496  53.801  1.00 33.86           O  
ATOM   1520  CB  VAL A 113     -21.775  60.131  56.391  1.00 36.13           C  
ATOM   1521  CG1 VAL A 113     -21.692  61.470  55.665  1.00 37.54           C  
ATOM   1522  CG2 VAL A 113     -22.645  60.265  57.636  1.00 35.54           C  
ATOM   1523  N   GLY A 114     -22.377  59.932  53.190  1.00 34.38           N  
ATOM   1524  CA  GLY A 114     -21.840  60.083  51.845  1.00 33.79           C  
ATOM   1525  C   GLY A 114     -21.657  58.760  51.113  1.00 33.66           C  
ATOM   1526  O   GLY A 114     -22.570  57.939  51.090  1.00 33.12           O  
ATOM   1527  N   LYS A 115     -20.485  58.554  50.512  1.00 32.28           N  
ATOM   1528  CA  LYS A 115     -20.204  57.319  49.783  1.00 31.17           C  
ATOM   1529  C   LYS A 115     -19.647  56.239  50.704  1.00 30.02           C  
ATOM   1530  O   LYS A 115     -19.440  55.102  50.288  1.00 28.82           O  
ATOM   1531  CB  LYS A 115     -19.219  57.579  48.642  1.00 31.17           C  
ATOM   1532  CG  LYS A 115     -19.670  58.697  47.709  1.00 34.50           C  
ATOM   1533  CD  LYS A 115     -18.900  58.721  46.397  1.00 35.58           C  
ATOM   1534  CE  LYS A 115     -19.506  59.763  45.454  1.00 37.62           C  
ATOM   1535  NZ  LYS A 115     -18.871  59.778  44.104  1.00 39.66           N1+
ATOM   1536  N   GLY A 116     -19.398  56.594  51.956  1.00 28.45           N  
ATOM   1537  CA  GLY A 116     -18.888  55.616  52.897  1.00 27.89           C  
ATOM   1538  C   GLY A 116     -17.419  55.290  52.747  1.00 27.35           C  
ATOM   1539  O   GLY A 116     -16.992  54.176  53.047  1.00 27.85           O  
ATOM   1540  N   GLY A 117     -16.645  56.259  52.271  1.00 26.71           N  
ATOM   1541  CA  GLY A 117     -15.221  56.050  52.122  1.00 25.20           C  
ATOM   1542  C   GLY A 117     -14.600  56.259  53.492  1.00 24.82           C  
ATOM   1543  O   GLY A 117     -15.322  56.396  54.480  1.00 25.00           O  
ATOM   1544  N   GLN A 118     -13.275  56.283  53.564  1.00 25.16           N  
ATOM   1545  CA  GLN A 118     -12.599  56.485  54.837  1.00 25.09           C  
ATOM   1546  C   GLN A 118     -13.122  57.730  55.559  1.00 25.20           C  
ATOM   1547  O   GLN A 118     -13.294  58.787  54.949  1.00 25.71           O  
ATOM   1548  CB  GLN A 118     -11.092  56.583  54.609  1.00 25.53           C  
ATOM   1549  CG  GLN A 118     -10.443  55.232  54.340  1.00 26.66           C  
ATOM   1550  CD  GLN A 118      -8.975  55.349  53.973  1.00 27.77           C  
ATOM   1551  NE2 GLN A 118      -8.099  54.897  54.868  1.00 26.36           N  
ATOM   1552  OE1 GLN A 118      -8.636  55.843  52.900  1.00 27.75           O  
ATOM   1553  N   GLY A 119     -13.388  57.586  56.855  1.00 23.05           N  
ATOM   1554  CA  GLY A 119     -13.890  58.698  57.644  1.00 25.16           C  
ATOM   1555  C   GLY A 119     -15.350  59.033  57.369  1.00 26.19           C  
ATOM   1556  O   GLY A 119     -15.820  60.102  57.744  1.00 26.84           O  
ATOM   1557  N   GLU A 120     -16.064  58.125  56.713  1.00 26.26           N  
ATOM   1558  CA  GLU A 120     -17.473  58.326  56.399  1.00 25.82           C  
ATOM   1559  C   GLU A 120     -18.231  57.090  56.877  1.00 25.66           C  
ATOM   1560  O   GLU A 120     -19.355  56.826  56.457  1.00 25.67           O  
ATOM   1561  CB  GLU A 120     -17.652  58.492  54.885  1.00 28.87           C  
ATOM   1562  CG  GLU A 120     -16.657  59.454  54.228  1.00 28.44           C  
ATOM   1563  CD  GLU A 120     -16.976  59.728  52.757  1.00 31.92           C  
ATOM   1564  OE1 GLU A 120     -17.295  58.768  52.018  1.00 32.37           O  
ATOM   1565  OE2 GLU A 120     -16.897  60.905  52.337  1.00 31.57           O1-
ATOM   1566  N   ARG A 121     -17.601  56.344  57.775  1.00 25.31           N  
ATOM   1567  CA  ARG A 121     -18.172  55.114  58.308  1.00 24.71           C  
ATOM   1568  C   ARG A 121     -18.469  55.230  59.797  1.00 25.82           C  
ATOM   1569  O   ARG A 121     -17.688  55.810  60.555  1.00 25.19           O  
ATOM   1570  CB  ARG A 121     -17.201  53.969  58.042  1.00 25.96           C  
ATOM   1571  CG  ARG A 121     -16.827  53.850  56.569  1.00 24.27           C  
ATOM   1572  CD  ARG A 121     -15.468  53.198  56.383  1.00 26.26           C  
ATOM   1573  NE  ARG A 121     -15.062  53.175  54.980  1.00 24.37           N  
ATOM   1574  CZ  ARG A 121     -13.858  52.804  54.563  1.00 26.14           C  
ATOM   1575  NH1 ARG A 121     -12.942  52.425  55.443  1.00 24.89           N1+
ATOM   1576  NH2 ARG A 121     -13.567  52.816  53.273  1.00 25.33           N  
ATOM   1577  N   ILE A 122     -19.596  54.668  60.215  1.00 25.58           N  
ATOM   1578  CA  ILE A 122     -20.013  54.743  61.611  1.00 25.60           C  
ATOM   1579  C   ILE A 122     -20.039  53.373  62.275  1.00 26.80           C  
ATOM   1580  O   ILE A 122     -20.619  52.426  61.736  1.00 26.62           O  
ATOM   1581  CB  ILE A 122     -21.397  55.404  61.704  1.00 28.50           C  
ATOM   1582  CG1 ILE A 122     -21.316  56.804  61.073  1.00 26.98           C  
ATOM   1583  CG2 ILE A 122     -21.856  55.476  63.166  1.00 27.31           C  
ATOM   1584  CD1 ILE A 122     -22.643  57.486  60.906  1.00 32.44           C  
ATOM   1585  N   TYR A 123     -19.421  53.284  63.450  1.00 24.46           N  
ATOM   1586  CA  TYR A 123     -19.336  52.019  64.166  1.00 25.37           C  
ATOM   1587  C   TYR A 123     -19.981  52.021  65.548  1.00 24.18           C  
ATOM   1588  O   TYR A 123     -20.303  53.072  66.098  1.00 24.56           O  
ATOM   1589  CB  TYR A 123     -17.865  51.603  64.288  1.00 23.91           C  
ATOM   1590  CG  TYR A 123     -17.134  51.569  62.959  1.00 22.44           C  
ATOM   1591  CD1 TYR A 123     -16.561  52.720  62.422  1.00 21.71           C  
ATOM   1592  CD2 TYR A 123     -17.039  50.389  62.228  1.00 21.90           C  
ATOM   1593  CE1 TYR A 123     -15.911  52.695  61.188  1.00 20.88           C  
ATOM   1594  CE2 TYR A 123     -16.391  50.353  60.994  1.00 23.35           C  
ATOM   1595  CZ  TYR A 123     -15.833  51.510  60.484  1.00 21.99           C  
ATOM   1596  OH  TYR A 123     -15.197  51.470  59.270  1.00 23.51           O  
ATOM   1597  N   SER A 124     -20.153  50.823  66.096  1.00 24.66           N  
ATOM   1598  CA  SER A 124     -20.744  50.643  67.408  1.00 24.31           C  
ATOM   1599  C   SER A 124     -19.694  50.786  68.495  1.00 26.00           C  
ATOM   1600  O   SER A 124     -18.589  50.251  68.372  1.00 25.52           O  
ATOM   1601  CB  SER A 124     -21.382  49.257  67.513  1.00 24.00           C  
ATOM   1602  OG  SER A 124     -21.713  48.974  68.860  1.00 26.58           O  
ATOM   1603  N   THR A 125     -20.037  51.505  69.560  1.00 24.08           N  
ATOM   1604  CA  THR A 125     -19.107  51.684  70.662  1.00 24.77           C  
ATOM   1605  C   THR A 125     -19.071  50.406  71.492  1.00 26.19           C  
ATOM   1606  O   THR A 125     -18.281  50.286  72.432  1.00 26.44           O  
ATOM   1607  CB  THR A 125     -19.504  52.868  71.570  1.00 24.49           C  
ATOM   1608  CG2 THR A 125     -19.397  54.177  70.809  1.00 26.25           C  
ATOM   1609  OG1 THR A 125     -20.847  52.694  72.043  1.00 26.17           O  
ATOM   1610  N   ARG A 126     -19.927  49.450  71.133  1.00 26.95           N  
ATOM   1611  CA  ARG A 126     -19.982  48.171  71.833  1.00 29.35           C  
ATOM   1612  C   ARG A 126     -18.928  47.228  71.277  1.00 29.24           C  
ATOM   1613  O   ARG A 126     -18.636  46.180  71.863  1.00 30.42           O  
ATOM   1614  CB  ARG A 126     -21.369  47.550  71.705  1.00 30.24           C  
ATOM   1615  CG  ARG A 126     -22.157  47.592  73.003  1.00 33.27           C  
ATOM   1616  CD  ARG A 126     -22.319  49.013  73.526  1.00 39.08           C  
ATOM   1617  NE  ARG A 126     -23.591  49.597  73.121  1.00 41.15           N  
ATOM   1618  CZ  ARG A 126     -24.776  49.061  73.404  1.00 42.13           C  
ATOM   1619  NH1 ARG A 126     -24.847  47.933  74.102  1.00 43.41           N1+
ATOM   1620  NH2 ARG A 126     -25.885  49.635  72.971  1.00 40.69           N  
ATOM   1621  N   GLY A 127     -18.380  47.608  70.126  1.00 28.18           N  
ATOM   1622  CA  GLY A 127     -17.325  46.832  69.507  1.00 26.79           C  
ATOM   1623  C   GLY A 127     -16.024  47.558  69.807  1.00 26.45           C  
ATOM   1624  O   GLY A 127     -15.890  48.191  70.860  1.00 25.77           O  
ATOM   1625  N   ILE A 128     -15.064  47.491  68.892  1.00 25.11           N  
ATOM   1626  CA  ILE A 128     -13.794  48.167  69.115  1.00 24.13           C  
ATOM   1627  C   ILE A 128     -13.597  49.265  68.083  1.00 24.22           C  
ATOM   1628  O   ILE A 128     -14.289  49.295  67.064  1.00 24.20           O  
ATOM   1629  CB  ILE A 128     -12.616  47.178  69.065  1.00 24.42           C  
ATOM   1630  CG1 ILE A 128     -12.575  46.483  67.701  1.00 25.08           C  
ATOM   1631  CG2 ILE A 128     -12.757  46.157  70.189  1.00 25.94           C  
ATOM   1632  CD1 ILE A 128     -11.477  45.424  67.575  1.00 28.57           C  
ATOM   1633  N   ALA A 129     -12.656  50.165  68.354  1.00 24.56           N  
ATOM   1634  CA  ALA A 129     -12.381  51.292  67.465  1.00 23.60           C  
ATOM   1635  C   ALA A 129     -11.584  50.893  66.239  1.00 24.36           C  
ATOM   1636  O   ALA A 129     -10.767  49.972  66.296  1.00 25.98           O  
ATOM   1637  CB  ALA A 129     -11.634  52.377  68.226  1.00 23.97           C  
ATOM   1638  N   ILE A 130     -11.827  51.576  65.124  1.00 22.57           N  
ATOM   1639  CA  ILE A 130     -11.062  51.289  63.920  1.00 23.19           C  
ATOM   1640  C   ILE A 130      -9.693  51.939  64.111  1.00 24.96           C  
ATOM   1641  O   ILE A 130      -9.458  52.645  65.097  1.00 26.16           O  
ATOM   1642  CB  ILE A 130     -11.720  51.876  62.656  1.00 23.62           C  
ATOM   1643  CG1 ILE A 130     -11.900  53.389  62.819  1.00 24.57           C  
ATOM   1644  CG2 ILE A 130     -13.051  51.190  62.401  1.00 21.98           C  
ATOM   1645  CD1 ILE A 130     -12.336  54.093  61.549  1.00 25.69           C  
ATOM   1646  N   THR A 131      -8.790  51.692  63.173  1.00 23.90           N  
ATOM   1647  CA  THR A 131      -7.440  52.240  63.246  1.00 23.72           C  
ATOM   1648  C   THR A 131      -7.381  53.761  63.094  1.00 23.35           C  
ATOM   1649  O   THR A 131      -7.772  54.303  62.062  1.00 22.49           O  
ATOM   1650  CB  THR A 131      -6.545  51.594  62.147  1.00 23.78           C  
ATOM   1651  CG2 THR A 131      -5.144  52.179  62.169  1.00 20.47           C  
ATOM   1652  OG1 THR A 131      -6.481  50.177  62.354  1.00 24.14           O  
ATOM   1653  N   LEU A 132      -6.889  54.451  64.122  1.00 23.26           N  
ATOM   1654  CA  LEU A 132      -6.743  55.908  64.053  1.00 23.03           C  
ATOM   1655  C   LEU A 132      -5.664  56.218  63.004  1.00 22.88           C  
ATOM   1656  O   LEU A 132      -4.653  55.522  62.939  1.00 21.62           O  
ATOM   1657  CB  LEU A 132      -6.308  56.477  65.410  1.00 25.30           C  
ATOM   1658  CG  LEU A 132      -7.334  56.562  66.551  1.00 27.54           C  
ATOM   1659  CD1 LEU A 132      -7.882  55.191  66.875  1.00 33.14           C  
ATOM   1660  CD2 LEU A 132      -6.670  57.159  67.785  1.00 27.54           C  
ATOM   1661  N   SER A 133      -5.870  57.248  62.186  1.00 21.59           N  
ATOM   1662  CA  SER A 133      -4.888  57.604  61.155  1.00 20.27           C  
ATOM   1663  C   SER A 133      -4.333  59.012  61.335  1.00 20.86           C  
ATOM   1664  O   SER A 133      -4.896  59.813  62.074  1.00 21.68           O  
ATOM   1665  CB  SER A 133      -5.498  57.464  59.760  1.00 21.09           C  
ATOM   1666  OG  SER A 133      -6.677  58.236  59.629  1.00 24.26           O  
ATOM   1667  N   ALA A 134      -3.236  59.311  60.638  1.00 22.09           N  
ATOM   1668  CA  ALA A 134      -2.572  60.609  60.755  1.00 21.38           C  
ATOM   1669  C   ALA A 134      -2.948  61.664  59.719  1.00 22.83           C  
ATOM   1670  O   ALA A 134      -2.994  62.852  60.038  1.00 22.01           O  
ATOM   1671  CB  ALA A 134      -1.056  60.406  60.766  1.00 22.73           C  
ATOM   1672  N   TYR A 135      -3.214  61.238  58.488  1.00 21.83           N  
ATOM   1673  CA  TYR A 135      -3.576  62.161  57.422  1.00 22.90           C  
ATOM   1674  C   TYR A 135      -4.983  61.870  56.910  1.00 23.47           C  
ATOM   1675  O   TYR A 135      -5.406  62.420  55.894  1.00 25.11           O  
ATOM   1676  CB  TYR A 135      -2.577  62.042  56.263  1.00 23.06           C  
ATOM   1677  CG  TYR A 135      -1.149  62.419  56.622  1.00 23.12           C  
ATOM   1678  CD1 TYR A 135      -0.720  63.743  56.553  1.00 24.37           C  
ATOM   1679  CD2 TYR A 135      -0.236  61.453  57.040  1.00 23.82           C  
ATOM   1680  CE1 TYR A 135       0.590  64.100  56.893  1.00 23.82           C  
ATOM   1681  CE2 TYR A 135       1.075  61.796  57.384  1.00 24.93           C  
ATOM   1682  CZ  TYR A 135       1.480  63.122  57.307  1.00 26.13           C  
ATOM   1683  OH  TYR A 135       2.770  63.469  57.641  1.00 26.43           O  
ATOM   1684  N   GLY A 136      -5.701  61.005  57.619  1.00 22.97           N  
ATOM   1685  CA  GLY A 136      -7.049  60.628  57.220  1.00 24.17           C  
ATOM   1686  C   GLY A 136      -8.047  61.747  56.971  1.00 23.62           C  
ATOM   1687  O   GLY A 136      -8.044  62.768  57.657  1.00 23.39           O  
ATOM   1688  N   GLY A 137      -8.913  61.536  55.984  1.00 23.49           N  
ATOM   1689  CA  GLY A 137      -9.931  62.518  55.647  1.00 23.78           C  
ATOM   1690  C   GLY A 137     -11.346  62.055  55.965  1.00 24.28           C  
ATOM   1691  O   GLY A 137     -11.552  61.179  56.805  1.00 22.67           O  
ATOM   1692  N   GLY A 138     -12.331  62.639  55.289  1.00 23.44           N  
ATOM   1693  CA  GLY A 138     -13.709  62.263  55.556  1.00 25.25           C  
ATOM   1694  C   GLY A 138     -14.248  63.087  56.714  1.00 25.24           C  
ATOM   1695  O   GLY A 138     -13.474  63.615  57.514  1.00 25.38           O  
ATOM   1696  N   ILE A 139     -15.567  63.199  56.817  1.00 25.11           N  
ATOM   1697  CA  ILE A 139     -16.154  64.005  57.878  1.00 26.08           C  
ATOM   1698  C   ILE A 139     -15.699  63.601  59.286  1.00 25.79           C  
ATOM   1699  O   ILE A 139     -15.558  64.458  60.157  1.00 24.77           O  
ATOM   1700  CB  ILE A 139     -17.699  63.988  57.803  1.00 27.06           C  
ATOM   1701  CG1 ILE A 139     -18.264  65.103  58.685  1.00 27.72           C  
ATOM   1702  CG2 ILE A 139     -18.240  62.630  58.232  1.00 28.14           C  
ATOM   1703  CD1 ILE A 139     -17.921  66.498  58.193  1.00 28.43           C  
ATOM   1704  N   PHE A 140     -15.476  62.307  59.510  1.00 25.33           N  
ATOM   1705  CA  PHE A 140     -15.009  61.814  60.816  1.00 25.59           C  
ATOM   1706  C   PHE A 140     -13.502  61.566  60.716  1.00 25.43           C  
ATOM   1707  O   PHE A 140     -12.990  60.566  61.218  1.00 24.98           O  
ATOM   1708  CB  PHE A 140     -15.700  60.492  61.181  1.00 27.10           C  
ATOM   1709  CG  PHE A 140     -17.196  60.588  61.275  1.00 27.16           C  
ATOM   1710  CD1 PHE A 140     -17.796  61.345  62.278  1.00 27.96           C  
ATOM   1711  CD2 PHE A 140     -18.005  59.913  60.364  1.00 29.16           C  
ATOM   1712  CE1 PHE A 140     -19.189  61.433  62.376  1.00 28.71           C  
ATOM   1713  CE2 PHE A 140     -19.400  59.991  60.448  1.00 29.12           C  
ATOM   1714  CZ  PHE A 140     -19.993  60.756  61.461  1.00 28.42           C  
ATOM   1715  N   ALA A 141     -12.812  62.489  60.055  1.00 23.76           N  
ATOM   1716  CA  ALA A 141     -11.374  62.405  59.826  1.00 23.90           C  
ATOM   1717  C   ALA A 141     -10.490  61.920  60.975  1.00 23.35           C  
ATOM   1718  O   ALA A 141     -10.589  62.396  62.106  1.00 22.96           O  
ATOM   1719  CB  ALA A 141     -10.859  63.760  59.329  1.00 23.86           C  
ATOM   1720  N   LYS A 142      -9.627  60.963  60.647  1.00 23.23           N  
ATOM   1721  CA  LYS A 142      -8.640  60.396  61.564  1.00 23.39           C  
ATOM   1722  C   LYS A 142      -9.114  59.524  62.718  1.00 23.80           C  
ATOM   1723  O   LYS A 142      -8.290  58.904  63.396  1.00 24.85           O  
ATOM   1724  CB  LYS A 142      -7.769  61.520  62.127  1.00 23.55           C  
ATOM   1725  CG  LYS A 142      -7.062  62.351  61.065  1.00 25.19           C  
ATOM   1726  CD  LYS A 142      -6.584  63.643  61.678  1.00 30.11           C  
ATOM   1727  CE  LYS A 142      -5.993  64.579  60.653  1.00 32.67           C  
ATOM   1728  NZ  LYS A 142      -5.721  65.897  61.301  1.00 35.82           N1+
ATOM   1729  N   THR A 143     -10.416  59.464  62.961  1.00 24.52           N  
ATOM   1730  CA  THR A 143     -10.898  58.644  64.070  1.00 24.44           C  
ATOM   1731  C   THR A 143     -12.076  57.758  63.699  1.00 23.62           C  
ATOM   1732  O   THR A 143     -12.277  56.703  64.296  1.00 23.65           O  
ATOM   1733  CB  THR A 143     -11.331  59.518  65.277  1.00 25.56           C  
ATOM   1734  CG2 THR A 143     -10.460  60.760  65.394  1.00 23.95           C  
ATOM   1735  OG1 THR A 143     -12.690  59.927  65.101  1.00 28.46           O  
ATOM   1736  N   GLY A 144     -12.854  58.185  62.710  1.00 24.97           N  
ATOM   1737  CA  GLY A 144     -14.019  57.408  62.324  1.00 24.12           C  
ATOM   1738  C   GLY A 144     -15.202  57.837  63.176  1.00 25.24           C  
ATOM   1739  O   GLY A 144     -15.027  58.519  64.192  1.00 24.00           O  
ATOM   1740  N   GLY A 145     -16.403  57.442  62.772  1.00 23.99           N  
ATOM   1741  CA  GLY A 145     -17.586  57.835  63.514  1.00 24.01           C  
ATOM   1742  C   GLY A 145     -18.141  56.758  64.423  1.00 24.29           C  
ATOM   1743  O   GLY A 145     -17.959  55.573  64.168  1.00 24.73           O  
ATOM   1744  N   TYR A 146     -18.812  57.178  65.492  1.00 24.43           N  
ATOM   1745  CA  TYR A 146     -19.409  56.238  66.430  1.00 24.81           C  
ATOM   1746  C   TYR A 146     -20.810  56.660  66.834  1.00 26.28           C  
ATOM   1747  O   TYR A 146     -21.114  57.850  66.918  1.00 23.51           O  
ATOM   1748  CB  TYR A 146     -18.532  56.099  67.671  1.00 26.11           C  
ATOM   1749  CG  TYR A 146     -17.174  55.528  67.341  1.00 26.28           C  
ATOM   1750  CD1 TYR A 146     -16.136  56.349  66.907  1.00 25.90           C  
ATOM   1751  CD2 TYR A 146     -16.962  54.155  67.359  1.00 28.22           C  
ATOM   1752  CE1 TYR A 146     -14.923  55.806  66.494  1.00 25.55           C  
ATOM   1753  CE2 TYR A 146     -15.757  53.606  66.944  1.00 27.04           C  
ATOM   1754  CZ  TYR A 146     -14.749  54.434  66.511  1.00 26.47           C  
ATOM   1755  OH  TYR A 146     -13.574  53.880  66.058  1.00 28.48           O  
ATOM   1756  N   LEU A 147     -21.660  55.664  67.070  1.00 25.20           N  
ATOM   1757  CA  LEU A 147     -23.033  55.901  67.478  1.00 27.37           C  
ATOM   1758  C   LEU A 147     -23.032  55.964  69.003  1.00 26.78           C  
ATOM   1759  O   LEU A 147     -22.779  54.965  69.670  1.00 27.59           O  
ATOM   1760  CB  LEU A 147     -23.920  54.752  66.977  1.00 29.59           C  
ATOM   1761  CG  LEU A 147     -25.445  54.836  67.116  1.00 32.17           C  
ATOM   1762  CD1 LEU A 147     -25.850  54.616  68.554  1.00 36.53           C  
ATOM   1763  CD2 LEU A 147     -25.931  56.179  66.605  1.00 31.48           C  
ATOM   1764  N   VAL A 148     -23.281  57.147  69.552  1.00 25.81           N  
ATOM   1765  CA  VAL A 148     -23.307  57.316  71.002  1.00 28.10           C  
ATOM   1766  C   VAL A 148     -24.619  57.964  71.434  1.00 28.60           C  
ATOM   1767  O   VAL A 148     -24.940  59.074  71.012  1.00 27.14           O  
ATOM   1768  CB  VAL A 148     -22.127  58.190  71.499  1.00 28.29           C  
ATOM   1769  CG1 VAL A 148     -22.062  58.162  73.027  1.00 28.66           C  
ATOM   1770  CG2 VAL A 148     -20.814  57.689  70.906  1.00 27.67           C  
ATOM   1771  N   ASN A 149     -25.375  57.255  72.271  1.00 29.89           N  
ATOM   1772  CA  ASN A 149     -26.655  57.745  72.778  1.00 29.92           C  
ATOM   1773  C   ASN A 149     -27.552  58.317  71.680  1.00 30.36           C  
ATOM   1774  O   ASN A 149     -28.122  59.399  71.832  1.00 29.60           O  
ATOM   1775  CB  ASN A 149     -26.412  58.801  73.862  1.00 31.89           C  
ATOM   1776  CG  ASN A 149     -25.847  58.206  75.138  1.00 31.99           C  
ATOM   1777  ND2 ASN A 149     -26.224  56.968  75.422  1.00 31.45           N  
ATOM   1778  OD1 ASN A 149     -25.083  58.856  75.863  1.00 34.43           O  
ATOM   1779  N   GLY A 150     -27.665  57.590  70.572  1.00 30.20           N  
ATOM   1780  CA  GLY A 150     -28.505  58.039  69.476  1.00 30.74           C  
ATOM   1781  C   GLY A 150     -27.928  59.112  68.568  1.00 31.76           C  
ATOM   1782  O   GLY A 150     -28.600  59.568  67.641  1.00 31.91           O  
ATOM   1783  N   LYS A 151     -26.691  59.524  68.822  1.00 30.49           N  
ATOM   1784  CA  LYS A 151     -26.051  60.549  67.995  1.00 32.04           C  
ATOM   1785  C   LYS A 151     -24.754  60.017  67.392  1.00 31.80           C  
ATOM   1786  O   LYS A 151     -24.087  59.153  67.975  1.00 31.61           O  
ATOM   1787  CB  LYS A 151     -25.740  61.795  68.830  1.00 32.70           C  
ATOM   1788  CG  LYS A 151     -26.966  62.476  69.449  1.00 36.65           C  
ATOM   1789  CD  LYS A 151     -26.562  63.688  70.291  1.00 35.67           C  
ATOM   1790  CE  LYS A 151     -27.760  64.317  70.993  1.00 38.92           C  
ATOM   1791  NZ  LYS A 151     -28.744  64.919  70.029  1.00 38.94           N1+
ATOM   1792  N   THR A 152     -24.398  60.529  66.223  1.00 30.83           N  
ATOM   1793  CA  THR A 152     -23.170  60.112  65.563  1.00 29.69           C  
ATOM   1794  C   THR A 152     -22.136  61.230  65.680  1.00 28.37           C  
ATOM   1795  O   THR A 152     -22.448  62.391  65.430  1.00 25.85           O  
ATOM   1796  CB  THR A 152     -23.425  59.783  64.075  1.00 32.42           C  
ATOM   1797  CG2 THR A 152     -23.964  60.984  63.339  1.00 30.93           C  
ATOM   1798  OG1 THR A 152     -22.190  59.387  63.464  1.00 37.32           O  
ATOM   1799  N   ARG A 153     -20.912  60.876  66.071  1.00 25.76           N  
ATOM   1800  CA  ARG A 153     -19.837  61.857  66.237  1.00 25.96           C  
ATOM   1801  C   ARG A 153     -18.467  61.189  66.145  1.00 24.93           C  
ATOM   1802  O   ARG A 153     -18.361  59.974  66.315  1.00 23.83           O  
ATOM   1803  CB  ARG A 153     -19.940  62.528  67.614  1.00 25.16           C  
ATOM   1804  CG  ARG A 153     -19.578  61.610  68.797  1.00 23.56           C  
ATOM   1805  CD  ARG A 153     -19.598  62.371  70.129  1.00 24.57           C  
ATOM   1806  NE  ARG A 153     -19.342  61.553  71.322  1.00 26.17           N  
ATOM   1807  CZ  ARG A 153     -18.145  61.113  71.708  1.00 27.51           C  
ATOM   1808  NH1 ARG A 153     -17.064  61.393  70.995  1.00 25.70           N1+
ATOM   1809  NH2 ARG A 153     -18.022  60.428  72.844  1.00 25.21           N  
ATOM   1810  N   LYS A 154     -17.427  61.981  65.887  1.00 23.90           N  
ATOM   1811  CA  LYS A 154     -16.070  61.429  65.832  1.00 26.17           C  
ATOM   1812  C   LYS A 154     -15.545  61.456  67.264  1.00 25.59           C  
ATOM   1813  O   LYS A 154     -16.205  62.004  68.157  1.00 26.03           O  
ATOM   1814  CB  LYS A 154     -15.157  62.254  64.898  1.00 26.71           C  
ATOM   1815  CG  LYS A 154     -14.932  63.700  65.304  1.00 28.73           C  
ATOM   1816  CD  LYS A 154     -14.058  64.469  64.296  1.00 30.78           C  
ATOM   1817  CE  LYS A 154     -12.623  63.929  64.228  1.00 36.29           C  
ATOM   1818  NZ  LYS A 154     -11.695  64.750  63.348  1.00 37.98           N1+
ATOM   1819  N   LEU A 155     -14.385  60.854  67.497  1.00 24.86           N  
ATOM   1820  CA  LEU A 155     -13.811  60.830  68.836  1.00 24.93           C  
ATOM   1821  C   LEU A 155     -13.120  62.147  69.173  1.00 24.69           C  
ATOM   1822  O   LEU A 155     -12.669  62.877  68.283  1.00 24.38           O  
ATOM   1823  CB  LEU A 155     -12.794  59.687  68.976  1.00 22.49           C  
ATOM   1824  CG  LEU A 155     -13.248  58.258  68.665  1.00 23.08           C  
ATOM   1825  CD1 LEU A 155     -12.037  57.332  68.714  1.00 23.46           C  
ATOM   1826  CD2 LEU A 155     -14.306  57.807  69.655  1.00 22.33           C  
ATOM   1827  N   HIS A 156     -13.060  62.434  70.470  1.00 24.86           N  
ATOM   1828  CA  HIS A 156     -12.405  63.620  71.024  1.00 24.30           C  
ATOM   1829  C   HIS A 156     -10.926  63.224  71.151  1.00 24.35           C  
ATOM   1830  O   HIS A 156     -10.615  62.046  71.327  1.00 22.85           O  
ATOM   1831  CB  HIS A 156     -13.002  63.905  72.414  1.00 26.45           C  
ATOM   1832  CG  HIS A 156     -12.377  65.065  73.132  1.00 25.84           C  
ATOM   1833  CD2 HIS A 156     -11.217  65.165  73.825  1.00 23.15           C  
ATOM   1834  ND1 HIS A 156     -12.985  66.301  73.225  1.00 27.68           N  
ATOM   1835  CE1 HIS A 156     -12.229  67.111  73.945  1.00 25.72           C  
ATOM   1836  NE2 HIS A 156     -11.150  66.444  74.322  1.00 29.68           N  
ATOM   1837  N   PRO A 157      -9.998  64.189  71.049  1.00 24.26           N  
ATOM   1838  CA  PRO A 157      -8.579  63.831  71.168  1.00 23.17           C  
ATOM   1839  C   PRO A 157      -8.267  62.998  72.415  1.00 24.11           C  
ATOM   1840  O   PRO A 157      -7.417  62.116  72.384  1.00 21.91           O  
ATOM   1841  CB  PRO A 157      -7.890  65.192  71.198  1.00 25.16           C  
ATOM   1842  CG  PRO A 157      -8.756  66.008  70.280  1.00 24.34           C  
ATOM   1843  CD  PRO A 157     -10.153  65.618  70.717  1.00 25.41           C  
ATOM   1844  N   ARG A 158      -8.963  63.287  73.511  1.00 22.23           N  
ATOM   1845  CA  ARG A 158      -8.755  62.560  74.761  1.00 23.96           C  
ATOM   1846  C   ARG A 158      -9.118  61.088  74.590  1.00 22.79           C  
ATOM   1847  O   ARG A 158      -8.425  60.198  75.085  1.00 20.88           O  
ATOM   1848  CB  ARG A 158      -9.618  63.150  75.873  1.00 24.61           C  
ATOM   1849  CG  ARG A 158      -9.245  62.666  77.253  1.00 28.33           C  
ATOM   1850  CD  ARG A 158      -8.038  63.435  77.741  1.00 32.34           C  
ATOM   1851  NE  ARG A 158      -6.864  62.595  77.842  1.00 30.67           N  
ATOM   1852  CZ  ARG A 158      -5.636  63.059  78.035  1.00 29.85           C  
ATOM   1853  NH1 ARG A 158      -5.422  64.364  78.142  1.00 29.77           N1+
ATOM   1854  NH2 ARG A 158      -4.627  62.212  78.140  1.00 27.40           N  
ATOM   1855  N   GLU A 159     -10.222  60.844  73.897  1.00 22.02           N  
ATOM   1856  CA  GLU A 159     -10.670  59.482  73.660  1.00 24.15           C  
ATOM   1857  C   GLU A 159      -9.650  58.774  72.751  1.00 24.16           C  
ATOM   1858  O   GLU A 159      -9.360  57.591  72.936  1.00 25.17           O  
ATOM   1859  CB  GLU A 159     -12.078  59.504  73.048  1.00 24.07           C  
ATOM   1860  CG  GLU A 159     -13.113  60.143  73.988  1.00 24.18           C  
ATOM   1861  CD  GLU A 159     -14.477  60.348  73.350  1.00 26.17           C  
ATOM   1862  OE1 GLU A 159     -14.522  60.693  72.151  1.00 23.95           O  
ATOM   1863  OE2 GLU A 159     -15.502  60.183  74.055  1.00 26.33           O1-
ATOM   1864  N   CYS A 160      -9.090  59.504  71.788  1.00 24.01           N  
ATOM   1865  CA  CYS A 160      -8.073  58.923  70.912  1.00 24.99           C  
ATOM   1866  C   CYS A 160      -6.895  58.511  71.798  1.00 24.76           C  
ATOM   1867  O   CYS A 160      -6.319  57.436  71.631  1.00 24.77           O  
ATOM   1868  CB  CYS A 160      -7.593  59.942  69.872  1.00 23.91           C  
ATOM   1869  SG  CYS A 160      -8.820  60.366  68.608  1.00 25.44           S  
ATOM   1870  N   ALA A 161      -6.549  59.375  72.746  1.00 23.60           N  
ATOM   1871  CA  ALA A 161      -5.446  59.084  73.657  1.00 22.08           C  
ATOM   1872  C   ALA A 161      -5.735  57.770  74.375  1.00 21.59           C  
ATOM   1873  O   ALA A 161      -4.861  56.907  74.508  1.00 20.22           O  
ATOM   1874  CB  ALA A 161      -5.285  60.216  74.666  1.00 21.67           C  
ATOM   1875  N   ARG A 162      -6.975  57.616  74.826  1.00 21.93           N  
ATOM   1876  CA  ARG A 162      -7.376  56.410  75.545  1.00 22.69           C  
ATOM   1877  C   ARG A 162      -7.390  55.189  74.641  1.00 23.04           C  
ATOM   1878  O   ARG A 162      -7.009  54.098  75.064  1.00 23.01           O  
ATOM   1879  CB  ARG A 162      -8.744  56.607  76.186  1.00 24.76           C  
ATOM   1880  CG  ARG A 162      -8.728  57.576  77.355  1.00 23.60           C  
ATOM   1881  CD  ARG A 162     -10.133  57.863  77.849  1.00 25.08           C  
ATOM   1882  NE  ARG A 162     -10.112  58.725  79.028  1.00 25.80           N  
ATOM   1883  CZ  ARG A 162     -11.187  59.303  79.559  1.00 27.40           C  
ATOM   1884  NH1 ARG A 162     -12.386  59.117  79.021  1.00 24.96           N1+
ATOM   1885  NH2 ARG A 162     -11.054  60.074  80.629  1.00 28.72           N  
ATOM   1886  N   VAL A 163      -7.832  55.383  73.404  1.00 22.89           N  
ATOM   1887  CA  VAL A 163      -7.877  54.308  72.419  1.00 25.75           C  
ATOM   1888  C   VAL A 163      -6.452  53.850  72.080  1.00 25.22           C  
ATOM   1889  O   VAL A 163      -6.246  52.720  71.617  1.00 25.75           O  
ATOM   1890  CB  VAL A 163      -8.605  54.776  71.139  1.00 26.93           C  
ATOM   1891  CG1 VAL A 163      -8.330  53.830  69.991  1.00 27.27           C  
ATOM   1892  CG2 VAL A 163     -10.105  54.825  71.407  1.00 29.50           C  
ATOM   1893  N   MET A 164      -5.482  54.728  72.321  1.00 24.70           N  
ATOM   1894  CA  MET A 164      -4.073  54.426  72.062  1.00 23.91           C  
ATOM   1895  C   MET A 164      -3.345  53.987  73.328  1.00 25.17           C  
ATOM   1896  O   MET A 164      -2.135  53.743  73.306  1.00 24.66           O  
ATOM   1897  CB  MET A 164      -3.362  55.646  71.481  1.00 23.28           C  
ATOM   1898  CG  MET A 164      -3.818  56.028  70.090  1.00 24.74           C  
ATOM   1899  SD  MET A 164      -3.611  54.687  68.902  1.00 25.33           S  
ATOM   1900  CE  MET A 164      -1.875  54.913  68.438  1.00 22.88           C  
ATOM   1901  N   GLY A 165      -4.086  53.896  74.429  1.00 25.59           N  
ATOM   1902  CA  GLY A 165      -3.498  53.466  75.687  1.00 24.53           C  
ATOM   1903  C   GLY A 165      -2.724  54.519  76.466  1.00 24.75           C  
ATOM   1904  O   GLY A 165      -2.019  54.191  77.424  1.00 24.94           O  
ATOM   1905  N   TYR A 166      -2.833  55.781  76.066  1.00 22.13           N  
ATOM   1906  CA  TYR A 166      -2.134  56.841  76.787  1.00 24.24           C  
ATOM   1907  C   TYR A 166      -2.872  57.165  78.095  1.00 24.27           C  
ATOM   1908  O   TYR A 166      -4.096  57.122  78.145  1.00 22.82           O  
ATOM   1909  CB  TYR A 166      -2.035  58.108  75.931  1.00 23.77           C  
ATOM   1910  CG  TYR A 166      -0.910  58.106  74.914  1.00 25.30           C  
ATOM   1911  CD1 TYR A 166      -0.958  57.288  73.788  1.00 24.90           C  
ATOM   1912  CD2 TYR A 166       0.200  58.936  75.074  1.00 24.33           C  
ATOM   1913  CE1 TYR A 166       0.068  57.299  72.843  1.00 22.55           C  
ATOM   1914  CE2 TYR A 166       1.233  58.953  74.137  1.00 24.70           C  
ATOM   1915  CZ  TYR A 166       1.159  58.131  73.023  1.00 24.49           C  
ATOM   1916  OH  TYR A 166       2.188  58.129  72.102  1.00 23.61           O  
ATOM   1917  N   PRO A 167      -2.131  57.473  79.174  1.00 25.26           N  
ATOM   1918  CA  PRO A 167      -2.768  57.800  80.458  1.00 25.67           C  
ATOM   1919  C   PRO A 167      -3.438  59.172  80.394  1.00 25.44           C  
ATOM   1920  O   PRO A 167      -3.026  60.028  79.608  1.00 24.49           O  
ATOM   1921  CB  PRO A 167      -1.599  57.778  81.439  1.00 27.02           C  
ATOM   1922  CG  PRO A 167      -0.458  58.250  80.599  1.00 25.63           C  
ATOM   1923  CD  PRO A 167      -0.662  57.492  79.297  1.00 26.34           C  
ATOM   1924  N   ASP A 168      -4.464  59.399  81.208  1.00 25.47           N  
ATOM   1925  CA  ASP A 168      -5.127  60.697  81.170  1.00 25.73           C  
ATOM   1926  C   ASP A 168      -4.192  61.830  81.595  1.00 25.96           C  
ATOM   1927  O   ASP A 168      -4.448  62.995  81.292  1.00 26.31           O  
ATOM   1928  CB  ASP A 168      -6.389  60.701  82.035  1.00 28.44           C  
ATOM   1929  CG  ASP A 168      -7.497  59.830  81.458  1.00 28.58           C  
ATOM   1930  OD1 ASP A 168      -7.454  59.492  80.251  1.00 27.25           O  
ATOM   1931  OD2 ASP A 168      -8.424  59.495  82.213  1.00 28.85           O1-
ATOM   1932  N   SER A 169      -3.101  61.490  82.275  1.00 25.96           N  
ATOM   1933  CA  SER A 169      -2.140  62.502  82.707  1.00 25.67           C  
ATOM   1934  C   SER A 169      -1.348  63.063  81.522  1.00 25.80           C  
ATOM   1935  O   SER A 169      -0.763  64.143  81.619  1.00 26.43           O  
ATOM   1936  CB  SER A 169      -1.172  61.920  83.740  1.00 27.13           C  
ATOM   1937  OG  SER A 169      -0.524  60.778  83.225  1.00 30.66           O  
ATOM   1938  N   TYR A 170      -1.324  62.339  80.406  1.00 23.71           N  
ATOM   1939  CA  TYR A 170      -0.596  62.825  79.235  1.00 23.92           C  
ATOM   1940  C   TYR A 170      -1.311  64.029  78.634  1.00 22.15           C  
ATOM   1941  O   TYR A 170      -2.513  63.989  78.378  1.00 23.61           O  
ATOM   1942  CB  TYR A 170      -0.446  61.720  78.191  1.00 23.88           C  
ATOM   1943  CG  TYR A 170       0.461  62.114  77.044  1.00 23.62           C  
ATOM   1944  CD1 TYR A 170       0.010  62.950  76.023  1.00 21.75           C  
ATOM   1945  CD2 TYR A 170       1.790  61.683  77.006  1.00 23.47           C  
ATOM   1946  CE1 TYR A 170       0.863  63.352  74.994  1.00 22.67           C  
ATOM   1947  CE2 TYR A 170       2.650  62.083  75.984  1.00 22.22           C  
ATOM   1948  CZ  TYR A 170       2.182  62.916  74.985  1.00 22.45           C  
ATOM   1949  OH  TYR A 170       3.032  63.327  73.985  1.00 23.07           O  
ATOM   1950  N   LYS A 171      -0.555  65.097  78.408  1.00 22.30           N  
ATOM   1951  CA  LYS A 171      -1.089  66.344  77.875  1.00 24.75           C  
ATOM   1952  C   LYS A 171      -1.143  66.372  76.349  1.00 24.20           C  
ATOM   1953  O   LYS A 171      -0.117  66.265  75.691  1.00 24.55           O  
ATOM   1954  CB  LYS A 171      -0.238  67.508  78.400  1.00 26.30           C  
ATOM   1955  CG  LYS A 171      -0.000  67.433  79.914  1.00 29.04           C  
ATOM   1956  CD  LYS A 171       1.121  68.354  80.383  1.00 32.46           C  
ATOM   1957  CE  LYS A 171       0.663  69.792  80.490  1.00 33.67           C  
ATOM   1958  NZ  LYS A 171      -0.302  69.957  81.617  1.00 36.78           N1+
ATOM   1959  N   VAL A 172      -2.341  66.530  75.792  1.00 24.35           N  
ATOM   1960  CA  VAL A 172      -2.499  66.567  74.337  1.00 24.34           C  
ATOM   1961  C   VAL A 172      -2.140  67.939  73.763  1.00 24.66           C  
ATOM   1962  O   VAL A 172      -2.205  68.946  74.462  1.00 25.14           O  
ATOM   1963  CB  VAL A 172      -3.949  66.220  73.918  1.00 25.58           C  
ATOM   1964  CG1 VAL A 172      -4.329  64.851  74.452  1.00 25.56           C  
ATOM   1965  CG2 VAL A 172      -4.902  67.272  74.435  1.00 28.35           C  
ATOM   1966  N   HIS A 173      -1.759  67.976  72.489  1.00 23.24           N  
ATOM   1967  CA  HIS A 173      -1.393  69.235  71.847  1.00 22.40           C  
ATOM   1968  C   HIS A 173      -2.628  70.136  71.698  1.00 23.34           C  
ATOM   1969  O   HIS A 173      -3.729  69.655  71.420  1.00 22.97           O  
ATOM   1970  CB  HIS A 173      -0.760  68.954  70.478  1.00 21.41           C  
ATOM   1971  CG  HIS A 173      -0.126  70.152  69.848  1.00 21.07           C  
ATOM   1972  CD2 HIS A 173       1.166  70.559  69.809  1.00 21.94           C  
ATOM   1973  ND1 HIS A 173      -0.854  71.127  69.202  1.00 21.57           N  
ATOM   1974  CE1 HIS A 173      -0.037  72.085  68.795  1.00 22.41           C  
ATOM   1975  NE2 HIS A 173       1.195  71.764  69.152  1.00 22.98           N  
ATOM   1976  N   PRO A 174      -2.454  71.458  71.877  1.00 23.65           N  
ATOM   1977  CA  PRO A 174      -3.555  72.430  71.769  1.00 24.50           C  
ATOM   1978  C   PRO A 174      -4.276  72.499  70.428  1.00 24.94           C  
ATOM   1979  O   PRO A 174      -5.408  72.972  70.357  1.00 25.39           O  
ATOM   1980  CB  PRO A 174      -2.896  73.757  72.162  1.00 23.38           C  
ATOM   1981  CG  PRO A 174      -1.458  73.553  71.791  1.00 24.77           C  
ATOM   1982  CD  PRO A 174      -1.192  72.135  72.227  1.00 22.71           C  
ATOM   1983  N   SER A 175      -3.619  72.057  69.360  1.00 25.79           N  
ATOM   1984  CA  SER A 175      -4.256  72.039  68.052  1.00 24.34           C  
ATOM   1985  C   SER A 175      -4.950  70.684  67.944  1.00 24.71           C  
ATOM   1986  O   SER A 175      -4.290  69.642  67.958  1.00 21.66           O  
ATOM   1987  CB  SER A 175      -3.224  72.174  66.936  1.00 26.25           C  
ATOM   1988  OG  SER A 175      -3.799  71.840  65.683  1.00 22.87           O  
ATOM   1989  N   THR A 176      -6.274  70.686  67.843  1.00 22.42           N  
ATOM   1990  CA  THR A 176      -6.983  69.424  67.758  1.00 23.28           C  
ATOM   1991  C   THR A 176      -6.557  68.649  66.524  1.00 23.21           C  
ATOM   1992  O   THR A 176      -6.323  67.448  66.594  1.00 22.63           O  
ATOM   1993  CB  THR A 176      -8.525  69.613  67.745  1.00 22.91           C  
ATOM   1994  CG2 THR A 176      -9.001  70.205  69.078  1.00 24.01           C  
ATOM   1995  OG1 THR A 176      -8.901  70.473  66.668  1.00 22.82           O  
ATOM   1996  N   SER A 177      -6.437  69.339  65.398  1.00 22.59           N  
ATOM   1997  CA  SER A 177      -6.050  68.671  64.169  1.00 22.07           C  
ATOM   1998  C   SER A 177      -4.689  67.992  64.305  1.00 21.45           C  
ATOM   1999  O   SER A 177      -4.519  66.856  63.858  1.00 20.33           O  
ATOM   2000  CB  SER A 177      -6.022  69.662  63.007  1.00 22.92           C  
ATOM   2001  OG  SER A 177      -5.902  68.961  61.786  1.00 23.87           O  
ATOM   2002  N   GLN A 178      -3.723  68.671  64.917  1.00 18.88           N  
ATOM   2003  CA  GLN A 178      -2.401  68.071  65.089  1.00 19.84           C  
ATOM   2004  C   GLN A 178      -2.468  66.956  66.129  1.00 21.22           C  
ATOM   2005  O   GLN A 178      -1.739  65.965  66.043  1.00 22.11           O  
ATOM   2006  CB  GLN A 178      -1.368  69.127  65.511  1.00 20.02           C  
ATOM   2007  CG  GLN A 178      -1.083  70.195  64.455  1.00 23.38           C  
ATOM   2008  CD  GLN A 178      -0.495  69.620  63.173  1.00 24.81           C  
ATOM   2009  NE2 GLN A 178      -0.965  70.111  62.029  1.00 24.08           N  
ATOM   2010  OE1 GLN A 178       0.378  68.755  63.213  1.00 21.47           O  
ATOM   2011  N   ALA A 179      -3.344  67.119  67.113  1.00 20.69           N  
ATOM   2012  CA  ALA A 179      -3.507  66.109  68.156  1.00 22.16           C  
ATOM   2013  C   ALA A 179      -4.001  64.800  67.521  1.00 21.73           C  
ATOM   2014  O   ALA A 179      -3.487  63.725  67.820  1.00 19.23           O  
ATOM   2015  CB  ALA A 179      -4.502  66.599  69.211  1.00 22.75           C  
ATOM   2016  N   TYR A 180      -4.999  64.895  66.641  1.00 20.03           N  
ATOM   2017  CA  TYR A 180      -5.528  63.710  65.959  1.00 20.87           C  
ATOM   2018  C   TYR A 180      -4.439  63.082  65.081  1.00 20.68           C  
ATOM   2019  O   TYR A 180      -4.287  61.861  65.034  1.00 19.18           O  
ATOM   2020  CB  TYR A 180      -6.724  64.074  65.068  1.00 20.57           C  
ATOM   2021  CG  TYR A 180      -8.019  64.390  65.795  1.00 23.68           C  
ATOM   2022  CD1 TYR A 180      -8.549  63.502  66.734  1.00 23.92           C  
ATOM   2023  CD2 TYR A 180      -8.749  65.543  65.493  1.00 22.91           C  
ATOM   2024  CE1 TYR A 180      -9.783  63.754  67.350  1.00 24.48           C  
ATOM   2025  CE2 TYR A 180      -9.982  65.807  66.107  1.00 24.82           C  
ATOM   2026  CZ  TYR A 180     -10.492  64.903  67.033  1.00 25.06           C  
ATOM   2027  OH  TYR A 180     -11.709  65.136  67.636  1.00 24.56           O  
ATOM   2028  N   LYS A 181      -3.693  63.930  64.377  1.00 20.28           N  
ATOM   2029  CA  LYS A 181      -2.621  63.457  63.506  1.00 23.26           C  
ATOM   2030  C   LYS A 181      -1.578  62.725  64.343  1.00 22.70           C  
ATOM   2031  O   LYS A 181      -1.131  61.634  63.992  1.00 22.52           O  
ATOM   2032  CB  LYS A 181      -1.962  64.635  62.778  1.00 22.60           C  
ATOM   2033  CG  LYS A 181      -0.692  64.268  62.018  1.00 23.47           C  
ATOM   2034  CD  LYS A 181      -0.113  65.485  61.301  1.00 23.11           C  
ATOM   2035  CE  LYS A 181       1.139  65.111  60.524  1.00 25.16           C  
ATOM   2036  NZ  LYS A 181       1.606  66.196  59.628  1.00 22.73           N1+
ATOM   2037  N   GLN A 182      -1.211  63.334  65.463  1.00 22.08           N  
ATOM   2038  CA  GLN A 182      -0.224  62.760  66.360  1.00 22.73           C  
ATOM   2039  C   GLN A 182      -0.659  61.394  66.888  1.00 22.84           C  
ATOM   2040  O   GLN A 182       0.076  60.416  66.758  1.00 20.64           O  
ATOM   2041  CB  GLN A 182       0.063  63.746  67.496  1.00 22.35           C  
ATOM   2042  CG  GLN A 182       0.775  64.999  66.975  1.00 20.92           C  
ATOM   2043  CD  GLN A 182       0.843  66.121  67.981  1.00 21.98           C  
ATOM   2044  NE2 GLN A 182       1.544  67.195  67.619  1.00 23.16           N  
ATOM   2045  OE1 GLN A 182       0.272  66.035  69.072  1.00 23.63           O  
ATOM   2046  N   PHE A 183      -1.851  61.313  67.467  1.00 22.60           N  
ATOM   2047  CA  PHE A 183      -2.319  60.024  67.952  1.00 22.84           C  
ATOM   2048  C   PHE A 183      -2.495  59.081  66.765  1.00 23.23           C  
ATOM   2049  O   PHE A 183      -2.325  57.870  66.896  1.00 21.52           O  
ATOM   2050  CB  PHE A 183      -3.625  60.186  68.732  1.00 21.45           C  
ATOM   2051  CG  PHE A 183      -3.427  60.775  70.104  1.00 21.17           C  
ATOM   2052  CD1 PHE A 183      -2.731  60.063  71.079  1.00 21.37           C  
ATOM   2053  CD2 PHE A 183      -3.870  62.054  70.402  1.00 21.85           C  
ATOM   2054  CE1 PHE A 183      -2.476  60.623  72.334  1.00 21.29           C  
ATOM   2055  CE2 PHE A 183      -3.620  62.630  71.656  1.00 23.38           C  
ATOM   2056  CZ  PHE A 183      -2.918  61.907  72.623  1.00 22.50           C  
ATOM   2057  N   GLY A 184      -2.797  59.660  65.606  1.00 22.88           N  
ATOM   2058  CA  GLY A 184      -2.991  58.875  64.393  1.00 25.18           C  
ATOM   2059  C   GLY A 184      -1.809  58.005  63.985  1.00 25.32           C  
ATOM   2060  O   GLY A 184      -1.978  56.836  63.670  1.00 25.79           O  
ATOM   2061  N   ASN A 185      -0.600  58.544  63.959  1.00 26.15           N  
ATOM   2062  CA  ASN A 185       0.500  57.677  63.561  1.00 27.45           C  
ATOM   2063  C   ASN A 185       1.295  57.172  64.764  1.00 25.21           C  
ATOM   2064  O   ASN A 185       2.412  56.703  64.615  1.00 26.97           O  
ATOM   2065  CB  ASN A 185       1.412  58.367  62.525  1.00 31.47           C  
ATOM   2066  CG  ASN A 185       1.872  59.709  62.971  1.00 30.61           C  
ATOM   2067  ND2 ASN A 185       2.269  60.558  62.031  1.00 29.31           N  
ATOM   2068  OD1 ASN A 185       1.883  59.983  64.162  1.00 34.68           O  
ATOM   2069  N   SER A 186       0.695  57.230  65.952  1.00 21.87           N  
ATOM   2070  CA  SER A 186       1.376  56.774  67.161  1.00 21.39           C  
ATOM   2071  C   SER A 186       1.237  55.274  67.418  1.00 21.44           C  
ATOM   2072  O   SER A 186       0.791  54.520  66.556  1.00 21.41           O  
ATOM   2073  CB  SER A 186       0.878  57.560  68.383  1.00 22.16           C  
ATOM   2074  OG  SER A 186       1.738  57.361  69.500  1.00 25.30           O  
ATOM   2075  N   VAL A 187       1.611  54.852  68.621  1.00 23.18           N  
ATOM   2076  CA  VAL A 187       1.572  53.445  69.002  1.00 24.74           C  
ATOM   2077  C   VAL A 187       0.707  53.179  70.238  1.00 26.13           C  
ATOM   2078  O   VAL A 187       0.511  54.065  71.066  1.00 26.87           O  
ATOM   2079  CB  VAL A 187       2.995  52.948  69.285  1.00 25.29           C  
ATOM   2080  CG1 VAL A 187       3.628  53.796  70.385  1.00 25.70           C  
ATOM   2081  CG2 VAL A 187       2.970  51.499  69.682  1.00 30.75           C  
ATOM   2082  N   VAL A 188       0.195  51.956  70.356  1.00 24.49           N  
ATOM   2083  CA  VAL A 188      -0.626  51.587  71.503  1.00 25.07           C  
ATOM   2084  C   VAL A 188       0.335  51.197  72.622  1.00 24.60           C  
ATOM   2085  O   VAL A 188       0.963  50.135  72.581  1.00 23.44           O  
ATOM   2086  CB  VAL A 188      -1.578  50.407  71.162  1.00 24.87           C  
ATOM   2087  CG1 VAL A 188      -2.331  49.945  72.409  1.00 22.03           C  
ATOM   2088  CG2 VAL A 188      -2.568  50.848  70.094  1.00 24.99           C  
ATOM   2089  N   ILE A 189       0.439  52.073  73.615  1.00 25.18           N  
ATOM   2090  CA  ILE A 189       1.347  51.884  74.746  1.00 25.66           C  
ATOM   2091  C   ILE A 189       1.335  50.494  75.391  1.00 25.26           C  
ATOM   2092  O   ILE A 189       2.392  49.923  75.655  1.00 26.39           O  
ATOM   2093  CB  ILE A 189       1.064  52.924  75.854  1.00 26.91           C  
ATOM   2094  CG1 ILE A 189       1.004  54.339  75.259  1.00 27.05           C  
ATOM   2095  CG2 ILE A 189       2.140  52.838  76.929  1.00 26.86           C  
ATOM   2096  CD1 ILE A 189       2.313  54.852  74.718  1.00 28.30           C  
ATOM   2097  N   ASN A 190       0.147  49.959  75.655  1.00 25.38           N  
ATOM   2098  CA  ASN A 190       0.015  48.652  76.304  1.00 24.26           C  
ATOM   2099  C   ASN A 190       0.765  47.543  75.568  1.00 24.15           C  
ATOM   2100  O   ASN A 190       1.450  46.724  76.189  1.00 25.00           O  
ATOM   2101  CB  ASN A 190      -1.465  48.268  76.427  1.00 24.34           C  
ATOM   2102  CG  ASN A 190      -2.262  49.262  77.250  1.00 25.53           C  
ATOM   2103  ND2 ASN A 190      -3.003  48.761  78.233  1.00 24.47           N  
ATOM   2104  OD1 ASN A 190      -2.218  50.465  77.002  1.00 23.82           O  
ATOM   2105  N   VAL A 191       0.622  47.514  74.245  1.00 22.67           N  
ATOM   2106  CA  VAL A 191       1.282  46.511  73.428  1.00 22.21           C  
ATOM   2107  C   VAL A 191       2.786  46.648  73.623  1.00 23.14           C  
ATOM   2108  O   VAL A 191       3.485  45.659  73.853  1.00 22.43           O  
ATOM   2109  CB  VAL A 191       0.935  46.696  71.942  1.00 22.86           C  
ATOM   2110  CG1 VAL A 191       1.743  45.733  71.084  1.00 22.05           C  
ATOM   2111  CG2 VAL A 191      -0.548  46.466  71.739  1.00 23.82           C  
ATOM   2112  N   LEU A 192       3.269  47.883  73.540  1.00 22.63           N  
ATOM   2113  CA  LEU A 192       4.683  48.168  73.720  1.00 25.09           C  
ATOM   2114  C   LEU A 192       5.155  47.719  75.086  1.00 25.62           C  
ATOM   2115  O   LEU A 192       6.246  47.177  75.218  1.00 27.02           O  
ATOM   2116  CB  LEU A 192       4.952  49.667  73.551  1.00 26.32           C  
ATOM   2117  CG  LEU A 192       5.512  50.065  72.188  1.00 28.90           C  
ATOM   2118  CD1 LEU A 192       4.769  49.328  71.105  1.00 30.83           C  
ATOM   2119  CD2 LEU A 192       5.422  51.563  72.006  1.00 28.07           C  
ATOM   2120  N   GLN A 193       4.329  47.943  76.102  1.00 24.30           N  
ATOM   2121  CA  GLN A 193       4.689  47.549  77.454  1.00 25.67           C  
ATOM   2122  C   GLN A 193       4.967  46.052  77.575  1.00 25.91           C  
ATOM   2123  O   GLN A 193       6.023  45.653  78.069  1.00 25.46           O  
ATOM   2124  CB  GLN A 193       3.592  47.957  78.438  1.00 24.29           C  
ATOM   2125  CG  GLN A 193       3.617  49.429  78.791  1.00 24.52           C  
ATOM   2126  CD  GLN A 193       2.587  49.792  79.846  1.00 26.85           C  
ATOM   2127  NE2 GLN A 193       3.054  50.122  81.044  1.00 24.85           N  
ATOM   2128  OE1 GLN A 193       1.381  49.771  79.584  1.00 30.01           O  
ATOM   2129  N   TYR A 194       4.028  45.231  77.109  1.00 25.73           N  
ATOM   2130  CA  TYR A 194       4.184  43.779  77.179  1.00 26.58           C  
ATOM   2131  C   TYR A 194       5.439  43.320  76.443  1.00 26.75           C  
ATOM   2132  O   TYR A 194       6.173  42.459  76.928  1.00 26.47           O  
ATOM   2133  CB  TYR A 194       2.946  43.077  76.609  1.00 26.15           C  
ATOM   2134  CG  TYR A 194       1.681  43.352  77.392  1.00 26.65           C  
ATOM   2135  CD1 TYR A 194       1.611  43.083  78.760  1.00 27.40           C  
ATOM   2136  CD2 TYR A 194       0.563  43.912  76.774  1.00 28.02           C  
ATOM   2137  CE1 TYR A 194       0.460  43.376  79.497  1.00 27.81           C  
ATOM   2138  CE2 TYR A 194      -0.594  44.206  77.501  1.00 27.07           C  
ATOM   2139  CZ  TYR A 194      -0.638  43.941  78.859  1.00 27.14           C  
ATOM   2140  OH  TYR A 194      -1.765  44.265  79.582  1.00 27.14           O  
ATOM   2141  N   ILE A 195       5.691  43.900  75.273  1.00 26.58           N  
ATOM   2142  CA  ILE A 195       6.883  43.545  74.510  1.00 26.63           C  
ATOM   2143  C   ILE A 195       8.136  44.016  75.251  1.00 27.08           C  
ATOM   2144  O   ILE A 195       9.094  43.253  75.409  1.00 25.40           O  
ATOM   2145  CB  ILE A 195       6.852  44.170  73.095  1.00 26.77           C  
ATOM   2146  CG1 ILE A 195       5.700  43.552  72.296  1.00 26.57           C  
ATOM   2147  CG2 ILE A 195       8.200  43.959  72.387  1.00 26.66           C  
ATOM   2148  CD1 ILE A 195       5.478  44.158  70.936  1.00 28.46           C  
ATOM   2149  N   ALA A 196       8.127  45.267  75.706  1.00 25.86           N  
ATOM   2150  CA  ALA A 196       9.270  45.807  76.433  1.00 26.23           C  
ATOM   2151  C   ALA A 196       9.583  44.918  77.641  1.00 26.58           C  
ATOM   2152  O   ALA A 196      10.742  44.608  77.916  1.00 26.29           O  
ATOM   2153  CB  ALA A 196       8.976  47.226  76.893  1.00 25.81           C  
ATOM   2154  N   TYR A 197       8.538  44.508  78.349  1.00 25.69           N  
ATOM   2155  CA  TYR A 197       8.682  43.655  79.517  1.00 27.49           C  
ATOM   2156  C   TYR A 197       9.388  42.365  79.135  1.00 27.89           C  
ATOM   2157  O   TYR A 197      10.282  41.897  79.845  1.00 25.95           O  
ATOM   2158  CB  TYR A 197       7.314  43.306  80.094  1.00 29.23           C  
ATOM   2159  CG  TYR A 197       7.391  42.599  81.426  1.00 32.24           C  
ATOM   2160  CD1 TYR A 197       7.458  43.323  82.615  1.00 33.49           C  
ATOM   2161  CD2 TYR A 197       7.426  41.202  81.498  1.00 34.00           C  
ATOM   2162  CE1 TYR A 197       7.557  42.676  83.846  1.00 34.46           C  
ATOM   2163  CE2 TYR A 197       7.530  40.548  82.727  1.00 35.00           C  
ATOM   2164  CZ  TYR A 197       7.594  41.294  83.891  1.00 35.42           C  
ATOM   2165  OH  TYR A 197       7.701  40.657  85.110  1.00 38.86           O  
ATOM   2166  N   ASN A 198       8.962  41.787  78.015  1.00 26.98           N  
ATOM   2167  CA  ASN A 198       9.538  40.544  77.523  1.00 28.70           C  
ATOM   2168  C   ASN A 198      10.967  40.718  77.002  1.00 28.55           C  
ATOM   2169  O   ASN A 198      11.760  39.772  77.021  1.00 27.04           O  
ATOM   2170  CB  ASN A 198       8.629  39.948  76.447  1.00 27.49           C  
ATOM   2171  CG  ASN A 198       7.410  39.246  77.040  1.00 26.64           C  
ATOM   2172  ND2 ASN A 198       6.754  38.415  76.234  1.00 24.43           N  
ATOM   2173  OD1 ASN A 198       7.062  39.455  78.206  1.00 25.16           O  
ATOM   2174  N   ILE A 199      11.294  41.925  76.538  1.00 28.91           N  
ATOM   2175  CA  ILE A 199      12.643  42.197  76.054  1.00 28.49           C  
ATOM   2176  C   ILE A 199      13.586  42.152  77.258  1.00 28.64           C  
ATOM   2177  O   ILE A 199      14.629  41.497  77.220  1.00 27.56           O  
ATOM   2178  CB  ILE A 199      12.738  43.586  75.367  1.00 27.92           C  
ATOM   2179  CG1 ILE A 199      12.096  43.518  73.975  1.00 27.40           C  
ATOM   2180  CG2 ILE A 199      14.194  44.016  75.249  1.00 29.47           C  
ATOM   2181  CD1 ILE A 199      12.069  44.855  73.238  1.00 28.04           C  
ATOM   2182  N   GLY A 200      13.201  42.837  78.331  1.00 27.49           N  
ATOM   2183  CA  GLY A 200      14.021  42.850  79.534  1.00 28.56           C  
ATOM   2184  C   GLY A 200      14.094  41.488  80.206  1.00 28.81           C  
ATOM   2185  O   GLY A 200      15.116  41.138  80.815  1.00 28.60           O  
ATOM   2186  N   SER A 201      13.009  40.723  80.124  1.00 28.19           N  
ATOM   2187  CA  SER A 201      12.982  39.383  80.708  1.00 30.90           C  
ATOM   2188  C   SER A 201      14.112  38.567  80.085  1.00 31.60           C  
ATOM   2189  O   SER A 201      14.883  37.906  80.789  1.00 32.73           O  
ATOM   2190  CB  SER A 201      11.649  38.686  80.419  1.00 30.36           C  
ATOM   2191  OG  SER A 201      10.576  39.287  81.124  1.00 31.94           O  
ATOM   2192  N   SER A 202      14.205  38.612  78.760  1.00 30.93           N  
ATOM   2193  CA  SER A 202      15.243  37.872  78.050  1.00 30.91           C  
ATOM   2194  C   SER A 202      16.630  38.430  78.358  1.00 31.54           C  
ATOM   2195  O   SER A 202      17.577  37.668  78.576  1.00 32.90           O  
ATOM   2196  CB  SER A 202      14.977  37.900  76.537  1.00 31.32           C  
ATOM   2197  OG  SER A 202      13.810  37.151  76.218  1.00 30.27           O  
ATOM   2198  N   LEU A 203      16.760  39.749  78.390  1.00 30.61           N  
ATOM   2199  CA  LEU A 203      18.050  40.351  78.692  1.00 31.18           C  
ATOM   2200  C   LEU A 203      18.526  39.969  80.092  1.00 31.23           C  
ATOM   2201  O   LEU A 203      19.726  39.790  80.325  1.00 31.14           O  
ATOM   2202  CB  LEU A 203      17.973  41.877  78.584  1.00 31.35           C  
ATOM   2203  CG  LEU A 203      17.794  42.475  77.185  1.00 32.71           C  
ATOM   2204  CD1 LEU A 203      17.656  43.995  77.279  1.00 32.75           C  
ATOM   2205  CD2 LEU A 203      18.985  42.101  76.326  1.00 32.94           C  
ATOM   2206  N   ASN A 204      17.587  39.835  81.021  1.00 30.24           N  
ATOM   2207  CA  ASN A 204      17.941  39.516  82.398  1.00 31.40           C  
ATOM   2208  C   ASN A 204      18.190  38.038  82.727  1.00 31.81           C  
ATOM   2209  O   ASN A 204      18.669  37.727  83.820  1.00 32.00           O  
ATOM   2210  CB  ASN A 204      16.883  40.080  83.354  1.00 31.62           C  
ATOM   2211  CG  ASN A 204      16.829  41.599  83.338  1.00 33.28           C  
ATOM   2212  ND2 ASN A 204      15.633  42.152  83.533  1.00 33.55           N  
ATOM   2213  OD1 ASN A 204      17.848  42.268  83.170  1.00 32.54           O  
ATOM   2214  N   PHE A 205      17.877  37.131  81.803  1.00 32.05           N  
ATOM   2215  CA  PHE A 205      18.088  35.704  82.064  1.00 32.12           C  
ATOM   2216  C   PHE A 205      19.498  35.326  81.654  1.00 32.59           C  
ATOM   2217  O   PHE A 205      19.746  34.996  80.491  1.00 30.45           O  
ATOM   2218  CB  PHE A 205      17.084  34.855  81.285  1.00 32.13           C  
ATOM   2219  CG  PHE A 205      17.209  33.375  81.542  1.00 32.68           C  
ATOM   2220  CD1 PHE A 205      16.931  32.845  82.800  1.00 33.71           C  
ATOM   2221  CD2 PHE A 205      17.622  32.514  80.528  1.00 32.47           C  
ATOM   2222  CE1 PHE A 205      17.065  31.478  83.041  1.00 32.84           C  
ATOM   2223  CE2 PHE A 205      17.761  31.145  80.763  1.00 33.07           C  
ATOM   2224  CZ  PHE A 205      17.483  30.628  82.013  1.00 32.84           C  
ATOM   2225  N   LYS A 206      20.416  35.373  82.617  1.00 32.88           N  
ATOM   2226  CA  LYS A 206      21.815  35.061  82.359  1.00 33.73           C  
ATOM   2227  C   LYS A 206      22.341  34.093  83.411  1.00 33.32           C  
ATOM   2228  O   LYS A 206      23.127  34.480  84.266  1.00 33.92           O  
ATOM   2229  CB  LYS A 206      22.649  36.343  82.412  1.00 35.50           C  
ATOM   2230  CG  LYS A 206      22.220  37.441  81.453  1.00 40.01           C  
ATOM   2231  CD  LYS A 206      23.030  38.710  81.723  1.00 43.68           C  
ATOM   2232  CE  LYS A 206      22.776  39.797  80.690  1.00 46.37           C  
ATOM   2233  NZ  LYS A 206      23.678  40.974  80.909  1.00 47.87           N1+
ATOM   2234  N   PRO A 207      21.918  32.823  83.364  1.00 32.57           N  
ATOM   2235  CA  PRO A 207      22.409  31.880  84.370  1.00 32.82           C  
ATOM   2236  C   PRO A 207      23.877  31.500  84.233  1.00 32.96           C  
ATOM   2237  O   PRO A 207      24.504  31.692  83.188  1.00 33.28           O  
ATOM   2238  CB  PRO A 207      21.491  30.676  84.191  1.00 32.32           C  
ATOM   2239  CG  PRO A 207      21.227  30.686  82.704  1.00 32.43           C  
ATOM   2240  CD  PRO A 207      21.001  32.160  82.417  1.00 33.24           C  
ATOM   2241  N   TYR A 208      24.419  30.966  85.315  1.00 32.43           N  
ATOM   2242  CA  TYR A 208      25.795  30.511  85.347  1.00 31.93           C  
ATOM   2243  C   TYR A 208      25.826  29.135  84.698  1.00 32.34           C  
ATOM   2244  O   TYR A 208      26.907  28.724  84.227  1.00 32.30           O  
ATOM   2245  CB  TYR A 208      26.275  30.425  86.796  1.00 29.46           C  
ATOM   2246  CG  TYR A 208      26.739  31.748  87.373  1.00 30.70           C  
ATOM   2247  CD1 TYR A 208      28.030  32.222  87.134  1.00 30.25           C  
ATOM   2248  CD2 TYR A 208      25.903  32.509  88.183  1.00 30.42           C  
ATOM   2249  CE1 TYR A 208      28.475  33.418  87.691  1.00 30.05           C  
ATOM   2250  CE2 TYR A 208      26.339  33.711  88.746  1.00 31.51           C  
ATOM   2251  CZ  TYR A 208      27.628  34.154  88.494  1.00 30.30           C  
ATOM   2252  OH  TYR A 208      28.070  35.336  89.048  1.00 32.11           O  
ATOM   2253  OXT TYR A 208      24.763  28.472  84.687  1.00 32.04           O1-
TER    2254      TYR A 208 
ATOM   2255  N   MET B   1      -2.532  52.520  79.381  1.00 31.15           N  
ATOM   2256  CA  MET B   1      -1.296  51.767  79.717  1.00 32.32           C  
ATOM   2257  C   MET B   1      -1.446  51.037  81.054  1.00 33.57           C  
ATOM   2258  O   MET B   1      -2.349  51.335  81.843  1.00 34.73           O  
ATOM   2259  CB  MET B   1      -0.071  52.702  79.709  1.00 32.07           C  
ATOM   2260  CG  MET B   1       0.023  53.728  80.816  1.00 32.86           C  
ATOM   2261  SD  MET B   1       1.442  54.864  80.575  1.00 34.59           S  
ATOM   2262  CE  MET B   1       2.838  53.790  81.046  1.00 32.02           C  
ATOM   2263  N   ILE B   2      -0.559  50.086  81.305  1.00 32.21           N  
ATOM   2264  CA  ILE B   2      -0.628  49.256  82.501  1.00 33.22           C  
ATOM   2265  C   ILE B   2       0.450  49.539  83.564  1.00 33.65           C  
ATOM   2266  O   ILE B   2       1.486  50.128  83.270  1.00 31.41           O  
ATOM   2267  CB  ILE B   2      -0.578  47.762  82.038  1.00 34.25           C  
ATOM   2268  CG1 ILE B   2      -1.794  47.014  82.566  1.00 36.05           C  
ATOM   2269  CG2 ILE B   2       0.738  47.114  82.404  1.00 33.47           C  
ATOM   2270  CD1 ILE B   2      -3.056  47.302  81.786  1.00 37.81           C  
ATOM   2271  N   GLU B   3       0.191  49.138  84.807  1.00 36.14           N  
ATOM   2272  CA  GLU B   3       1.167  49.331  85.885  1.00 37.12           C  
ATOM   2273  C   GLU B   3       2.154  48.174  85.832  1.00 36.46           C  
ATOM   2274  O   GLU B   3       1.746  47.020  85.748  1.00 36.80           O  
ATOM   2275  CB  GLU B   3       0.492  49.329  87.265  1.00 40.31           C  
ATOM   2276  CG  GLU B   3       1.499  49.266  88.412  1.00 44.53           C  
ATOM   2277  CD  GLU B   3       0.851  49.216  89.793  1.00 47.65           C  
ATOM   2278  OE1 GLU B   3       0.131  48.231  90.081  1.00 47.34           O  
ATOM   2279  OE2 GLU B   3       1.069  50.163  90.587  1.00 48.75           O1-
ATOM   2280  N   ILE B   4       3.445  48.472  85.877  1.00 34.76           N  
ATOM   2281  CA  ILE B   4       4.441  47.415  85.838  1.00 36.28           C  
ATOM   2282  C   ILE B   4       5.203  47.353  87.144  1.00 36.01           C  
ATOM   2283  O   ILE B   4       6.053  48.188  87.414  1.00 36.02           O  
ATOM   2284  CB  ILE B   4       5.435  47.632  84.699  1.00 37.53           C  
ATOM   2285  CG1 ILE B   4       4.695  47.570  83.363  1.00 36.30           C  
ATOM   2286  CG2 ILE B   4       6.530  46.566  84.763  1.00 36.24           C  
ATOM   2287  CD1 ILE B   4       5.511  48.068  82.201  1.00 40.53           C  
ATOM   2288  N   LYS B   5       4.887  46.357  87.958  1.00 37.50           N  
ATOM   2289  CA  LYS B   5       5.545  46.192  89.253  1.00 39.88           C  
ATOM   2290  C   LYS B   5       7.004  45.755  89.152  1.00 39.26           C  
ATOM   2291  O   LYS B   5       7.872  46.339  89.800  1.00 39.85           O  
ATOM   2292  CB  LYS B   5       4.753  45.198  90.095  1.00 41.69           C  
ATOM   2293  CG  LYS B   5       3.420  45.761  90.547  1.00 45.59           C  
ATOM   2294  CD  LYS B   5       3.642  46.935  91.498  1.00 47.06           C  
ATOM   2295  CE  LYS B   5       2.325  47.443  92.056  1.00 48.75           C  
ATOM   2296  NZ  LYS B   5       2.526  48.364  93.215  1.00 48.42           N1+
ATOM   2297  N   ASP B   6       7.270  44.740  88.333  1.00 40.00           N  
ATOM   2298  CA  ASP B   6       8.631  44.227  88.138  1.00 41.26           C  
ATOM   2299  C   ASP B   6       9.352  44.931  86.990  1.00 39.56           C  
ATOM   2300  O   ASP B   6       9.199  44.547  85.833  1.00 39.43           O  
ATOM   2301  CB  ASP B   6       8.599  42.724  87.846  1.00 44.94           C  
ATOM   2302  CG  ASP B   6       8.518  41.885  89.104  1.00 49.05           C  
ATOM   2303  OD1 ASP B   6       7.430  41.822  89.729  1.00 51.31           O  
ATOM   2304  OD2 ASP B   6       9.560  41.287  89.472  1.00 51.92           O1-
ATOM   2305  N   LYS B   7      10.160  45.937  87.314  1.00 38.22           N  
ATOM   2306  CA  LYS B   7      10.880  46.696  86.299  1.00 38.25           C  
ATOM   2307  C   LYS B   7      11.962  45.848  85.643  1.00 38.69           C  
ATOM   2308  O   LYS B   7      12.984  45.551  86.253  1.00 41.04           O  
ATOM   2309  CB  LYS B   7      11.497  47.947  86.929  1.00 37.09           C  
ATOM   2310  CG  LYS B   7      10.506  48.774  87.735  1.00 37.54           C  
ATOM   2311  CD  LYS B   7       9.222  49.016  86.964  1.00 37.34           C  
ATOM   2312  CE  LYS B   7       8.233  49.836  87.782  1.00 38.30           C  
ATOM   2313  NZ  LYS B   7       8.774  51.187  88.099  1.00 39.34           N1+
ATOM   2314  N   GLN B   8      11.744  45.458  84.393  1.00 37.47           N  
ATOM   2315  CA  GLN B   8      12.714  44.624  83.696  1.00 37.02           C  
ATOM   2316  C   GLN B   8      13.817  45.389  82.990  1.00 35.75           C  
ATOM   2317  O   GLN B   8      14.816  44.797  82.599  1.00 36.02           O  
ATOM   2318  CB  GLN B   8      12.012  43.745  82.661  1.00 38.53           C  
ATOM   2319  CG  GLN B   8      10.973  42.806  83.228  1.00 38.85           C  
ATOM   2320  CD  GLN B   8      11.542  41.876  84.270  1.00 38.85           C  
ATOM   2321  NE2 GLN B   8      10.794  41.669  85.337  1.00 38.80           N  
ATOM   2322  OE1 GLN B   8      12.642  41.334  84.112  1.00 40.16           O  
ATOM   2323  N   LEU B   9      13.644  46.694  82.819  1.00 34.31           N  
ATOM   2324  CA  LEU B   9      14.650  47.476  82.110  1.00 33.54           C  
ATOM   2325  C   LEU B   9      15.425  48.472  82.976  1.00 32.36           C  
ATOM   2326  O   LEU B   9      16.097  49.368  82.458  1.00 31.41           O  
ATOM   2327  CB  LEU B   9      13.988  48.200  80.932  1.00 32.61           C  
ATOM   2328  CG  LEU B   9      13.230  47.300  79.949  1.00 34.14           C  
ATOM   2329  CD1 LEU B   9      12.552  48.167  78.880  1.00 30.58           C  
ATOM   2330  CD2 LEU B   9      14.186  46.294  79.315  1.00 30.61           C  
ATOM   2331  N   THR B  10      15.339  48.319  84.292  1.00 32.94           N  
ATOM   2332  CA  THR B  10      16.069  49.202  85.197  1.00 34.59           C  
ATOM   2333  C   THR B  10      17.548  49.186  84.817  1.00 33.36           C  
ATOM   2334  O   THR B  10      18.097  48.133  84.506  1.00 33.37           O  
ATOM   2335  CB  THR B  10      15.952  48.730  86.659  1.00 35.16           C  
ATOM   2336  CG2 THR B  10      16.838  49.573  87.564  1.00 35.39           C  
ATOM   2337  OG1 THR B  10      14.587  48.835  87.086  1.00 39.19           O  
ATOM   2338  N   GLY B  11      18.185  50.350  84.832  1.00 33.94           N  
ATOM   2339  CA  GLY B  11      19.599  50.419  84.503  1.00 34.81           C  
ATOM   2340  C   GLY B  11      19.933  50.494  83.024  1.00 36.23           C  
ATOM   2341  O   GLY B  11      21.095  50.705  82.664  1.00 36.86           O  
ATOM   2342  N   LEU B  12      18.937  50.313  82.155  1.00 35.10           N  
ATOM   2343  CA  LEU B  12      19.182  50.387  80.718  1.00 33.93           C  
ATOM   2344  C   LEU B  12      18.785  51.746  80.158  1.00 33.92           C  
ATOM   2345  O   LEU B  12      17.827  52.367  80.630  1.00 33.47           O  
ATOM   2346  CB  LEU B  12      18.428  49.277  79.989  1.00 35.07           C  
ATOM   2347  CG  LEU B  12      18.865  47.872  80.414  1.00 36.02           C  
ATOM   2348  CD1 LEU B  12      18.166  46.826  79.567  1.00 36.58           C  
ATOM   2349  CD2 LEU B  12      20.377  47.748  80.275  1.00 34.90           C  
ATOM   2350  N   ARG B  13      19.535  52.204  79.158  1.00 33.07           N  
ATOM   2351  CA  ARG B  13      19.287  53.491  78.516  1.00 33.06           C  
ATOM   2352  C   ARG B  13      18.749  53.237  77.110  1.00 31.41           C  
ATOM   2353  O   ARG B  13      19.173  52.295  76.449  1.00 30.63           O  
ATOM   2354  CB  ARG B  13      20.595  54.288  78.420  1.00 35.75           C  
ATOM   2355  CG  ARG B  13      21.376  54.376  79.727  1.00 37.64           C  
ATOM   2356  CD  ARG B  13      22.854  54.698  79.487  1.00 40.33           C  
ATOM   2357  NE  ARG B  13      23.011  55.933  78.728  1.00 44.60           N  
ATOM   2358  CZ  ARG B  13      24.109  56.680  78.720  1.00 45.70           C  
ATOM   2359  NH1 ARG B  13      25.165  56.321  79.443  1.00 48.38           N1+
ATOM   2360  NH2 ARG B  13      24.151  57.789  77.986  1.00 45.37           N  
ATOM   2361  N   PHE B  14      17.817  54.066  76.653  1.00 29.00           N  
ATOM   2362  CA  PHE B  14      17.282  53.884  75.312  1.00 27.63           C  
ATOM   2363  C   PHE B  14      17.182  55.194  74.550  1.00 26.84           C  
ATOM   2364  O   PHE B  14      17.230  56.274  75.143  1.00 25.96           O  
ATOM   2365  CB  PHE B  14      15.902  53.213  75.354  1.00 27.25           C  
ATOM   2366  CG  PHE B  14      14.809  54.087  75.902  1.00 26.81           C  
ATOM   2367  CD1 PHE B  14      14.605  54.192  77.273  1.00 25.89           C  
ATOM   2368  CD2 PHE B  14      13.967  54.787  75.043  1.00 27.10           C  
ATOM   2369  CE1 PHE B  14      13.580  54.974  77.784  1.00 27.84           C  
ATOM   2370  CE2 PHE B  14      12.935  55.574  75.540  1.00 27.29           C  
ATOM   2371  CZ  PHE B  14      12.741  55.668  76.917  1.00 27.34           C  
ATOM   2372  N   ILE B  15      17.058  55.074  73.228  1.00 26.76           N  
ATOM   2373  CA  ILE B  15      16.921  56.217  72.329  1.00 28.32           C  
ATOM   2374  C   ILE B  15      15.521  56.193  71.731  1.00 26.95           C  
ATOM   2375  O   ILE B  15      15.047  55.151  71.290  1.00 27.85           O  
ATOM   2376  CB  ILE B  15      17.937  56.151  71.179  1.00 30.01           C  
ATOM   2377  CG1 ILE B  15      19.345  56.184  71.750  1.00 32.56           C  
ATOM   2378  CG2 ILE B  15      17.745  57.318  70.247  1.00 35.15           C  
ATOM   2379  CD1 ILE B  15      19.593  57.323  72.682  1.00 32.89           C  
ATOM   2380  N   ASP B  16      14.874  57.351  71.711  1.00 27.83           N  
ATOM   2381  CA  ASP B  16      13.513  57.485  71.198  1.00 27.38           C  
ATOM   2382  C   ASP B  16      13.570  58.149  69.817  1.00 26.94           C  
ATOM   2383  O   ASP B  16      13.517  59.377  69.723  1.00 28.07           O  
ATOM   2384  CB  ASP B  16      12.709  58.343  72.197  1.00 29.09           C  
ATOM   2385  CG  ASP B  16      11.204  58.313  71.949  1.00 30.82           C  
ATOM   2386  OD1 ASP B  16      10.746  57.554  71.076  1.00 32.34           O  
ATOM   2387  OD2 ASP B  16      10.473  59.051  72.651  1.00 31.56           O1-
ATOM   2388  N   LEU B  17      13.698  57.348  68.752  1.00 25.69           N  
ATOM   2389  CA  LEU B  17      13.755  57.891  67.386  1.00 25.65           C  
ATOM   2390  C   LEU B  17      12.350  58.056  66.794  1.00 24.98           C  
ATOM   2391  O   LEU B  17      11.445  57.303  67.140  1.00 25.91           O  
ATOM   2392  CB  LEU B  17      14.595  56.985  66.477  1.00 26.25           C  
ATOM   2393  CG  LEU B  17      16.056  56.750  66.885  1.00 25.63           C  
ATOM   2394  CD1 LEU B  17      16.756  55.920  65.812  1.00 26.34           C  
ATOM   2395  CD2 LEU B  17      16.763  58.080  67.067  1.00 24.02           C  
ATOM   2396  N   PHE B  18      12.173  59.028  65.902  1.00 22.19           N  
ATOM   2397  CA  PHE B  18      10.855  59.283  65.312  1.00 22.91           C  
ATOM   2398  C   PHE B  18       9.883  59.275  66.497  1.00 22.67           C  
ATOM   2399  O   PHE B  18       8.840  58.627  66.470  1.00 21.56           O  
ATOM   2400  CB  PHE B  18      10.503  58.169  64.325  1.00 23.38           C  
ATOM   2401  CG  PHE B  18      11.576  57.906  63.311  1.00 25.20           C  
ATOM   2402  CD1 PHE B  18      11.761  58.765  62.232  1.00 25.22           C  
ATOM   2403  CD2 PHE B  18      12.443  56.821  63.460  1.00 23.48           C  
ATOM   2404  CE1 PHE B  18      12.795  58.552  61.314  1.00 26.49           C  
ATOM   2405  CE2 PHE B  18      13.477  56.600  62.552  1.00 23.20           C  
ATOM   2406  CZ  PHE B  18      13.655  57.462  61.480  1.00 24.59           C  
ATOM   2407  N   ALA B  19      10.266  60.006  67.537  1.00 23.00           N  
ATOM   2408  CA  ALA B  19       9.532  60.080  68.795  1.00 22.81           C  
ATOM   2409  C   ALA B  19       8.033  60.377  68.748  1.00 23.03           C  
ATOM   2410  O   ALA B  19       7.259  59.743  69.467  1.00 23.70           O  
ATOM   2411  CB  ALA B  19      10.224  61.075  69.723  1.00 22.05           C  
ATOM   2412  N   GLY B  20       7.618  61.324  67.918  1.00 21.66           N  
ATOM   2413  CA  GLY B  20       6.203  61.649  67.870  1.00 20.66           C  
ATOM   2414  C   GLY B  20       5.736  62.094  69.252  1.00 19.31           C  
ATOM   2415  O   GLY B  20       6.257  63.060  69.795  1.00 19.52           O  
ATOM   2416  N   LEU B  21       4.766  61.384  69.825  1.00 19.99           N  
ATOM   2417  CA  LEU B  21       4.235  61.711  71.155  1.00 21.30           C  
ATOM   2418  C   LEU B  21       5.091  61.158  72.305  1.00 20.55           C  
ATOM   2419  O   LEU B  21       4.930  61.552  73.460  1.00 21.54           O  
ATOM   2420  CB  LEU B  21       2.805  61.172  71.296  1.00 22.37           C  
ATOM   2421  CG  LEU B  21       1.743  61.803  70.391  1.00 23.92           C  
ATOM   2422  CD1 LEU B  21       0.442  61.014  70.456  1.00 25.91           C  
ATOM   2423  CD2 LEU B  21       1.525  63.239  70.820  1.00 26.17           C  
ATOM   2424  N   GLY B  22       5.993  60.239  71.983  1.00 22.55           N  
ATOM   2425  CA  GLY B  22       6.835  59.640  73.008  1.00 22.26           C  
ATOM   2426  C   GLY B  22       6.261  58.326  73.521  1.00 23.54           C  
ATOM   2427  O   GLY B  22       6.568  57.892  74.632  1.00 23.48           O  
ATOM   2428  N   GLY B  23       5.421  57.689  72.706  1.00 23.66           N  
ATOM   2429  CA  GLY B  23       4.814  56.428  73.090  1.00 23.26           C  
ATOM   2430  C   GLY B  23       5.828  55.392  73.543  1.00 25.07           C  
ATOM   2431  O   GLY B  23       5.646  54.726  74.562  1.00 24.36           O  
ATOM   2432  N   PHE B  24       6.898  55.238  72.776  1.00 25.71           N  
ATOM   2433  CA  PHE B  24       7.924  54.282  73.151  1.00 25.83           C  
ATOM   2434  C   PHE B  24       8.531  54.669  74.495  1.00 26.85           C  
ATOM   2435  O   PHE B  24       8.851  53.797  75.315  1.00 26.27           O  
ATOM   2436  CB  PHE B  24       9.027  54.210  72.091  1.00 25.47           C  
ATOM   2437  CG  PHE B  24       8.765  53.194  71.011  1.00 24.31           C  
ATOM   2438  CD1 PHE B  24       8.087  53.547  69.854  1.00 24.44           C  
ATOM   2439  CD2 PHE B  24       9.216  51.883  71.152  1.00 24.83           C  
ATOM   2440  CE1 PHE B  24       7.862  52.613  68.847  1.00 26.19           C  
ATOM   2441  CE2 PHE B  24       8.993  50.935  70.149  1.00 26.35           C  
ATOM   2442  CZ  PHE B  24       8.317  51.303  68.994  1.00 25.61           C  
ATOM   2443  N   ARG B  25       8.687  55.970  74.730  1.00 26.02           N  
ATOM   2444  CA  ARG B  25       9.259  56.403  75.990  1.00 26.58           C  
ATOM   2445  C   ARG B  25       8.369  56.026  77.164  1.00 25.88           C  
ATOM   2446  O   ARG B  25       8.859  55.561  78.191  1.00 26.29           O  
ATOM   2447  CB  ARG B  25       9.510  57.907  76.039  1.00 26.65           C  
ATOM   2448  CG  ARG B  25      10.250  58.237  77.332  1.00 31.38           C  
ATOM   2449  CD  ARG B  25      10.215  59.676  77.753  1.00 34.38           C  
ATOM   2450  NE  ARG B  25      11.108  60.517  76.981  1.00 35.01           N  
ATOM   2451  CZ  ARG B  25      11.902  61.441  77.512  1.00 32.94           C  
ATOM   2452  NH1 ARG B  25      11.917  61.630  78.822  1.00 36.02           N1+
ATOM   2453  NH2 ARG B  25      12.658  62.189  76.732  1.00 31.11           N  
ATOM   2454  N   LEU B  26       7.064  56.241  77.027  1.00 23.86           N  
ATOM   2455  CA  LEU B  26       6.142  55.909  78.104  1.00 23.15           C  
ATOM   2456  C   LEU B  26       6.230  54.418  78.413  1.00 23.48           C  
ATOM   2457  O   LEU B  26       6.296  54.013  79.573  1.00 22.97           O  
ATOM   2458  CB  LEU B  26       4.699  56.273  77.721  1.00 23.93           C  
ATOM   2459  CG  LEU B  26       4.336  57.759  77.661  1.00 26.72           C  
ATOM   2460  CD1 LEU B  26       2.887  57.917  77.186  1.00 28.34           C  
ATOM   2461  CD2 LEU B  26       4.508  58.383  79.042  1.00 25.89           C  
ATOM   2462  N   ALA B  27       6.246  53.610  77.362  1.00 23.17           N  
ATOM   2463  CA  ALA B  27       6.322  52.168  77.510  1.00 23.12           C  
ATOM   2464  C   ALA B  27       7.617  51.698  78.175  1.00 24.64           C  
ATOM   2465  O   ALA B  27       7.575  50.945  79.150  1.00 23.41           O  
ATOM   2466  CB  ALA B  27       6.166  51.505  76.159  1.00 22.87           C  
ATOM   2467  N   LEU B  28       8.761  52.133  77.646  1.00 24.47           N  
ATOM   2468  CA  LEU B  28      10.052  51.724  78.199  1.00 28.33           C  
ATOM   2469  C   LEU B  28      10.302  52.290  79.594  1.00 29.10           C  
ATOM   2470  O   LEU B  28      10.815  51.582  80.450  1.00 31.38           O  
ATOM   2471  CB  LEU B  28      11.210  52.123  77.272  1.00 27.40           C  
ATOM   2472  CG  LEU B  28      11.392  51.518  75.864  1.00 28.71           C  
ATOM   2473  CD1 LEU B  28      12.709  50.759  75.806  1.00 26.55           C  
ATOM   2474  CD2 LEU B  28      10.231  50.615  75.487  1.00 29.27           C  
ATOM   2475  N   GLU B  29       9.942  53.551  79.831  1.00 30.03           N  
ATOM   2476  CA  GLU B  29      10.149  54.149  81.155  1.00 30.06           C  
ATOM   2477  C   GLU B  29       9.292  53.472  82.214  1.00 29.77           C  
ATOM   2478  O   GLU B  29       9.684  53.403  83.378  1.00 27.95           O  
ATOM   2479  CB  GLU B  29       9.863  55.664  81.142  1.00 29.98           C  
ATOM   2480  CG  GLU B  29      10.967  56.498  80.482  1.00 31.16           C  
ATOM   2481  CD  GLU B  29      10.729  58.002  80.556  1.00 32.90           C  
ATOM   2482  OE1 GLU B  29       9.601  58.429  80.875  1.00 35.98           O  
ATOM   2483  OE2 GLU B  29      11.674  58.769  80.283  1.00 33.90           O1-
ATOM   2484  N   SER B  30       8.125  52.974  81.808  1.00 28.22           N  
ATOM   2485  CA  SER B  30       7.234  52.301  82.744  1.00 28.83           C  
ATOM   2486  C   SER B  30       7.857  50.970  83.169  1.00 29.59           C  
ATOM   2487  O   SER B  30       7.420  50.358  84.139  1.00 28.44           O  
ATOM   2488  CB  SER B  30       5.858  52.054  82.113  1.00 28.66           C  
ATOM   2489  OG  SER B  30       5.884  50.980  81.181  1.00 29.65           O  
ATOM   2490  N   CYS B  31       8.875  50.533  82.431  1.00 30.33           N  
ATOM   2491  CA  CYS B  31       9.569  49.288  82.738  1.00 31.47           C  
ATOM   2492  C   CYS B  31      10.869  49.563  83.471  1.00 32.24           C  
ATOM   2493  O   CYS B  31      11.608  48.636  83.810  1.00 32.43           O  
ATOM   2494  CB  CYS B  31       9.854  48.499  81.463  1.00 32.84           C  
ATOM   2495  SG  CYS B  31       8.433  47.579  80.876  1.00 36.39           S  
ATOM   2496  N   GLY B  32      11.149  50.844  83.705  1.00 31.01           N  
ATOM   2497  CA  GLY B  32      12.349  51.220  84.430  1.00 31.75           C  
ATOM   2498  C   GLY B  32      13.536  51.739  83.642  1.00 32.08           C  
ATOM   2499  O   GLY B  32      14.572  52.047  84.234  1.00 32.53           O  
ATOM   2500  N   ALA B  33      13.394  51.862  82.324  1.00 31.07           N  
ATOM   2501  CA  ALA B  33      14.486  52.334  81.473  1.00 29.88           C  
ATOM   2502  C   ALA B  33      14.623  53.853  81.447  1.00 29.60           C  
ATOM   2503  O   ALA B  33      13.677  54.579  81.751  1.00 27.35           O  
ATOM   2504  CB  ALA B  33      14.298  51.810  80.056  1.00 29.36           C  
ATOM   2505  N   GLU B  34      15.809  54.318  81.066  1.00 29.34           N  
ATOM   2506  CA  GLU B  34      16.098  55.751  80.988  1.00 31.36           C  
ATOM   2507  C   GLU B  34      16.322  56.208  79.551  1.00 30.05           C  
ATOM   2508  O   GLU B  34      17.129  55.626  78.822  1.00 30.46           O  
ATOM   2509  CB  GLU B  34      17.332  56.089  81.847  1.00 32.46           C  
ATOM   2510  CG  GLU B  34      18.092  57.340  81.420  1.00 36.90           C  
ATOM   2511  CD  GLU B  34      19.375  57.576  82.220  1.00 39.88           C  
ATOM   2512  OE1 GLU B  34      19.993  56.592  82.696  1.00 41.77           O  
ATOM   2513  OE2 GLU B  34      19.772  58.755  82.358  1.00 40.96           O1-
ATOM   2514  N   CYS B  35      15.596  57.244  79.144  1.00 31.09           N  
ATOM   2515  CA  CYS B  35      15.730  57.796  77.799  1.00 31.81           C  
ATOM   2516  C   CYS B  35      16.928  58.746  77.785  1.00 32.00           C  
ATOM   2517  O   CYS B  35      17.015  59.651  78.615  1.00 31.11           O  
ATOM   2518  CB  CYS B  35      14.455  58.564  77.405  1.00 31.64           C  
ATOM   2519  SG  CYS B  35      14.458  59.246  75.696  1.00 33.06           S  
ATOM   2520  N   VAL B  36      17.857  58.552  76.850  1.00 31.62           N  
ATOM   2521  CA  VAL B  36      19.023  59.425  76.788  1.00 31.28           C  
ATOM   2522  C   VAL B  36      19.121  60.249  75.512  1.00 30.76           C  
ATOM   2523  O   VAL B  36      20.090  60.973  75.325  1.00 30.83           O  
ATOM   2524  CB  VAL B  36      20.350  58.628  76.964  1.00 30.16           C  
ATOM   2525  CG1 VAL B  36      20.337  57.892  78.289  1.00 32.03           C  
ATOM   2526  CG2 VAL B  36      20.544  57.652  75.816  1.00 30.52           C  
ATOM   2527  N   TYR B  37      18.123  60.145  74.639  1.00 29.30           N  
ATOM   2528  CA  TYR B  37      18.116  60.908  73.387  1.00 28.88           C  
ATOM   2529  C   TYR B  37      16.786  60.741  72.657  1.00 28.36           C  
ATOM   2530  O   TYR B  37      16.211  59.651  72.620  1.00 28.94           O  
ATOM   2531  CB  TYR B  37      19.251  60.453  72.458  1.00 27.70           C  
ATOM   2532  CG  TYR B  37      19.274  61.146  71.103  1.00 28.93           C  
ATOM   2533  CD1 TYR B  37      19.686  62.478  70.975  1.00 29.69           C  
ATOM   2534  CD2 TYR B  37      18.884  60.467  69.945  1.00 27.93           C  
ATOM   2535  CE1 TYR B  37      19.714  63.117  69.717  1.00 28.66           C  
ATOM   2536  CE2 TYR B  37      18.906  61.086  68.694  1.00 27.39           C  
ATOM   2537  CZ  TYR B  37      19.324  62.408  68.584  1.00 29.05           C  
ATOM   2538  OH  TYR B  37      19.368  63.005  67.338  1.00 25.38           O  
ATOM   2539  N   SER B  38      16.297  61.824  72.072  1.00 28.65           N  
ATOM   2540  CA  SER B  38      15.045  61.744  71.338  1.00 28.70           C  
ATOM   2541  C   SER B  38      15.178  62.530  70.046  1.00 27.64           C  
ATOM   2542  O   SER B  38      15.865  63.547  69.994  1.00 26.71           O  
ATOM   2543  CB  SER B  38      13.891  62.291  72.175  1.00 29.12           C  
ATOM   2544  OG  SER B  38      13.963  63.700  72.268  1.00 34.63           O  
ATOM   2545  N   ASN B  39      14.518  62.046  69.002  1.00 26.35           N  
ATOM   2546  CA  ASN B  39      14.575  62.704  67.709  1.00 27.46           C  
ATOM   2547  C   ASN B  39      13.208  62.730  67.037  1.00 24.63           C  
ATOM   2548  O   ASN B  39      12.517  61.718  66.968  1.00 27.18           O  
ATOM   2549  CB  ASN B  39      15.598  62.001  66.817  1.00 27.81           C  
ATOM   2550  CG  ASN B  39      15.853  62.753  65.537  1.00 30.63           C  
ATOM   2551  ND2 ASN B  39      17.039  63.341  65.423  1.00 29.49           N  
ATOM   2552  OD1 ASN B  39      14.987  62.825  64.664  1.00 28.62           O  
ATOM   2553  N   GLU B  40      12.830  63.904  66.549  1.00 26.55           N  
ATOM   2554  CA  GLU B  40      11.546  64.122  65.891  1.00 25.63           C  
ATOM   2555  C   GLU B  40      11.623  65.491  65.219  1.00 25.54           C  
ATOM   2556  O   GLU B  40      11.983  66.470  65.867  1.00 26.07           O  
ATOM   2557  CB  GLU B  40      10.429  64.107  66.938  1.00 25.25           C  
ATOM   2558  CG  GLU B  40       9.126  64.703  66.454  1.00 23.47           C  
ATOM   2559  CD  GLU B  40       8.593  63.980  65.248  1.00 25.11           C  
ATOM   2560  OE1 GLU B  40       8.402  62.748  65.346  1.00 23.24           O  
ATOM   2561  OE2 GLU B  40       8.363  64.642  64.208  1.00 25.25           O1-
ATOM   2562  N   TRP B  41      11.268  65.579  63.939  1.00 25.35           N  
ATOM   2563  CA  TRP B  41      11.381  66.862  63.244  1.00 26.03           C  
ATOM   2564  C   TRP B  41      10.124  67.705  63.077  1.00 25.96           C  
ATOM   2565  O   TRP B  41      10.209  68.863  62.670  1.00 26.39           O  
ATOM   2566  CB  TRP B  41      12.042  66.661  61.871  1.00 25.88           C  
ATOM   2567  CG  TRP B  41      11.175  66.030  60.806  1.00 26.70           C  
ATOM   2568  CD1 TRP B  41       9.972  65.403  60.977  1.00 25.97           C  
ATOM   2569  CD2 TRP B  41      11.492  65.916  59.411  1.00 27.27           C  
ATOM   2570  CE2 TRP B  41      10.438  65.199  58.796  1.00 27.30           C  
ATOM   2571  CE3 TRP B  41      12.571  66.348  58.622  1.00 26.72           C  
ATOM   2572  NE1 TRP B  41       9.523  64.897  59.772  1.00 26.87           N  
ATOM   2573  CZ2 TRP B  41      10.431  64.901  57.427  1.00 30.03           C  
ATOM   2574  CZ3 TRP B  41      12.565  66.053  57.260  1.00 26.90           C  
ATOM   2575  CH2 TRP B  41      11.499  65.334  56.677  1.00 28.84           C  
ATOM   2576  N   ASP B  42       8.959  67.147  63.386  1.00 25.53           N  
ATOM   2577  CA  ASP B  42       7.720  67.910  63.244  1.00 24.52           C  
ATOM   2578  C   ASP B  42       7.593  68.908  64.399  1.00 25.02           C  
ATOM   2579  O   ASP B  42       7.588  68.515  65.564  1.00 24.49           O  
ATOM   2580  CB  ASP B  42       6.527  66.956  63.209  1.00 23.30           C  
ATOM   2581  CG  ASP B  42       5.208  67.676  63.058  1.00 25.32           C  
ATOM   2582  OD1 ASP B  42       4.695  68.200  64.069  1.00 22.31           O  
ATOM   2583  OD2 ASP B  42       4.693  67.721  61.921  1.00 25.25           O1-
ATOM   2584  N   LYS B  43       7.490  70.196  64.070  1.00 24.48           N  
ATOM   2585  CA  LYS B  43       7.387  71.250  65.083  1.00 25.32           C  
ATOM   2586  C   LYS B  43       6.312  71.002  66.141  1.00 24.61           C  
ATOM   2587  O   LYS B  43       6.551  71.131  67.337  1.00 24.46           O  
ATOM   2588  CB  LYS B  43       7.144  72.605  64.406  1.00 27.32           C  
ATOM   2589  CG  LYS B  43       6.591  73.681  65.326  1.00 31.95           C  
ATOM   2590  CD  LYS B  43       6.485  75.034  64.631  1.00 35.95           C  
ATOM   2591  CE  LYS B  43       5.760  76.051  65.514  1.00 38.77           C  
ATOM   2592  NZ  LYS B  43       6.108  77.466  65.148  1.00 40.58           N1+
ATOM   2593  N   TYR B  44       5.119  70.646  65.689  1.00 24.62           N  
ATOM   2594  CA  TYR B  44       4.015  70.395  66.597  1.00 24.25           C  
ATOM   2595  C   TYR B  44       4.294  69.196  67.511  1.00 23.58           C  
ATOM   2596  O   TYR B  44       3.985  69.233  68.696  1.00 20.80           O  
ATOM   2597  CB  TYR B  44       2.744  70.168  65.790  1.00 23.80           C  
ATOM   2598  CG  TYR B  44       2.312  71.369  64.969  1.00 25.60           C  
ATOM   2599  CD1 TYR B  44       1.792  72.506  65.581  1.00 26.02           C  
ATOM   2600  CD2 TYR B  44       2.380  71.345  63.575  1.00 25.11           C  
ATOM   2601  CE1 TYR B  44       1.333  73.596  64.822  1.00 27.77           C  
ATOM   2602  CE2 TYR B  44       1.926  72.428  62.806  1.00 27.76           C  
ATOM   2603  CZ  TYR B  44       1.401  73.544  63.437  1.00 28.78           C  
ATOM   2604  OH  TYR B  44       0.906  74.589  62.681  1.00 30.92           O  
ATOM   2605  N   ALA B  45       4.875  68.135  66.962  1.00 23.81           N  
ATOM   2606  CA  ALA B  45       5.190  66.963  67.776  1.00 23.31           C  
ATOM   2607  C   ALA B  45       6.233  67.360  68.817  1.00 23.47           C  
ATOM   2608  O   ALA B  45       6.143  66.971  69.982  1.00 21.64           O  
ATOM   2609  CB  ALA B  45       5.723  65.832  66.901  1.00 23.14           C  
ATOM   2610  N   GLN B  46       7.222  68.143  68.399  1.00 23.46           N  
ATOM   2611  CA  GLN B  46       8.254  68.573  69.338  1.00 25.44           C  
ATOM   2612  C   GLN B  46       7.609  69.362  70.473  1.00 24.44           C  
ATOM   2613  O   GLN B  46       8.037  69.259  71.621  1.00 24.24           O  
ATOM   2614  CB  GLN B  46       9.315  69.442  68.647  1.00 25.71           C  
ATOM   2615  CG  GLN B  46      10.041  68.756  67.489  1.00 25.97           C  
ATOM   2616  CD  GLN B  46      11.009  69.679  66.786  1.00 28.39           C  
ATOM   2617  NE2 GLN B  46      12.111  69.126  66.282  1.00 28.63           N  
ATOM   2618  OE1 GLN B  46      10.764  70.877  66.685  1.00 29.20           O  
ATOM   2619  N   GLU B  47       6.576  70.138  70.152  1.00 23.47           N  
ATOM   2620  CA  GLU B  47       5.884  70.938  71.158  1.00 23.51           C  
ATOM   2621  C   GLU B  47       5.171  70.075  72.190  1.00 24.67           C  
ATOM   2622  O   GLU B  47       5.275  70.341  73.386  1.00 24.68           O  
ATOM   2623  CB  GLU B  47       4.874  71.900  70.500  1.00 24.53           C  
ATOM   2624  CG  GLU B  47       5.522  73.045  69.715  1.00 26.40           C  
ATOM   2625  CD  GLU B  47       4.513  73.905  68.971  1.00 29.91           C  
ATOM   2626  OE1 GLU B  47       3.315  73.533  68.919  1.00 28.43           O  
ATOM   2627  OE2 GLU B  47       4.921  74.953  68.426  1.00 31.51           O1-
ATOM   2628  N   VAL B  48       4.450  69.049  71.735  1.00 23.68           N  
ATOM   2629  CA  VAL B  48       3.734  68.170  72.660  1.00 25.15           C  
ATOM   2630  C   VAL B  48       4.728  67.353  73.464  1.00 24.15           C  
ATOM   2631  O   VAL B  48       4.562  67.151  74.668  1.00 23.53           O  
ATOM   2632  CB  VAL B  48       2.829  67.150  71.945  1.00 26.60           C  
ATOM   2633  CG1 VAL B  48       1.680  66.750  72.878  1.00 26.16           C  
ATOM   2634  CG2 VAL B  48       2.324  67.705  70.641  1.00 31.84           C  
ATOM   2635  N   TYR B  49       5.751  66.861  72.776  1.00 24.35           N  
ATOM   2636  CA  TYR B  49       6.784  66.054  73.422  1.00 24.68           C  
ATOM   2637  C   TYR B  49       7.403  66.850  74.575  1.00 25.65           C  
ATOM   2638  O   TYR B  49       7.487  66.367  75.704  1.00 25.88           O  
ATOM   2639  CB  TYR B  49       7.866  65.687  72.413  1.00 24.38           C  
ATOM   2640  CG  TYR B  49       8.777  64.571  72.860  1.00 24.21           C  
ATOM   2641  CD1 TYR B  49       8.445  63.240  72.618  1.00 23.73           C  
ATOM   2642  CD2 TYR B  49       9.990  64.844  73.494  1.00 25.91           C  
ATOM   2643  CE1 TYR B  49       9.306  62.205  72.989  1.00 25.22           C  
ATOM   2644  CE2 TYR B  49      10.860  63.814  73.872  1.00 26.51           C  
ATOM   2645  CZ  TYR B  49      10.510  62.496  73.611  1.00 25.65           C  
ATOM   2646  OH  TYR B  49      11.365  61.470  73.948  1.00 27.28           O  
ATOM   2647  N   GLU B  50       7.829  68.073  74.281  1.00 26.83           N  
ATOM   2648  CA  GLU B  50       8.434  68.940  75.290  1.00 28.48           C  
ATOM   2649  C   GLU B  50       7.440  69.230  76.422  1.00 28.76           C  
ATOM   2650  O   GLU B  50       7.795  69.231  77.597  1.00 28.44           O  
ATOM   2651  CB  GLU B  50       8.901  70.241  74.628  1.00 31.98           C  
ATOM   2652  CG  GLU B  50       9.642  71.198  75.551  1.00 37.25           C  
ATOM   2653  CD  GLU B  50      10.264  72.360  74.794  1.00 39.76           C  
ATOM   2654  OE1 GLU B  50      11.409  72.233  74.309  1.00 41.82           O  
ATOM   2655  OE2 GLU B  50       9.589  73.401  74.669  1.00 42.58           O1-
ATOM   2656  N   MET B  51       6.184  69.455  76.061  1.00 27.97           N  
ATOM   2657  CA  MET B  51       5.142  69.731  77.037  1.00 27.55           C  
ATOM   2658  C   MET B  51       4.939  68.567  78.020  1.00 27.84           C  
ATOM   2659  O   MET B  51       4.487  68.763  79.152  1.00 26.00           O  
ATOM   2660  CB  MET B  51       3.838  70.042  76.291  1.00 29.46           C  
ATOM   2661  CG  MET B  51       2.616  70.211  77.168  1.00 31.44           C  
ATOM   2662  SD  MET B  51       1.251  71.091  76.333  1.00 38.84           S  
ATOM   2663  CE  MET B  51       1.595  70.767  74.563  1.00 29.88           C  
ATOM   2664  N   ASN B  52       5.297  67.359  77.594  1.00 25.19           N  
ATOM   2665  CA  ASN B  52       5.128  66.177  78.433  1.00 25.68           C  
ATOM   2666  C   ASN B  52       6.402  65.619  79.074  1.00 26.89           C  
ATOM   2667  O   ASN B  52       6.337  65.008  80.141  1.00 27.61           O  
ATOM   2668  CB  ASN B  52       4.458  65.061  77.620  1.00 26.54           C  
ATOM   2669  CG  ASN B  52       2.957  65.244  77.496  1.00 24.85           C  
ATOM   2670  ND2 ASN B  52       2.505  65.672  76.318  1.00 23.84           N  
ATOM   2671  OD1 ASN B  52       2.211  65.015  78.453  1.00 24.26           O  
ATOM   2672  N   PHE B  53       7.547  65.820  78.426  1.00 26.06           N  
ATOM   2673  CA  PHE B  53       8.811  65.294  78.925  1.00 25.78           C  
ATOM   2674  C   PHE B  53       9.854  66.349  79.293  1.00 27.01           C  
ATOM   2675  O   PHE B  53      10.889  66.026  79.874  1.00 27.82           O  
ATOM   2676  CB  PHE B  53       9.387  64.312  77.906  1.00 24.42           C  
ATOM   2677  CG  PHE B  53       8.509  63.113  77.666  1.00 25.09           C  
ATOM   2678  CD1 PHE B  53       8.323  62.159  78.664  1.00 25.99           C  
ATOM   2679  CD2 PHE B  53       7.842  62.952  76.452  1.00 23.45           C  
ATOM   2680  CE1 PHE B  53       7.485  61.063  78.460  1.00 25.78           C  
ATOM   2681  CE2 PHE B  53       7.002  61.864  76.235  1.00 24.04           C  
ATOM   2682  CZ  PHE B  53       6.819  60.915  77.237  1.00 24.83           C  
ATOM   2683  N   GLY B  54       9.585  67.605  78.952  1.00 29.04           N  
ATOM   2684  CA  GLY B  54      10.507  68.671  79.300  1.00 32.67           C  
ATOM   2685  C   GLY B  54      11.649  68.945  78.343  1.00 34.53           C  
ATOM   2686  O   GLY B  54      12.401  69.900  78.550  1.00 35.94           O  
ATOM   2687  N   GLU B  55      11.789  68.129  77.302  1.00 34.12           N  
ATOM   2688  CA  GLU B  55      12.861  68.310  76.327  1.00 36.21           C  
ATOM   2689  C   GLU B  55      12.340  68.335  74.892  1.00 36.00           C  
ATOM   2690  O   GLU B  55      11.317  67.720  74.576  1.00 34.03           O  
ATOM   2691  CB  GLU B  55      13.897  67.182  76.451  1.00 37.76           C  
ATOM   2692  CG  GLU B  55      13.315  65.782  76.247  1.00 41.66           C  
ATOM   2693  CD  GLU B  55      14.348  64.671  76.403  1.00 44.49           C  
ATOM   2694  OE1 GLU B  55      15.099  64.395  75.429  1.00 43.68           O  
ATOM   2695  OE2 GLU B  55      14.408  64.076  77.512  1.00 45.41           O1-
ATOM   2696  N   LYS B  56      13.058  69.058  74.038  1.00 34.80           N  
ATOM   2697  CA  LYS B  56      12.724  69.158  72.624  1.00 35.42           C  
ATOM   2698  C   LYS B  56      13.589  68.161  71.838  1.00 33.72           C  
ATOM   2699  O   LYS B  56      14.821  68.212  71.892  1.00 34.44           O  
ATOM   2700  CB  LYS B  56      13.005  70.576  72.125  1.00 37.25           C  
ATOM   2701  CG  LYS B  56      13.005  70.713  70.619  1.00 39.52           C  
ATOM   2702  CD  LYS B  56      13.633  72.035  70.180  1.00 42.45           C  
ATOM   2703  CE  LYS B  56      13.555  72.187  68.667  1.00 43.91           C  
ATOM   2704  NZ  LYS B  56      14.030  73.526  68.201  1.00 45.92           N1+
ATOM   2705  N   PRO B  57      12.954  67.225  71.114  1.00 31.96           N  
ATOM   2706  CA  PRO B  57      13.726  66.247  70.337  1.00 30.96           C  
ATOM   2707  C   PRO B  57      14.598  66.957  69.302  1.00 30.16           C  
ATOM   2708  O   PRO B  57      14.294  68.078  68.896  1.00 29.87           O  
ATOM   2709  CB  PRO B  57      12.639  65.402  69.665  1.00 30.94           C  
ATOM   2710  CG  PRO B  57      11.512  65.465  70.643  1.00 30.50           C  
ATOM   2711  CD  PRO B  57      11.515  66.927  71.051  1.00 31.21           C  
ATOM   2712  N   GLU B  58      15.683  66.312  68.887  1.00 30.18           N  
ATOM   2713  CA  GLU B  58      16.557  66.894  67.874  1.00 29.09           C  
ATOM   2714  C   GLU B  58      15.843  66.733  66.532  1.00 28.25           C  
ATOM   2715  O   GLU B  58      14.988  65.853  66.384  1.00 26.52           O  
ATOM   2716  CB  GLU B  58      17.912  66.178  67.865  1.00 28.47           C  
ATOM   2717  CG  GLU B  58      18.839  66.625  66.752  1.00 29.58           C  
ATOM   2718  CD  GLU B  58      20.292  66.332  67.047  1.00 31.27           C  
ATOM   2719  OE1 GLU B  58      20.609  65.205  67.468  1.00 32.14           O  
ATOM   2720  OE2 GLU B  58      21.123  67.237  66.854  1.00 34.28           O1-
ATOM   2721  N   GLY B  59      16.191  67.575  65.563  1.00 28.60           N  
ATOM   2722  CA  GLY B  59      15.546  67.542  64.260  1.00 29.50           C  
ATOM   2723  C   GLY B  59      15.995  66.475  63.276  1.00 30.46           C  
ATOM   2724  O   GLY B  59      16.681  65.524  63.654  1.00 31.77           O  
ATOM   2725  N   ASP B  60      15.611  66.662  62.010  1.00 29.54           N  
ATOM   2726  CA  ASP B  60      15.910  65.749  60.896  1.00 29.05           C  
ATOM   2727  C   ASP B  60      17.041  64.759  61.137  1.00 30.32           C  
ATOM   2728  O   ASP B  60      18.216  65.112  61.060  1.00 30.16           O  
ATOM   2729  CB  ASP B  60      16.226  66.539  59.626  1.00 28.20           C  
ATOM   2730  CG  ASP B  60      16.171  65.674  58.369  1.00 27.07           C  
ATOM   2731  OD1 ASP B  60      16.173  64.427  58.478  1.00 25.39           O  
ATOM   2732  OD2 ASP B  60      16.134  66.250  57.265  1.00 28.29           O1-
ATOM   2733  N   ILE B  61      16.668  63.509  61.395  1.00 31.33           N  
ATOM   2734  CA  ILE B  61      17.621  62.444  61.656  1.00 31.65           C  
ATOM   2735  C   ILE B  61      18.565  62.216  60.476  1.00 33.81           C  
ATOM   2736  O   ILE B  61      19.704  61.777  60.666  1.00 33.71           O  
ATOM   2737  CB  ILE B  61      16.883  61.113  61.967  1.00 31.08           C  
ATOM   2738  CG1 ILE B  61      17.875  60.067  62.481  1.00 30.91           C  
ATOM   2739  CG2 ILE B  61      16.179  60.588  60.713  1.00 28.19           C  
ATOM   2740  CD1 ILE B  61      18.348  60.318  63.892  1.00 32.45           C  
ATOM   2741  N   THR B  62      18.107  62.513  59.261  1.00 34.43           N  
ATOM   2742  CA  THR B  62      18.951  62.296  58.086  1.00 35.94           C  
ATOM   2743  C   THR B  62      20.177  63.202  58.059  1.00 37.28           C  
ATOM   2744  O   THR B  62      21.108  62.951  57.292  1.00 37.60           O  
ATOM   2745  CB  THR B  62      18.180  62.493  56.755  1.00 34.23           C  
ATOM   2746  CG2 THR B  62      16.999  61.537  56.671  1.00 33.80           C  
ATOM   2747  OG1 THR B  62      17.724  63.847  56.656  1.00 34.54           O  
ATOM   2748  N   GLN B  63      20.186  64.247  58.886  1.00 38.15           N  
ATOM   2749  CA  GLN B  63      21.334  65.151  58.918  1.00 39.82           C  
ATOM   2750  C   GLN B  63      22.027  65.177  60.279  1.00 39.36           C  
ATOM   2751  O   GLN B  63      22.743  66.123  60.611  1.00 40.48           O  
ATOM   2752  CB  GLN B  63      20.927  66.569  58.483  1.00 42.24           C  
ATOM   2753  CG  GLN B  63      20.103  67.363  59.485  1.00 47.04           C  
ATOM   2754  CD  GLN B  63      19.539  68.651  58.878  1.00 50.17           C  
ATOM   2755  NE2 GLN B  63      19.814  68.868  57.587  1.00 50.07           N  
ATOM   2756  OE1 GLN B  63      18.857  69.438  59.558  1.00 51.24           O  
ATOM   2757  N   VAL B  64      21.814  64.125  61.061  1.00 38.29           N  
ATOM   2758  CA  VAL B  64      22.438  64.008  62.370  1.00 37.03           C  
ATOM   2759  C   VAL B  64      23.569  62.992  62.261  1.00 35.75           C  
ATOM   2760  O   VAL B  64      23.381  61.897  61.738  1.00 34.91           O  
ATOM   2761  CB  VAL B  64      21.433  63.519  63.437  1.00 36.95           C  
ATOM   2762  CG1 VAL B  64      22.128  63.407  64.788  1.00 38.53           C  
ATOM   2763  CG2 VAL B  64      20.271  64.488  63.536  1.00 36.20           C  
ATOM   2764  N   ASN B  65      24.750  63.362  62.737  1.00 36.23           N  
ATOM   2765  CA  ASN B  65      25.885  62.451  62.680  1.00 35.42           C  
ATOM   2766  C   ASN B  65      25.699  61.370  63.740  1.00 34.61           C  
ATOM   2767  O   ASN B  65      25.616  61.665  64.932  1.00 33.77           O  
ATOM   2768  CB  ASN B  65      27.187  63.232  62.908  1.00 36.14           C  
ATOM   2769  CG  ASN B  65      28.401  62.327  63.040  1.00 36.83           C  
ATOM   2770  ND2 ASN B  65      29.442  62.830  63.693  1.00 40.22           N  
ATOM   2771  OD1 ASN B  65      28.410  61.199  62.549  1.00 37.71           O  
ATOM   2772  N   GLU B  66      25.630  60.115  63.302  1.00 35.09           N  
ATOM   2773  CA  GLU B  66      25.429  58.993  64.219  1.00 37.18           C  
ATOM   2774  C   GLU B  66      26.408  58.947  65.393  1.00 38.14           C  
ATOM   2775  O   GLU B  66      26.050  58.493  66.481  1.00 38.16           O  
ATOM   2776  CB  GLU B  66      25.495  57.668  63.454  1.00 37.74           C  
ATOM   2777  CG  GLU B  66      26.786  57.487  62.695  1.00 38.69           C  
ATOM   2778  CD  GLU B  66      26.678  57.875  61.231  1.00 40.00           C  
ATOM   2779  OE1 GLU B  66      26.043  58.907  60.911  1.00 36.64           O  
ATOM   2780  OE2 GLU B  66      27.252  57.140  60.402  1.00 40.74           O1-
ATOM   2781  N   LYS B  67      27.636  59.415  65.183  1.00 38.56           N  
ATOM   2782  CA  LYS B  67      28.643  59.420  66.246  1.00 39.03           C  
ATOM   2783  C   LYS B  67      28.211  60.359  67.368  1.00 39.84           C  
ATOM   2784  O   LYS B  67      28.677  60.258  68.502  1.00 38.73           O  
ATOM   2785  CB  LYS B  67      29.999  59.873  65.689  1.00 40.31           C  
ATOM   2786  CG  LYS B  67      30.578  58.931  64.641  1.00 41.98           C  
ATOM   2787  CD  LYS B  67      31.951  59.372  64.151  1.00 42.59           C  
ATOM   2788  CE  LYS B  67      32.512  58.350  63.169  1.00 44.06           C  
ATOM   2789  NZ  LYS B  67      33.888  58.668  62.685  1.00 44.43           N1+
ATOM   2790  N   THR B  68      27.308  61.274  67.030  1.00 39.56           N  
ATOM   2791  CA  THR B  68      26.776  62.260  67.964  1.00 40.84           C  
ATOM   2792  C   THR B  68      25.734  61.675  68.921  1.00 39.54           C  
ATOM   2793  O   THR B  68      25.536  62.192  70.021  1.00 39.47           O  
ATOM   2794  CB  THR B  68      26.157  63.440  67.172  1.00 42.51           C  
ATOM   2795  CG2 THR B  68      25.351  64.348  68.069  1.00 44.19           C  
ATOM   2796  OG1 THR B  68      27.212  64.188  66.552  1.00 44.74           O  
ATOM   2797  N   ILE B  69      25.076  60.595  68.506  1.00 39.07           N  
ATOM   2798  CA  ILE B  69      24.044  59.954  69.324  1.00 37.69           C  
ATOM   2799  C   ILE B  69      24.642  59.300  70.586  1.00 37.32           C  
ATOM   2800  O   ILE B  69      25.623  58.563  70.510  1.00 36.43           O  
ATOM   2801  CB  ILE B  69      23.267  58.892  68.482  1.00 38.06           C  
ATOM   2802  CG1 ILE B  69      22.329  59.579  67.485  1.00 38.52           C  
ATOM   2803  CG2 ILE B  69      22.404  58.011  69.386  1.00 37.08           C  
ATOM   2804  CD1 ILE B  69      22.968  60.624  66.606  1.00 40.85           C  
ATOM   2805  N   PRO B  70      24.058  59.583  71.766  1.00 36.97           N  
ATOM   2806  CA  PRO B  70      24.507  59.045  73.057  1.00 35.72           C  
ATOM   2807  C   PRO B  70      24.486  57.527  73.091  1.00 35.66           C  
ATOM   2808  O   PRO B  70      23.633  56.909  72.465  1.00 35.08           O  
ATOM   2809  CB  PRO B  70      23.506  59.636  74.047  1.00 35.98           C  
ATOM   2810  CG  PRO B  70      23.128  60.922  73.416  1.00 36.27           C  
ATOM   2811  CD  PRO B  70      22.947  60.530  71.968  1.00 35.99           C  
ATOM   2812  N   ASP B  71      25.429  56.930  73.822  1.00 35.45           N  
ATOM   2813  CA  ASP B  71      25.486  55.478  73.941  1.00 34.76           C  
ATOM   2814  C   ASP B  71      24.167  54.993  74.527  1.00 33.11           C  
ATOM   2815  O   ASP B  71      23.584  55.658  75.387  1.00 33.08           O  
ATOM   2816  CB  ASP B  71      26.625  55.047  74.872  1.00 37.05           C  
ATOM   2817  CG  ASP B  71      27.989  55.490  74.380  1.00 40.44           C  
ATOM   2818  OD1 ASP B  71      28.232  55.428  73.149  1.00 40.56           O  
ATOM   2819  OD2 ASP B  71      28.822  55.885  75.230  1.00 40.24           O1-
ATOM   2820  N   HIS B  72      23.707  53.830  74.082  1.00 31.51           N  
ATOM   2821  CA  HIS B  72      22.446  53.297  74.572  1.00 29.85           C  
ATOM   2822  C   HIS B  72      22.320  51.785  74.412  1.00 30.20           C  
ATOM   2823  O   HIS B  72      23.017  51.170  73.612  1.00 31.09           O  
ATOM   2824  CB  HIS B  72      21.294  53.988  73.845  1.00 28.23           C  
ATOM   2825  CG  HIS B  72      21.381  53.890  72.355  1.00 24.74           C  
ATOM   2826  CD2 HIS B  72      22.153  54.552  71.464  1.00 24.38           C  
ATOM   2827  ND1 HIS B  72      20.604  53.024  71.618  1.00 25.97           N  
ATOM   2828  CE1 HIS B  72      20.892  53.159  70.336  1.00 23.84           C  
ATOM   2829  NE2 HIS B  72      21.831  54.080  70.215  1.00 25.70           N  
ATOM   2830  N   ASP B  73      21.404  51.200  75.174  1.00 29.23           N  
ATOM   2831  CA  ASP B  73      21.171  49.764  75.149  1.00 29.29           C  
ATOM   2832  C   ASP B  73      20.048  49.345  74.219  1.00 29.13           C  
ATOM   2833  O   ASP B  73      20.096  48.270  73.628  1.00 29.86           O  
ATOM   2834  CB  ASP B  73      20.843  49.277  76.559  1.00 32.13           C  
ATOM   2835  CG  ASP B  73      21.956  49.556  77.536  1.00 33.87           C  
ATOM   2836  OD1 ASP B  73      23.035  48.945  77.380  1.00 34.78           O  
ATOM   2837  OD2 ASP B  73      21.756  50.390  78.447  1.00 32.80           O1-
ATOM   2838  N   ILE B  74      19.036  50.194  74.094  1.00 28.08           N  
ATOM   2839  CA  ILE B  74      17.886  49.883  73.262  1.00 26.76           C  
ATOM   2840  C   ILE B  74      17.542  51.043  72.353  1.00 25.77           C  
ATOM   2841  O   ILE B  74      17.459  52.181  72.808  1.00 26.36           O  
ATOM   2842  CB  ILE B  74      16.650  49.576  74.130  1.00 26.44           C  
ATOM   2843  CG1 ILE B  74      16.964  48.440  75.103  1.00 25.32           C  
ATOM   2844  CG2 ILE B  74      15.475  49.220  73.245  1.00 25.64           C  
ATOM   2845  CD1 ILE B  74      15.851  48.135  76.102  1.00 26.55           C  
ATOM   2846  N   LEU B  75      17.354  50.744  71.072  1.00 23.51           N  
ATOM   2847  CA  LEU B  75      16.992  51.751  70.086  1.00 24.04           C  
ATOM   2848  C   LEU B  75      15.529  51.510  69.730  1.00 22.82           C  
ATOM   2849  O   LEU B  75      15.162  50.426  69.298  1.00 25.62           O  
ATOM   2850  CB  LEU B  75      17.867  51.623  68.829  1.00 23.88           C  
ATOM   2851  CG  LEU B  75      17.714  52.667  67.707  1.00 24.83           C  
ATOM   2852  CD1 LEU B  75      18.942  52.640  66.813  1.00 24.01           C  
ATOM   2853  CD2 LEU B  75      16.466  52.396  66.894  1.00 23.79           C  
ATOM   2854  N   CYS B  76      14.697  52.525  69.930  1.00 25.58           N  
ATOM   2855  CA  CYS B  76      13.278  52.417  69.621  1.00 24.84           C  
ATOM   2856  C   CYS B  76      12.991  53.219  68.367  1.00 25.74           C  
ATOM   2857  O   CYS B  76      13.587  54.277  68.155  1.00 26.13           O  
ATOM   2858  CB  CYS B  76      12.438  52.981  70.767  1.00 25.60           C  
ATOM   2859  SG  CYS B  76      12.539  52.036  72.278  1.00 27.37           S  
ATOM   2860  N   ALA B  77      12.068  52.733  67.542  1.00 26.59           N  
ATOM   2861  CA  ALA B  77      11.735  53.452  66.324  1.00 27.04           C  
ATOM   2862  C   ALA B  77      10.482  52.994  65.606  1.00 26.79           C  
ATOM   2863  O   ALA B  77      10.411  51.883  65.084  1.00 26.83           O  
ATOM   2864  CB  ALA B  77      12.907  53.409  65.363  1.00 27.70           C  
ATOM   2865  N   GLY B  78       9.475  53.856  65.613  1.00 24.75           N  
ATOM   2866  CA  GLY B  78       8.263  53.560  64.881  1.00 23.86           C  
ATOM   2867  C   GLY B  78       8.489  54.442  63.672  1.00 23.90           C  
ATOM   2868  O   GLY B  78       8.044  55.586  63.650  1.00 22.95           O  
ATOM   2869  N   PHE B  79       9.220  53.945  62.678  1.00 24.47           N  
ATOM   2870  CA  PHE B  79       9.501  54.786  61.519  1.00 24.42           C  
ATOM   2871  C   PHE B  79       8.297  55.039  60.604  1.00 23.01           C  
ATOM   2872  O   PHE B  79       7.299  54.319  60.670  1.00 23.38           O  
ATOM   2873  CB  PHE B  79      10.726  54.256  60.739  1.00 26.37           C  
ATOM   2874  CG  PHE B  79      10.634  52.820  60.313  1.00 25.65           C  
ATOM   2875  CD1 PHE B  79      10.872  51.789  61.217  1.00 27.18           C  
ATOM   2876  CD2 PHE B  79      10.373  52.496  58.984  1.00 25.85           C  
ATOM   2877  CE1 PHE B  79      10.856  50.458  60.802  1.00 25.27           C  
ATOM   2878  CE2 PHE B  79      10.358  51.171  58.566  1.00 26.70           C  
ATOM   2879  CZ  PHE B  79      10.602  50.151  59.478  1.00 26.05           C  
ATOM   2880  N   PRO B  80       8.375  56.082  59.752  1.00 23.08           N  
ATOM   2881  CA  PRO B  80       7.299  56.459  58.827  1.00 24.21           C  
ATOM   2882  C   PRO B  80       6.703  55.286  58.068  1.00 24.34           C  
ATOM   2883  O   PRO B  80       7.424  54.374  57.669  1.00 25.68           O  
ATOM   2884  CB  PRO B  80       7.969  57.477  57.908  1.00 22.63           C  
ATOM   2885  CG  PRO B  80       8.972  58.120  58.823  1.00 25.99           C  
ATOM   2886  CD  PRO B  80       9.565  56.914  59.511  1.00 22.29           C  
ATOM   2887  N   CYS B  81       5.385  55.329  57.873  1.00 23.26           N  
ATOM   2888  CA  CYS B  81       4.670  54.255  57.202  1.00 25.21           C  
ATOM   2889  C   CYS B  81       3.848  54.679  55.985  1.00 25.02           C  
ATOM   2890  O   CYS B  81       3.192  53.836  55.372  1.00 25.30           O  
ATOM   2891  CB  CYS B  81       3.716  53.583  58.186  1.00 27.54           C  
ATOM   2892  SG  CYS B  81       2.188  54.558  58.421  1.00 32.59           S  
ATOM   2893  N   GLN B  82       3.851  55.962  55.637  1.00 24.09           N  
ATOM   2894  CA  GLN B  82       3.057  56.394  54.485  1.00 25.92           C  
ATOM   2895  C   GLN B  82       3.422  55.579  53.244  1.00 27.50           C  
ATOM   2896  O   GLN B  82       2.553  55.204  52.459  1.00 26.26           O  
ATOM   2897  CB  GLN B  82       3.273  57.881  54.174  1.00 26.08           C  
ATOM   2898  CG  GLN B  82       2.932  58.844  55.311  1.00 25.50           C  
ATOM   2899  CD  GLN B  82       4.170  59.332  56.040  1.00 27.41           C  
ATOM   2900  NE2 GLN B  82       5.162  58.462  56.174  1.00 24.40           N  
ATOM   2901  OE1 GLN B  82       4.228  60.480  56.484  1.00 28.88           O  
ATOM   2902  N   ALA B  83       4.710  55.293  53.094  1.00 28.11           N  
ATOM   2903  CA  ALA B  83       5.212  54.556  51.942  1.00 30.33           C  
ATOM   2904  C   ALA B  83       4.896  53.066  51.911  1.00 29.83           C  
ATOM   2905  O   ALA B  83       5.108  52.429  50.888  1.00 30.72           O  
ATOM   2906  CB  ALA B  83       6.724  54.764  51.814  1.00 28.97           C  
ATOM   2907  N   PHE B  84       4.381  52.511  53.006  1.00 28.91           N  
ATOM   2908  CA  PHE B  84       4.083  51.082  53.035  1.00 28.00           C  
ATOM   2909  C   PHE B  84       2.660  50.728  53.424  1.00 28.02           C  
ATOM   2910  O   PHE B  84       2.223  49.594  53.232  1.00 27.38           O  
ATOM   2911  CB  PHE B  84       5.027  50.359  53.995  1.00 27.87           C  
ATOM   2912  CG  PHE B  84       6.456  50.792  53.880  1.00 28.26           C  
ATOM   2913  CD1 PHE B  84       6.957  51.798  54.696  1.00 28.08           C  
ATOM   2914  CD2 PHE B  84       7.301  50.204  52.948  1.00 29.89           C  
ATOM   2915  CE1 PHE B  84       8.282  52.214  54.590  1.00 29.53           C  
ATOM   2916  CE2 PHE B  84       8.629  50.612  52.834  1.00 28.97           C  
ATOM   2917  CZ  PHE B  84       9.119  51.618  53.654  1.00 29.49           C  
ATOM   2918  N   SER B  85       1.932  51.690  53.977  1.00 28.19           N  
ATOM   2919  CA  SER B  85       0.577  51.410  54.413  1.00 27.53           C  
ATOM   2920  C   SER B  85      -0.385  51.027  53.305  1.00 28.18           C  
ATOM   2921  O   SER B  85      -0.321  51.539  52.189  1.00 28.45           O  
ATOM   2922  CB  SER B  85      -0.004  52.601  55.170  1.00 27.27           C  
ATOM   2923  OG  SER B  85      -1.382  52.384  55.427  1.00 25.66           O  
ATOM   2924  N   ILE B  86      -1.297  50.127  53.651  1.00 28.80           N  
ATOM   2925  CA  ILE B  86      -2.328  49.659  52.744  1.00 29.43           C  
ATOM   2926  C   ILE B  86      -3.167  50.851  52.262  1.00 29.78           C  
ATOM   2927  O   ILE B  86      -3.787  50.805  51.203  1.00 27.86           O  
ATOM   2928  CB  ILE B  86      -3.233  48.639  53.465  1.00 30.72           C  
ATOM   2929  CG1 ILE B  86      -4.238  48.027  52.487  1.00 32.17           C  
ATOM   2930  CG2 ILE B  86      -3.956  49.312  54.626  1.00 32.06           C  
ATOM   2931  CD1 ILE B  86      -5.106  46.963  53.104  1.00 29.86           C  
ATOM   2932  N   SER B  87      -3.154  51.935  53.035  1.00 29.01           N  
ATOM   2933  CA  SER B  87      -3.928  53.120  52.697  1.00 28.59           C  
ATOM   2934  C   SER B  87      -3.243  54.098  51.736  1.00 28.72           C  
ATOM   2935  O   SER B  87      -3.883  55.013  51.221  1.00 28.10           O  
ATOM   2936  CB  SER B  87      -4.320  53.858  53.984  1.00 28.66           C  
ATOM   2937  OG  SER B  87      -5.222  54.912  53.717  1.00 29.94           O  
ATOM   2938  N   GLY B  88      -1.951  53.907  51.489  1.00 28.35           N  
ATOM   2939  CA  GLY B  88      -1.234  54.817  50.612  1.00 28.48           C  
ATOM   2940  C   GLY B  88      -0.913  54.320  49.209  1.00 29.17           C  
ATOM   2941  O   GLY B  88      -1.559  53.417  48.689  1.00 29.84           O  
ATOM   2942  N   LYS B  89       0.105  54.922  48.602  1.00 29.69           N  
ATOM   2943  CA  LYS B  89       0.536  54.576  47.250  1.00 30.38           C  
ATOM   2944  C   LYS B  89       1.534  53.423  47.207  1.00 30.86           C  
ATOM   2945  O   LYS B  89       1.904  52.957  46.129  1.00 29.94           O  
ATOM   2946  CB  LYS B  89       1.155  55.797  46.575  1.00 31.71           C  
ATOM   2947  CG  LYS B  89       0.155  56.864  46.194  1.00 35.29           C  
ATOM   2948  CD  LYS B  89       0.879  58.104  45.695  1.00 38.54           C  
ATOM   2949  CE  LYS B  89      -0.087  59.167  45.206  1.00 40.04           C  
ATOM   2950  NZ  LYS B  89       0.679  60.282  44.576  1.00 42.10           N1+
ATOM   2951  N   GLN B  90       1.979  52.980  48.377  1.00 28.20           N  
ATOM   2952  CA  GLN B  90       2.918  51.869  48.470  1.00 30.48           C  
ATOM   2953  C   GLN B  90       4.206  52.015  47.661  1.00 30.39           C  
ATOM   2954  O   GLN B  90       4.716  51.035  47.134  1.00 31.26           O  
ATOM   2955  CB  GLN B  90       2.212  50.565  48.078  1.00 29.87           C  
ATOM   2956  CG  GLN B  90       1.176  50.117  49.097  1.00 30.57           C  
ATOM   2957  CD  GLN B  90       0.661  48.717  48.848  1.00 30.58           C  
ATOM   2958  NE2 GLN B  90       1.386  47.723  49.349  1.00 30.01           N  
ATOM   2959  OE1 GLN B  90      -0.380  48.528  48.211  1.00 32.81           O  
ATOM   2960  N   LYS B  91       4.741  53.227  47.573  1.00 32.03           N  
ATOM   2961  CA  LYS B  91       5.975  53.455  46.832  1.00 32.62           C  
ATOM   2962  C   LYS B  91       7.192  52.833  47.512  1.00 33.23           C  
ATOM   2963  O   LYS B  91       8.244  52.687  46.891  1.00 32.34           O  
ATOM   2964  CB  LYS B  91       6.212  54.949  46.650  1.00 35.23           C  
ATOM   2965  CG  LYS B  91       5.227  55.616  45.722  1.00 38.20           C  
ATOM   2966  CD  LYS B  91       5.307  55.019  44.333  1.00 41.95           C  
ATOM   2967  CE  LYS B  91       4.465  55.807  43.338  1.00 44.10           C  
ATOM   2968  NZ  LYS B  91       4.443  55.129  42.006  1.00 46.05           N1+
ATOM   2969  N   GLY B  92       7.056  52.498  48.795  1.00 32.76           N  
ATOM   2970  CA  GLY B  92       8.156  51.883  49.524  1.00 31.53           C  
ATOM   2971  C   GLY B  92       9.430  52.705  49.620  1.00 32.16           C  
ATOM   2972  O   GLY B  92       9.387  53.905  49.886  1.00 29.36           O  
ATOM   2973  N   PHE B  93      10.573  52.056  49.399  1.00 32.92           N  
ATOM   2974  CA  PHE B  93      11.868  52.728  49.473  1.00 33.77           C  
ATOM   2975  C   PHE B  93      12.036  53.804  48.411  1.00 35.10           C  
ATOM   2976  O   PHE B  93      12.949  54.632  48.492  1.00 34.63           O  
ATOM   2977  CB  PHE B  93      13.013  51.707  49.359  1.00 34.72           C  
ATOM   2978  CG  PHE B  93      13.003  50.657  50.436  1.00 33.46           C  
ATOM   2979  CD1 PHE B  93      12.879  51.015  51.774  1.00 33.22           C  
ATOM   2980  CD2 PHE B  93      13.126  49.306  50.113  1.00 34.58           C  
ATOM   2981  CE1 PHE B  93      12.874  50.045  52.777  1.00 33.28           C  
ATOM   2982  CE2 PHE B  93      13.124  48.324  51.105  1.00 34.79           C  
ATOM   2983  CZ  PHE B  93      12.997  48.694  52.447  1.00 33.66           C  
ATOM   2984  N   GLU B  94      11.154  53.801  47.417  1.00 36.26           N  
ATOM   2985  CA  GLU B  94      11.220  54.792  46.344  1.00 39.44           C  
ATOM   2986  C   GLU B  94      10.477  56.075  46.747  1.00 38.93           C  
ATOM   2987  O   GLU B  94      10.458  57.056  45.998  1.00 38.42           O  
ATOM   2988  CB  GLU B  94      10.607  54.211  45.066  1.00 43.27           C  
ATOM   2989  CG  GLU B  94      11.019  52.769  44.807  1.00 49.32           C  
ATOM   2990  CD  GLU B  94      10.050  52.038  43.890  1.00 54.15           C  
ATOM   2991  OE1 GLU B  94      10.016  52.367  42.674  1.00 56.56           O  
ATOM   2992  OE2 GLU B  94       9.320  51.137  44.385  1.00 55.34           O1-
ATOM   2993  N   ASP B  95       9.870  56.065  47.932  1.00 36.98           N  
ATOM   2994  CA  ASP B  95       9.138  57.232  48.428  1.00 35.12           C  
ATOM   2995  C   ASP B  95      10.104  58.171  49.161  1.00 34.09           C  
ATOM   2996  O   ASP B  95      11.069  57.718  49.773  1.00 31.57           O  
ATOM   2997  CB  ASP B  95       8.014  56.764  49.367  1.00 36.00           C  
ATOM   2998  CG  ASP B  95       7.116  57.898  49.835  1.00 36.97           C  
ATOM   2999  OD1 ASP B  95       7.563  58.707  50.675  1.00 36.02           O  
ATOM   3000  OD2 ASP B  95       5.960  57.976  49.360  1.00 38.21           O1-
ATOM   3001  N   SER B  96       9.856  59.477  49.090  1.00 34.83           N  
ATOM   3002  CA  SER B  96      10.713  60.451  49.769  1.00 35.30           C  
ATOM   3003  C   SER B  96      10.724  60.264  51.291  1.00 36.02           C  
ATOM   3004  O   SER B  96      11.501  60.918  51.996  1.00 37.02           O  
ATOM   3005  CB  SER B  96      10.277  61.889  49.433  1.00 37.45           C  
ATOM   3006  OG  SER B  96       8.894  62.118  49.683  1.00 37.47           O  
ATOM   3007  N   ARG B  97       9.872  59.370  51.791  1.00 33.62           N  
ATOM   3008  CA  ARG B  97       9.791  59.110  53.228  1.00 31.89           C  
ATOM   3009  C   ARG B  97       9.869  57.620  53.544  1.00 29.43           C  
ATOM   3010  O   ARG B  97       9.501  57.197  54.641  1.00 27.08           O  
ATOM   3011  CB  ARG B  97       8.481  59.670  53.800  1.00 32.37           C  
ATOM   3012  CG  ARG B  97       8.127  61.063  53.315  1.00 32.27           C  
ATOM   3013  CD  ARG B  97       7.071  60.977  52.233  1.00 36.85           C  
ATOM   3014  NE  ARG B  97       5.733  61.025  52.802  1.00 37.70           N  
ATOM   3015  CZ  ARG B  97       4.633  60.598  52.195  1.00 37.91           C  
ATOM   3016  NH1 ARG B  97       4.692  60.071  50.985  1.00 39.70           N1+
ATOM   3017  NH2 ARG B  97       3.460  60.714  52.805  1.00 37.00           N  
ATOM   3018  N   GLY B  98      10.350  56.825  52.590  1.00 29.12           N  
ATOM   3019  CA  GLY B  98      10.433  55.388  52.808  1.00 27.56           C  
ATOM   3020  C   GLY B  98      11.818  54.815  53.063  1.00 27.55           C  
ATOM   3021  O   GLY B  98      11.964  53.602  53.221  1.00 27.96           O  
ATOM   3022  N   THR B  99      12.833  55.672  53.116  1.00 27.74           N  
ATOM   3023  CA  THR B  99      14.203  55.212  53.334  1.00 29.62           C  
ATOM   3024  C   THR B  99      14.703  55.423  54.761  1.00 29.50           C  
ATOM   3025  O   THR B  99      15.864  55.129  55.063  1.00 29.49           O  
ATOM   3026  CB  THR B  99      15.194  55.917  52.371  1.00 29.64           C  
ATOM   3027  CG2 THR B  99      14.800  55.673  50.925  1.00 30.29           C  
ATOM   3028  OG1 THR B  99      15.194  57.325  52.628  1.00 29.85           O  
ATOM   3029  N   LEU B 100      13.832  55.920  55.638  1.00 29.07           N  
ATOM   3030  CA  LEU B 100      14.212  56.169  57.029  1.00 27.43           C  
ATOM   3031  C   LEU B 100      14.782  54.942  57.745  1.00 27.70           C  
ATOM   3032  O   LEU B 100      15.585  55.069  58.670  1.00 27.90           O  
ATOM   3033  CB  LEU B 100      13.024  56.725  57.826  1.00 26.71           C  
ATOM   3034  CG  LEU B 100      12.700  58.212  57.641  1.00 26.76           C  
ATOM   3035  CD1 LEU B 100      13.925  59.057  57.987  1.00 24.81           C  
ATOM   3036  CD2 LEU B 100      12.260  58.477  56.207  1.00 25.77           C  
ATOM   3037  N   PHE B 101      14.370  53.751  57.332  1.00 27.35           N  
ATOM   3038  CA  PHE B 101      14.893  52.558  57.964  1.00 29.23           C  
ATOM   3039  C   PHE B 101      16.419  52.502  57.865  1.00 30.74           C  
ATOM   3040  O   PHE B 101      17.102  52.086  58.806  1.00 30.25           O  
ATOM   3041  CB  PHE B 101      14.310  51.301  57.325  1.00 29.79           C  
ATOM   3042  CG  PHE B 101      15.062  50.065  57.683  1.00 29.98           C  
ATOM   3043  CD1 PHE B 101      15.059  49.590  58.989  1.00 31.79           C  
ATOM   3044  CD2 PHE B 101      15.849  49.420  56.736  1.00 31.42           C  
ATOM   3045  CE1 PHE B 101      15.835  48.493  59.352  1.00 32.21           C  
ATOM   3046  CE2 PHE B 101      16.630  48.321  57.087  1.00 32.45           C  
ATOM   3047  CZ  PHE B 101      16.624  47.859  58.394  1.00 32.95           C  
ATOM   3048  N   PHE B 102      16.953  52.918  56.722  1.00 30.50           N  
ATOM   3049  CA  PHE B 102      18.396  52.884  56.524  1.00 32.14           C  
ATOM   3050  C   PHE B 102      19.114  53.879  57.428  1.00 32.47           C  
ATOM   3051  O   PHE B 102      20.308  53.741  57.696  1.00 34.70           O  
ATOM   3052  CB  PHE B 102      18.711  53.101  55.039  1.00 31.55           C  
ATOM   3053  CG  PHE B 102      18.034  52.093  54.146  1.00 31.89           C  
ATOM   3054  CD1 PHE B 102      18.340  50.743  54.252  1.00 31.05           C  
ATOM   3055  CD2 PHE B 102      17.027  52.480  53.266  1.00 33.46           C  
ATOM   3056  CE1 PHE B 102      17.654  49.785  53.508  1.00 31.82           C  
ATOM   3057  CE2 PHE B 102      16.326  51.525  52.506  1.00 34.71           C  
ATOM   3058  CZ  PHE B 102      16.642  50.172  52.633  1.00 32.41           C  
ATOM   3059  N   ASP B 103      18.390  54.879  57.919  1.00 32.91           N  
ATOM   3060  CA  ASP B 103      19.003  55.833  58.836  1.00 31.55           C  
ATOM   3061  C   ASP B 103      19.120  55.118  60.175  1.00 31.01           C  
ATOM   3062  O   ASP B 103      20.051  55.372  60.945  1.00 31.11           O  
ATOM   3063  CB  ASP B 103      18.154  57.099  58.957  1.00 33.33           C  
ATOM   3064  CG  ASP B 103      18.230  57.968  57.705  1.00 34.09           C  
ATOM   3065  OD1 ASP B 103      19.256  58.660  57.509  1.00 33.51           O  
ATOM   3066  OD2 ASP B 103      17.265  57.948  56.909  1.00 33.10           O1-
ATOM   3067  N   ILE B 104      18.180  54.211  60.443  1.00 28.78           N  
ATOM   3068  CA  ILE B 104      18.203  53.425  61.675  1.00 28.94           C  
ATOM   3069  C   ILE B 104      19.378  52.457  61.568  1.00 29.93           C  
ATOM   3070  O   ILE B 104      20.164  52.310  62.505  1.00 28.83           O  
ATOM   3071  CB  ILE B 104      16.913  52.586  61.849  1.00 28.66           C  
ATOM   3072  CG1 ILE B 104      15.719  53.496  62.146  1.00 26.52           C  
ATOM   3073  CG2 ILE B 104      17.088  51.571  62.973  1.00 27.66           C  
ATOM   3074  CD1 ILE B 104      14.404  52.742  62.227  1.00 24.02           C  
ATOM   3075  N   ALA B 105      19.485  51.809  60.408  1.00 30.08           N  
ATOM   3076  CA  ALA B 105      20.548  50.843  60.151  1.00 32.38           C  
ATOM   3077  C   ALA B 105      21.929  51.451  60.321  1.00 32.91           C  
ATOM   3078  O   ALA B 105      22.834  50.804  60.849  1.00 34.08           O  
ATOM   3079  CB  ALA B 105      20.409  50.268  58.734  1.00 32.18           C  
ATOM   3080  N   ARG B 106      22.101  52.694  59.892  1.00 33.16           N  
ATOM   3081  CA  ARG B 106      23.412  53.306  60.009  1.00 34.98           C  
ATOM   3082  C   ARG B 106      23.690  53.835  61.414  1.00 35.05           C  
ATOM   3083  O   ARG B 106      24.834  54.131  61.753  1.00 34.08           O  
ATOM   3084  CB  ARG B 106      23.598  54.395  58.955  1.00 35.69           C  
ATOM   3085  CG  ARG B 106      22.975  55.710  59.277  1.00 38.02           C  
ATOM   3086  CD  ARG B 106      23.810  56.796  58.637  1.00 38.33           C  
ATOM   3087  NE  ARG B 106      23.991  57.895  59.567  1.00 40.81           N  
ATOM   3088  CZ  ARG B 106      23.083  58.834  59.803  1.00 38.94           C  
ATOM   3089  NH1 ARG B 106      21.921  58.818  59.168  1.00 38.39           N1+
ATOM   3090  NH2 ARG B 106      23.337  59.785  60.692  1.00 37.76           N  
ATOM   3091  N   ILE B 107      22.643  53.958  62.229  1.00 33.65           N  
ATOM   3092  CA  ILE B 107      22.822  54.388  63.611  1.00 33.13           C  
ATOM   3093  C   ILE B 107      23.253  53.123  64.339  1.00 33.19           C  
ATOM   3094  O   ILE B 107      24.187  53.132  65.142  1.00 33.67           O  
ATOM   3095  CB  ILE B 107      21.507  54.884  64.258  1.00 34.87           C  
ATOM   3096  CG1 ILE B 107      21.137  56.273  63.736  1.00 35.41           C  
ATOM   3097  CG2 ILE B 107      21.653  54.896  65.770  1.00 33.23           C  
ATOM   3098  CD1 ILE B 107      22.097  57.372  64.166  1.00 39.03           C  
ATOM   3099  N   VAL B 108      22.563  52.029  64.044  1.00 33.11           N  
ATOM   3100  CA  VAL B 108      22.869  50.746  64.664  1.00 34.11           C  
ATOM   3101  C   VAL B 108      24.309  50.319  64.380  1.00 36.85           C  
ATOM   3102  O   VAL B 108      24.995  49.786  65.253  1.00 37.35           O  
ATOM   3103  CB  VAL B 108      21.906  49.653  64.157  1.00 33.20           C  
ATOM   3104  CG1 VAL B 108      22.356  48.293  64.637  1.00 30.57           C  
ATOM   3105  CG2 VAL B 108      20.487  49.943  64.645  1.00 31.36           C  
ATOM   3106  N   ARG B 109      24.777  50.561  63.160  1.00 38.03           N  
ATOM   3107  CA  ARG B 109      26.140  50.178  62.812  1.00 39.71           C  
ATOM   3108  C   ARG B 109      27.140  50.901  63.716  1.00 39.67           C  
ATOM   3109  O   ARG B 109      28.079  50.287  64.216  1.00 40.42           O  
ATOM   3110  CB  ARG B 109      26.431  50.490  61.335  1.00 40.75           C  
ATOM   3111  CG  ARG B 109      27.545  49.622  60.741  1.00 43.20           C  
ATOM   3112  CD  ARG B 109      27.767  49.863  59.246  1.00 45.02           C  
ATOM   3113  NE  ARG B 109      26.517  50.055  58.517  1.00 48.13           N  
ATOM   3114  CZ  ARG B 109      26.045  51.248  58.151  1.00 50.33           C  
ATOM   3115  NH1 ARG B 109      26.732  52.353  58.441  1.00 50.47           N1+
ATOM   3116  NH2 ARG B 109      24.878  51.344  57.514  1.00 49.50           N  
ATOM   3117  N   GLU B 110      26.925  52.190  63.949  1.00 38.94           N  
ATOM   3118  CA  GLU B 110      27.827  52.978  64.785  1.00 40.57           C  
ATOM   3119  C   GLU B 110      27.716  52.781  66.291  1.00 39.65           C  
ATOM   3120  O   GLU B 110      28.742  52.658  66.973  1.00 39.69           O  
ATOM   3121  CB  GLU B 110      27.667  54.470  64.484  1.00 42.20           C  
ATOM   3122  CG  GLU B 110      28.676  54.983  63.480  1.00 48.23           C  
ATOM   3123  CD  GLU B 110      30.028  55.264  64.105  1.00 49.40           C  
ATOM   3124  OE1 GLU B 110      30.426  54.543  65.049  1.00 50.92           O  
ATOM   3125  OE2 GLU B 110      30.702  56.212  63.640  1.00 51.87           O1-
ATOM   3126  N   LYS B 111      26.491  52.749  66.814  1.00 36.57           N  
ATOM   3127  CA  LYS B 111      26.285  52.612  68.253  1.00 35.34           C  
ATOM   3128  C   LYS B 111      26.064  51.181  68.747  1.00 34.05           C  
ATOM   3129  O   LYS B 111      26.150  50.917  69.943  1.00 34.44           O  
ATOM   3130  CB  LYS B 111      25.110  53.495  68.690  1.00 34.98           C  
ATOM   3131  CG  LYS B 111      25.242  54.955  68.283  1.00 34.26           C  
ATOM   3132  CD  LYS B 111      26.477  55.624  68.890  1.00 35.00           C  
ATOM   3133  CE  LYS B 111      26.427  55.654  70.414  1.00 34.75           C  
ATOM   3134  NZ  LYS B 111      27.439  56.596  70.986  1.00 34.60           N1+
ATOM   3135  N   LYS B 112      25.760  50.271  67.833  1.00 34.07           N  
ATOM   3136  CA  LYS B 112      25.543  48.862  68.172  1.00 34.26           C  
ATOM   3137  C   LYS B 112      24.875  48.583  69.524  1.00 34.48           C  
ATOM   3138  O   LYS B 112      25.504  48.055  70.450  1.00 33.35           O  
ATOM   3139  CB  LYS B 112      26.881  48.114  68.090  1.00 37.79           C  
ATOM   3140  CG  LYS B 112      27.357  47.858  66.661  1.00 39.15           C  
ATOM   3141  CD  LYS B 112      26.390  46.943  65.920  1.00 40.14           C  
ATOM   3142  CE  LYS B 112      26.735  46.817  64.440  1.00 43.27           C  
ATOM   3143  NZ  LYS B 112      28.072  46.168  64.197  1.00 45.56           N1+
ATOM   3144  N   PRO B 113      23.584  48.929  69.657  1.00 32.90           N  
ATOM   3145  CA  PRO B 113      22.857  48.700  70.912  1.00 31.54           C  
ATOM   3146  C   PRO B 113      22.570  47.223  71.165  1.00 31.00           C  
ATOM   3147  O   PRO B 113      22.649  46.397  70.254  1.00 31.86           O  
ATOM   3148  CB  PRO B 113      21.566  49.499  70.714  1.00 31.95           C  
ATOM   3149  CG  PRO B 113      21.338  49.390  69.234  1.00 31.89           C  
ATOM   3150  CD  PRO B 113      22.733  49.626  68.675  1.00 32.25           C  
ATOM   3151  N   LYS B 114      22.226  46.892  72.405  1.00 30.68           N  
ATOM   3152  CA  LYS B 114      21.909  45.510  72.741  1.00 30.89           C  
ATOM   3153  C   LYS B 114      20.637  45.077  72.006  1.00 30.70           C  
ATOM   3154  O   LYS B 114      20.537  43.941  71.525  1.00 29.72           O  
ATOM   3155  CB  LYS B 114      21.715  45.357  74.259  1.00 32.48           C  
ATOM   3156  CG  LYS B 114      22.991  45.534  75.096  1.00 33.71           C  
ATOM   3157  CD  LYS B 114      22.710  45.326  76.588  1.00 36.99           C  
ATOM   3158  CE  LYS B 114      24.003  45.178  77.410  1.00 37.49           C  
ATOM   3159  NZ  LYS B 114      24.899  46.385  77.340  1.00 41.15           N1+
ATOM   3160  N   VAL B 115      19.670  45.989  71.904  1.00 30.34           N  
ATOM   3161  CA  VAL B 115      18.404  45.682  71.242  1.00 29.25           C  
ATOM   3162  C   VAL B 115      17.916  46.781  70.299  1.00 28.92           C  
ATOM   3163  O   VAL B 115      18.148  47.969  70.533  1.00 28.29           O  
ATOM   3164  CB  VAL B 115      17.291  45.426  72.285  1.00 30.17           C  
ATOM   3165  CG1 VAL B 115      16.023  44.958  71.596  1.00 30.76           C  
ATOM   3166  CG2 VAL B 115      17.755  44.399  73.306  1.00 31.53           C  
ATOM   3167  N   VAL B 116      17.255  46.362  69.222  1.00 28.62           N  
ATOM   3168  CA  VAL B 116      16.672  47.272  68.240  1.00 27.42           C  
ATOM   3169  C   VAL B 116      15.177  46.931  68.276  1.00 26.50           C  
ATOM   3170  O   VAL B 116      14.785  45.788  68.043  1.00 27.73           O  
ATOM   3171  CB  VAL B 116      17.252  47.042  66.822  1.00 27.79           C  
ATOM   3172  CG1 VAL B 116      16.505  47.888  65.810  1.00 28.44           C  
ATOM   3173  CG2 VAL B 116      18.735  47.423  66.799  1.00 29.23           C  
ATOM   3174  N   PHE B 117      14.361  47.931  68.584  1.00 26.23           N  
ATOM   3175  CA  PHE B 117      12.918  47.770  68.732  1.00 26.15           C  
ATOM   3176  C   PHE B 117      12.197  48.695  67.746  1.00 27.18           C  
ATOM   3177  O   PHE B 117      12.133  49.902  67.957  1.00 27.75           O  
ATOM   3178  CB  PHE B 117      12.561  48.119  70.188  1.00 26.61           C  
ATOM   3179  CG  PHE B 117      11.139  47.811  70.593  1.00 26.53           C  
ATOM   3180  CD1 PHE B 117      10.208  47.312  69.689  1.00 26.70           C  
ATOM   3181  CD2 PHE B 117      10.727  48.055  71.909  1.00 27.94           C  
ATOM   3182  CE1 PHE B 117       8.890  47.060  70.085  1.00 26.99           C  
ATOM   3183  CE2 PHE B 117       9.417  47.810  72.313  1.00 26.43           C  
ATOM   3184  CZ  PHE B 117       8.496  47.311  71.399  1.00 26.61           C  
ATOM   3185  N   MET B 118      11.665  48.123  66.670  1.00 26.48           N  
ATOM   3186  CA  MET B 118      10.976  48.910  65.650  1.00 26.33           C  
ATOM   3187  C   MET B 118       9.504  48.553  65.480  1.00 25.65           C  
ATOM   3188  O   MET B 118       9.063  47.466  65.851  1.00 23.69           O  
ATOM   3189  CB  MET B 118      11.682  48.746  64.300  1.00 26.60           C  
ATOM   3190  CG  MET B 118      13.150  49.180  64.300  1.00 27.83           C  
ATOM   3191  SD  MET B 118      13.970  48.835  62.733  1.00 27.08           S  
ATOM   3192  CE  MET B 118      14.252  47.083  62.906  1.00 26.39           C  
ATOM   3193  N   GLU B 119       8.758  49.480  64.885  1.00 24.95           N  
ATOM   3194  CA  GLU B 119       7.340  49.278  64.645  1.00 25.09           C  
ATOM   3195  C   GLU B 119       6.912  49.910  63.327  1.00 24.44           C  
ATOM   3196  O   GLU B 119       7.469  50.917  62.906  1.00 23.68           O  
ATOM   3197  CB  GLU B 119       6.529  49.884  65.799  1.00 25.78           C  
ATOM   3198  CG  GLU B 119       4.999  49.918  65.610  1.00 28.46           C  
ATOM   3199  CD  GLU B 119       4.490  51.176  64.897  1.00 30.19           C  
ATOM   3200  OE1 GLU B 119       5.245  52.171  64.804  1.00 30.61           O  
ATOM   3201  OE2 GLU B 119       3.323  51.177  64.444  1.00 28.91           O1-
ATOM   3202  N   ASN B 120       5.927  49.296  62.677  1.00 26.10           N  
ATOM   3203  CA  ASN B 120       5.382  49.823  61.430  1.00 26.46           C  
ATOM   3204  C   ASN B 120       4.039  49.146  61.163  1.00 27.28           C  
ATOM   3205  O   ASN B 120       3.625  48.261  61.915  1.00 26.71           O  
ATOM   3206  CB  ASN B 120       6.353  49.623  60.255  1.00 26.02           C  
ATOM   3207  CG  ASN B 120       6.183  50.690  59.167  1.00 26.01           C  
ATOM   3208  ND2 ASN B 120       7.127  51.621  59.097  1.00 26.69           N  
ATOM   3209  OD1 ASN B 120       5.203  50.686  58.420  1.00 29.35           O  
ATOM   3210  N   VAL B 121       3.354  49.561  60.103  1.00 26.94           N  
ATOM   3211  CA  VAL B 121       2.043  49.008  59.811  1.00 26.01           C  
ATOM   3212  C   VAL B 121       2.067  47.569  59.316  1.00 25.95           C  
ATOM   3213  O   VAL B 121       3.105  47.072  58.879  1.00 26.55           O  
ATOM   3214  CB  VAL B 121       1.278  49.927  58.822  1.00 27.15           C  
ATOM   3215  CG1 VAL B 121       1.140  51.320  59.445  1.00 26.87           C  
ATOM   3216  CG2 VAL B 121       2.012  50.024  57.497  1.00 25.88           C  
ATOM   3217  N   LYS B 122       0.916  46.900  59.410  1.00 26.59           N  
ATOM   3218  CA  LYS B 122       0.792  45.500  58.996  1.00 28.09           C  
ATOM   3219  C   LYS B 122       1.227  45.227  57.562  1.00 28.41           C  
ATOM   3220  O   LYS B 122       1.910  44.240  57.296  1.00 28.66           O  
ATOM   3221  CB  LYS B 122      -0.647  45.016  59.160  1.00 29.56           C  
ATOM   3222  CG  LYS B 122      -0.846  43.551  58.776  1.00 31.74           C  
ATOM   3223  CD  LYS B 122      -2.324  43.154  58.805  1.00 33.91           C  
ATOM   3224  CE  LYS B 122      -2.510  41.681  58.470  1.00 34.40           C  
ATOM   3225  NZ  LYS B 122      -3.950  41.298  58.450  1.00 37.35           N1+
ATOM   3226  N   ASN B 123       0.838  46.098  56.638  1.00 28.43           N  
ATOM   3227  CA  ASN B 123       1.186  45.896  55.241  1.00 29.04           C  
ATOM   3228  C   ASN B 123       2.689  45.866  54.985  1.00 30.53           C  
ATOM   3229  O   ASN B 123       3.133  45.362  53.949  1.00 31.12           O  
ATOM   3230  CB  ASN B 123       0.538  46.963  54.365  1.00 28.51           C  
ATOM   3231  CG  ASN B 123       0.552  46.579  52.898  1.00 30.90           C  
ATOM   3232  ND2 ASN B 123      -0.143  45.498  52.571  1.00 31.06           N  
ATOM   3233  OD1 ASN B 123       1.191  47.233  52.073  1.00 29.12           O  
ATOM   3234  N   PHE B 124       3.473  46.397  55.920  1.00 30.19           N  
ATOM   3235  CA  PHE B 124       4.926  46.411  55.774  1.00 30.75           C  
ATOM   3236  C   PHE B 124       5.387  44.966  55.586  1.00 32.14           C  
ATOM   3237  O   PHE B 124       6.315  44.682  54.825  1.00 31.66           O  
ATOM   3238  CB  PHE B 124       5.577  46.990  57.032  1.00 30.61           C  
ATOM   3239  CG  PHE B 124       7.037  47.318  56.872  1.00 29.60           C  
ATOM   3240  CD1 PHE B 124       7.436  48.551  56.369  1.00 28.81           C  
ATOM   3241  CD2 PHE B 124       8.013  46.395  57.229  1.00 29.74           C  
ATOM   3242  CE1 PHE B 124       8.784  48.864  56.229  1.00 27.96           C  
ATOM   3243  CE2 PHE B 124       9.370  46.700  57.089  1.00 29.03           C  
ATOM   3244  CZ  PHE B 124       9.752  47.942  56.589  1.00 29.15           C  
ATOM   3245  N   ALA B 125       4.714  44.059  56.281  1.00 32.88           N  
ATOM   3246  CA  ALA B 125       5.039  42.643  56.231  1.00 33.88           C  
ATOM   3247  C   ALA B 125       4.926  42.018  54.844  1.00 35.00           C  
ATOM   3248  O   ALA B 125       5.718  41.145  54.503  1.00 37.30           O  
ATOM   3249  CB  ALA B 125       4.163  41.883  57.207  1.00 33.54           C  
ATOM   3250  N   SER B 126       3.961  42.460  54.041  1.00 35.38           N  
ATOM   3251  CA  SER B 126       3.777  41.890  52.709  1.00 35.80           C  
ATOM   3252  C   SER B 126       4.140  42.813  51.559  1.00 35.09           C  
ATOM   3253  O   SER B 126       4.222  42.373  50.408  1.00 35.21           O  
ATOM   3254  CB  SER B 126       2.328  41.419  52.534  1.00 37.90           C  
ATOM   3255  OG  SER B 126       1.434  42.518  52.488  1.00 40.98           O  
ATOM   3256  N   HIS B 127       4.379  44.086  51.866  1.00 33.18           N  
ATOM   3257  CA  HIS B 127       4.721  45.075  50.851  1.00 32.65           C  
ATOM   3258  C   HIS B 127       5.763  44.585  49.846  1.00 33.59           C  
ATOM   3259  O   HIS B 127       6.801  44.025  50.219  1.00 32.57           O  
ATOM   3260  CB  HIS B 127       5.232  46.359  51.509  1.00 31.45           C  
ATOM   3261  CG  HIS B 127       5.702  47.391  50.530  1.00 31.64           C  
ATOM   3262  CD2 HIS B 127       6.950  47.795  50.198  1.00 30.62           C  
ATOM   3263  ND1 HIS B 127       4.841  48.123  49.742  1.00 32.06           N  
ATOM   3264  CE1 HIS B 127       5.539  48.933  48.965  1.00 32.97           C  
ATOM   3265  NE2 HIS B 127       6.823  48.752  49.221  1.00 33.37           N  
ATOM   3266  N   ASP B 128       5.478  44.816  48.571  1.00 34.21           N  
ATOM   3267  CA  ASP B 128       6.384  44.423  47.497  1.00 35.41           C  
ATOM   3268  C   ASP B 128       6.763  42.950  47.584  1.00 35.64           C  
ATOM   3269  O   ASP B 128       7.942  42.595  47.653  1.00 35.97           O  
ATOM   3270  CB  ASP B 128       7.640  45.299  47.522  1.00 34.49           C  
ATOM   3271  CG  ASP B 128       8.520  45.099  46.293  1.00 35.57           C  
ATOM   3272  OD1 ASP B 128       7.966  44.916  45.187  1.00 35.64           O  
ATOM   3273  OD2 ASP B 128       9.761  45.147  46.427  1.00 33.32           O1-
ATOM   3274  N   ASN B 129       5.739  42.105  47.593  1.00 36.62           N  
ATOM   3275  CA  ASN B 129       5.898  40.658  47.636  1.00 37.23           C  
ATOM   3276  C   ASN B 129       6.760  40.170  48.784  1.00 37.63           C  
ATOM   3277  O   ASN B 129       7.333  39.076  48.726  1.00 37.61           O  
ATOM   3278  CB  ASN B 129       6.461  40.167  46.299  1.00 39.53           C  
ATOM   3279  CG  ASN B 129       5.666  40.687  45.110  1.00 41.68           C  
ATOM   3280  ND2 ASN B 129       4.451  40.166  44.937  1.00 40.29           N  
ATOM   3281  OD1 ASN B 129       6.128  41.560  44.367  1.00 43.33           O  
ATOM   3282  N   GLY B 130       6.841  40.978  49.836  1.00 36.61           N  
ATOM   3283  CA  GLY B 130       7.625  40.603  50.999  1.00 34.78           C  
ATOM   3284  C   GLY B 130       9.091  40.966  50.890  1.00 33.08           C  
ATOM   3285  O   GLY B 130       9.873  40.640  51.776  1.00 32.30           O  
ATOM   3286  N   ASN B 131       9.468  41.645  49.810  1.00 33.83           N  
ATOM   3287  CA  ASN B 131      10.862  42.029  49.622  1.00 34.94           C  
ATOM   3288  C   ASN B 131      11.335  43.127  50.572  1.00 35.67           C  
ATOM   3289  O   ASN B 131      12.520  43.196  50.898  1.00 35.48           O  
ATOM   3290  CB  ASN B 131      11.119  42.480  48.178  1.00 36.95           C  
ATOM   3291  CG  ASN B 131      11.035  41.336  47.180  1.00 38.65           C  
ATOM   3292  ND2 ASN B 131      10.690  41.659  45.933  1.00 38.96           N  
ATOM   3293  OD1 ASN B 131      11.293  40.176  47.519  1.00 39.03           O  
ATOM   3294  N   THR B 132      10.432  43.988  51.033  1.00 35.57           N  
ATOM   3295  CA  THR B 132      10.873  45.054  51.923  1.00 35.55           C  
ATOM   3296  C   THR B 132      11.178  44.546  53.319  1.00 34.92           C  
ATOM   3297  O   THR B 132      12.127  45.013  53.962  1.00 35.03           O  
ATOM   3298  CB  THR B 132       9.848  46.192  52.000  1.00 37.16           C  
ATOM   3299  CG2 THR B 132       9.661  46.807  50.635  1.00 34.15           C  
ATOM   3300  OG1 THR B 132       8.599  45.684  52.467  1.00 39.91           O  
ATOM   3301  N   LEU B 133      10.390  43.586  53.790  1.00 33.91           N  
ATOM   3302  CA  LEU B 133      10.629  43.036  55.114  1.00 34.01           C  
ATOM   3303  C   LEU B 133      11.936  42.254  55.081  1.00 34.85           C  
ATOM   3304  O   LEU B 133      12.677  42.223  56.061  1.00 34.34           O  
ATOM   3305  CB  LEU B 133       9.496  42.107  55.536  1.00 32.62           C  
ATOM   3306  CG  LEU B 133       9.649  41.513  56.943  1.00 32.85           C  
ATOM   3307  CD1 LEU B 133       9.554  42.627  57.992  1.00 31.49           C  
ATOM   3308  CD2 LEU B 133       8.568  40.472  57.177  1.00 31.79           C  
ATOM   3309  N   GLU B 134      12.226  41.632  53.941  1.00 36.18           N  
ATOM   3310  CA  GLU B 134      13.451  40.851  53.809  1.00 36.35           C  
ATOM   3311  C   GLU B 134      14.685  41.745  53.771  1.00 34.09           C  
ATOM   3312  O   GLU B 134      15.738  41.372  54.293  1.00 35.22           O  
ATOM   3313  CB  GLU B 134      13.383  39.964  52.568  1.00 40.24           C  
ATOM   3314  CG  GLU B 134      14.263  38.729  52.672  1.00 45.28           C  
ATOM   3315  CD  GLU B 134      13.831  37.617  51.728  1.00 50.79           C  
ATOM   3316  OE1 GLU B 134      13.936  37.813  50.488  1.00 51.10           O  
ATOM   3317  OE2 GLU B 134      13.382  36.546  52.227  1.00 52.62           O1-
ATOM   3318  N   VAL B 135      14.565  42.923  53.167  1.00 31.96           N  
ATOM   3319  CA  VAL B 135      15.690  43.841  53.119  1.00 32.56           C  
ATOM   3320  C   VAL B 135      16.044  44.241  54.545  1.00 32.40           C  
ATOM   3321  O   VAL B 135      17.220  44.356  54.888  1.00 31.98           O  
ATOM   3322  CB  VAL B 135      15.372  45.120  52.304  1.00 33.28           C  
ATOM   3323  CG1 VAL B 135      16.436  46.178  52.556  1.00 32.29           C  
ATOM   3324  CG2 VAL B 135      15.326  44.787  50.817  1.00 33.83           C  
ATOM   3325  N   VAL B 136      15.024  44.447  55.374  1.00 31.55           N  
ATOM   3326  CA  VAL B 136      15.239  44.823  56.771  1.00 30.26           C  
ATOM   3327  C   VAL B 136      15.839  43.634  57.542  1.00 30.43           C  
ATOM   3328  O   VAL B 136      16.753  43.808  58.347  1.00 30.55           O  
ATOM   3329  CB  VAL B 136      13.904  45.265  57.446  1.00 29.60           C  
ATOM   3330  CG1 VAL B 136      14.130  45.570  58.921  1.00 27.63           C  
ATOM   3331  CG2 VAL B 136      13.345  46.495  56.735  1.00 28.60           C  
ATOM   3332  N   LYS B 137      15.331  42.434  57.284  1.00 31.18           N  
ATOM   3333  CA  LYS B 137      15.829  41.232  57.951  1.00 33.00           C  
ATOM   3334  C   LYS B 137      17.309  41.024  57.650  1.00 34.72           C  
ATOM   3335  O   LYS B 137      18.118  40.804  58.560  1.00 34.71           O  
ATOM   3336  CB  LYS B 137      15.062  39.989  57.483  1.00 34.37           C  
ATOM   3337  CG  LYS B 137      15.471  38.708  58.204  1.00 37.05           C  
ATOM   3338  CD  LYS B 137      14.778  37.484  57.616  1.00 39.89           C  
ATOM   3339  CE  LYS B 137      15.044  36.238  58.455  1.00 41.35           C  
ATOM   3340  NZ  LYS B 137      16.503  36.018  58.736  1.00 41.93           N1+
ATOM   3341  N   ASN B 138      17.656  41.081  56.368  1.00 34.67           N  
ATOM   3342  CA  ASN B 138      19.040  40.885  55.955  1.00 35.40           C  
ATOM   3343  C   ASN B 138      19.944  41.991  56.477  1.00 35.58           C  
ATOM   3344  O   ASN B 138      21.063  41.727  56.927  1.00 35.56           O  
ATOM   3345  CB  ASN B 138      19.130  40.806  54.427  1.00 35.07           C  
ATOM   3346  CG  ASN B 138      18.359  39.630  53.867  1.00 35.19           C  
ATOM   3347  ND2 ASN B 138      17.806  39.793  52.663  1.00 35.22           N  
ATOM   3348  OD1 ASN B 138      18.267  38.578  54.508  1.00 34.15           O  
ATOM   3349  N   THR B 139      19.448  43.224  56.426  1.00 34.64           N  
ATOM   3350  CA  THR B 139      20.205  44.373  56.900  1.00 34.82           C  
ATOM   3351  C   THR B 139      20.561  44.194  58.373  1.00 35.09           C  
ATOM   3352  O   THR B 139      21.698  44.446  58.766  1.00 34.66           O  
ATOM   3353  CB  THR B 139      19.413  45.686  56.704  1.00 34.48           C  
ATOM   3354  CG2 THR B 139      20.257  46.894  57.091  1.00 36.19           C  
ATOM   3355  OG1 THR B 139      19.053  45.816  55.324  1.00 35.03           O  
ATOM   3356  N   MET B 140      19.601  43.754  59.186  1.00 35.58           N  
ATOM   3357  CA  MET B 140      19.870  43.533  60.611  1.00 36.49           C  
ATOM   3358  C   MET B 140      20.716  42.276  60.793  1.00 37.56           C  
ATOM   3359  O   MET B 140      21.698  42.293  61.532  1.00 36.99           O  
ATOM   3360  CB  MET B 140      18.574  43.371  61.410  1.00 37.25           C  
ATOM   3361  CG  MET B 140      18.386  44.424  62.492  1.00 39.23           C  
ATOM   3362  SD  MET B 140      18.383  46.070  61.781  1.00 35.91           S  
ATOM   3363  CE  MET B 140      17.374  45.719  60.393  1.00 40.79           C  
ATOM   3364  N   ASN B 141      20.322  41.184  60.135  1.00 38.02           N  
ATOM   3365  CA  ASN B 141      21.089  39.940  60.244  1.00 39.01           C  
ATOM   3366  C   ASN B 141      22.555  40.218  59.911  1.00 39.90           C  
ATOM   3367  O   ASN B 141      23.461  39.631  60.503  1.00 40.60           O  
ATOM   3368  CB  ASN B 141      20.545  38.878  59.289  1.00 38.56           C  
ATOM   3369  CG  ASN B 141      19.299  38.199  59.811  1.00 39.14           C  
ATOM   3370  ND2 ASN B 141      18.719  37.341  58.990  1.00 39.35           N  
ATOM   3371  OD1 ASN B 141      18.862  38.434  60.938  1.00 40.92           O  
ATOM   3372  N   GLU B 142      22.779  41.135  58.976  1.00 41.03           N  
ATOM   3373  CA  GLU B 142      24.125  41.490  58.555  1.00 43.19           C  
ATOM   3374  C   GLU B 142      24.836  42.507  59.430  1.00 42.30           C  
ATOM   3375  O   GLU B 142      26.057  42.664  59.333  1.00 42.04           O  
ATOM   3376  CB  GLU B 142      24.102  41.943  57.098  1.00 45.52           C  
ATOM   3377  CG  GLU B 142      24.061  40.746  56.154  1.00 49.68           C  
ATOM   3378  CD  GLU B 142      23.446  41.067  54.817  1.00 52.59           C  
ATOM   3379  OE1 GLU B 142      23.879  42.069  54.192  1.00 54.56           O  
ATOM   3380  OE2 GLU B 142      22.531  40.315  54.391  1.00 54.08           O1-
ATOM   3381  N   LEU B 143      24.089  43.207  60.279  1.00 40.70           N  
ATOM   3382  CA  LEU B 143      24.707  44.160  61.197  1.00 39.31           C  
ATOM   3383  C   LEU B 143      25.042  43.308  62.415  1.00 37.66           C  
ATOM   3384  O   LEU B 143      25.522  43.807  63.431  1.00 37.36           O  
ATOM   3385  CB  LEU B 143      23.724  45.275  61.590  1.00 38.62           C  
ATOM   3386  CG  LEU B 143      23.396  46.373  60.571  1.00 38.55           C  
ATOM   3387  CD1 LEU B 143      22.220  47.209  61.078  1.00 38.01           C  
ATOM   3388  CD2 LEU B 143      24.614  47.254  60.350  1.00 37.68           C  
ATOM   3389  N   ASP B 144      24.751  42.013  62.281  1.00 37.40           N  
ATOM   3390  CA  ASP B 144      24.978  40.990  63.300  1.00 37.21           C  
ATOM   3391  C   ASP B 144      23.911  40.914  64.400  1.00 36.07           C  
ATOM   3392  O   ASP B 144      24.234  40.784  65.585  1.00 35.65           O  
ATOM   3393  CB  ASP B 144      26.368  41.156  63.931  1.00 40.18           C  
ATOM   3394  CG  ASP B 144      26.842  39.885  64.620  1.00 42.85           C  
ATOM   3395  OD1 ASP B 144      26.751  38.792  64.000  1.00 42.56           O  
ATOM   3396  OD2 ASP B 144      27.306  39.971  65.778  1.00 45.86           O1-
ATOM   3397  N   TYR B 145      22.644  40.974  63.994  1.00 34.49           N  
ATOM   3398  CA  TYR B 145      21.519  40.902  64.925  1.00 33.51           C  
ATOM   3399  C   TYR B 145      20.544  39.798  64.536  1.00 32.63           C  
ATOM   3400  O   TYR B 145      20.473  39.413  63.373  1.00 32.87           O  
ATOM   3401  CB  TYR B 145      20.740  42.226  64.949  1.00 32.67           C  
ATOM   3402  CG  TYR B 145      21.418  43.369  65.676  1.00 31.54           C  
ATOM   3403  CD1 TYR B 145      22.476  44.068  65.096  1.00 30.40           C  
ATOM   3404  CD2 TYR B 145      20.995  43.749  66.950  1.00 31.36           C  
ATOM   3405  CE1 TYR B 145      23.099  45.120  65.770  1.00 29.84           C  
ATOM   3406  CE2 TYR B 145      21.603  44.789  67.628  1.00 30.47           C  
ATOM   3407  CZ  TYR B 145      22.653  45.472  67.040  1.00 31.59           C  
ATOM   3408  OH  TYR B 145      23.264  46.490  67.737  1.00 30.97           O  
ATOM   3409  N   SER B 146      19.797  39.293  65.518  1.00 33.17           N  
ATOM   3410  CA  SER B 146      18.785  38.275  65.256  1.00 33.85           C  
ATOM   3411  C   SER B 146      17.580  39.096  64.802  1.00 33.50           C  
ATOM   3412  O   SER B 146      17.567  40.310  64.980  1.00 32.96           O  
ATOM   3413  CB  SER B 146      18.440  37.477  66.523  1.00 34.33           C  
ATOM   3414  OG  SER B 146      17.589  38.198  67.399  1.00 35.89           O  
ATOM   3415  N   PHE B 147      16.582  38.455  64.210  1.00 33.87           N  
ATOM   3416  CA  PHE B 147      15.420  39.188  63.724  1.00 33.88           C  
ATOM   3417  C   PHE B 147      14.109  38.525  64.094  1.00 33.79           C  
ATOM   3418  O   PHE B 147      13.720  37.514  63.508  1.00 35.26           O  
ATOM   3419  CB  PHE B 147      15.499  39.332  62.207  1.00 34.02           C  
ATOM   3420  CG  PHE B 147      14.513  40.314  61.631  1.00 35.07           C  
ATOM   3421  CD1 PHE B 147      14.677  41.679  61.830  1.00 34.74           C  
ATOM   3422  CD2 PHE B 147      13.447  39.871  60.858  1.00 32.40           C  
ATOM   3423  CE1 PHE B 147      13.790  42.596  61.259  1.00 35.31           C  
ATOM   3424  CE2 PHE B 147      12.563  40.769  60.289  1.00 34.45           C  
ATOM   3425  CZ  PHE B 147      12.734  42.141  60.487  1.00 33.98           C  
ATOM   3426  N   HIS B 148      13.434  39.104  65.080  1.00 32.92           N  
ATOM   3427  CA  HIS B 148      12.148  38.615  65.546  1.00 31.69           C  
ATOM   3428  C   HIS B 148      11.097  39.594  65.045  1.00 32.32           C  
ATOM   3429  O   HIS B 148      11.095  40.762  65.436  1.00 31.96           O  
ATOM   3430  CB  HIS B 148      12.129  38.582  67.072  1.00 33.04           C  
ATOM   3431  CG  HIS B 148      13.137  37.649  67.663  1.00 33.68           C  
ATOM   3432  CD2 HIS B 148      14.345  37.884  68.230  1.00 32.93           C  
ATOM   3433  ND1 HIS B 148      12.956  36.282  67.693  1.00 35.41           N  
ATOM   3434  CE1 HIS B 148      14.011  35.716  68.256  1.00 34.94           C  
ATOM   3435  NE2 HIS B 148      14.867  36.667  68.591  1.00 33.45           N  
ATOM   3436  N   ALA B 149      10.211  39.131  64.171  1.00 30.89           N  
ATOM   3437  CA  ALA B 149       9.178  40.006  63.635  1.00 30.59           C  
ATOM   3438  C   ALA B 149       7.814  39.349  63.708  1.00 30.09           C  
ATOM   3439  O   ALA B 149       7.646  38.191  63.335  1.00 30.49           O  
ATOM   3440  CB  ALA B 149       9.507  40.377  62.192  1.00 29.14           C  
ATOM   3441  N   LYS B 150       6.834  40.085  64.215  1.00 30.02           N  
ATOM   3442  CA  LYS B 150       5.487  39.548  64.301  1.00 29.64           C  
ATOM   3443  C   LYS B 150       4.435  40.646  64.272  1.00 28.36           C  
ATOM   3444  O   LYS B 150       4.674  41.772  64.723  1.00 28.27           O  
ATOM   3445  CB  LYS B 150       5.312  38.715  65.571  1.00 30.23           C  
ATOM   3446  CG  LYS B 150       4.052  37.872  65.524  1.00 32.70           C  
ATOM   3447  CD  LYS B 150       3.895  36.980  66.738  1.00 34.00           C  
ATOM   3448  CE  LYS B 150       2.866  35.893  66.450  1.00 36.14           C  
ATOM   3449  NZ  LYS B 150       2.503  35.141  67.676  1.00 39.19           N1+
ATOM   3450  N   VAL B 151       3.274  40.309  63.722  1.00 28.24           N  
ATOM   3451  CA  VAL B 151       2.164  41.239  63.644  1.00 27.43           C  
ATOM   3452  C   VAL B 151       1.233  41.000  64.826  1.00 28.18           C  
ATOM   3453  O   VAL B 151       0.689  39.910  64.989  1.00 28.42           O  
ATOM   3454  CB  VAL B 151       1.365  41.066  62.331  1.00 27.18           C  
ATOM   3455  CG1 VAL B 151       0.058  41.839  62.413  1.00 27.04           C  
ATOM   3456  CG2 VAL B 151       2.184  41.571  61.151  1.00 25.46           C  
ATOM   3457  N   LEU B 152       1.079  42.014  65.667  1.00 28.14           N  
ATOM   3458  CA  LEU B 152       0.190  41.917  66.822  1.00 27.84           C  
ATOM   3459  C   LEU B 152      -0.988  42.873  66.622  1.00 28.58           C  
ATOM   3460  O   LEU B 152      -0.828  43.947  66.047  1.00 28.17           O  
ATOM   3461  CB  LEU B 152       0.930  42.286  68.107  1.00 27.47           C  
ATOM   3462  CG  LEU B 152       2.118  41.431  68.545  1.00 29.11           C  
ATOM   3463  CD1 LEU B 152       2.448  41.753  69.990  1.00 28.97           C  
ATOM   3464  CD2 LEU B 152       1.783  39.966  68.421  1.00 27.83           C  
ATOM   3465  N   ASN B 153      -2.170  42.470  67.079  1.00 28.27           N  
ATOM   3466  CA  ASN B 153      -3.356  43.312  66.964  1.00 27.51           C  
ATOM   3467  C   ASN B 153      -3.672  43.795  68.378  1.00 26.13           C  
ATOM   3468  O   ASN B 153      -3.830  42.986  69.278  1.00 25.21           O  
ATOM   3469  CB  ASN B 153      -4.529  42.501  66.416  1.00 28.66           C  
ATOM   3470  CG  ASN B 153      -5.678  43.380  65.964  1.00 30.21           C  
ATOM   3471  ND2 ASN B 153      -6.413  42.925  64.954  1.00 31.93           N  
ATOM   3472  OD1 ASN B 153      -5.907  44.447  66.519  1.00 29.42           O  
ATOM   3473  N   ALA B 154      -3.763  45.110  68.567  1.00 25.90           N  
ATOM   3474  CA  ALA B 154      -4.021  45.690  69.891  1.00 25.81           C  
ATOM   3475  C   ALA B 154      -5.215  45.117  70.638  1.00 25.91           C  
ATOM   3476  O   ALA B 154      -5.217  45.081  71.866  1.00 25.65           O  
ATOM   3477  CB  ALA B 154      -4.175  47.203  69.780  1.00 25.61           C  
ATOM   3478  N   LEU B 155      -6.234  44.676  69.910  1.00 26.22           N  
ATOM   3479  CA  LEU B 155      -7.420  44.123  70.550  1.00 28.08           C  
ATOM   3480  C   LEU B 155      -7.084  42.856  71.339  1.00 28.27           C  
ATOM   3481  O   LEU B 155      -7.849  42.440  72.205  1.00 27.76           O  
ATOM   3482  CB  LEU B 155      -8.506  43.836  69.508  1.00 27.05           C  
ATOM   3483  CG  LEU B 155      -8.285  42.709  68.499  1.00 28.16           C  
ATOM   3484  CD1 LEU B 155      -8.740  41.378  69.103  1.00 27.40           C  
ATOM   3485  CD2 LEU B 155      -9.073  43.011  67.238  1.00 27.63           C  
ATOM   3486  N   ASP B 156      -5.938  42.249  71.036  1.00 28.28           N  
ATOM   3487  CA  ASP B 156      -5.504  41.045  71.743  1.00 28.30           C  
ATOM   3488  C   ASP B 156      -4.741  41.387  73.017  1.00 28.37           C  
ATOM   3489  O   ASP B 156      -4.356  40.486  73.777  1.00 28.05           O  
ATOM   3490  CB  ASP B 156      -4.601  40.175  70.858  1.00 30.30           C  
ATOM   3491  CG  ASP B 156      -5.373  39.374  69.828  1.00 30.20           C  
ATOM   3492  OD1 ASP B 156      -6.394  38.747  70.196  1.00 29.81           O  
ATOM   3493  OD2 ASP B 156      -4.942  39.361  68.654  1.00 31.74           O1-
ATOM   3494  N   TYR B 157      -4.527  42.676  73.265  1.00 26.67           N  
ATOM   3495  CA  TYR B 157      -3.787  43.070  74.453  1.00 27.94           C  
ATOM   3496  C   TYR B 157      -4.430  44.109  75.372  1.00 26.09           C  
ATOM   3497  O   TYR B 157      -3.759  45.011  75.877  1.00 28.14           O  
ATOM   3498  CB  TYR B 157      -2.377  43.497  74.048  1.00 26.80           C  
ATOM   3499  CG  TYR B 157      -1.672  42.385  73.311  1.00 27.79           C  
ATOM   3500  CD1 TYR B 157      -1.706  42.311  71.918  1.00 25.85           C  
ATOM   3501  CD2 TYR B 157      -1.062  41.351  74.010  1.00 26.39           C  
ATOM   3502  CE1 TYR B 157      -1.154  41.231  71.242  1.00 27.17           C  
ATOM   3503  CE2 TYR B 157      -0.514  40.271  73.350  1.00 27.26           C  
ATOM   3504  CZ  TYR B 157      -0.559  40.210  71.968  1.00 27.61           C  
ATOM   3505  OH  TYR B 157      -0.006  39.128  71.328  1.00 27.73           O  
ATOM   3506  N   GLY B 158      -5.729  43.949  75.596  1.00 26.33           N  
ATOM   3507  CA  GLY B 158      -6.461  44.831  76.487  1.00 24.47           C  
ATOM   3508  C   GLY B 158      -6.900  46.198  75.990  1.00 25.21           C  
ATOM   3509  O   GLY B 158      -7.434  46.985  76.771  1.00 24.24           O  
ATOM   3510  N   ILE B 159      -6.696  46.496  74.712  1.00 24.99           N  
ATOM   3511  CA  ILE B 159      -7.095  47.800  74.176  1.00 24.37           C  
ATOM   3512  C   ILE B 159      -8.112  47.628  73.059  1.00 25.10           C  
ATOM   3513  O   ILE B 159      -7.872  46.908  72.095  1.00 27.43           O  
ATOM   3514  CB  ILE B 159      -5.882  48.586  73.642  1.00 25.74           C  
ATOM   3515  CG1 ILE B 159      -4.987  49.016  74.810  1.00 25.25           C  
ATOM   3516  CG2 ILE B 159      -6.355  49.794  72.823  1.00 25.42           C  
ATOM   3517  CD1 ILE B 159      -5.627  50.020  75.763  1.00 27.50           C  
ATOM   3518  N   PRO B 160      -9.264  48.301  73.168  1.00 25.28           N  
ATOM   3519  CA  PRO B 160     -10.308  48.189  72.147  1.00 24.46           C  
ATOM   3520  C   PRO B 160     -10.059  48.938  70.846  1.00 24.49           C  
ATOM   3521  O   PRO B 160     -10.737  49.920  70.564  1.00 22.83           O  
ATOM   3522  CB  PRO B 160     -11.544  48.704  72.873  1.00 25.49           C  
ATOM   3523  CG  PRO B 160     -10.961  49.800  73.724  1.00 25.95           C  
ATOM   3524  CD  PRO B 160      -9.717  49.137  74.294  1.00 24.11           C  
ATOM   3525  N   GLN B 161      -9.091  48.472  70.060  1.00 24.02           N  
ATOM   3526  CA  GLN B 161      -8.802  49.082  68.763  1.00 25.56           C  
ATOM   3527  C   GLN B 161      -8.224  48.023  67.824  1.00 27.07           C  
ATOM   3528  O   GLN B 161      -7.332  47.268  68.214  1.00 28.23           O  
ATOM   3529  CB  GLN B 161      -7.809  50.248  68.906  1.00 25.20           C  
ATOM   3530  CG  GLN B 161      -7.526  50.971  67.578  1.00 26.01           C  
ATOM   3531  CD  GLN B 161      -6.409  52.017  67.649  1.00 28.05           C  
ATOM   3532  NE2 GLN B 161      -5.815  52.195  68.826  1.00 25.92           N  
ATOM   3533  OE1 GLN B 161      -6.088  52.651  66.644  1.00 28.21           O  
ATOM   3534  N   LYS B 162      -8.734  47.961  66.595  1.00 27.05           N  
ATOM   3535  CA  LYS B 162      -8.251  46.992  65.613  1.00 29.48           C  
ATOM   3536  C   LYS B 162      -7.000  47.517  64.911  1.00 29.62           C  
ATOM   3537  O   LYS B 162      -6.987  47.686  63.692  1.00 32.81           O  
ATOM   3538  CB  LYS B 162      -9.327  46.685  64.559  1.00 30.47           C  
ATOM   3539  CG  LYS B 162      -8.951  45.517  63.645  1.00 35.44           C  
ATOM   3540  CD  LYS B 162      -9.945  45.297  62.506  1.00 37.81           C  
ATOM   3541  CE  LYS B 162      -9.413  45.815  61.179  1.00 38.60           C  
ATOM   3542  NZ  LYS B 162      -8.911  47.208  61.287  1.00 37.99           N1+
ATOM   3543  N   ARG B 163      -5.943  47.765  65.673  1.00 28.01           N  
ATOM   3544  CA  ARG B 163      -4.710  48.274  65.094  1.00 26.41           C  
ATOM   3545  C   ARG B 163      -3.677  47.164  64.976  1.00 26.14           C  
ATOM   3546  O   ARG B 163      -3.072  46.757  65.968  1.00 24.82           O  
ATOM   3547  CB  ARG B 163      -4.161  49.430  65.938  1.00 26.98           C  
ATOM   3548  CG  ARG B 163      -2.781  49.886  65.525  1.00 28.06           C  
ATOM   3549  CD  ARG B 163      -2.393  51.184  66.202  1.00 28.17           C  
ATOM   3550  NE  ARG B 163      -3.335  52.212  65.806  1.00 34.83           N  
ATOM   3551  CZ  ARG B 163      -3.024  53.348  65.192  1.00 29.00           C  
ATOM   3552  NH1 ARG B 163      -1.772  53.649  64.888  1.00 28.96           N1+
ATOM   3553  NH2 ARG B 163      -4.001  54.171  64.859  1.00 29.80           N  
ATOM   3554  N   GLU B 164      -3.498  46.678  63.752  1.00 25.54           N  
ATOM   3555  CA  GLU B 164      -2.550  45.613  63.466  1.00 25.97           C  
ATOM   3556  C   GLU B 164      -1.242  46.247  63.033  1.00 23.94           C  
ATOM   3557  O   GLU B 164      -1.200  47.009  62.070  1.00 25.13           O  
ATOM   3558  CB  GLU B 164      -3.080  44.718  62.352  1.00 26.35           C  
ATOM   3559  CG  GLU B 164      -4.541  44.340  62.522  1.00 29.52           C  
ATOM   3560  CD  GLU B 164      -4.991  43.330  61.498  1.00 31.73           C  
ATOM   3561  OE1 GLU B 164      -4.674  42.130  61.673  1.00 33.59           O  
ATOM   3562  OE2 GLU B 164      -5.647  43.736  60.511  1.00 32.54           O1-
ATOM   3563  N   ARG B 165      -0.175  45.926  63.745  1.00 23.50           N  
ATOM   3564  CA  ARG B 165       1.129  46.487  63.440  1.00 23.75           C  
ATOM   3565  C   ARG B 165       2.195  45.402  63.482  1.00 24.09           C  
ATOM   3566  O   ARG B 165       2.015  44.380  64.123  1.00 23.21           O  
ATOM   3567  CB  ARG B 165       1.453  47.583  64.458  1.00 24.44           C  
ATOM   3568  CG  ARG B 165       0.492  48.768  64.413  1.00 23.40           C  
ATOM   3569  CD  ARG B 165       0.798  49.618  63.201  1.00 25.34           C  
ATOM   3570  NE  ARG B 165      -0.022  50.819  63.072  1.00 23.10           N  
ATOM   3571  CZ  ARG B 165      -1.164  50.894  62.395  1.00 23.45           C  
ATOM   3572  NH1 ARG B 165      -1.662  49.828  61.778  1.00 23.53           N1+
ATOM   3573  NH2 ARG B 165      -1.788  52.061  62.288  1.00 22.03           N  
ATOM   3574  N   ILE B 166       3.296  45.622  62.774  1.00 24.54           N  
ATOM   3575  CA  ILE B 166       4.377  44.656  62.781  1.00 25.03           C  
ATOM   3576  C   ILE B 166       5.418  45.165  63.764  1.00 24.71           C  
ATOM   3577  O   ILE B 166       5.822  46.321  63.702  1.00 25.90           O  
ATOM   3578  CB  ILE B 166       5.020  44.497  61.381  1.00 26.62           C  
ATOM   3579  CG1 ILE B 166       6.128  43.446  61.443  1.00 27.01           C  
ATOM   3580  CG2 ILE B 166       5.573  45.836  60.900  1.00 23.91           C  
ATOM   3581  CD1 ILE B 166       6.788  43.176  60.104  1.00 30.54           C  
ATOM   3582  N   TYR B 167       5.823  44.305  64.692  1.00 25.29           N  
ATOM   3583  CA  TYR B 167       6.821  44.672  65.686  1.00 25.34           C  
ATOM   3584  C   TYR B 167       8.104  43.870  65.433  1.00 26.36           C  
ATOM   3585  O   TYR B 167       8.073  42.641  65.344  1.00 26.14           O  
ATOM   3586  CB  TYR B 167       6.272  44.392  67.083  1.00 23.95           C  
ATOM   3587  CG  TYR B 167       5.066  45.243  67.413  1.00 24.91           C  
ATOM   3588  CD1 TYR B 167       5.222  46.537  67.905  1.00 25.28           C  
ATOM   3589  CD2 TYR B 167       3.765  44.770  67.194  1.00 24.22           C  
ATOM   3590  CE1 TYR B 167       4.116  47.347  68.171  1.00 24.91           C  
ATOM   3591  CE2 TYR B 167       2.652  45.571  67.452  1.00 23.60           C  
ATOM   3592  CZ  TYR B 167       2.841  46.859  67.943  1.00 24.92           C  
ATOM   3593  OH  TYR B 167       1.765  47.666  68.211  1.00 24.38           O  
ATOM   3594  N   MET B 168       9.221  44.580  65.321  1.00 26.80           N  
ATOM   3595  CA  MET B 168      10.509  43.958  65.045  1.00 28.73           C  
ATOM   3596  C   MET B 168      11.513  44.154  66.172  1.00 29.44           C  
ATOM   3597  O   MET B 168      11.946  45.277  66.458  1.00 31.30           O  
ATOM   3598  CB  MET B 168      11.049  44.517  63.726  1.00 29.49           C  
ATOM   3599  CG  MET B 168      10.025  44.359  62.596  1.00 31.42           C  
ATOM   3600  SD  MET B 168      10.400  45.212  61.052  1.00 34.14           S  
ATOM   3601  CE  MET B 168       9.743  46.820  61.368  1.00 30.75           C  
ATOM   3602  N   ILE B 169      11.881  43.042  66.801  1.00 27.92           N  
ATOM   3603  CA  ILE B 169      12.821  43.030  67.912  1.00 28.39           C  
ATOM   3604  C   ILE B 169      14.111  42.339  67.468  1.00 28.53           C  
ATOM   3605  O   ILE B 169      14.088  41.187  67.028  1.00 27.51           O  
ATOM   3606  CB  ILE B 169      12.242  42.241  69.109  1.00 28.47           C  
ATOM   3607  CG1 ILE B 169      10.813  42.708  69.409  1.00 29.78           C  
ATOM   3608  CG2 ILE B 169      13.162  42.377  70.316  1.00 28.12           C  
ATOM   3609  CD1 ILE B 169      10.703  44.128  69.824  1.00 31.84           C  
ATOM   3610  N   CYS B 170      15.233  43.034  67.603  1.00 29.75           N  
ATOM   3611  CA  CYS B 170      16.521  42.485  67.204  1.00 31.72           C  
ATOM   3612  C   CYS B 170      17.526  42.535  68.346  1.00 32.45           C  
ATOM   3613  O   CYS B 170      17.779  43.600  68.914  1.00 32.37           O  
ATOM   3614  CB  CYS B 170      17.061  43.271  66.016  1.00 31.93           C  
ATOM   3615  SG  CYS B 170      15.772  43.697  64.816  1.00 34.94           S  
ATOM   3616  N   PHE B 171      18.107  41.382  68.665  1.00 31.85           N  
ATOM   3617  CA  PHE B 171      19.098  41.269  69.734  1.00 32.03           C  
ATOM   3618  C   PHE B 171      20.496  41.137  69.149  1.00 32.13           C  
ATOM   3619  O   PHE B 171      20.689  40.479  68.130  1.00 31.94           O  
ATOM   3620  CB  PHE B 171      18.803  40.038  70.593  1.00 30.49           C  
ATOM   3621  CG  PHE B 171      17.556  40.156  71.410  1.00 31.48           C  
ATOM   3622  CD1 PHE B 171      17.572  40.828  72.631  1.00 30.88           C  
ATOM   3623  CD2 PHE B 171      16.355  39.624  70.951  1.00 30.13           C  
ATOM   3624  CE1 PHE B 171      16.409  40.967  73.378  1.00 30.38           C  
ATOM   3625  CE2 PHE B 171      15.190  39.760  71.695  1.00 29.41           C  
ATOM   3626  CZ  PHE B 171      15.219  40.433  72.907  1.00 27.81           C  
ATOM   3627  N   ARG B 172      21.472  41.763  69.790  1.00 34.29           N  
ATOM   3628  CA  ARG B 172      22.846  41.673  69.312  1.00 35.89           C  
ATOM   3629  C   ARG B 172      23.202  40.191  69.480  1.00 35.72           C  
ATOM   3630  O   ARG B 172      22.931  39.601  70.526  1.00 34.86           O  
ATOM   3631  CB  ARG B 172      23.750  42.556  70.165  1.00 36.63           C  
ATOM   3632  CG  ARG B 172      25.047  42.979  69.500  1.00 38.72           C  
ATOM   3633  CD  ARG B 172      26.071  43.404  70.553  1.00 39.58           C  
ATOM   3634  NE  ARG B 172      25.774  44.680  71.192  1.00 39.35           N  
ATOM   3635  CZ  ARG B 172      25.860  44.900  72.501  1.00 38.71           C  
ATOM   3636  NH1 ARG B 172      26.227  43.922  73.323  1.00 36.31           N1+
ATOM   3637  NH2 ARG B 172      25.602  46.108  72.987  1.00 37.77           N  
ATOM   3638  N   ASN B 173      23.793  39.588  68.457  1.00 36.29           N  
ATOM   3639  CA  ASN B 173      24.121  38.163  68.520  1.00 38.22           C  
ATOM   3640  C   ASN B 173      24.992  37.677  69.678  1.00 38.63           C  
ATOM   3641  O   ASN B 173      24.823  36.543  70.128  1.00 37.97           O  
ATOM   3642  CB  ASN B 173      24.739  37.697  67.197  1.00 38.58           C  
ATOM   3643  CG  ASN B 173      23.712  37.564  66.088  1.00 41.19           C  
ATOM   3644  ND2 ASN B 173      24.119  37.873  64.851  1.00 41.44           N  
ATOM   3645  OD1 ASN B 173      22.566  37.162  66.334  1.00 41.12           O  
ATOM   3646  N   ASP B 174      25.919  38.501  70.158  1.00 40.00           N  
ATOM   3647  CA  ASP B 174      26.772  38.071  71.266  1.00 41.20           C  
ATOM   3648  C   ASP B 174      25.926  37.836  72.505  1.00 41.93           C  
ATOM   3649  O   ASP B 174      26.316  37.084  73.396  1.00 42.35           O  
ATOM   3650  CB  ASP B 174      27.863  39.099  71.574  1.00 42.14           C  
ATOM   3651  CG  ASP B 174      27.341  40.512  71.605  1.00 43.69           C  
ATOM   3652  OD1 ASP B 174      27.082  41.051  70.511  1.00 44.84           O  
ATOM   3653  OD2 ASP B 174      27.190  41.084  72.710  1.00 45.25           O1-
ATOM   3654  N   LEU B 175      24.775  38.498  72.567  1.00 41.08           N  
ATOM   3655  CA  LEU B 175      23.861  38.319  73.685  1.00 41.38           C  
ATOM   3656  C   LEU B 175      22.995  37.148  73.261  1.00 42.56           C  
ATOM   3657  O   LEU B 175      21.833  37.335  72.876  1.00 46.23           O  
ATOM   3658  CB  LEU B 175      22.961  39.542  73.872  1.00 38.46           C  
ATOM   3659  CG  LEU B 175      23.552  40.934  74.057  1.00 36.70           C  
ATOM   3660  CD1 LEU B 175      22.436  41.958  73.852  1.00 35.84           C  
ATOM   3661  CD2 LEU B 175      24.180  41.070  75.430  1.00 35.33           C  
ATOM   3662  N   ASN B 176      23.561  35.953  73.305  1.00 41.49           N  
ATOM   3663  CA  ASN B 176      22.868  34.734  72.913  1.00 40.36           C  
ATOM   3664  C   ASN B 176      21.449  34.627  73.434  1.00 39.02           C  
ATOM   3665  O   ASN B 176      21.136  33.713  74.196  1.00 37.87           O  
ATOM   3666  CB  ASN B 176      23.665  33.520  73.382  1.00 43.40           C  
ATOM   3667  CG  ASN B 176      24.981  33.388  72.667  1.00 46.48           C  
ATOM   3668  ND2 ASN B 176      26.085  33.494  73.417  1.00 48.78           N  
ATOM   3669  OD1 ASN B 176      25.016  33.199  71.447  1.00 48.48           O  
ATOM   3670  N   ILE B 177      20.583  35.542  73.005  1.00 37.27           N  
ATOM   3671  CA  ILE B 177      19.197  35.542  73.454  1.00 36.19           C  
ATOM   3672  C   ILE B 177      18.389  34.546  72.643  1.00 36.44           C  
ATOM   3673  O   ILE B 177      18.115  34.769  71.467  1.00 35.88           O  
ATOM   3674  CB  ILE B 177      18.559  36.945  73.308  1.00 35.52           C  
ATOM   3675  CG1 ILE B 177      19.356  37.969  74.122  1.00 35.44           C  
ATOM   3676  CG2 ILE B 177      17.097  36.906  73.778  1.00 33.77           C  
ATOM   3677  CD1 ILE B 177      19.475  37.622  75.609  1.00 34.39           C  
ATOM   3678  N   GLN B 178      18.009  33.441  73.274  1.00 36.74           N  
ATOM   3679  CA  GLN B 178      17.239  32.417  72.590  1.00 38.94           C  
ATOM   3680  C   GLN B 178      15.856  32.184  73.188  1.00 37.06           C  
ATOM   3681  O   GLN B 178      15.155  31.259  72.777  1.00 38.06           O  
ATOM   3682  CB  GLN B 178      18.031  31.097  72.556  1.00 41.98           C  
ATOM   3683  CG  GLN B 178      18.764  30.856  71.230  1.00 46.37           C  
ATOM   3684  CD  GLN B 178      19.985  29.957  71.382  1.00 50.42           C  
ATOM   3685  NE2 GLN B 178      21.159  30.516  71.100  1.00 52.04           N  
ATOM   3686  OE1 GLN B 178      19.877  28.774  71.753  1.00 51.77           O  
ATOM   3687  N   ASN B 179      15.448  33.018  74.141  1.00 34.90           N  
ATOM   3688  CA  ASN B 179      14.130  32.840  74.756  1.00 33.80           C  
ATOM   3689  C   ASN B 179      13.176  34.022  74.615  1.00 33.21           C  
ATOM   3690  O   ASN B 179      12.234  34.147  75.400  1.00 33.19           O  
ATOM   3691  CB  ASN B 179      14.269  32.503  76.240  1.00 33.32           C  
ATOM   3692  CG  ASN B 179      14.977  33.588  77.019  1.00 33.34           C  
ATOM   3693  ND2 ASN B 179      15.343  33.283  78.258  1.00 34.49           N  
ATOM   3694  OD1 ASN B 179      15.184  34.692  76.519  1.00 32.06           O  
ATOM   3695  N   PHE B 180      13.411  34.907  73.650  1.00 32.43           N  
ATOM   3696  CA  PHE B 180      12.493  36.021  73.489  1.00 32.79           C  
ATOM   3697  C   PHE B 180      11.191  35.473  72.952  1.00 32.71           C  
ATOM   3698  O   PHE B 180      11.190  34.581  72.116  1.00 33.28           O  
ATOM   3699  CB  PHE B 180      13.003  37.072  72.507  1.00 33.17           C  
ATOM   3700  CG  PHE B 180      12.011  38.180  72.267  1.00 31.67           C  
ATOM   3701  CD1 PHE B 180      11.665  39.052  73.300  1.00 31.21           C  
ATOM   3702  CD2 PHE B 180      11.359  38.300  71.042  1.00 31.20           C  
ATOM   3703  CE1 PHE B 180      10.678  40.025  73.121  1.00 30.63           C  
ATOM   3704  CE2 PHE B 180      10.364  39.274  70.850  1.00 31.09           C  
ATOM   3705  CZ  PHE B 180      10.023  40.134  71.889  1.00 29.66           C  
ATOM   3706  N   GLN B 181      10.078  36.006  73.435  1.00 33.40           N  
ATOM   3707  CA  GLN B 181       8.782  35.557  72.961  1.00 33.71           C  
ATOM   3708  C   GLN B 181       7.870  36.769  72.891  1.00 33.11           C  
ATOM   3709  O   GLN B 181       8.002  37.698  73.689  1.00 32.18           O  
ATOM   3710  CB  GLN B 181       8.182  34.512  73.911  1.00 34.83           C  
ATOM   3711  CG  GLN B 181       7.463  35.082  75.127  1.00 36.05           C  
ATOM   3712  CD  GLN B 181       6.953  33.991  76.052  1.00 38.16           C  
ATOM   3713  NE2 GLN B 181       7.682  32.882  76.114  1.00 37.16           N  
ATOM   3714  OE1 GLN B 181       5.920  34.143  76.707  1.00 39.15           O  
ATOM   3715  N   PHE B 182       6.969  36.770  71.922  1.00 33.23           N  
ATOM   3716  CA  PHE B 182       6.025  37.865  71.789  1.00 31.99           C  
ATOM   3717  C   PHE B 182       4.944  37.604  72.826  1.00 32.74           C  
ATOM   3718  O   PHE B 182       4.667  36.458  73.154  1.00 32.71           O  
ATOM   3719  CB  PHE B 182       5.457  37.897  70.369  1.00 31.79           C  
ATOM   3720  CG  PHE B 182       6.364  38.579  69.376  1.00 30.46           C  
ATOM   3721  CD1 PHE B 182       6.415  39.967  69.305  1.00 30.78           C  
ATOM   3722  CD2 PHE B 182       7.187  37.834  68.536  1.00 30.89           C  
ATOM   3723  CE1 PHE B 182       7.271  40.607  68.413  1.00 30.17           C  
ATOM   3724  CE2 PHE B 182       8.052  38.465  67.637  1.00 30.23           C  
ATOM   3725  CZ  PHE B 182       8.095  39.851  67.578  1.00 30.24           C  
ATOM   3726  N   PRO B 183       4.337  38.668  73.379  1.00 33.88           N  
ATOM   3727  CA  PRO B 183       3.286  38.545  74.392  1.00 33.63           C  
ATOM   3728  C   PRO B 183       2.145  37.652  73.914  1.00 32.72           C  
ATOM   3729  O   PRO B 183       1.744  37.729  72.757  1.00 32.32           O  
ATOM   3730  CB  PRO B 183       2.823  39.994  74.593  1.00 33.97           C  
ATOM   3731  CG  PRO B 183       4.020  40.803  74.224  1.00 34.90           C  
ATOM   3732  CD  PRO B 183       4.538  40.080  73.006  1.00 34.67           C  
ATOM   3733  N   LYS B 184       1.624  36.810  74.800  1.00 32.05           N  
ATOM   3734  CA  LYS B 184       0.515  35.932  74.433  1.00 32.32           C  
ATOM   3735  C   LYS B 184      -0.819  36.678  74.543  1.00 31.70           C  
ATOM   3736  O   LYS B 184      -1.124  37.286  75.571  1.00 30.05           O  
ATOM   3737  CB  LYS B 184       0.492  34.696  75.334  1.00 33.75           C  
ATOM   3738  CG  LYS B 184       1.764  33.841  75.254  1.00 38.51           C  
ATOM   3739  CD  LYS B 184       2.075  33.405  73.820  1.00 41.63           C  
ATOM   3740  CE  LYS B 184       3.300  32.489  73.760  1.00 43.00           C  
ATOM   3741  NZ  LYS B 184       3.038  31.211  74.484  1.00 46.69           N1+
ATOM   3742  N   PRO B 185      -1.638  36.631  73.486  1.00 31.87           N  
ATOM   3743  CA  PRO B 185      -2.934  37.317  73.506  1.00 32.01           C  
ATOM   3744  C   PRO B 185      -3.802  36.889  74.681  1.00 32.21           C  
ATOM   3745  O   PRO B 185      -3.676  35.773  75.185  1.00 32.25           O  
ATOM   3746  CB  PRO B 185      -3.560  36.915  72.173  1.00 31.00           C  
ATOM   3747  CG  PRO B 185      -2.386  36.718  71.299  1.00 33.20           C  
ATOM   3748  CD  PRO B 185      -1.425  35.967  72.190  1.00 32.80           C  
ATOM   3749  N   PHE B 186      -4.676  37.786  75.123  1.00 32.17           N  
ATOM   3750  CA  PHE B 186      -5.585  37.481  76.213  1.00 31.72           C  
ATOM   3751  C   PHE B 186      -6.941  38.117  75.928  1.00 33.07           C  
ATOM   3752  O   PHE B 186      -7.045  39.008  75.090  1.00 32.04           O  
ATOM   3753  CB  PHE B 186      -5.001  37.952  77.550  1.00 32.11           C  
ATOM   3754  CG  PHE B 186      -4.655  39.417  77.603  1.00 31.92           C  
ATOM   3755  CD1 PHE B 186      -5.627  40.369  77.923  1.00 31.46           C  
ATOM   3756  CD2 PHE B 186      -3.341  39.841  77.398  1.00 31.56           C  
ATOM   3757  CE1 PHE B 186      -5.292  41.716  78.044  1.00 31.16           C  
ATOM   3758  CE2 PHE B 186      -2.998  41.188  77.518  1.00 31.63           C  
ATOM   3759  CZ  PHE B 186      -3.976  42.126  77.843  1.00 31.92           C  
ATOM   3760  N   GLU B 187      -7.983  37.639  76.601  1.00 33.20           N  
ATOM   3761  CA  GLU B 187      -9.334  38.153  76.382  1.00 35.23           C  
ATOM   3762  C   GLU B 187      -9.476  39.659  76.583  1.00 32.93           C  
ATOM   3763  O   GLU B 187      -8.939  40.217  77.541  1.00 32.43           O  
ATOM   3764  CB  GLU B 187     -10.327  37.433  77.297  1.00 38.17           C  
ATOM   3765  CG  GLU B 187     -11.276  36.483  76.568  1.00 44.78           C  
ATOM   3766  CD  GLU B 187     -12.362  35.948  77.489  1.00 47.95           C  
ATOM   3767  OE1 GLU B 187     -12.966  36.771  78.218  1.00 49.52           O  
ATOM   3768  OE2 GLU B 187     -12.619  34.717  77.481  1.00 49.88           O1-
ATOM   3769  N   LEU B 188     -10.205  40.302  75.674  1.00 32.33           N  
ATOM   3770  CA  LEU B 188     -10.452  41.746  75.743  1.00 30.95           C  
ATOM   3771  C   LEU B 188     -11.713  42.007  76.566  1.00 32.09           C  
ATOM   3772  O   LEU B 188     -12.800  41.540  76.222  1.00 31.71           O  
ATOM   3773  CB  LEU B 188     -10.643  42.330  74.337  1.00 28.39           C  
ATOM   3774  CG  LEU B 188     -11.019  43.819  74.311  1.00 27.64           C  
ATOM   3775  CD1 LEU B 188      -9.878  44.641  74.873  1.00 26.24           C  
ATOM   3776  CD2 LEU B 188     -11.342  44.261  72.895  1.00 24.51           C  
ATOM   3777  N   ASN B 189     -11.569  42.772  77.641  1.00 33.38           N  
ATOM   3778  CA  ASN B 189     -12.690  43.082  78.529  1.00 36.00           C  
ATOM   3779  C   ASN B 189     -13.035  44.576  78.590  1.00 35.66           C  
ATOM   3780  O   ASN B 189     -13.800  45.007  79.454  1.00 34.86           O  
ATOM   3781  CB  ASN B 189     -12.346  42.609  79.933  1.00 38.60           C  
ATOM   3782  CG  ASN B 189     -10.997  43.110  80.370  1.00 41.71           C  
ATOM   3783  ND2 ASN B 189     -10.160  42.208  80.896  1.00 44.05           N  
ATOM   3784  OD1 ASN B 189     -10.696  44.302  80.229  1.00 43.32           O  
ATOM   3785  N   THR B 190     -12.455  45.361  77.689  1.00 33.80           N  
ATOM   3786  CA  THR B 190     -12.710  46.797  77.635  1.00 33.13           C  
ATOM   3787  C   THR B 190     -13.146  47.126  76.219  1.00 31.79           C  
ATOM   3788  O   THR B 190     -12.566  46.617  75.266  1.00 31.44           O  
ATOM   3789  CB  THR B 190     -11.438  47.596  77.963  1.00 34.19           C  
ATOM   3790  CG2 THR B 190     -11.681  49.105  77.799  1.00 34.34           C  
ATOM   3791  OG1 THR B 190     -11.050  47.322  79.310  1.00 34.97           O  
ATOM   3792  N   PHE B 191     -14.165  47.968  76.082  1.00 28.93           N  
ATOM   3793  CA  PHE B 191     -14.666  48.332  74.760  1.00 28.19           C  
ATOM   3794  C   PHE B 191     -14.760  49.847  74.602  1.00 27.06           C  
ATOM   3795  O   PHE B 191     -14.604  50.587  75.572  1.00 25.41           O  
ATOM   3796  CB  PHE B 191     -16.024  47.657  74.516  1.00 28.06           C  
ATOM   3797  CG  PHE B 191     -15.968  46.158  74.645  1.00 30.18           C  
ATOM   3798  CD1 PHE B 191     -16.080  45.549  75.895  1.00 30.70           C  
ATOM   3799  CD2 PHE B 191     -15.704  45.363  73.535  1.00 29.92           C  
ATOM   3800  CE1 PHE B 191     -15.923  44.167  76.039  1.00 33.35           C  
ATOM   3801  CE2 PHE B 191     -15.544  43.980  73.662  1.00 33.17           C  
ATOM   3802  CZ  PHE B 191     -15.651  43.379  74.916  1.00 32.98           C  
ATOM   3803  N   VAL B 192     -14.998  50.297  73.375  1.00 26.55           N  
ATOM   3804  CA  VAL B 192     -15.072  51.726  73.093  1.00 27.51           C  
ATOM   3805  C   VAL B 192     -15.920  52.501  74.092  1.00 29.42           C  
ATOM   3806  O   VAL B 192     -15.520  53.573  74.553  1.00 28.99           O  
ATOM   3807  CB  VAL B 192     -15.602  51.992  71.669  1.00 27.19           C  
ATOM   3808  CG1 VAL B 192     -15.740  53.496  71.435  1.00 27.01           C  
ATOM   3809  CG2 VAL B 192     -14.656  51.376  70.639  1.00 27.42           C  
ATOM   3810  N   LYS B 193     -17.083  51.959  74.437  1.00 30.03           N  
ATOM   3811  CA  LYS B 193     -17.981  52.634  75.370  1.00 32.67           C  
ATOM   3812  C   LYS B 193     -17.307  52.933  76.702  1.00 31.46           C  
ATOM   3813  O   LYS B 193     -17.516  53.992  77.289  1.00 30.82           O  
ATOM   3814  CB  LYS B 193     -19.227  51.782  75.635  1.00 34.89           C  
ATOM   3815  CG  LYS B 193     -18.960  50.608  76.574  1.00 37.90           C  
ATOM   3816  CD  LYS B 193     -20.202  49.782  76.805  1.00 40.22           C  
ATOM   3817  CE  LYS B 193     -19.896  48.565  77.659  1.00 41.23           C  
ATOM   3818  NZ  LYS B 193     -21.141  47.755  77.788  1.00 46.12           N1+
ATOM   3819  N   ASP B 194     -16.487  52.001  77.171  1.00 31.32           N  
ATOM   3820  CA  ASP B 194     -15.811  52.172  78.445  1.00 30.81           C  
ATOM   3821  C   ASP B 194     -14.799  53.313  78.475  1.00 30.69           C  
ATOM   3822  O   ASP B 194     -14.418  53.772  79.550  1.00 31.84           O  
ATOM   3823  CB  ASP B 194     -15.109  50.870  78.834  1.00 30.95           C  
ATOM   3824  CG  ASP B 194     -16.055  49.688  78.880  1.00 33.37           C  
ATOM   3825  OD1 ASP B 194     -17.070  49.766  79.604  1.00 31.81           O  
ATOM   3826  OD2 ASP B 194     -15.778  48.677  78.195  1.00 32.18           O1-
ATOM   3827  N   LEU B 195     -14.363  53.783  77.313  1.00 29.23           N  
ATOM   3828  CA  LEU B 195     -13.364  54.853  77.276  1.00 28.78           C  
ATOM   3829  C   LEU B 195     -13.898  56.228  76.897  1.00 27.79           C  
ATOM   3830  O   LEU B 195     -13.175  57.220  76.975  1.00 29.68           O  
ATOM   3831  CB  LEU B 195     -12.240  54.473  76.307  1.00 28.82           C  
ATOM   3832  CG  LEU B 195     -11.566  53.116  76.524  1.00 30.77           C  
ATOM   3833  CD1 LEU B 195     -10.530  52.880  75.427  1.00 31.29           C  
ATOM   3834  CD2 LEU B 195     -10.913  53.078  77.900  1.00 30.97           C  
ATOM   3835  N   LEU B 196     -15.155  56.297  76.484  1.00 27.36           N  
ATOM   3836  CA  LEU B 196     -15.732  57.569  76.071  1.00 27.83           C  
ATOM   3837  C   LEU B 196     -15.867  58.593  77.198  1.00 28.67           C  
ATOM   3838  O   LEU B 196     -15.937  58.244  78.383  1.00 27.91           O  
ATOM   3839  CB  LEU B 196     -17.106  57.337  75.437  1.00 29.17           C  
ATOM   3840  CG  LEU B 196     -17.185  56.468  74.181  1.00 30.04           C  
ATOM   3841  CD1 LEU B 196     -18.630  56.376  73.735  1.00 29.59           C  
ATOM   3842  CD2 LEU B 196     -16.322  57.074  73.072  1.00 29.98           C  
ATOM   3843  N   LEU B 197     -15.892  59.863  76.813  1.00 27.94           N  
ATOM   3844  CA  LEU B 197     -16.053  60.956  77.762  1.00 28.01           C  
ATOM   3845  C   LEU B 197     -17.553  61.222  77.908  1.00 29.01           C  
ATOM   3846  O   LEU B 197     -18.355  60.719  77.127  1.00 28.27           O  
ATOM   3847  CB  LEU B 197     -15.381  62.231  77.231  1.00 27.34           C  
ATOM   3848  CG  LEU B 197     -13.853  62.301  77.193  1.00 27.44           C  
ATOM   3849  CD1 LEU B 197     -13.413  63.536  76.427  1.00 27.12           C  
ATOM   3850  CD2 LEU B 197     -13.318  62.329  78.605  1.00 26.94           C  
ATOM   3851  N   PRO B 198     -17.947  62.002  78.924  1.00 30.61           N  
ATOM   3852  CA  PRO B 198     -19.366  62.307  79.116  1.00 30.67           C  
ATOM   3853  C   PRO B 198     -19.870  63.124  77.923  1.00 30.65           C  
ATOM   3854  O   PRO B 198     -19.110  63.890  77.328  1.00 29.96           O  
ATOM   3855  CB  PRO B 198     -19.367  63.110  80.412  1.00 31.56           C  
ATOM   3856  CG  PRO B 198     -18.212  62.506  81.174  1.00 32.38           C  
ATOM   3857  CD  PRO B 198     -17.156  62.423  80.095  1.00 30.91           C  
ATOM   3858  N   ASP B 199     -21.145  62.958  77.580  1.00 31.43           N  
ATOM   3859  CA  ASP B 199     -21.747  63.670  76.456  1.00 32.45           C  
ATOM   3860  C   ASP B 199     -21.535  65.186  76.500  1.00 33.03           C  
ATOM   3861  O   ASP B 199     -21.331  65.819  75.459  1.00 31.68           O  
ATOM   3862  CB  ASP B 199     -23.251  63.375  76.389  1.00 33.32           C  
ATOM   3863  CG  ASP B 199     -23.553  61.950  75.943  1.00 35.12           C  
ATOM   3864  OD1 ASP B 199     -22.602  61.156  75.791  1.00 34.80           O  
ATOM   3865  OD2 ASP B 199     -24.744  61.618  75.746  1.00 35.58           O1-
ATOM   3866  N   SER B 200     -21.580  65.766  77.697  1.00 33.03           N  
ATOM   3867  CA  SER B 200     -21.413  67.218  77.843  1.00 35.01           C  
ATOM   3868  C   SER B 200     -20.097  67.719  77.268  1.00 35.07           C  
ATOM   3869  O   SER B 200     -20.016  68.850  76.780  1.00 35.79           O  
ATOM   3870  CB  SER B 200     -21.482  67.623  79.321  1.00 35.56           C  
ATOM   3871  OG  SER B 200     -20.365  67.115  80.036  1.00 37.95           O  
ATOM   3872  N   GLU B 201     -19.073  66.874  77.318  1.00 33.56           N  
ATOM   3873  CA  GLU B 201     -17.750  67.246  76.835  1.00 33.58           C  
ATOM   3874  C   GLU B 201     -17.482  67.007  75.349  1.00 31.91           C  
ATOM   3875  O   GLU B 201     -16.453  67.444  74.828  1.00 30.12           O  
ATOM   3876  CB  GLU B 201     -16.694  66.514  77.663  1.00 35.54           C  
ATOM   3877  CG  GLU B 201     -16.764  66.817  79.153  1.00 39.07           C  
ATOM   3878  CD  GLU B 201     -15.793  65.976  79.946  1.00 42.64           C  
ATOM   3879  OE1 GLU B 201     -14.622  65.880  79.518  1.00 44.09           O  
ATOM   3880  OE2 GLU B 201     -16.187  65.412  80.991  1.00 43.94           O1-
ATOM   3881  N   VAL B 202     -18.402  66.338  74.662  1.00 30.19           N  
ATOM   3882  CA  VAL B 202     -18.209  66.044  73.246  1.00 30.61           C  
ATOM   3883  C   VAL B 202     -19.343  66.486  72.325  1.00 31.86           C  
ATOM   3884  O   VAL B 202     -19.378  66.100  71.156  1.00 31.04           O  
ATOM   3885  CB  VAL B 202     -17.974  64.526  73.030  1.00 30.53           C  
ATOM   3886  CG1 VAL B 202     -16.668  64.103  73.698  1.00 31.48           C  
ATOM   3887  CG2 VAL B 202     -19.134  63.729  73.616  1.00 29.49           C  
ATOM   3888  N   GLU B 203     -20.264  67.291  72.845  1.00 33.14           N  
ATOM   3889  CA  GLU B 203     -21.395  67.768  72.052  1.00 35.56           C  
ATOM   3890  C   GLU B 203     -20.942  68.393  70.740  1.00 34.21           C  
ATOM   3891  O   GLU B 203     -21.585  68.219  69.715  1.00 33.41           O  
ATOM   3892  CB  GLU B 203     -22.201  68.804  72.837  1.00 39.25           C  
ATOM   3893  CG  GLU B 203     -22.882  68.266  74.091  1.00 44.32           C  
ATOM   3894  CD  GLU B 203     -23.656  69.345  74.837  1.00 46.70           C  
ATOM   3895  OE1 GLU B 203     -23.022  70.323  75.297  1.00 47.64           O  
ATOM   3896  OE2 GLU B 203     -24.895  69.213  74.953  1.00 49.07           O1-
ATOM   3897  N   HIS B 204     -19.829  69.115  70.788  1.00 33.57           N  
ATOM   3898  CA  HIS B 204     -19.288  69.781  69.609  1.00 33.91           C  
ATOM   3899  C   HIS B 204     -18.804  68.832  68.504  1.00 33.82           C  
ATOM   3900  O   HIS B 204     -18.600  69.261  67.368  1.00 33.76           O  
ATOM   3901  CB  HIS B 204     -18.144  70.704  70.033  1.00 33.64           C  
ATOM   3902  CG  HIS B 204     -17.064  70.010  70.807  1.00 32.82           C  
ATOM   3903  CD2 HIS B 204     -17.093  69.360  71.995  1.00 33.55           C  
ATOM   3904  ND1 HIS B 204     -15.763  69.926  70.359  1.00 34.98           N  
ATOM   3905  CE1 HIS B 204     -15.036  69.255  71.234  1.00 31.51           C  
ATOM   3906  NE2 HIS B 204     -15.820  68.900  72.237  1.00 34.60           N  
ATOM   3907  N   LEU B 205     -18.625  67.550  68.826  1.00 33.49           N  
ATOM   3908  CA  LEU B 205     -18.151  66.575  67.837  1.00 33.73           C  
ATOM   3909  C   LEU B 205     -19.271  65.868  67.088  1.00 34.28           C  
ATOM   3910  O   LEU B 205     -19.019  65.141  66.119  1.00 33.67           O  
ATOM   3911  CB  LEU B 205     -17.247  65.534  68.509  1.00 32.79           C  
ATOM   3912  CG  LEU B 205     -16.049  66.131  69.248  1.00 32.66           C  
ATOM   3913  CD1 LEU B 205     -15.213  65.024  69.876  1.00 32.06           C  
ATOM   3914  CD2 LEU B 205     -15.220  66.964  68.274  1.00 32.85           C  
ATOM   3915  N   VAL B 206     -20.506  66.084  67.535  1.00 35.02           N  
ATOM   3916  CA  VAL B 206     -21.657  65.457  66.903  1.00 35.66           C  
ATOM   3917  C   VAL B 206     -21.870  65.986  65.493  1.00 37.53           C  
ATOM   3918  O   VAL B 206     -21.830  67.196  65.243  1.00 37.25           O  
ATOM   3919  CB  VAL B 206     -22.969  65.692  67.707  1.00 35.34           C  
ATOM   3920  CG1 VAL B 206     -24.160  65.155  66.918  1.00 35.79           C  
ATOM   3921  CG2 VAL B 206     -22.896  64.994  69.059  1.00 34.53           C  
ATOM   3922  N   ILE B 207     -22.072  65.057  64.570  1.00 37.51           N  
ATOM   3923  CA  ILE B 207     -22.320  65.406  63.187  1.00 39.22           C  
ATOM   3924  C   ILE B 207     -23.708  64.882  62.867  1.00 39.92           C  
ATOM   3925  O   ILE B 207     -24.053  63.746  63.221  1.00 38.92           O  
ATOM   3926  CB  ILE B 207     -21.275  64.752  62.260  1.00 39.28           C  
ATOM   3927  CG1 ILE B 207     -19.918  65.439  62.471  1.00 41.71           C  
ATOM   3928  CG2 ILE B 207     -21.706  64.864  60.805  1.00 41.19           C  
ATOM   3929  CD1 ILE B 207     -18.730  64.661  61.935  1.00 43.36           C  
ATOM   3930  N   ASP B 208     -24.516  65.733  62.248  1.00 39.78           N  
ATOM   3931  CA  ASP B 208     -25.861  65.356  61.843  1.00 41.07           C  
ATOM   3932  C   ASP B 208     -25.932  65.663  60.352  1.00 40.74           C  
ATOM   3933  O   ASP B 208     -25.931  66.823  59.943  1.00 40.04           O  
ATOM   3934  CB  ASP B 208     -26.907  66.168  62.614  1.00 42.35           C  
ATOM   3935  CG  ASP B 208     -28.323  65.934  62.109  1.00 45.36           C  
ATOM   3936  OD1 ASP B 208     -28.730  64.758  61.932  1.00 45.23           O  
ATOM   3937  OD2 ASP B 208     -29.042  66.932  61.891  1.00 47.92           O1-
TER    3938      ASP B 208 
ATOM   3939  N   CYS B 225      -5.787  69.350  46.694  1.00  0.00           N  
ATOM   3940  CA  CYS B 225      -5.560  69.277  45.255  1.00  0.00           C  
ATOM   3941  C   CYS B 225      -4.139  69.716  44.898  1.00  0.00           C  
ATOM   3942  O   CYS B 225      -3.899  70.882  44.579  1.00  0.00           O  
ATOM   3943  CB  CYS B 225      -6.587  70.267  44.703  1.00  0.00           C  
ATOM   3944  SG  CYS B 225      -8.308  69.742  44.886  1.00  0.00           S  
ATOM   3945 1H   CYS B 225      -6.509  69.941  47.058  1.00  0.00           H  
ATOM   3946 2H   CYS B 225      -6.035  68.526  47.204  1.00  0.00           H  
ATOM   3947 3H   CYS B 225      -5.056  69.658  47.301  1.00  0.00           H  
ATOM   3948  HA  CYS B 225      -5.763  68.292  44.833  1.00  0.00           H  
ATOM   3949 1HB  CYS B 225      -6.506  71.223  45.221  1.00  0.00           H  
ATOM   3950 2HB  CYS B 225      -6.428  70.416  43.635  1.00  0.00           H  
ATOM   3951  HG  CYS B 225      -8.292  69.673  46.213  1.00  0.00           H  
ATOM   3952  N   GLU B 226      -3.175  68.780  44.975  1.00  0.00           N  
ATOM   3953  CA  GLU B 226      -1.754  68.994  44.681  1.00  0.00           C  
ATOM   3954  C   GLU B 226      -1.339  69.062  43.203  1.00  0.00           C  
ATOM   3955  O   GLU B 226      -0.155  69.244  42.897  1.00  0.00           O  
ATOM   3956  CB  GLU B 226      -0.944  67.889  45.365  1.00  0.00           C  
ATOM   3957  CG  GLU B 226      -0.946  67.958  46.886  1.00  0.00           C  
ATOM   3958  CD  GLU B 226      -0.240  66.774  47.486  1.00  0.00           C  
ATOM   3959  OE1 GLU B 226       0.188  65.923  46.745  1.00  0.00           O  
ATOM   3960  OE2 GLU B 226      -0.029  66.775  48.677  1.00  0.00           O1-
ATOM   3961  H   GLU B 226      -3.485  67.863  45.264  1.00  0.00           H  
ATOM   3962  HA  GLU B 226      -1.441  69.966  45.061  1.00  0.00           H  
ATOM   3963 1HB  GLU B 226      -1.368  66.938  45.044  1.00  0.00           H  
ATOM   3964 2HB  GLU B 226       0.080  67.973  45.000  1.00  0.00           H  
ATOM   3965 1HG  GLU B 226      -0.512  68.876  47.280  1.00  0.00           H  
ATOM   3966 2HG  GLU B 226      -2.003  67.918  47.143  1.00  0.00           H  
ATOM   3967  N   LYS B 227      -2.287  68.897  42.287  1.00  0.00           N  
ATOM   3968  CA  LYS B 227      -1.990  68.928  40.861  1.00  0.00           C  
ATOM   3969  C   LYS B 227      -1.698  70.347  40.389  1.00  0.00           C  
ATOM   3970  O   LYS B 227      -2.230  71.314  40.935  1.00  0.00           O  
ATOM   3971  CB  LYS B 227      -3.151  68.336  40.058  1.00  0.00           C  
ATOM   3972  CG  LYS B 227      -3.364  66.842  40.269  1.00  0.00           C  
ATOM   3973  CD  LYS B 227      -4.512  66.321  39.417  1.00  0.00           C  
ATOM   3974  CE  LYS B 227      -4.722  64.829  39.625  1.00  0.00           C  
ATOM   3975  NZ  LYS B 227      -5.841  64.305  38.795  1.00  0.00           N1+
ATOM   3976  H   LYS B 227      -3.242  68.745  42.589  1.00  0.00           H  
ATOM   3977  HA  LYS B 227      -1.093  68.342  40.659  1.00  0.00           H  
ATOM   3978 1HB  LYS B 227      -4.050  68.876  40.352  1.00  0.00           H  
ATOM   3979 2HB  LYS B 227      -2.941  68.525  39.006  1.00  0.00           H  
ATOM   3980 1HG  LYS B 227      -2.444  66.321  40.002  1.00  0.00           H  
ATOM   3981 2HG  LYS B 227      -3.585  66.670  41.322  1.00  0.00           H  
ATOM   3982 1HD  LYS B 227      -5.419  66.859  39.691  1.00  0.00           H  
ATOM   3983 2HD  LYS B 227      -4.281  66.512  38.369  1.00  0.00           H  
ATOM   3984 1HE  LYS B 227      -3.801  64.313  39.359  1.00  0.00           H  
ATOM   3985 2HE  LYS B 227      -4.942  64.659  40.679  1.00  0.00           H  
ATOM   3986 1HZ  LYS B 227      -5.949  63.314  38.962  1.00  0.00           H  
ATOM   3987 2HZ  LYS B 227      -6.697  64.784  39.042  1.00  0.00           H  
ATOM   3988 3HZ  LYS B 227      -5.637  64.461  37.819  1.00  0.00           H  
ATOM   3989  N   PRO B 228      -0.850  70.464  39.375  1.00  0.00           N  
ATOM   3990  CA  PRO B 228      -0.486  71.766  38.826  1.00  0.00           C  
ATOM   3991  C   PRO B 228      -1.632  72.362  38.019  1.00  0.00           C  
ATOM   3992  O   PRO B 228      -2.332  71.651  37.296  1.00  0.00           O  
ATOM   3993  CB  PRO B 228       0.742  71.478  37.958  1.00  0.00           C  
ATOM   3994  CG  PRO B 228       0.573  70.058  37.536  1.00  0.00           C  
ATOM   3995  CD  PRO B 228      -0.086  69.371  38.702  1.00  0.00           C  
ATOM   3996  HA  PRO B 228      -0.272  72.512  39.606  1.00  0.00           H  
ATOM   3997 1HB  PRO B 228       0.787  72.149  37.089  1.00  0.00           H  
ATOM   3998 2HB  PRO B 228       1.676  71.617  38.523  1.00  0.00           H  
ATOM   3999 1HG  PRO B 228      -0.047  69.983  36.630  1.00  0.00           H  
ATOM   4000 2HG  PRO B 228       1.543  69.594  37.301  1.00  0.00           H  
ATOM   4001 1HD  PRO B 228      -0.760  68.562  38.380  1.00  0.00           H  
ATOM   4002 2HD  PRO B 228       0.647  68.924  39.390  1.00  0.00           H  
ATOM   4003  N   TYR B 229      -1.821  73.671  38.145  1.00  0.00           N  
ATOM   4004  CA  TYR B 229      -2.864  74.369  37.405  1.00  0.00           C  
ATOM   4005  C   TYR B 229      -2.359  75.701  36.863  1.00  0.00           C  
ATOM   4006  O   TYR B 229      -1.343  76.223  37.323  1.00  0.00           O  
ATOM   4007  CB  TYR B 229      -4.091  74.595  38.291  1.00  0.00           C  
ATOM   4008  CG  TYR B 229      -4.801  73.322  38.692  1.00  0.00           C  
ATOM   4009  CD1 TYR B 229      -4.558  72.725  39.920  1.00  0.00           C  
ATOM   4010  CD2 TYR B 229      -5.715  72.721  37.839  1.00  0.00           C  
ATOM   4011  CE1 TYR B 229      -5.203  71.562  40.289  1.00  0.00           C  
ATOM   4012  CE2 TYR B 229      -6.367  71.555  38.198  1.00  0.00           C  
ATOM   4013  CZ  TYR B 229      -6.109  70.979  39.425  1.00  0.00           C  
ATOM   4014  OH  TYR B 229      -6.756  69.821  39.789  1.00  0.00           O  
ATOM   4015  H   TYR B 229      -1.225  74.196  38.769  1.00  0.00           H  
ATOM   4016  HA  TYR B 229      -3.165  73.778  36.539  1.00  0.00           H  
ATOM   4017 1HB  TYR B 229      -3.750  75.117  39.187  1.00  0.00           H  
ATOM   4018 2HB  TYR B 229      -4.776  75.235  37.736  1.00  0.00           H  
ATOM   4019  HD1 TYR B 229      -3.842  73.191  40.599  1.00  0.00           H  
ATOM   4020  HD2 TYR B 229      -5.914  73.180  36.870  1.00  0.00           H  
ATOM   4021  HE1 TYR B 229      -5.003  71.103  41.259  1.00  0.00           H  
ATOM   4022  HE2 TYR B 229      -7.080  71.098  37.512  1.00  0.00           H  
ATOM   4023  HH  TYR B 229      -7.363  69.503  39.114  1.00  0.00           H  
ATOM   4024  N   ALA B 230      -3.073  76.246  35.885  1.00  0.00           N  
ATOM   4025  CA  ALA B 230      -2.888  77.636  35.484  1.00  0.00           C  
ATOM   4026  C   ALA B 230      -4.207  78.265  35.052  1.00  0.00           C  
ATOM   4027  O   ALA B 230      -5.225  77.583  34.945  1.00  0.00           O  
ATOM   4028  CB  ALA B 230      -1.861  77.732  34.365  1.00  0.00           C  
ATOM   4029  H   ALA B 230      -3.762  75.683  35.407  1.00  0.00           H  
ATOM   4030  HA  ALA B 230      -2.523  78.200  36.340  1.00  0.00           H  
ATOM   4031 1HB  ALA B 230      -1.734  78.774  34.077  1.00  0.00           H  
ATOM   4032 2HB  ALA B 230      -0.905  77.332  34.711  1.00  0.00           H  
ATOM   4033 3HB  ALA B 230      -2.203  77.157  33.506  1.00  0.00           H  
ATOM   4034  N   CYS B 231      -4.181  79.570  34.807  1.00  0.00           N  
ATOM   4035  CA  CYS B 231      -5.279  80.244  34.126  1.00  0.00           C  
ATOM   4036  C   CYS B 231      -4.761  81.277  33.134  1.00  0.00           C  
ATOM   4037  O   CYS B 231      -4.133  82.263  33.520  1.00  0.00           O  
ATOM   4038  CB  CYS B 231      -6.023  80.927  35.273  1.00  0.00           C  
ATOM   4039  SG  CYS B 231      -7.490  81.854  34.770  1.00  0.00           S  
ATOM   4040  H   CYS B 231      -3.379  80.111  35.101  1.00  0.00           H  
ATOM   4041  HA  CYS B 231      -5.965  79.559  33.626  1.00  0.00           H  
ATOM   4042 1HB  CYS B 231      -6.367  80.184  35.994  1.00  0.00           H  
ATOM   4043 2HB  CYS B 231      -5.369  81.642  35.773  1.00  0.00           H  
ATOM   4044  HG  CYS B 231      -8.136  80.820  34.243  1.00  0.00           H  
ATOM   4045  N   PRO B 232      -5.027  81.046  31.852  1.00  0.00           N  
ATOM   4046  CA  PRO B 232      -4.536  81.922  30.796  1.00  0.00           C  
ATOM   4047  C   PRO B 232      -5.248  83.270  30.823  1.00  0.00           C  
ATOM   4048  O   PRO B 232      -4.743  84.260  30.295  1.00  0.00           O  
ATOM   4049  CB  PRO B 232      -4.817  81.148  29.505  1.00  0.00           C  
ATOM   4050  CG  PRO B 232      -5.952  80.245  29.853  1.00  0.00           C  
ATOM   4051  CD  PRO B 232      -5.720  79.848  31.286  1.00  0.00           C  
ATOM   4052  HA  PRO B 232      -3.469  82.164  30.907  1.00  0.00           H  
ATOM   4053 1HB  PRO B 232      -5.085  81.824  28.679  1.00  0.00           H  
ATOM   4054 2HB  PRO B 232      -3.935  80.574  29.180  1.00  0.00           H  
ATOM   4055 1HG  PRO B 232      -6.918  80.757  29.736  1.00  0.00           H  
ATOM   4056 2HG  PRO B 232      -5.973  79.364  29.196  1.00  0.00           H  
ATOM   4057 1HD  PRO B 232      -6.661  79.637  31.816  1.00  0.00           H  
ATOM   4058 2HD  PRO B 232      -5.094  78.946  31.372  1.00  0.00           H  
ATOM   4059  N   GLU B 233      -6.468  83.315  31.377  1.00  0.00           N  
ATOM   4060  CA  GLU B 233      -7.175  84.576  31.560  1.00  0.00           C  
ATOM   4061  C   GLU B 233      -6.345  85.559  32.375  1.00  0.00           C  
ATOM   4062  O   GLU B 233      -6.321  86.756  32.087  1.00  0.00           O  
ATOM   4063  CB  GLU B 233      -8.526  84.341  32.238  1.00  0.00           C  
ATOM   4064  CG  GLU B 233      -9.564  83.661  31.356  1.00  0.00           C  
ATOM   4065  CD  GLU B 233     -10.842  83.413  32.107  1.00  0.00           C  
ATOM   4066  OE1 GLU B 233     -10.886  83.701  33.279  1.00  0.00           O  
ATOM   4067  OE2 GLU B 233     -11.811  83.043  31.485  1.00  0.00           O1-
ATOM   4068  H   GLU B 233      -6.916  82.454  31.658  1.00  0.00           H  
ATOM   4069  HA  GLU B 233      -7.350  85.048  30.592  1.00  0.00           H  
ATOM   4070 1HB  GLU B 233      -8.337  83.723  33.116  1.00  0.00           H  
ATOM   4071 2HB  GLU B 233      -8.899  85.314  32.553  1.00  0.00           H  
ATOM   4072 1HG  GLU B 233      -9.781  84.212  30.441  1.00  0.00           H  
ATOM   4073 2HG  GLU B 233      -9.100  82.709  31.104  1.00  0.00           H  
ATOM   4074  N   CYS B 234      -5.663  85.047  33.393  1.00  0.00           N  
ATOM   4075  CA  CYS B 234      -4.837  85.880  34.258  1.00  0.00           C  
ATOM   4076  C   CYS B 234      -3.393  85.923  33.770  1.00  0.00           C  
ATOM   4077  O   CYS B 234      -2.717  86.942  33.895  1.00  0.00           O  
ATOM   4078  CB  CYS B 234      -4.929  85.162  35.607  1.00  0.00           C  
ATOM   4079  SG  CYS B 234      -6.596  85.084  36.302  1.00  0.00           S  
ATOM   4080  H   CYS B 234      -5.717  84.054  33.573  1.00  0.00           H  
ATOM   4081  HA  CYS B 234      -5.220  86.894  34.377  1.00  0.00           H  
ATOM   4082 1HB  CYS B 234      -4.594  84.130  35.507  1.00  0.00           H  
ATOM   4083 2HB  CYS B 234      -4.316  85.674  36.348  1.00  0.00           H  
ATOM   4084  HG  CYS B 234      -6.780  86.400  36.372  1.00  0.00           H  
ATOM   4085  N   GLY B 235      -2.929  84.808  33.217  1.00  0.00           N  
ATOM   4086  CA  GLY B 235      -1.542  84.688  32.786  1.00  0.00           C  
ATOM   4087  C   GLY B 235      -0.649  84.218  33.928  1.00  0.00           C  
ATOM   4088  O   GLY B 235       0.574  84.340  33.862  1.00  0.00           O  
ATOM   4089  H   GLY B 235      -3.554  84.025  33.090  1.00  0.00           H  
ATOM   4090 1HA  GLY B 235      -1.484  83.968  31.969  1.00  0.00           H  
ATOM   4091 2HA  GLY B 235      -1.191  85.659  32.437  1.00  0.00           H  
ATOM   4092  N   LYS B 236      -1.269  83.679  34.971  1.00  0.00           N  
ATOM   4093  CA  LYS B 236      -0.530  83.150  36.111  1.00  0.00           C  
ATOM   4094  C   LYS B 236      -0.771  81.655  36.279  1.00  0.00           C  
ATOM   4095  O   LYS B 236      -1.849  81.152  35.966  1.00  0.00           O  
ATOM   4096  CB  LYS B 236      -0.917  83.891  37.392  1.00  0.00           C  
ATOM   4097  CG  LYS B 236      -0.687  85.395  37.343  1.00  0.00           C  
ATOM   4098  CD  LYS B 236       0.796  85.725  37.257  1.00  0.00           C  
ATOM   4099  CE  LYS B 236       1.031  87.228  37.280  1.00  0.00           C  
ATOM   4100  NZ  LYS B 236       2.466  87.572  37.082  1.00  0.00           N1+
ATOM   4101  H   LYS B 236      -2.278  83.636  34.977  1.00  0.00           H  
ATOM   4102  HA  LYS B 236       0.541  83.275  35.947  1.00  0.00           H  
ATOM   4103 1HB  LYS B 236      -1.974  83.692  37.570  1.00  0.00           H  
ATOM   4104 2HB  LYS B 236      -0.327  83.460  38.202  1.00  0.00           H  
ATOM   4105 1HG  LYS B 236      -1.201  85.796  36.469  1.00  0.00           H  
ATOM   4106 2HG  LYS B 236      -1.106  85.839  38.245  1.00  0.00           H  
ATOM   4107 1HD  LYS B 236       1.304  85.264  38.104  1.00  0.00           H  
ATOM   4108 2HD  LYS B 236       1.189  85.313  36.329  1.00  0.00           H  
ATOM   4109 1HE  LYS B 236       0.438  87.680  36.487  1.00  0.00           H  
ATOM   4110 2HE  LYS B 236       0.697  87.612  38.245  1.00  0.00           H  
ATOM   4111 1HZ  LYS B 236       2.579  88.574  37.106  1.00  0.00           H  
ATOM   4112 2HZ  LYS B 236       3.017  87.152  37.820  1.00  0.00           H  
ATOM   4113 3HZ  LYS B 236       2.775  87.217  36.189  1.00  0.00           H  
ATOM   4114  N   SER B 237       0.241  80.950  36.771  1.00  0.00           N  
ATOM   4115  CA  SER B 237       0.165  79.503  36.993  1.00  0.00           C  
ATOM   4116  C   SER B 237       0.560  79.214  38.446  1.00  0.00           C  
ATOM   4117  O   SER B 237       1.438  79.883  38.997  1.00  0.00           O  
ATOM   4118  CB  SER B 237       1.065  78.758  36.025  1.00  0.00           C  
ATOM   4119  OG  SER B 237       2.416  79.072  36.216  1.00  0.00           O  
ATOM   4120  H   SER B 237       1.095  81.439  37.001  1.00  0.00           H  
ATOM   4121  HA  SER B 237      -0.807  79.077  36.743  1.00  0.00           H  
ATOM   4122 1HB  SER B 237       0.925  77.687  36.172  1.00  0.00           H  
ATOM   4123 2HB  SER B 237       0.778  79.024  35.008  1.00  0.00           H  
ATOM   4124  HG  SER B 237       2.949  78.582  35.585  1.00  0.00           H  
ATOM   4125  N   PHE B 238      -0.036  78.183  39.041  1.00  0.00           N  
ATOM   4126  CA  PHE B 238       0.225  77.851  40.435  1.00  0.00           C  
ATOM   4127  C   PHE B 238       0.487  76.375  40.690  1.00  0.00           C  
ATOM   4128  O   PHE B 238       0.030  75.523  39.933  1.00  0.00           O  
ATOM   4129  CB  PHE B 238      -0.948  78.310  41.303  1.00  0.00           C  
ATOM   4130  CG  PHE B 238      -1.194  79.791  41.252  1.00  0.00           C  
ATOM   4131  CD1 PHE B 238      -2.100  80.328  40.353  1.00  0.00           C  
ATOM   4132  CD2 PHE B 238      -0.517  80.650  42.106  1.00  0.00           C  
ATOM   4133  CE1 PHE B 238      -2.326  81.691  40.305  1.00  0.00           C  
ATOM   4134  CE2 PHE B 238      -0.743  82.013  42.062  1.00  0.00           C  
ATOM   4135  CZ  PHE B 238      -1.649  82.533  41.160  1.00  0.00           C  
ATOM   4136  H   PHE B 238      -0.687  77.619  38.514  1.00  0.00           H  
ATOM   4137  HA  PHE B 238       1.135  78.351  40.772  1.00  0.00           H  
ATOM   4138 1HB  PHE B 238      -1.869  77.830  40.973  1.00  0.00           H  
ATOM   4139 2HB  PHE B 238      -0.763  78.061  42.347  1.00  0.00           H  
ATOM   4140  HD1 PHE B 238      -2.639  79.663  39.677  1.00  0.00           H  
ATOM   4141  HD2 PHE B 238       0.199  80.240  42.817  1.00  0.00           H  
ATOM   4142  HE1 PHE B 238      -3.043  82.100  39.594  1.00  0.00           H  
ATOM   4143  HE2 PHE B 238      -0.204  82.677  42.738  1.00  0.00           H  
ATOM   4144  HZ  PHE B 238      -1.826  83.607  41.124  1.00  0.00           H  
ATOM   4145  N   SER B 239       1.181  76.089  41.795  1.00  0.00           N  
ATOM   4146  CA  SER B 239       1.531  74.730  42.208  1.00  0.00           C  
ATOM   4147  C   SER B 239       0.359  73.943  42.778  1.00  0.00           C  
ATOM   4148  O   SER B 239       0.224  72.740  42.530  1.00  0.00           O  
ATOM   4149  CB  SER B 239       2.654  74.783  43.226  1.00  0.00           C  
ATOM   4150  OG  SER B 239       3.841  75.286  42.677  1.00  0.00           O  
ATOM   4151  H   SER B 239       1.472  76.868  42.367  1.00  0.00           H  
ATOM   4152  HA  SER B 239       1.984  74.137  41.411  1.00  0.00           H  
ATOM   4153 1HB  SER B 239       2.345  75.427  44.050  1.00  0.00           H  
ATOM   4154 2HB  SER B 239       2.834  73.777  43.601  1.00  0.00           H  
ATOM   4155  HG  SER B 239       4.523  75.304  43.351  1.00  0.00           H  
ATOM   4156  N   GLN B 240      -0.463  74.606  43.585  1.00  0.00           N  
ATOM   4157  CA  GLN B 240      -1.608  73.951  44.195  1.00  0.00           C  
ATOM   4158  C   GLN B 240      -2.909  74.572  43.714  1.00  0.00           C  
ATOM   4159  O   GLN B 240      -2.954  75.755  43.346  1.00  0.00           O  
ATOM   4160  CB  GLN B 240      -1.524  74.034  45.722  1.00  0.00           C  
ATOM   4161  CG  GLN B 240      -0.298  73.364  46.316  1.00  0.00           C  
ATOM   4162  CD  GLN B 240      -0.259  73.466  47.829  1.00  0.00           C  
ATOM   4163  NE2 GLN B 240       0.786  72.909  48.432  1.00  0.00           N  
ATOM   4164  OE1 GLN B 240      -1.156  74.045  48.450  1.00  0.00           O  
ATOM   4165  H   GLN B 240      -0.292  75.581  43.782  1.00  0.00           H  
ATOM   4166  HA  GLN B 240      -1.631  72.903  43.893  1.00  0.00           H  
ATOM   4167 1HB  GLN B 240      -1.530  75.093  45.980  1.00  0.00           H  
ATOM   4168 2HB  GLN B 240      -2.426  73.561  46.112  1.00  0.00           H  
ATOM   4169 1HG  GLN B 240       0.018  72.359  46.041  1.00  0.00           H  
ATOM   4170 2HG  GLN B 240       0.405  74.090  45.904  1.00  0.00           H  
ATOM   4171 1HE2 GLN B 240       0.865  72.944  49.429  1.00  0.00           H  
ATOM   4172 2HE2 GLN B 240       1.491  72.452  47.890  1.00  0.00           H  
ATOM   4173  N   SER B 241      -3.975  73.783  43.760  1.00  0.00           N  
ATOM   4174  CA  SER B 241      -5.278  74.258  43.333  1.00  0.00           C  
ATOM   4175  C   SER B 241      -5.805  75.380  44.205  1.00  0.00           C  
ATOM   4176  O   SER B 241      -6.472  76.266  43.714  1.00  0.00           O  
ATOM   4177  CB  SER B 241      -6.263  73.104  43.317  1.00  0.00           C  
ATOM   4178  OG  SER B 241      -7.454  73.438  42.660  1.00  0.00           O  
ATOM   4179  H   SER B 241      -3.882  72.837  44.096  1.00  0.00           H  
ATOM   4180  HA  SER B 241      -5.301  74.580  42.290  1.00  0.00           H  
ATOM   4181 1HB  SER B 241      -5.801  72.259  42.807  1.00  0.00           H  
ATOM   4182 2HB  SER B 241      -6.490  72.827  44.346  1.00  0.00           H  
ATOM   4183  HG  SER B 241      -8.048  72.683  42.674  1.00  0.00           H  
ATOM   4184  N   SER B 242      -5.507  75.349  45.499  1.00  0.00           N  
ATOM   4185  CA  SER B 242      -5.996  76.391  46.395  1.00  0.00           C  
ATOM   4186  C   SER B 242      -5.389  77.759  46.089  1.00  0.00           C  
ATOM   4187  O   SER B 242      -6.011  78.795  46.342  1.00  0.00           O  
ATOM   4188  CB  SER B 242      -5.712  76.006  47.833  1.00  0.00           C  
ATOM   4189  OG  SER B 242      -4.337  75.963  48.105  1.00  0.00           O  
ATOM   4190  H   SER B 242      -4.939  74.603  45.875  1.00  0.00           H  
ATOM   4191  HA  SER B 242      -7.083  76.481  46.401  1.00  0.00           H  
ATOM   4192 1HB  SER B 242      -6.181  76.738  48.490  1.00  0.00           H  
ATOM   4193 2HB  SER B 242      -6.141  75.022  48.022  1.00  0.00           H  
ATOM   4194  HG  SER B 242      -4.201  75.716  49.022  1.00  0.00           H  
ATOM   4195  N   HIS B 243      -4.182  77.756  45.531  1.00  0.00           N  
ATOM   4196  CA  HIS B 243      -3.523  79.000  45.161  1.00  0.00           C  
ATOM   4197  C   HIS B 243      -4.277  79.603  43.970  1.00  0.00           C  
ATOM   4198  O   HIS B 243      -4.377  80.824  43.854  1.00  0.00           O  
ATOM   4199  CB  HIS B 243      -2.048  78.768  44.816  1.00  0.00           C  
ATOM   4200  CG  HIS B 243      -1.222  78.312  45.979  1.00  0.00           C  
ATOM   4201  CD2 HIS B 243      -1.399  78.463  47.312  1.00  0.00           C  
ATOM   4202  ND1 HIS B 243      -0.052  77.599  45.824  1.00  0.00           N  
ATOM   4203  CE1 HIS B 243       0.458  77.334  47.015  1.00  0.00           C  
ATOM   4204  NE2 HIS B 243      -0.341  77.846  47.933  1.00  0.00           N  
ATOM   4205  H   HIS B 243      -3.712  76.880  45.361  1.00  0.00           H  
ATOM   4206  HA  HIS B 243      -3.575  79.702  45.992  1.00  0.00           H  
ATOM   4207 1HB  HIS B 243      -1.957  77.999  44.048  1.00  0.00           H  
ATOM   4208 2HB  HIS B 243      -1.597  79.694  44.458  1.00  0.00           H  
ATOM   4209  HD2 HIS B 243      -2.172  78.949  47.906  1.00  0.00           H  
ATOM   4210  HE1 HIS B 243       1.389  76.775  47.109  1.00  0.00           H  
ATOM   4211  HE2 HIS B 243      -0.204  77.798  48.933  1.00  0.00           H  
ATOM   4212  N   LEU B 244      -4.803  78.747  43.089  1.00  0.00           N  
ATOM   4213  CA  LEU B 244      -5.552  79.223  41.926  1.00  0.00           C  
ATOM   4214  C   LEU B 244      -6.878  79.810  42.372  1.00  0.00           C  
ATOM   4215  O   LEU B 244      -7.282  80.870  41.901  1.00  0.00           O  
ATOM   4216  CB  LEU B 244      -5.776  78.086  40.923  1.00  0.00           C  
ATOM   4217  CG  LEU B 244      -6.530  78.481  39.648  1.00  0.00           C  
ATOM   4218  CD1 LEU B 244      -5.771  79.575  38.909  1.00  0.00           C  
ATOM   4219  CD2 LEU B 244      -6.710  77.256  38.761  1.00  0.00           C  
ATOM   4220  H   LEU B 244      -4.686  77.752  43.225  1.00  0.00           H  
ATOM   4221  HA  LEU B 244      -4.993  80.018  41.433  1.00  0.00           H  
ATOM   4222 1HB  LEU B 244      -4.740  77.851  40.686  1.00  0.00           H  
ATOM   4223 2HB  LEU B 244      -6.246  77.221  41.391  1.00  0.00           H  
ATOM   4224  HG  LEU B 244      -7.521  78.821  39.950  1.00  0.00           H  
ATOM   4225 1HD1 LEU B 244      -6.316  79.849  38.004  1.00  0.00           H  
ATOM   4226 2HD1 LEU B 244      -5.677  80.450  39.552  1.00  0.00           H  
ATOM   4227 3HD1 LEU B 244      -4.781  79.211  38.640  1.00  0.00           H  
ATOM   4228 1HD2 LEU B 244      -7.246  77.538  37.855  1.00  0.00           H  
ATOM   4229 2HD2 LEU B 244      -5.731  76.855  38.495  1.00  0.00           H  
ATOM   4230 3HD2 LEU B 244      -7.279  76.498  39.299  1.00  0.00           H  
ATOM   4231  N   VAL B 245      -7.540  79.142  43.309  1.00  0.00           N  
ATOM   4232  CA  VAL B 245      -8.827  79.613  43.811  1.00  0.00           C  
ATOM   4233  C   VAL B 245      -8.689  80.964  44.511  1.00  0.00           C  
ATOM   4234  O   VAL B 245      -9.518  81.847  44.332  1.00  0.00           O  
ATOM   4235  CB  VAL B 245      -9.457  78.602  44.787  1.00  0.00           C  
ATOM   4236  CG1 VAL B 245     -10.692  79.196  45.445  1.00  0.00           C  
ATOM   4237  CG2 VAL B 245      -9.808  77.312  44.063  1.00  0.00           C  
ATOM   4238  H   VAL B 245      -7.149  78.290  43.686  1.00  0.00           H  
ATOM   4239  HA  VAL B 245      -9.527  79.795  42.994  1.00  0.00           H  
ATOM   4240  HB  VAL B 245      -8.723  78.345  45.552  1.00  0.00           H  
ATOM   4241 1HG1 VAL B 245     -11.125  78.467  46.131  1.00  0.00           H  
ATOM   4242 2HG1 VAL B 245     -10.415  80.095  45.998  1.00  0.00           H  
ATOM   4243 3HG1 VAL B 245     -11.425  79.452  44.680  1.00  0.00           H  
ATOM   4244 1HG2 VAL B 245     -10.252  76.608  44.766  1.00  0.00           H  
ATOM   4245 2HG2 VAL B 245     -10.521  77.525  43.264  1.00  0.00           H  
ATOM   4246 3HG2 VAL B 245      -8.905  76.876  43.635  1.00  0.00           H  
ATOM   4247  N   ARG B 246      -7.623  81.136  45.283  1.00  0.00           N  
ATOM   4248  CA  ARG B 246      -7.404  82.400  45.973  1.00  0.00           C  
ATOM   4249  C   ARG B 246      -7.125  83.515  44.954  1.00  0.00           C  
ATOM   4250  O   ARG B 246      -7.688  84.602  45.048  1.00  0.00           O  
ATOM   4251  CB  ARG B 246      -6.232  82.259  46.950  1.00  0.00           C  
ATOM   4252  CG  ARG B 246      -5.946  83.508  47.777  1.00  0.00           C  
ATOM   4253  CD  ARG B 246      -4.813  83.265  48.747  1.00  0.00           C  
ATOM   4254  NE  ARG B 246      -3.570  83.000  48.041  1.00  0.00           N  
ATOM   4255  CZ  ARG B 246      -2.507  82.414  48.583  1.00  0.00           C  
ATOM   4256  NH1 ARG B 246      -2.527  82.015  49.852  1.00  0.00           N1+
ATOM   4257  NH2 ARG B 246      -1.416  82.242  47.854  1.00  0.00           N  
ATOM   4258  H   ARG B 246      -6.951  80.390  45.398  1.00  0.00           H  
ATOM   4259  HA  ARG B 246      -8.303  82.681  46.520  1.00  0.00           H  
ATOM   4260 1HB  ARG B 246      -6.470  81.430  47.617  1.00  0.00           H  
ATOM   4261 2HB  ARG B 246      -5.353  82.008  46.358  1.00  0.00           H  
ATOM   4262 1HG  ARG B 246      -5.680  84.319  47.098  1.00  0.00           H  
ATOM   4263 2HG  ARG B 246      -6.851  83.774  48.325  1.00  0.00           H  
ATOM   4264 1HD  ARG B 246      -4.689  84.148  49.373  1.00  0.00           H  
ATOM   4265 2HD  ARG B 246      -5.060  82.408  49.373  1.00  0.00           H  
ATOM   4266  HE  ARG B 246      -3.317  83.204  47.083  1.00  0.00           H  
ATOM   4267 1HH1 ARG B 246      -3.357  82.156  50.410  1.00  0.00           H  
ATOM   4268 2HH1 ARG B 246      -1.714  81.571  50.252  1.00  0.00           H  
ATOM   4269 1HH2 ARG B 246      -1.400  82.558  46.894  1.00  0.00           H  
ATOM   4270 2HH2 ARG B 246      -0.607  81.797  48.261  1.00  0.00           H  
ATOM   4271  N   HIS B 247      -6.280  83.217  43.965  1.00  0.00           N  
ATOM   4272  CA  HIS B 247      -5.906  84.166  42.913  1.00  0.00           C  
ATOM   4273  C   HIS B 247      -7.108  84.587  42.076  1.00  0.00           C  
ATOM   4274  O   HIS B 247      -7.246  85.759  41.729  1.00  0.00           O  
ATOM   4275  CB  HIS B 247      -4.828  83.566  42.004  1.00  0.00           C  
ATOM   4276  CG  HIS B 247      -4.395  84.482  40.901  1.00  0.00           C  
ATOM   4277  CD2 HIS B 247      -4.621  84.439  39.566  1.00  0.00           C  
ATOM   4278  ND1 HIS B 247      -3.630  85.606  41.123  1.00  0.00           N  
ATOM   4279  CE1 HIS B 247      -3.403  86.215  39.972  1.00  0.00           C  
ATOM   4280  NE2 HIS B 247      -3.995  85.528  39.013  1.00  0.00           N  
ATOM   4281  H   HIS B 247      -5.885  82.287  43.951  1.00  0.00           H  
ATOM   4282  HA  HIS B 247      -5.516  85.077  43.364  1.00  0.00           H  
ATOM   4283 1HB  HIS B 247      -3.932  83.334  42.584  1.00  0.00           H  
ATOM   4284 2HB  HIS B 247      -5.199  82.660  41.531  1.00  0.00           H  
ATOM   4285  HD1 HIS B 247      -3.229  85.887  41.996  1.00  0.00           H  
ATOM   4286  HD2 HIS B 247      -5.169  83.742  38.930  1.00  0.00           H  
ATOM   4287  HE1 HIS B 247      -2.813  87.131  39.935  1.00  0.00           H  
ATOM   4288  N   GLN B 248      -7.963  83.618  41.754  1.00  0.00           N  
ATOM   4289  CA  GLN B 248      -9.163  83.833  40.948  1.00  0.00           C  
ATOM   4290  C   GLN B 248     -10.004  85.011  41.447  1.00  0.00           C  
ATOM   4291  O   GLN B 248     -10.622  85.728  40.655  1.00  0.00           O  
ATOM   4292  CB  GLN B 248     -10.021  82.563  40.937  1.00  0.00           C  
ATOM   4293  CG  GLN B 248     -11.213  82.627  39.997  1.00  0.00           C  
ATOM   4294  CD  GLN B 248     -10.799  82.654  38.539  1.00  0.00           C  
ATOM   4295  NE2 GLN B 248     -11.397  83.558  37.772  1.00  0.00           N  
ATOM   4296  OE1 GLN B 248      -9.948  81.870  38.106  1.00  0.00           O  
ATOM   4297  H   GLN B 248      -7.756  82.689  42.092  1.00  0.00           H  
ATOM   4298  HA  GLN B 248      -8.878  84.086  39.927  1.00  0.00           H  
ATOM   4299 1HB  GLN B 248      -9.364  81.744  40.646  1.00  0.00           H  
ATOM   4300 2HB  GLN B 248     -10.366  82.407  41.959  1.00  0.00           H  
ATOM   4301 1HG  GLN B 248     -12.072  81.962  40.089  1.00  0.00           H  
ATOM   4302 2HG  GLN B 248     -11.503  83.636  40.292  1.00  0.00           H  
ATOM   4303 1HE2 GLN B 248     -11.164  83.622  36.800  1.00  0.00           H  
ATOM   4304 2HE2 GLN B 248     -12.079  84.174  38.162  1.00  0.00           H  
ATOM   4305  N   ARG B 249      -9.974  85.227  42.761  1.00  0.00           N  
ATOM   4306  CA  ARG B 249     -10.717  86.315  43.386  1.00  0.00           C  
ATOM   4307  C   ARG B 249     -10.381  87.715  42.873  1.00  0.00           C  
ATOM   4308  O   ARG B 249     -11.204  88.617  42.987  1.00  0.00           O  
ATOM   4309  CB  ARG B 249     -10.586  86.259  44.900  1.00  0.00           C  
ATOM   4310  CG  ARG B 249     -11.251  85.060  45.557  1.00  0.00           C  
ATOM   4311  CD  ARG B 249     -11.073  84.989  47.030  1.00  0.00           C  
ATOM   4312  NE  ARG B 249     -11.542  83.754  47.634  1.00  0.00           N  
ATOM   4313  CZ  ARG B 249     -11.389  83.433  48.933  1.00  0.00           C  
ATOM   4314  NH1 ARG B 249     -10.751  84.232  49.759  1.00  0.00           N1+
ATOM   4315  NH2 ARG B 249     -11.879  82.279  49.354  1.00  0.00           N  
ATOM   4316  H   ARG B 249      -9.418  84.614  43.340  1.00  0.00           H  
ATOM   4317  HA  ARG B 249     -11.781  86.207  43.172  1.00  0.00           H  
ATOM   4318 1HB  ARG B 249      -9.519  86.247  45.127  1.00  0.00           H  
ATOM   4319 2HB  ARG B 249     -11.030  87.174  45.292  1.00  0.00           H  
ATOM   4320 1HG  ARG B 249     -12.322  85.101  45.351  1.00  0.00           H  
ATOM   4321 2HG  ARG B 249     -10.832  84.151  45.123  1.00  0.00           H  
ATOM   4322 1HD  ARG B 249     -10.012  85.085  47.262  1.00  0.00           H  
ATOM   4323 2HD  ARG B 249     -11.621  85.810  47.492  1.00  0.00           H  
ATOM   4324  HE  ARG B 249     -12.031  82.975  47.215  1.00  0.00           H  
ATOM   4325 1HH1 ARG B 249     -10.365  85.102  49.419  1.00  0.00           H  
ATOM   4326 2HH1 ARG B 249     -10.647  83.972  50.730  1.00  0.00           H  
ATOM   4327 1HH2 ARG B 249     -12.354  81.668  48.703  1.00  0.00           H  
ATOM   4328 2HH2 ARG B 249     -11.778  82.013  50.323  1.00  0.00           H  
ATOM   4329  N   THR B 250      -9.181  87.919  42.337  1.00  0.00           N  
ATOM   4330  CA  THR B 250      -8.828  89.243  41.811  1.00  0.00           C  
ATOM   4331  C   THR B 250      -9.645  89.492  40.538  1.00  0.00           C  
ATOM   4332  O   THR B 250      -9.939  90.636  40.202  1.00  0.00           O  
ATOM   4333  CB  THR B 250      -7.326  89.367  41.497  1.00  0.00           C  
ATOM   4334  CG2 THR B 250      -6.497  89.112  42.747  1.00  0.00           C  
ATOM   4335  OG1 THR B 250      -6.966  88.415  40.487  1.00  0.00           O  
ATOM   4336  H   THR B 250      -8.503  87.171  42.285  1.00  0.00           H  
ATOM   4337  HA  THR B 250      -9.090  90.011  42.539  1.00  0.00           H  
ATOM   4338  HB  THR B 250      -7.123  90.370  41.126  1.00  0.00           H  
ATOM   4339  HG1 THR B 250      -6.029  88.495  40.292  1.00  0.00           H  
ATOM   4340 1HG2 THR B 250      -5.440  89.203  42.506  1.00  0.00           H  
ATOM   4341 2HG2 THR B 250      -6.761  89.840  43.513  1.00  0.00           H  
ATOM   4342 3HG2 THR B 250      -6.700  88.106  43.117  1.00  0.00           H  
ATOM   4343  N   HIS B 251     -10.013  88.407  39.850  1.00  0.00           N  
ATOM   4344  CA  HIS B 251     -10.798  88.480  38.616  1.00  0.00           C  
ATOM   4345  C   HIS B 251     -12.304  88.551  38.878  1.00  0.00           C  
ATOM   4346  O   HIS B 251     -13.021  89.288  38.202  1.00  0.00           O  
ATOM   4347  CB  HIS B 251     -10.490  87.277  37.717  1.00  0.00           C  
ATOM   4348  CG  HIS B 251     -11.211  87.306  36.405  1.00  0.00           C  
ATOM   4349  CD2 HIS B 251     -12.215  86.538  35.924  1.00  0.00           C  
ATOM   4350  ND1 HIS B 251     -10.914  88.217  35.414  1.00  0.00           N  
ATOM   4351  CE1 HIS B 251     -11.707  88.005  34.375  1.00  0.00           C  
ATOM   4352  NE2 HIS B 251     -12.505  86.994  34.661  1.00  0.00           N  
ATOM   4353  H   HIS B 251      -9.734  87.502  40.202  1.00  0.00           H  
ATOM   4354  HA  HIS B 251     -10.550  89.395  38.079  1.00  0.00           H  
ATOM   4355 1HB  HIS B 251      -9.424  87.245  37.486  1.00  0.00           H  
ATOM   4356 2HB  HIS B 251     -10.780  86.354  38.214  1.00  0.00           H  
ATOM   4357  HD1 HIS B 251     -10.167  88.880  35.425  1.00  0.00           H  
ATOM   4358  HD2 HIS B 251     -12.773  85.700  36.344  1.00  0.00           H  
ATOM   4359  HE1 HIS B 251     -11.628  88.625  33.484  1.00  0.00           H  
ATOM   4360  N   THR B 252     -12.784  87.781  39.847  1.00  0.00           N  
ATOM   4361  CA  THR B 252     -14.211  87.778  40.159  1.00  0.00           C  
ATOM   4362  C   THR B 252     -14.632  88.954  41.042  1.00  0.00           C  
ATOM   4363  O   THR B 252     -15.818  89.259  41.138  1.00  0.00           O  
ATOM   4364  CB  THR B 252     -14.619  86.467  40.856  1.00  0.00           C  
ATOM   4365  CG2 THR B 252     -14.233  85.267  40.006  1.00  0.00           C  
ATOM   4366  OG1 THR B 252     -13.965  86.376  42.129  1.00  0.00           O  
ATOM   4367  H   THR B 252     -12.163  87.189  40.378  1.00  0.00           H  
ATOM   4368  HA  THR B 252     -14.790  87.886  39.242  1.00  0.00           H  
ATOM   4369  HB  THR B 252     -15.698  86.470  41.014  1.00  0.00           H  
ATOM   4370  HG1 THR B 252     -14.178  85.534  42.539  1.00  0.00           H  
ATOM   4371 1HG2 THR B 252     -14.530  84.350  40.516  1.00  0.00           H  
ATOM   4372 2HG2 THR B 252     -14.739  85.329  39.042  1.00  0.00           H  
ATOM   4373 3HG2 THR B 252     -13.157  85.263  39.851  1.00  0.00           H  
ATOM   4374  N   GLY B 253     -13.653  89.594  41.687  1.00  0.00           N  
ATOM   4375  CA  GLY B 253     -13.920  90.725  42.563  1.00  0.00           C  
ATOM   4376  C   GLY B 253     -14.515  90.336  43.901  1.00  0.00           C  
ATOM   4377  O   GLY B 253     -14.914  91.201  44.684  1.00  0.00           O  
ATOM   4378  H   GLY B 253     -12.701  89.282  41.561  1.00  0.00           H  
ATOM   4379 1HA  GLY B 253     -12.986  91.253  42.756  1.00  0.00           H  
ATOM   4380 2HA  GLY B 253     -14.621  91.399  42.071  1.00  0.00           H  
ATOM   4381  N   GLU B 254     -14.556  89.035  44.172  1.00  0.00           N  
ATOM   4382  CA  GLU B 254     -15.116  88.503  45.404  1.00  0.00           C  
ATOM   4383  C   GLU B 254     -14.215  88.787  46.597  1.00  0.00           C  
ATOM   4384  O   GLU B 254     -13.010  88.546  46.551  1.00  0.00           O  
ATOM   4385  CB  GLU B 254     -15.352  86.997  45.273  1.00  0.00           C  
ATOM   4386  CG  GLU B 254     -16.039  86.360  46.473  1.00  0.00           C  
ATOM   4387  CD  GLU B 254     -16.269  84.891  46.256  1.00  0.00           C  
ATOM   4388  OE1 GLU B 254     -15.897  84.397  45.219  1.00  0.00           O  
ATOM   4389  OE2 GLU B 254     -16.714  84.238  47.171  1.00  0.00           O1-
ATOM   4390  H   GLU B 254     -14.180  88.396  43.485  1.00  0.00           H  
ATOM   4391  HA  GLU B 254     -16.067  88.988  45.619  1.00  0.00           H  
ATOM   4392 1HB  GLU B 254     -15.965  86.846  44.383  1.00  0.00           H  
ATOM   4393 2HB  GLU B 254     -14.376  86.532  45.125  1.00  0.00           H  
ATOM   4394 1HG  GLU B 254     -15.501  86.508  47.410  1.00  0.00           H  
ATOM   4395 2HG  GLU B 254     -16.997  86.875  46.522  1.00  0.00           H  
ATOM   4396  N   LYS B 255     -14.820  89.309  47.659  1.00  0.00           N  
ATOM   4397  CA  LYS B 255     -14.123  89.641  48.899  1.00  0.00           C  
ATOM   4398  C   LYS B 255     -14.977  89.106  50.050  1.00  0.00           C  
ATOM   4399  O   LYS B 255     -15.804  89.817  50.614  1.00  0.00           O  
ATOM   4400  CB  LYS B 255     -13.942  91.155  49.001  1.00  0.00           C  
ATOM   4401  CG  LYS B 255     -13.009  91.730  47.957  1.00  0.00           C  
ATOM   4402  CD  LYS B 255     -12.705  93.188  48.237  1.00  0.00           C  
ATOM   4403  CE  LYS B 255     -11.737  93.739  47.208  1.00  0.00           C  
ATOM   4404  NZ  LYS B 255     -11.579  95.220  47.307  1.00  0.00           N1+
ATOM   4405  H   LYS B 255     -15.813  89.481  47.592  1.00  0.00           H  
ATOM   4406  HA  LYS B 255     -13.150  89.151  48.917  1.00  0.00           H  
ATOM   4407 1HB  LYS B 255     -14.930  91.603  48.900  1.00  0.00           H  
ATOM   4408 2HB  LYS B 255     -13.551  91.363  49.998  1.00  0.00           H  
ATOM   4409 1HG  LYS B 255     -12.081  91.156  47.966  1.00  0.00           H  
ATOM   4410 2HG  LYS B 255     -13.481  91.638  46.980  1.00  0.00           H  
ATOM   4411 1HD  LYS B 255     -13.639  93.749  48.205  1.00  0.00           H  
ATOM   4412 2HD  LYS B 255     -12.270  93.267  49.233  1.00  0.00           H  
ATOM   4413 1HE  LYS B 255     -10.768  93.266  47.362  1.00  0.00           H  
ATOM   4414 2HE  LYS B 255     -12.110  93.484  46.217  1.00  0.00           H  
ATOM   4415 1HZ  LYS B 255     -10.927  95.536  46.603  1.00  0.00           H  
ATOM   4416 2HZ  LYS B 255     -12.474  95.666  47.160  1.00  0.00           H  
ATOM   4417 3HZ  LYS B 255     -11.228  95.461  48.223  1.00  0.00           H  
ATOM   4418  N   PRO B 256     -14.758  87.837  50.423  1.00  0.00           N  
ATOM   4419  CA  PRO B 256     -15.453  87.096  51.480  1.00  0.00           C  
ATOM   4420  C   PRO B 256     -15.387  87.611  52.918  1.00  0.00           C  
ATOM   4421  O   PRO B 256     -16.276  87.329  53.713  1.00  0.00           O  
ATOM   4422  CB  PRO B 256     -14.817  85.699  51.392  1.00  0.00           C  
ATOM   4423  CG  PRO B 256     -14.355  85.585  49.965  1.00  0.00           C  
ATOM   4424  CD  PRO B 256     -13.806  86.946  49.710  1.00  0.00           C  
ATOM   4425  HA  PRO B 256     -16.543  87.071  51.336  1.00  0.00           H  
ATOM   4426 1HB  PRO B 256     -13.974  85.594  52.092  1.00  0.00           H  
ATOM   4427 2HB  PRO B 256     -15.542  84.910  51.640  1.00  0.00           H  
ATOM   4428 1HG  PRO B 256     -13.601  84.795  49.852  1.00  0.00           H  
ATOM   4429 2HG  PRO B 256     -15.192  85.332  49.296  1.00  0.00           H  
ATOM   4430 1HD  PRO B 256     -12.785  87.062  50.098  1.00  0.00           H  
ATOM   4431 2HD  PRO B 256     -13.773  87.187  48.637  1.00  0.00           H  
ATOM   4432  N   TYR B 257     -14.345  88.359  53.257  1.00  0.00           N  
ATOM   4433  CA  TYR B 257     -14.183  88.831  54.630  1.00  0.00           C  
ATOM   4434  C   TYR B 257     -14.494  90.305  54.831  1.00  0.00           C  
ATOM   4435  O   TYR B 257     -14.017  91.152  54.097  1.00  0.00           O  
ATOM   4436  CB  TYR B 257     -12.757  88.550  55.105  1.00  0.00           C  
ATOM   4437  CG  TYR B 257     -12.487  87.093  55.407  1.00  0.00           C  
ATOM   4438  CD1 TYR B 257     -12.113  86.213  54.403  1.00  0.00           C  
ATOM   4439  CD2 TYR B 257     -12.605  86.602  56.699  1.00  0.00           C  
ATOM   4440  CE1 TYR B 257     -11.866  84.880  54.673  1.00  0.00           C  
ATOM   4441  CE2 TYR B 257     -12.359  85.272  56.983  1.00  0.00           C  
ATOM   4442  CZ  TYR B 257     -11.990  84.414  55.967  1.00  0.00           C  
ATOM   4443  OH  TYR B 257     -11.745  83.089  56.243  1.00  0.00           O  
ATOM   4444  H   TYR B 257     -13.653  88.610  52.566  1.00  0.00           H  
ATOM   4445  HA  TYR B 257     -14.885  88.312  55.284  1.00  0.00           H  
ATOM   4446 1HB  TYR B 257     -12.081  88.889  54.316  1.00  0.00           H  
ATOM   4447 2HB  TYR B 257     -12.592  89.145  56.003  1.00  0.00           H  
ATOM   4448  HD1 TYR B 257     -12.017  86.588  53.383  1.00  0.00           H  
ATOM   4449  HD2 TYR B 257     -12.897  87.284  57.497  1.00  0.00           H  
ATOM   4450  HE1 TYR B 257     -11.573  84.201  53.874  1.00  0.00           H  
ATOM   4451  HE2 TYR B 257     -12.460  84.904  58.003  1.00  0.00           H  
ATOM   4452  HH  TYR B 257     -11.859  82.871  57.171  1.00  0.00           H  
ATOM   4453  N   LYS B 258     -15.313  90.601  55.830  1.00  0.00           N  
ATOM   4454  CA  LYS B 258     -15.717  91.971  56.105  1.00  0.00           C  
ATOM   4455  C   LYS B 258     -15.263  92.450  57.481  1.00  0.00           C  
ATOM   4456  O   LYS B 258     -15.339  91.709  58.465  1.00  0.00           O  
ATOM   4457  CB  LYS B 258     -17.237  92.102  55.985  1.00  0.00           C  
ATOM   4458  CG  LYS B 258     -17.773  91.921  54.572  1.00  0.00           C  
ATOM   4459  CD  LYS B 258     -19.279  92.127  54.522  1.00  0.00           C  
ATOM   4460  CE  LYS B 258     -19.818  91.940  53.110  1.00  0.00           C  
ATOM   4461  NZ  LYS B 258     -21.291  92.137  53.045  1.00  0.00           N1+
ATOM   4462  H   LYS B 258     -15.664  89.857  56.416  1.00  0.00           H  
ATOM   4463  HA  LYS B 258     -15.247  92.646  55.389  1.00  0.00           H  
ATOM   4464 1HB  LYS B 258     -17.676  91.349  56.640  1.00  0.00           H  
ATOM   4465 2HB  LYS B 258     -17.502  93.096  56.348  1.00  0.00           H  
ATOM   4466 1HG  LYS B 258     -17.284  92.646  53.920  1.00  0.00           H  
ATOM   4467 2HG  LYS B 258     -17.533  90.912  54.237  1.00  0.00           H  
ATOM   4468 1HD  LYS B 258     -19.751  91.404  55.189  1.00  0.00           H  
ATOM   4469 2HD  LYS B 258     -19.504  93.137  54.864  1.00  0.00           H  
ATOM   4470 1HE  LYS B 258     -19.327  92.662  52.460  1.00  0.00           H  
ATOM   4471 2HE  LYS B 258     -19.572  90.929  52.781  1.00  0.00           H  
ATOM   4472 1HZ  LYS B 258     -21.608  92.005  52.096  1.00  0.00           H  
ATOM   4473 2HZ  LYS B 258     -21.748  91.467  53.648  1.00  0.00           H  
ATOM   4474 3HZ  LYS B 258     -21.519  93.074  53.350  1.00  0.00           H  
ATOM   4475  N   CYS B 259     -14.783  93.691  57.544  1.00  0.00           N  
ATOM   4476  CA  CYS B 259     -14.330  94.279  58.799  1.00  0.00           C  
ATOM   4477  C   CYS B 259     -15.546  94.655  59.635  1.00  0.00           C  
ATOM   4478  O   CYS B 259     -16.393  95.452  59.205  1.00  0.00           O  
ATOM   4479  CB  CYS B 259     -13.477  95.527  58.550  1.00  0.00           C  
ATOM   4480  SG  CYS B 259     -12.827  96.261  60.072  1.00  0.00           S  
ATOM   4481  H   CYS B 259     -14.733  94.239  56.696  1.00  0.00           H  
ATOM   4482  HA  CYS B 259     -13.643  93.641  59.355  1.00  0.00           H  
ATOM   4483 1HB  CYS B 259     -12.617  95.279  57.928  1.00  0.00           H  
ATOM   4484 2HB  CYS B 259     -14.071  96.297  58.060  1.00  0.00           H  
ATOM   4485  HG  CYS B 259     -12.098  97.198  59.475  1.00  0.00           H  
ATOM   4486  N   PRO B 260     -15.607  94.096  60.837  1.00  0.00           N  
ATOM   4487  CA  PRO B 260     -16.701  94.331  61.773  1.00  0.00           C  
ATOM   4488  C   PRO B 260     -16.802  95.810  62.132  1.00  0.00           C  
ATOM   4489  O   PRO B 260     -17.888  96.313  62.436  1.00  0.00           O  
ATOM   4490  CB  PRO B 260     -16.352  93.465  62.988  1.00  0.00           C  
ATOM   4491  CG  PRO B 260     -15.461  92.402  62.441  1.00  0.00           C  
ATOM   4492  CD  PRO B 260     -14.659  93.072  61.358  1.00  0.00           C  
ATOM   4493  HA  PRO B 260     -17.683  94.071  61.353  1.00  0.00           H  
ATOM   4494 1HB  PRO B 260     -15.842  94.052  63.767  1.00  0.00           H  
ATOM   4495 2HB  PRO B 260     -17.252  93.033  63.446  1.00  0.00           H  
ATOM   4496 1HG  PRO B 260     -14.806  91.993  63.223  1.00  0.00           H  
ATOM   4497 2HG  PRO B 260     -16.046  91.563  62.039  1.00  0.00           H  
ATOM   4498 1HD  PRO B 260     -13.740  93.535  61.746  1.00  0.00           H  
ATOM   4499 2HD  PRO B 260     -14.354  92.368  60.569  1.00  0.00           H  
ATOM   4500  N   GLU B 261     -15.673  96.512  62.053  1.00  0.00           N  
ATOM   4501  CA  GLU B 261     -15.640  97.928  62.398  1.00  0.00           C  
ATOM   4502  C   GLU B 261     -16.018  98.913  61.297  1.00  0.00           C  
ATOM   4503  O   GLU B 261     -16.979  99.656  61.456  1.00  0.00           O  
ATOM   4504  CB  GLU B 261     -14.244  98.280  62.912  1.00  0.00           C  
ATOM   4505  CG  GLU B 261     -13.766  97.417  64.074  1.00  0.00           C  
ATOM   4506  CD  GLU B 261     -14.515  97.737  65.335  1.00  0.00           C  
ATOM   4507  OE1 GLU B 261     -15.204  98.729  65.360  1.00  0.00           O  
ATOM   4508  OE2 GLU B 261     -14.489  96.934  66.239  1.00  0.00           O1-
ATOM   4509  H   GLU B 261     -14.822  96.061  61.751  1.00  0.00           H  
ATOM   4510  HA  GLU B 261     -16.378  98.136  63.176  1.00  0.00           H  
ATOM   4511 1HB  GLU B 261     -13.558  98.167  62.072  1.00  0.00           H  
ATOM   4512 2HB  GLU B 261     -14.272  99.324  63.225  1.00  0.00           H  
ATOM   4513 1HG  GLU B 261     -13.831  96.347  63.875  1.00  0.00           H  
ATOM   4514 2HG  GLU B 261     -12.721  97.699  64.189  1.00  0.00           H  
ATOM   4515  N   CYS B 262     -15.280  98.931  60.193  1.00  0.00           N  
ATOM   4516  CA  CYS B 262     -15.574  99.876  59.118  1.00  0.00           C  
ATOM   4517  C   CYS B 262     -16.410  99.325  57.962  1.00  0.00           C  
ATOM   4518  O   CYS B 262     -16.758 100.072  57.041  1.00  0.00           O  
ATOM   4519  CB  CYS B 262     -14.280 100.460  58.556  1.00  0.00           C  
ATOM   4520  SG  CYS B 262     -13.282  99.234  57.685  1.00  0.00           S  
ATOM   4521  H   CYS B 262     -14.509  98.288  60.085  1.00  0.00           H  
ATOM   4522  HA  CYS B 262     -16.068 100.786  59.463  1.00  0.00           H  
ATOM   4523 1HB  CYS B 262     -14.502 101.256  57.844  1.00  0.00           H  
ATOM   4524 2HB  CYS B 262     -13.665 100.857  59.363  1.00  0.00           H  
ATOM   4525  HG  CYS B 262     -12.296 100.062  57.358  1.00  0.00           H  
ATOM   4526  N   GLY B 263     -16.722  98.033  58.003  1.00  0.00           N  
ATOM   4527  CA  GLY B 263     -17.522  97.373  56.962  1.00  0.00           C  
ATOM   4528  C   GLY B 263     -16.823  97.141  55.617  1.00  0.00           C  
ATOM   4529  O   GLY B 263     -17.439  96.629  54.684  1.00  0.00           O  
ATOM   4530  H   GLY B 263     -16.391  97.489  58.787  1.00  0.00           H  
ATOM   4531 1HA  GLY B 263     -17.834  96.393  57.323  1.00  0.00           H  
ATOM   4532 2HA  GLY B 263     -18.403  97.979  56.754  1.00  0.00           H  
ATOM   4533  N   LYS B 264     -15.544  97.489  55.511  1.00  0.00           N  
ATOM   4534  CA  LYS B 264     -14.821  97.272  54.263  1.00  0.00           C  
ATOM   4535  C   LYS B 264     -14.591  95.778  54.069  1.00  0.00           C  
ATOM   4536  O   LYS B 264     -14.349  95.054  55.033  1.00  0.00           O  
ATOM   4537  CB  LYS B 264     -13.489  98.024  54.262  1.00  0.00           C  
ATOM   4538  CG  LYS B 264     -12.655  97.822  53.005  1.00  0.00           C  
ATOM   4539  CD  LYS B 264     -11.385  98.662  53.043  1.00  0.00           C  
ATOM   4540  CE  LYS B 264     -10.523  98.419  51.812  1.00  0.00           C  
ATOM   4541  NZ  LYS B 264      -9.283  99.242  51.830  1.00  0.00           N1+
ATOM   4542  H   LYS B 264     -15.061  97.907  56.293  1.00  0.00           H  
ATOM   4543  HA  LYS B 264     -15.418  97.628  53.423  1.00  0.00           H  
ATOM   4544 1HB  LYS B 264     -13.722  99.084  54.377  1.00  0.00           H  
ATOM   4545 2HB  LYS B 264     -12.927  97.679  55.130  1.00  0.00           H  
ATOM   4546 1HG  LYS B 264     -12.391  96.766  52.929  1.00  0.00           H  
ATOM   4547 2HG  LYS B 264     -13.254  98.109  52.141  1.00  0.00           H  
ATOM   4548 1HD  LYS B 264     -11.666  99.713  53.089  1.00  0.00           H  
ATOM   4549 2HD  LYS B 264     -10.821  98.396  53.938  1.00  0.00           H  
ATOM   4550 1HE  LYS B 264     -10.259  97.363  51.782  1.00  0.00           H  
ATOM   4551 2HE  LYS B 264     -11.113  98.669  50.929  1.00  0.00           H  
ATOM   4552 1HZ  LYS B 264      -8.742  99.053  50.998  1.00  0.00           H  
ATOM   4553 2HZ  LYS B 264      -9.529 100.221  51.856  1.00  0.00           H  
ATOM   4554 3HZ  LYS B 264      -8.739  99.009  52.648  1.00  0.00           H  
ATOM   4555  N   SER B 265     -14.660  95.331  52.818  1.00  0.00           N  
ATOM   4556  CA  SER B 265     -14.474  93.924  52.484  1.00  0.00           C  
ATOM   4557  C   SER B 265     -13.060  93.640  51.994  1.00  0.00           C  
ATOM   4558  O   SER B 265     -12.414  94.501  51.405  1.00  0.00           O  
ATOM   4559  CB  SER B 265     -15.486  93.501  51.437  1.00  0.00           C  
ATOM   4560  OG  SER B 265     -15.345  94.226  50.246  1.00  0.00           O  
ATOM   4561  H   SER B 265     -14.849  95.991  52.077  1.00  0.00           H  
ATOM   4562  HA  SER B 265     -14.716  93.248  53.306  1.00  0.00           H  
ATOM   4563 1HB  SER B 265     -15.347  92.441  51.226  1.00  0.00           H  
ATOM   4564 2HB  SER B 265     -16.488  93.662  51.836  1.00  0.00           H  
ATOM   4565  HG  SER B 265     -16.003  93.928  49.612  1.00  0.00           H  
ATOM   4566  N   PHE B 266     -12.599  92.414  52.227  1.00  0.00           N  
ATOM   4567  CA  PHE B 266     -11.254  92.008  51.852  1.00  0.00           C  
ATOM   4568  C   PHE B 266     -11.262  90.643  51.178  1.00  0.00           C  
ATOM   4569  O   PHE B 266     -12.108  89.783  51.474  1.00  0.00           O  
ATOM   4570  CB  PHE B 266     -10.354  91.958  53.091  1.00  0.00           C  
ATOM   4571  CG  PHE B 266     -10.147  93.291  53.742  1.00  0.00           C  
ATOM   4572  CD1 PHE B 266     -10.994  93.722  54.757  1.00  0.00           C  
ATOM   4573  CD2 PHE B 266      -9.126  94.137  53.312  1.00  0.00           C  
ATOM   4574  CE1 PHE B 266     -10.836  94.985  55.340  1.00  0.00           C  
ATOM   4575  CE2 PHE B 266      -8.956  95.405  53.888  1.00  0.00           C  
ATOM   4576  CZ  PHE B 266      -9.815  95.829  54.902  1.00  0.00           C  
ATOM   4577  H   PHE B 266     -13.206  91.746  52.679  1.00  0.00           H  
ATOM   4578  HA  PHE B 266     -10.845  92.710  51.124  1.00  0.00           H  
ATOM   4579 1HB  PHE B 266     -10.790  91.308  53.847  1.00  0.00           H  
ATOM   4580 2HB  PHE B 266      -9.364  91.588  52.820  1.00  0.00           H  
ATOM   4581  HD1 PHE B 266     -11.792  93.063  55.102  1.00  0.00           H  
ATOM   4582  HD2 PHE B 266      -8.456  93.803  52.519  1.00  0.00           H  
ATOM   4583  HE1 PHE B 266     -11.509  95.307  56.134  1.00  0.00           H  
ATOM   4584  HE2 PHE B 266      -8.154  96.060  53.545  1.00  0.00           H  
ATOM   4585  HZ  PHE B 266      -9.692  96.814  55.351  1.00  0.00           H  
ATOM   4586  N   SER B 267     -10.280  90.439  50.304  1.00  0.00           N  
ATOM   4587  CA  SER B 267     -10.140  89.189  49.569  1.00  0.00           C  
ATOM   4588  C   SER B 267      -9.604  88.064  50.434  1.00  0.00           C  
ATOM   4589  O   SER B 267      -9.860  86.889  50.153  1.00  0.00           O  
ATOM   4590  CB  SER B 267      -9.209  89.384  48.356  1.00  0.00           C  
ATOM   4591  OG  SER B 267      -7.863  89.675  48.726  1.00  0.00           O  
ATOM   4592  H   SER B 267      -9.610  91.179  50.148  1.00  0.00           H  
ATOM   4593  HA  SER B 267     -11.065  88.861  49.092  1.00  0.00           H  
ATOM   4594 1HB  SER B 267      -9.215  88.469  47.763  1.00  0.00           H  
ATOM   4595 2HB  SER B 267      -9.590  90.207  47.753  1.00  0.00           H  
ATOM   4596  HG  SER B 267      -7.832  89.916  49.656  1.00  0.00           H  
ATOM   4597  N   ASP B 268      -8.881  88.419  51.496  1.00  0.00           N  
ATOM   4598  CA  ASP B 268      -8.269  87.418  52.359  1.00  0.00           C  
ATOM   4599  C   ASP B 268      -8.440  87.646  53.859  1.00  0.00           C  
ATOM   4600  O   ASP B 268      -8.544  88.781  54.315  1.00  0.00           O  
ATOM   4601  CB  ASP B 268      -6.778  87.321  52.033  1.00  0.00           C  
ATOM   4602  CG  ASP B 268      -6.113  86.035  52.507  1.00  0.00           C  
ATOM   4603  OD1 ASP B 268      -6.813  85.152  52.940  1.00  0.00           O  
ATOM   4604  OD2 ASP B 268      -4.934  85.885  52.290  1.00  0.00           O1-
ATOM   4605  H   ASP B 268      -8.753  89.398  51.711  1.00  0.00           H  
ATOM   4606  HA  ASP B 268      -8.741  86.450  52.190  1.00  0.00           H  
ATOM   4607 1HB  ASP B 268      -6.552  87.479  50.978  1.00  0.00           H  
ATOM   4608 2HB  ASP B 268      -6.399  88.161  52.614  1.00  0.00           H  
ATOM   4609  N   CYS B 269      -8.434  86.540  54.608  1.00  0.00           N  
ATOM   4610  CA  CYS B 269      -8.586  86.542  56.064  1.00  0.00           C  
ATOM   4611  C   CYS B 269      -7.393  87.130  56.798  1.00  0.00           C  
ATOM   4612  O   CYS B 269      -7.556  87.835  57.795  1.00  0.00           O  
ATOM   4613  CB  CYS B 269      -8.715  85.052  56.379  1.00  0.00           C  
ATOM   4614  SG  CYS B 269      -9.130  84.682  58.101  1.00  0.00           S  
ATOM   4615  H   CYS B 269      -8.319  85.661  54.127  1.00  0.00           H  
ATOM   4616  HA  CYS B 269      -9.487  87.053  56.405  1.00  0.00           H  
ATOM   4617 1HB  CYS B 269      -9.504  84.605  55.777  1.00  0.00           H  
ATOM   4618 2HB  CYS B 269      -7.772  84.542  56.180  1.00  0.00           H  
ATOM   4619  HG  CYS B 269      -9.145  83.361  57.960  1.00  0.00           H  
ATOM   4620  N   ARG B 270      -6.191  86.774  56.361  1.00  0.00           N  
ATOM   4621  CA  ARG B 270      -4.989  87.302  57.006  1.00  0.00           C  
ATOM   4622  C   ARG B 270      -4.875  88.818  56.824  1.00  0.00           C  
ATOM   4623  O   ARG B 270      -4.453  89.528  57.740  1.00  0.00           O  
ATOM   4624  CB  ARG B 270      -3.730  86.587  56.534  1.00  0.00           C  
ATOM   4625  CG  ARG B 270      -3.598  85.148  57.005  1.00  0.00           C  
ATOM   4626  CD  ARG B 270      -2.422  84.428  56.452  1.00  0.00           C  
ATOM   4627  NE  ARG B 270      -2.322  83.036  56.857  1.00  0.00           N  
ATOM   4628  CZ  ARG B 270      -1.420  82.161  56.373  1.00  0.00           C  
ATOM   4629  NH1 ARG B 270      -0.565  82.518  55.439  1.00  0.00           N1+
ATOM   4630  NH2 ARG B 270      -1.431  80.926  56.843  1.00  0.00           N  
ATOM   4631  H   ARG B 270      -6.093  86.138  55.584  1.00  0.00           H  
ATOM   4632  HA  ARG B 270      -5.040  87.124  58.081  1.00  0.00           H  
ATOM   4633 1HB  ARG B 270      -3.740  86.611  55.447  1.00  0.00           H  
ATOM   4634 2HB  ARG B 270      -2.881  87.164  56.904  1.00  0.00           H  
ATOM   4635 1HG  ARG B 270      -3.515  85.144  58.092  1.00  0.00           H  
ATOM   4636 2HG  ARG B 270      -4.496  84.603  56.709  1.00  0.00           H  
ATOM   4637 1HD  ARG B 270      -2.475  84.448  55.363  1.00  0.00           H  
ATOM   4638 2HD  ARG B 270      -1.514  84.932  56.780  1.00  0.00           H  
ATOM   4639  HE  ARG B 270      -2.873  82.519  57.529  1.00  0.00           H  
ATOM   4640 1HH1 ARG B 270      -0.580  83.460  55.077  1.00  0.00           H  
ATOM   4641 2HH1 ARG B 270       0.103  81.846  55.088  1.00  0.00           H  
ATOM   4642 1HH2 ARG B 270      -2.106  80.665  57.548  1.00  0.00           H  
ATOM   4643 2HH2 ARG B 270      -0.767  80.250  56.496  1.00  0.00           H  
ATOM   4644  N   ASP B 271      -5.304  89.316  55.669  1.00  0.00           N  
ATOM   4645  CA  ASP B 271      -5.253  90.749  55.406  1.00  0.00           C  
ATOM   4646  C   ASP B 271      -6.325  91.476  56.227  1.00  0.00           C  
ATOM   4647  O   ASP B 271      -6.165  92.647  56.584  1.00  0.00           O  
ATOM   4648  CB  ASP B 271      -5.439  91.033  53.914  1.00  0.00           C  
ATOM   4649  CG  ASP B 271      -4.230  90.689  53.055  1.00  0.00           C  
ATOM   4650  OD1 ASP B 271      -3.166  90.522  53.601  1.00  0.00           O  
ATOM   4651  OD2 ASP B 271      -4.408  90.444  51.885  1.00  0.00           O1-
ATOM   4652  H   ASP B 271      -5.670  88.699  54.957  1.00  0.00           H  
ATOM   4653  HA  ASP B 271      -4.289  91.148  55.719  1.00  0.00           H  
ATOM   4654 1HB  ASP B 271      -6.329  90.566  53.491  1.00  0.00           H  
ATOM   4655 2HB  ASP B 271      -5.571  92.114  53.941  1.00  0.00           H  
ATOM   4656  N   LEU B 272      -7.414  90.777  56.538  1.00  0.00           N  
ATOM   4657  CA  LEU B 272      -8.461  91.371  57.364  1.00  0.00           C  
ATOM   4658  C   LEU B 272      -7.912  91.496  58.787  1.00  0.00           C  
ATOM   4659  O   LEU B 272      -8.107  92.511  59.454  1.00  0.00           O  
ATOM   4660  CB  LEU B 272      -9.715  90.489  57.374  1.00  0.00           C  
ATOM   4661  CG  LEU B 272     -10.746  90.854  58.450  1.00  0.00           C  
ATOM   4662  CD1 LEU B 272     -11.445  92.169  58.108  1.00  0.00           C  
ATOM   4663  CD2 LEU B 272     -11.755  89.728  58.595  1.00  0.00           C  
ATOM   4664  H   LEU B 272      -7.527  89.831  56.205  1.00  0.00           H  
ATOM   4665  HA  LEU B 272      -8.699  92.367  56.992  1.00  0.00           H  
ATOM   4666 1HB  LEU B 272     -10.104  90.722  56.385  1.00  0.00           H  
ATOM   4667 2HB  LEU B 272      -9.463  89.429  57.425  1.00  0.00           H  
ATOM   4668  HG  LEU B 272     -10.209  90.943  59.395  1.00  0.00           H  
ATOM   4669 1HD1 LEU B 272     -12.172  92.407  58.886  1.00  0.00           H  
ATOM   4670 2HD1 LEU B 272     -10.707  92.967  58.046  1.00  0.00           H  
ATOM   4671 3HD1 LEU B 272     -11.957  92.070  57.152  1.00  0.00           H  
ATOM   4672 1HD2 LEU B 272     -12.486  89.989  59.360  1.00  0.00           H  
ATOM   4673 2HD2 LEU B 272     -12.265  89.571  57.644  1.00  0.00           H  
ATOM   4674 3HD2 LEU B 272     -11.240  88.811  58.885  1.00  0.00           H  
ATOM   4675  N   ALA B 273      -7.193  90.469  59.229  1.00  0.00           N  
ATOM   4676  CA  ALA B 273      -6.608  90.449  60.565  1.00  0.00           C  
ATOM   4677  C   ALA B 273      -5.663  91.618  60.800  1.00  0.00           C  
ATOM   4678  O   ALA B 273      -5.749  92.295  61.818  1.00  0.00           O  
ATOM   4679  CB  ALA B 273      -5.851  89.131  60.803  1.00  0.00           C  
ATOM   4680  H   ALA B 273      -7.050  89.676  58.617  1.00  0.00           H  
ATOM   4681  HA  ALA B 273      -7.409  90.543  61.300  1.00  0.00           H  
ATOM   4682 1HB  ALA B 273      -5.421  89.136  61.805  1.00  0.00           H  
ATOM   4683 2HB  ALA B 273      -6.539  88.293  60.705  1.00  0.00           H  
ATOM   4684 3HB  ALA B 273      -5.054  89.035  60.067  1.00  0.00           H  
ATOM   4685  N   ARG B 274      -4.777  91.874  59.842  1.00  0.00           N  
ATOM   4686  CA  ARG B 274      -3.849  92.975  60.004  1.00  0.00           C  
ATOM   4687  C   ARG B 274      -4.549  94.316  59.814  1.00  0.00           C  
ATOM   4688  O   ARG B 274      -4.233  95.294  60.486  1.00  0.00           O  
ATOM   4689  CB  ARG B 274      -2.638  92.841  59.092  1.00  0.00           C  
ATOM   4690  CG  ARG B 274      -2.965  92.606  57.625  1.00  0.00           C  
ATOM   4691  CD  ARG B 274      -3.090  93.848  56.819  1.00  0.00           C  
ATOM   4692  NE  ARG B 274      -3.291  93.626  55.397  1.00  0.00           N  
ATOM   4693  CZ  ARG B 274      -3.475  94.603  54.489  1.00  0.00           C  
ATOM   4694  NH1 ARG B 274      -3.521  95.866  54.853  1.00  0.00           N1+
ATOM   4695  NH2 ARG B 274      -3.632  94.257  53.223  1.00  0.00           N  
ATOM   4696  H   ARG B 274      -4.738  91.317  59.001  1.00  0.00           H  
ATOM   4697  HA  ARG B 274      -3.449  92.975  61.019  1.00  0.00           H  
ATOM   4698 1HB  ARG B 274      -2.062  93.761  59.189  1.00  0.00           H  
ATOM   4699 2HB  ARG B 274      -2.050  92.003  59.467  1.00  0.00           H  
ATOM   4700 1HG  ARG B 274      -2.172  92.000  57.187  1.00  0.00           H  
ATOM   4701 2HG  ARG B 274      -3.911  92.068  57.563  1.00  0.00           H  
ATOM   4702 1HD  ARG B 274      -3.942  94.422  57.184  1.00  0.00           H  
ATOM   4703 2HD  ARG B 274      -2.179  94.437  56.934  1.00  0.00           H  
ATOM   4704  HE  ARG B 274      -3.324  92.758  54.879  1.00  0.00           H  
ATOM   4705 1HH1 ARG B 274      -3.419  96.112  55.826  1.00  0.00           H  
ATOM   4706 2HH1 ARG B 274      -3.660  96.583  54.155  1.00  0.00           H  
ATOM   4707 1HH2 ARG B 274      -3.610  93.281  52.964  1.00  0.00           H  
ATOM   4708 2HH2 ARG B 274      -3.771  94.969  52.522  1.00  0.00           H  
ATOM   4709  N   HIS B 275      -5.569  94.340  58.966  1.00  0.00           N  
ATOM   4710  CA  HIS B 275      -6.306  95.565  58.751  1.00  0.00           C  
ATOM   4711  C   HIS B 275      -6.986  96.020  60.040  1.00  0.00           C  
ATOM   4712  O   HIS B 275      -7.027  97.223  60.341  1.00  0.00           O  
ATOM   4713  CB  HIS B 275      -7.387  95.394  57.687  1.00  0.00           C  
ATOM   4714  CG  HIS B 275      -8.308  96.571  57.604  1.00  0.00           C  
ATOM   4715  CD2 HIS B 275      -9.551  96.765  58.101  1.00  0.00           C  
ATOM   4716  ND1 HIS B 275      -7.925  97.775  57.046  1.00  0.00           N  
ATOM   4717  CE1 HIS B 275      -8.890  98.659  57.210  1.00  0.00           C  
ATOM   4718  NE2 HIS B 275      -9.889  98.072  57.845  1.00  0.00           N  
ATOM   4719  H   HIS B 275      -5.842  93.507  58.464  1.00  0.00           H  
ATOM   4720  HA  HIS B 275      -5.620  96.360  58.459  1.00  0.00           H  
ATOM   4721 1HB  HIS B 275      -6.932  95.273  56.703  1.00  0.00           H  
ATOM   4722 2HB  HIS B 275      -8.001  94.522  57.911  1.00  0.00           H  
ATOM   4723  HD2 HIS B 275     -10.251  96.111  58.622  1.00  0.00           H  
ATOM   4724  HE1 HIS B 275      -8.778  99.677  56.839  1.00  0.00           H  
ATOM   4725  HE2 HIS B 275     -10.764  98.505  58.108  1.00  0.00           H  
ATOM   4726  N   GLN B 276      -7.552  95.070  60.776  1.00  0.00           N  
ATOM   4727  CA  GLN B 276      -8.258  95.398  62.014  1.00  0.00           C  
ATOM   4728  C   GLN B 276      -7.393  96.125  63.026  1.00  0.00           C  
ATOM   4729  O   GLN B 276      -7.902  96.972  63.770  1.00  0.00           O  
ATOM   4730  CB  GLN B 276      -8.812  94.123  62.655  1.00  0.00           C  
ATOM   4731  CG  GLN B 276     -10.042  93.561  61.963  1.00  0.00           C  
ATOM   4732  CD  GLN B 276     -10.493  92.242  62.563  1.00  0.00           C  
ATOM   4733  NE2 GLN B 276     -11.535  91.657  61.984  1.00  0.00           N  
ATOM   4734  OE1 GLN B 276      -9.910  91.755  63.534  1.00  0.00           O  
ATOM   4735  H   GLN B 276      -7.500  94.104  60.480  1.00  0.00           H  
ATOM   4736  HA  GLN B 276      -9.079  96.081  61.795  1.00  0.00           H  
ATOM   4737 1HB  GLN B 276      -8.009  93.387  62.636  1.00  0.00           H  
ATOM   4738 2HB  GLN B 276      -9.054  94.369  63.689  1.00  0.00           H  
ATOM   4739 1HG  GLN B 276     -10.931  94.159  61.760  1.00  0.00           H  
ATOM   4740 2HG  GLN B 276      -9.525  93.353  61.024  1.00  0.00           H  
ATOM   4741 1HE2 GLN B 276     -11.878  90.784  62.336  1.00  0.00           H  
ATOM   4742 2HE2 GLN B 276     -11.979  92.086  61.197  1.00  0.00           H  
ATOM   4743  N   ARG B 277      -6.086  95.851  63.008  1.00  0.00           N  
ATOM   4744  CA  ARG B 277      -5.148  96.515  63.917  1.00  0.00           C  
ATOM   4745  C   ARG B 277      -5.072  98.034  63.727  1.00  0.00           C  
ATOM   4746  O   ARG B 277      -4.704  98.768  64.646  1.00  0.00           O  
ATOM   4747  CB  ARG B 277      -3.759  95.916  63.784  1.00  0.00           C  
ATOM   4748  CG  ARG B 277      -3.693  94.512  64.321  1.00  0.00           C  
ATOM   4749  CD  ARG B 277      -2.341  93.875  64.067  1.00  0.00           C  
ATOM   4750  NE  ARG B 277      -2.392  92.507  64.550  1.00  0.00           N  
ATOM   4751  CZ  ARG B 277      -1.550  91.543  64.200  1.00  0.00           C  
ATOM   4752  NH1 ARG B 277      -0.547  91.783  63.367  1.00  0.00           N1+
ATOM   4753  NH2 ARG B 277      -1.786  90.308  64.623  1.00  0.00           N  
ATOM   4754  H   ARG B 277      -5.734  95.169  62.351  1.00  0.00           H  
ATOM   4755  HA  ARG B 277      -5.473  96.379  64.950  1.00  0.00           H  
ATOM   4756 1HB  ARG B 277      -3.504  95.934  62.725  1.00  0.00           H  
ATOM   4757 2HB  ARG B 277      -3.078  96.567  64.333  1.00  0.00           H  
ATOM   4758 1HG  ARG B 277      -3.880  94.541  65.395  1.00  0.00           H  
ATOM   4759 2HG  ARG B 277      -4.467  93.919  63.833  1.00  0.00           H  
ATOM   4760 1HD  ARG B 277      -2.132  93.900  62.998  1.00  0.00           H  
ATOM   4761 2HD  ARG B 277      -1.577  94.444  64.599  1.00  0.00           H  
ATOM   4762  HE  ARG B 277      -3.038  92.075  65.198  1.00  0.00           H  
ATOM   4763 1HH1 ARG B 277      -0.418  92.712  62.990  1.00  0.00           H  
ATOM   4764 2HH1 ARG B 277       0.082  91.037  63.111  1.00  0.00           H  
ATOM   4765 1HH2 ARG B 277      -2.594  90.121  65.199  1.00  0.00           H  
ATOM   4766 2HH2 ARG B 277      -1.157  89.562  64.366  1.00  0.00           H  
ATOM   4767  N   THR B 278      -5.455  98.499  62.542  1.00  0.00           N  
ATOM   4768  CA  THR B 278      -5.452  99.924  62.241  1.00  0.00           C  
ATOM   4769  C   THR B 278      -6.557 100.617  63.062  1.00  0.00           C  
ATOM   4770  O   THR B 278      -6.516 101.836  63.290  1.00  0.00           O  
ATOM   4771  CB  THR B 278      -5.670 100.190  60.718  1.00  0.00           C  
ATOM   4772  CG2 THR B 278      -4.639  99.434  59.891  1.00  0.00           C  
ATOM   4773  OG1 THR B 278      -6.980  99.761  60.327  1.00  0.00           O  
ATOM   4774  H   THR B 278      -5.754  97.847  61.831  1.00  0.00           H  
ATOM   4775  HA  THR B 278      -4.500 100.362  62.539  1.00  0.00           H  
ATOM   4776  HB  THR B 278      -5.576 101.259  60.528  1.00  0.00           H  
ATOM   4777  HG1 THR B 278      -7.339  99.171  60.996  1.00  0.00           H  
ATOM   4778 1HG2 THR B 278      -4.808  99.632  58.833  1.00  0.00           H  
ATOM   4779 2HG2 THR B 278      -3.638  99.764  60.169  1.00  0.00           H  
ATOM   4780 3HG2 THR B 278      -4.735  98.365  60.080  1.00  0.00           H  
ATOM   4781  N   HIS B 279      -7.547  99.828  63.476  1.00  0.00           N  
ATOM   4782  CA  HIS B 279      -8.662 100.331  64.265  1.00  0.00           C  
ATOM   4783  C   HIS B 279      -8.365 100.254  65.748  1.00  0.00           C  
ATOM   4784  O   HIS B 279      -8.635 101.203  66.499  1.00  0.00           O  
ATOM   4785  CB  HIS B 279      -9.944  99.556  63.951  1.00  0.00           C  
ATOM   4786  CG  HIS B 279     -10.434  99.746  62.548  1.00  0.00           C  
ATOM   4787  CD2 HIS B 279     -10.572  98.870  61.525  1.00  0.00           C  
ATOM   4788  ND1 HIS B 279     -10.850 100.969  62.066  1.00  0.00           N  
ATOM   4789  CE1 HIS B 279     -11.226 100.837  60.806  1.00  0.00           C  
ATOM   4790  NE2 HIS B 279     -11.067  99.574  60.455  1.00  0.00           N  
ATOM   4791  H   HIS B 279      -7.519  98.849  63.232  1.00  0.00           H  
ATOM   4792  HA  HIS B 279      -8.827 101.383  64.037  1.00  0.00           H  
ATOM   4793 1HB  HIS B 279      -9.777  98.484  64.078  1.00  0.00           H  
ATOM   4794 2HB  HIS B 279     -10.749  99.877  64.608  1.00  0.00           H  
ATOM   4795  HD1 HIS B 279     -10.805 101.842  62.552  1.00  0.00           H  
ATOM   4796  HD2 HIS B 279     -10.373  97.803  61.432  1.00  0.00           H  
ATOM   4797  HE1 HIS B 279     -11.590 101.696  60.243  1.00  0.00           H  
ATOM   4798  N   THR B 280      -7.823  99.109  66.163  1.00  0.00           N  
ATOM   4799  CA  THR B 280      -7.531  98.849  67.569  1.00  0.00           C  
ATOM   4800  C   THR B 280      -6.256  99.465  68.109  1.00  0.00           C  
ATOM   4801  O   THR B 280      -6.151  99.691  69.311  1.00  0.00           O  
ATOM   4802  CB  THR B 280      -7.463  97.333  67.828  1.00  0.00           C  
ATOM   4803  CG2 THR B 280      -8.788  96.672  67.479  1.00  0.00           C  
ATOM   4804  OG1 THR B 280      -6.420  96.755  67.033  1.00  0.00           O  
ATOM   4805  H   THR B 280      -7.609  98.401  65.476  1.00  0.00           H  
ATOM   4806  HA  THR B 280      -8.308  99.288  68.195  1.00  0.00           H  
ATOM   4807  HB  THR B 280      -7.239  97.164  68.882  1.00  0.00           H  
ATOM   4808  HG1 THR B 280      -6.380  95.809  67.196  1.00  0.00           H  
ATOM   4809 1HG2 THR B 280      -8.720  95.601  67.669  1.00  0.00           H  
ATOM   4810 2HG2 THR B 280      -9.581  97.102  68.091  1.00  0.00           H  
ATOM   4811 3HG2 THR B 280      -9.011  96.840  66.426  1.00  0.00           H  
ATOM   4812  N   GLY B 281      -5.297  99.734  67.224  1.00  0.00           N  
ATOM   4813  CA  GLY B 281      -4.027 100.312  67.648  1.00  0.00           C  
ATOM   4814  C   GLY B 281      -3.094  99.269  68.229  1.00  0.00           C  
ATOM   4815  O   GLY B 281      -2.108  99.581  68.901  1.00  0.00           O  
ATOM   4816  H   GLY B 281      -5.445  99.537  66.245  1.00  0.00           H  
ATOM   4817 1HA  GLY B 281      -3.541 100.775  66.788  1.00  0.00           H  
ATOM   4818 2HA  GLY B 281      -4.216 101.070  68.407  1.00  0.00           H  
ATOM   4819  N   GLU B 282      -3.432  98.011  67.975  1.00  0.00           N  
ATOM   4820  CA  GLU B 282      -2.661  96.878  68.442  1.00  0.00           C  
ATOM   4821  C   GLU B 282      -1.387  96.750  67.610  1.00  0.00           C  
ATOM   4822  O   GLU B 282      -1.432  96.779  66.371  1.00  0.00           O  
ATOM   4823  CB  GLU B 282      -3.488  95.592  68.366  1.00  0.00           C  
ATOM   4824  CG  GLU B 282      -2.786  94.360  68.918  1.00  0.00           C  
ATOM   4825  CD  GLU B 282      -3.670  93.145  68.835  1.00  0.00           C  
ATOM   4826  OE1 GLU B 282      -4.768  93.265  68.349  1.00  0.00           O  
ATOM   4827  OE2 GLU B 282      -3.205  92.075  69.152  1.00  0.00           O1-
ATOM   4828  H   GLU B 282      -4.267  97.850  67.429  1.00  0.00           H  
ATOM   4829  HA  GLU B 282      -2.363  97.035  69.478  1.00  0.00           H  
ATOM   4830 1HB  GLU B 282      -4.405  95.769  68.926  1.00  0.00           H  
ATOM   4831 2HB  GLU B 282      -3.732  95.430  67.314  1.00  0.00           H  
ATOM   4832 1HG  GLU B 282      -1.833  94.149  68.433  1.00  0.00           H  
ATOM   4833 2HG  GLU B 282      -2.613  94.611  69.962  1.00  0.00           H  
ATOM   4834  N   LYS B 283      -0.253  96.625  68.302  1.00  0.00           N  
ATOM   4835  CA  LYS B 283       1.058  96.498  67.665  1.00  0.00           C  
ATOM   4836  C   LYS B 283       1.867  95.425  68.388  1.00  0.00           C  
ATOM   4837  O   LYS B 283       2.652  95.715  69.294  1.00  0.00           O  
ATOM   4838  CB  LYS B 283       1.806  97.832  67.674  1.00  0.00           C  
ATOM   4839  CG  LYS B 283       1.164  98.920  66.822  1.00  0.00           C  
ATOM   4840  CD  LYS B 283       2.042 100.160  66.756  1.00  0.00           C  
ATOM   4841  CE  LYS B 283       1.430 101.226  65.858  1.00  0.00           C  
ATOM   4842  NZ  LYS B 283       2.172 102.513  65.935  1.00  0.00           N1+
ATOM   4843  H   LYS B 283      -0.313  96.616  69.310  1.00  0.00           H  
ATOM   4844  HA  LYS B 283       0.935  96.183  66.628  1.00  0.00           H  
ATOM   4845 1HB  LYS B 283       1.853  98.165  68.711  1.00  0.00           H  
ATOM   4846 2HB  LYS B 283       2.815  97.636  67.311  1.00  0.00           H  
ATOM   4847 1HG  LYS B 283       1.014  98.527  65.816  1.00  0.00           H  
ATOM   4848 2HG  LYS B 283       0.200  99.179  67.259  1.00  0.00           H  
ATOM   4849 1HD  LYS B 283       2.157 100.557  67.766  1.00  0.00           H  
ATOM   4850 2HD  LYS B 283       3.019  99.876  66.366  1.00  0.00           H  
ATOM   4851 1HE  LYS B 283       1.447 100.858  64.832  1.00  0.00           H  
ATOM   4852 2HE  LYS B 283       0.397 101.383  66.169  1.00  0.00           H  
ATOM   4853 1HZ  LYS B 283       1.734 103.191  65.326  1.00  0.00           H  
ATOM   4854 2HZ  LYS B 283       2.156 102.855  66.886  1.00  0.00           H  
ATOM   4855 3HZ  LYS B 283       3.128 102.368  65.646  1.00  0.00           H  
ATOM   4856  N   PRO B 284       1.705  94.167  67.963  1.00  0.00           N  
ATOM   4857  CA  PRO B 284       2.377  92.995  68.526  1.00  0.00           C  
ATOM   4858  C   PRO B 284       3.883  92.833  68.253  1.00  0.00           C  
ATOM   4859  O   PRO B 284       4.541  92.039  68.928  1.00  0.00           O  
ATOM   4860  CB  PRO B 284       1.584  91.839  67.907  1.00  0.00           C  
ATOM   4861  CG  PRO B 284       1.042  92.397  66.638  1.00  0.00           C  
ATOM   4862  CD  PRO B 284       0.744  93.845  66.933  1.00  0.00           C  
ATOM   4863  HA  PRO B 284       2.366  92.982  69.626  1.00  0.00           H  
ATOM   4864 1HB  PRO B 284       2.225  90.966  67.717  1.00  0.00           H  
ATOM   4865 2HB  PRO B 284       0.774  91.505  68.573  1.00  0.00           H  
ATOM   4866 1HG  PRO B 284       1.769  92.304  65.819  1.00  0.00           H  
ATOM   4867 2HG  PRO B 284       0.133  91.865  66.323  1.00  0.00           H  
ATOM   4868 1HD  PRO B 284       0.878  94.485  66.050  1.00  0.00           H  
ATOM   4869 2HD  PRO B 284      -0.287  93.994  67.285  1.00  0.00           H  
ATOM   4870  N   TYR B 285       4.441  93.590  67.307  1.00  0.00           N  
ATOM   4871  CA  TYR B 285       5.858  93.426  66.967  1.00  0.00           C  
ATOM   4872  C   TYR B 285       6.748  94.592  67.352  1.00  0.00           C  
ATOM   4873  O   TYR B 285       6.626  95.680  66.806  1.00  0.00           O  
ATOM   4874  CB  TYR B 285       5.999  93.170  65.465  1.00  0.00           C  
ATOM   4875  CG  TYR B 285       5.219  91.974  64.970  1.00  0.00           C  
ATOM   4876  CD1 TYR B 285       3.915  92.114  64.515  1.00  0.00           C  
ATOM   4877  CD2 TYR B 285       5.787  90.709  64.958  1.00  0.00           C  
ATOM   4878  CE1 TYR B 285       3.196  91.022  64.062  1.00  0.00           C  
ATOM   4879  CE2 TYR B 285       5.077  89.613  64.509  1.00  0.00           C  
ATOM   4880  CZ  TYR B 285       3.782  89.774  64.061  1.00  0.00           C  
ATOM   4881  OH  TYR B 285       3.072  88.684  63.610  1.00  0.00           O  
ATOM   4882  H   TYR B 285       3.893  94.283  66.817  1.00  0.00           H  
ATOM   4883  HA  TYR B 285       6.274  92.578  67.513  1.00  0.00           H  
ATOM   4884 1HB  TYR B 285       5.653  94.069  64.951  1.00  0.00           H  
ATOM   4885 2HB  TYR B 285       7.060  93.022  65.263  1.00  0.00           H  
ATOM   4886  HD1 TYR B 285       3.459  93.103  64.518  1.00  0.00           H  
ATOM   4887  HD2 TYR B 285       6.809  90.588  65.315  1.00  0.00           H  
ATOM   4888  HE1 TYR B 285       2.173  91.146  63.707  1.00  0.00           H  
ATOM   4889  HE2 TYR B 285       5.542  88.626  64.509  1.00  0.00           H  
ATOM   4890  HH  TYR B 285       3.573  87.867  63.652  1.00  0.00           H  
ATOM   4891  N   LYS B 286       7.702  94.338  68.235  1.00  0.00           N  
ATOM   4892  CA  LYS B 286       8.609  95.387  68.677  1.00  0.00           C  
ATOM   4893  C   LYS B 286      10.024  95.179  68.167  1.00  0.00           C  
ATOM   4894  O   LYS B 286      10.483  94.051  68.019  1.00  0.00           O  
ATOM   4895  CB  LYS B 286       8.615  95.470  70.204  1.00  0.00           C  
ATOM   4896  CG  LYS B 286       7.295  95.915  70.816  1.00  0.00           C  
ATOM   4897  CD  LYS B 286       7.387  96.001  72.332  1.00  0.00           C  
ATOM   4898  CE  LYS B 286       6.067  96.446  72.945  1.00  0.00           C  
ATOM   4899  NZ  LYS B 286       6.144  96.536  74.428  1.00  0.00           N1+
ATOM   4900  H   LYS B 286       7.807  93.406  68.610  1.00  0.00           H  
ATOM   4901  HA  LYS B 286       8.285  96.347  68.274  1.00  0.00           H  
ATOM   4902 1HB  LYS B 286       8.872  94.477  70.577  1.00  0.00           H  
ATOM   4903 2HB  LYS B 286       9.400  96.174  70.483  1.00  0.00           H  
ATOM   4904 1HG  LYS B 286       7.038  96.895  70.410  1.00  0.00           H  
ATOM   4905 2HG  LYS B 286       6.524  95.196  70.539  1.00  0.00           H  
ATOM   4906 1HD  LYS B 286       7.656  95.017  72.721  1.00  0.00           H  
ATOM   4907 2HD  LYS B 286       8.166  96.718  72.592  1.00  0.00           H  
ATOM   4908 1HE  LYS B 286       5.811  97.421  72.534  1.00  0.00           H  
ATOM   4909 2HE  LYS B 286       5.302  95.723  72.665  1.00  0.00           H  
ATOM   4910 1HZ  LYS B 286       5.249  96.832  74.793  1.00  0.00           H  
ATOM   4911 2HZ  LYS B 286       6.381  95.631  74.810  1.00  0.00           H  
ATOM   4912 3HZ  LYS B 286       6.853  97.207  74.687  1.00  0.00           H  
ATOM   4913  N   CYS B 287      10.706  96.285  67.904  1.00  0.00           N  
ATOM   4914  CA  CYS B 287      12.086  96.250  67.442  1.00  0.00           C  
ATOM   4915  C   CYS B 287      12.960  95.792  68.612  1.00  0.00           C  
ATOM   4916  O   CYS B 287      12.836  96.319  69.713  1.00  0.00           O  
ATOM   4917  CB  CYS B 287      12.373  97.705  67.068  1.00  0.00           C  
ATOM   4918  SG  CYS B 287      11.423  98.317  65.655  1.00  0.00           S  
ATOM   4919  H   CYS B 287      10.251  97.178  68.029  1.00  0.00           H  
ATOM   4920  HA  CYS B 287      12.230  95.635  66.554  1.00  0.00           H  
ATOM   4921 1HB  CYS B 287      12.133  98.363  67.903  1.00  0.00           H  
ATOM   4922 2HB  CYS B 287      13.424  97.824  66.801  1.00  0.00           H  
ATOM   4923  HG  CYS B 287      11.887  97.430  64.782  1.00  0.00           H  
ATOM   4924  N   PRO B 288      13.828  94.808  68.379  1.00  0.00           N  
ATOM   4925  CA  PRO B 288      14.710  94.301  69.433  1.00  0.00           C  
ATOM   4926  C   PRO B 288      15.710  95.336  69.913  1.00  0.00           C  
ATOM   4927  O   PRO B 288      16.174  95.275  71.048  1.00  0.00           O  
ATOM   4928  CB  PRO B 288      15.406  93.100  68.783  1.00  0.00           C  
ATOM   4929  CG  PRO B 288      15.317  93.368  67.319  1.00  0.00           C  
ATOM   4930  CD  PRO B 288      14.002  94.072  67.122  1.00  0.00           C  
ATOM   4931  HA  PRO B 288      14.164  94.017  70.345  1.00  0.00           H  
ATOM   4932 1HB  PRO B 288      16.455  93.019  69.109  1.00  0.00           H  
ATOM   4933 2HB  PRO B 288      14.911  92.156  69.047  1.00  0.00           H  
ATOM   4934 1HG  PRO B 288      16.156  93.992  66.976  1.00  0.00           H  
ATOM   4935 2HG  PRO B 288      15.354  92.433  66.743  1.00  0.00           H  
ATOM   4936 1HD  PRO B 288      14.025  94.764  66.266  1.00  0.00           H  
ATOM   4937 2HD  PRO B 288      13.175  93.369  66.946  1.00  0.00           H  
ATOM   4938  N   GLU B 289      16.043  96.277  69.038  1.00  0.00           N  
ATOM   4939  CA  GLU B 289      17.015  97.306  69.346  1.00  0.00           C  
ATOM   4940  C   GLU B 289      16.479  98.562  70.026  1.00  0.00           C
[truncated: 163,519 more chars]
