# Supplementary material for: Correction: Targeted DNA Methylation Using an Artificially Bisected M.HhaI Fused to Zinc Fingers
Source: PLoS One. 2014 Jan 29;9(1):10.1371/annotation/b1f48851-2dd7-438f-938e-6bac0b4d8c94. doi: 10.1371/annotation/b1f48851-2dd7-438f-938e-6bac0b4d8c94 (PMC3906384; doi:10.1371/annotation/b1f48851-2dd7-438f-938e-6bac0b4d8c94)
Supplement: Supplementary file 2 [file pone.b1f48851-2dd7-438f-938e-6bac0b4d8c94.s002.zip › ModelsS1_corrected/NZ_ZC.spacer.1.rev.pdb]

ATOM      1  N   MET A   1     -33.166  15.806  56.150  1.00  0.00           N  
ATOM      2  CA  MET A   1     -33.824  16.686  57.106  1.00  0.00           C  
ATOM      3  C   MET A   1     -33.350  18.131  56.947  1.00  0.00           C  
ATOM      4  O   MET A   1     -32.422  18.572  57.627  1.00  0.00           O  
ATOM      5  CB  MET A   1     -33.568  16.198  58.532  1.00  0.00           C  
ATOM      6  CG  MET A   1     -34.295  16.991  59.609  1.00  0.00           C  
ATOM      7  SD  MET A   1     -34.278  16.162  61.211  1.00  0.00           S  
ATOM      8  CE  MET A   1     -34.992  17.430  62.255  1.00  0.00           C  
ATOM      9 1H   MET A   1     -32.608  15.041  56.474  1.00  0.00           H  
ATOM     10 2H   MET A   1     -33.708  15.292  55.487  1.00  0.00           H  
ATOM     11 3H   MET A   1     -32.499  16.179  55.503  1.00  0.00           H  
ATOM     12  HA  MET A   1     -34.899  16.691  56.928  1.00  0.00           H  
ATOM     13 1HB  MET A   1     -33.883  15.157  58.571  1.00  0.00           H  
ATOM     14 2HB  MET A   1     -32.492  16.259  58.700  1.00  0.00           H  
ATOM     15 1HG  MET A   1     -33.808  17.961  59.704  1.00  0.00           H  
ATOM     16 2HG  MET A   1     -35.326  17.130  59.288  1.00  0.00           H  
ATOM     17 1HE  MET A   1     -35.049  17.066  63.281  1.00  0.00           H  
ATOM     18 2HE  MET A   1     -34.366  18.323  62.220  1.00  0.00           H  
ATOM     19 3HE  MET A   1     -35.994  17.674  61.899  1.00  0.00           H  
ATOM     20  N   GLU A   2     -33.973  18.877  56.014  1.00  0.00           N  
ATOM     21  CA  GLU A   2     -33.670  20.276  55.700  1.00  0.00           C  
ATOM     22  C   GLU A   2     -34.190  21.350  56.671  1.00  0.00           C  
ATOM     23  O   GLU A   2     -33.960  22.547  56.458  1.00  0.00           O  
ATOM     24  CB  GLU A   2     -34.199  20.589  54.300  1.00  0.00           C  
ATOM     25  CG  GLU A   2     -33.470  19.866  53.176  1.00  0.00           C  
ATOM     26  CD  GLU A   2     -34.124  20.124  51.847  1.00  0.00           C  
ATOM     27  OE1 GLU A   2     -35.126  20.798  51.817  1.00  0.00           O  
ATOM     28  OE2 GLU A   2     -33.561  19.743  50.847  1.00  0.00           O1-
ATOM     29  H   GLU A   2     -34.708  18.406  55.505  1.00  0.00           H  
ATOM     30  HA  GLU A   2     -32.590  20.436  55.728  1.00  0.00           H  
ATOM     31 1HB  GLU A   2     -35.253  20.307  54.288  1.00  0.00           H  
ATOM     32 2HB  GLU A   2     -34.111  21.666  54.157  1.00  0.00           H  
ATOM     33 1HG  GLU A   2     -32.411  20.117  53.115  1.00  0.00           H  
ATOM     34 2HG  GLU A   2     -33.578  18.814  53.435  1.00  0.00           H  
ATOM     35  N   LYS A   3     -34.903  20.944  57.715  1.00  0.00           N  
ATOM     36  CA  LYS A   3     -35.452  21.886  58.681  1.00  0.00           C  
ATOM     37  C   LYS A   3     -34.399  22.886  59.140  1.00  0.00           C  
ATOM     38  O   LYS A   3     -33.321  22.502  59.595  1.00  0.00           O  
ATOM     39  CB  LYS A   3     -36.031  21.143  59.888  1.00  0.00           C  
ATOM     40  CG  LYS A   3     -36.672  22.044  60.934  1.00  0.00           C  
ATOM     41  CD  LYS A   3     -37.289  21.231  62.063  1.00  0.00           C  
ATOM     42  CE  LYS A   3     -37.897  22.131  63.127  1.00  0.00           C  
ATOM     43  NZ  LYS A   3     -38.577  21.351  64.196  1.00  0.00           N1+
ATOM     44  H   LYS A   3     -35.067  19.955  57.845  1.00  0.00           H  
ATOM     45  HA  LYS A   3     -36.250  22.467  58.217  1.00  0.00           H  
ATOM     46 1HB  LYS A   3     -36.774  20.444  59.505  1.00  0.00           H  
ATOM     47 2HB  LYS A   3     -35.210  20.586  60.343  1.00  0.00           H  
ATOM     48 1HG  LYS A   3     -35.905  22.705  61.341  1.00  0.00           H  
ATOM     49 2HG  LYS A   3     -37.445  22.641  60.451  1.00  0.00           H  
ATOM     50 1HD  LYS A   3     -38.065  20.589  61.642  1.00  0.00           H  
ATOM     51 2HD  LYS A   3     -36.512  20.612  62.511  1.00  0.00           H  
ATOM     52 1HE  LYS A   3     -37.098  22.727  63.567  1.00  0.00           H  
ATOM     53 2HE  LYS A   3     -38.618  22.792  62.645  1.00  0.00           H  
ATOM     54 1HZ  LYS A   3     -38.967  21.984  64.879  1.00  0.00           H  
ATOM     55 2HZ  LYS A   3     -39.321  20.798  63.786  1.00  0.00           H  
ATOM     56 3HZ  LYS A   3     -37.911  20.739  64.641  1.00  0.00           H  
ATOM     57  N   PRO A   4     -34.713  24.171  59.013  1.00  0.00           N  
ATOM     58  CA  PRO A   4     -33.795  25.229  59.415  1.00  0.00           C  
ATOM     59  C   PRO A   4     -33.631  25.270  60.930  1.00  0.00           C  
ATOM     60  O   PRO A   4     -34.514  24.838  61.671  1.00  0.00           O  
ATOM     61  CB  PRO A   4     -34.434  26.508  58.868  1.00  0.00           C  
ATOM     62  CG  PRO A   4     -35.888  26.191  58.786  1.00  0.00           C  
ATOM     63  CD  PRO A   4     -35.958  24.735  58.410  1.00  0.00           C  
ATOM     64  HA  PRO A   4     -32.778  25.080  59.025  1.00  0.00           H  
ATOM     65 1HB  PRO A   4     -34.252  27.366  59.534  1.00  0.00           H  
ATOM     66 2HB  PRO A   4     -34.027  26.774  57.883  1.00  0.00           H  
ATOM     67 1HG  PRO A   4     -36.393  26.375  59.747  1.00  0.00           H  
ATOM     68 2HG  PRO A   4     -36.390  26.818  58.034  1.00  0.00           H  
ATOM     69 1HD  PRO A   4     -36.854  24.241  58.814  1.00  0.00           H  
ATOM     70 2HD  PRO A   4     -35.975  24.587  57.318  1.00  0.00           H  
ATOM     71  N   TYR A   5     -32.495  25.792  61.382  1.00  0.00           N  
ATOM     72  CA  TYR A   5     -32.219  25.899  62.811  1.00  0.00           C  
ATOM     73  C   TYR A   5     -32.074  27.353  63.234  1.00  0.00           C  
ATOM     74  O   TYR A   5     -31.500  28.168  62.511  1.00  0.00           O  
ATOM     75  CB  TYR A   5     -30.953  25.119  63.170  1.00  0.00           C  
ATOM     76  CG  TYR A   5     -31.000  23.658  62.780  1.00  0.00           C  
ATOM     77  CD1 TYR A   5     -30.499  23.228  61.560  1.00  0.00           C  
ATOM     78  CD2 TYR A   5     -31.549  22.712  63.634  1.00  0.00           C  
ATOM     79  CE1 TYR A   5     -30.541  21.896  61.200  1.00  0.00           C  
ATOM     80  CE2 TYR A   5     -31.594  21.377  63.283  1.00  0.00           C  
ATOM     81  CZ  TYR A   5     -31.091  20.972  62.065  1.00  0.00           C  
ATOM     82  OH  TYR A   5     -31.133  19.643  61.711  1.00  0.00           O  
ATOM     83  H   TYR A   5     -31.807  26.122  60.722  1.00  0.00           H  
ATOM     84  HA  TYR A   5     -33.053  25.490  63.380  1.00  0.00           H  
ATOM     85 1HB  TYR A   5     -30.119  25.604  62.660  1.00  0.00           H  
ATOM     86 2HB  TYR A   5     -30.817  25.203  64.248  1.00  0.00           H  
ATOM     87  HD1 TYR A   5     -30.066  23.964  60.881  1.00  0.00           H  
ATOM     88  HD2 TYR A   5     -31.945  23.039  64.595  1.00  0.00           H  
ATOM     89  HE1 TYR A   5     -30.142  21.574  60.238  1.00  0.00           H  
ATOM     90  HE2 TYR A   5     -32.030  20.649  63.968  1.00  0.00           H  
ATOM     91  HH  TYR A   5     -31.533  19.088  62.385  1.00  0.00           H  
ATOM     92  N   ALA A   6     -32.597  27.677  64.412  1.00  0.00           N  
ATOM     93  CA  ALA A   6     -32.537  29.038  64.930  1.00  0.00           C  
ATOM     94  C   ALA A   6     -31.542  29.147  66.079  1.00  0.00           C  
ATOM     95  O   ALA A   6     -31.396  28.219  66.876  1.00  0.00           O  
ATOM     96  CB  ALA A   6     -33.916  29.497  65.377  1.00  0.00           C  
ATOM     97  H   ALA A   6     -33.050  26.961  64.962  1.00  0.00           H  
ATOM     98  HA  ALA A   6     -32.189  29.699  64.137  1.00  0.00           H  
ATOM     99 1HB  ALA A   6     -33.855  30.517  65.761  1.00  0.00           H  
ATOM    100 2HB  ALA A   6     -34.602  29.472  64.528  1.00  0.00           H  
ATOM    101 3HB  ALA A   6     -34.287  28.837  66.159  1.00  0.00           H  
ATOM    102  N   CYS A   7     -30.859  30.282  66.159  1.00  0.00           N  
ATOM    103  CA  CYS A   7     -30.033  30.602  67.318  1.00  0.00           C  
ATOM    104  C   CYS A   7     -30.715  31.625  68.215  1.00  0.00           C  
ATOM    105  O   CYS A   7     -30.937  32.769  67.813  1.00  0.00           O  
ATOM    106  CB  CYS A   7     -28.775  31.192  66.683  1.00  0.00           C  
ATOM    107  SG  CYS A   7     -27.444  31.554  67.854  1.00  0.00           S  
ATOM    108  H   CYS A   7     -30.914  30.945  65.398  1.00  0.00           H  
ATOM    109  HA  CYS A   7     -29.751  29.725  67.901  1.00  0.00           H  
ATOM    110 1HB  CYS A   7     -28.357  30.498  65.954  1.00  0.00           H  
ATOM    111 2HB  CYS A   7     -29.010  32.137  66.191  1.00  0.00           H  
ATOM    112  HG  CYS A   7     -27.294  30.305  68.285  1.00  0.00           H  
ATOM    113  N   PRO A   8     -31.045  31.211  69.433  1.00  0.00           N  
ATOM    114  CA  PRO A   8     -31.707  32.092  70.389  1.00  0.00           C  
ATOM    115  C   PRO A   8     -30.743  33.141  70.929  1.00  0.00           C  
ATOM    116  O   PRO A   8     -31.162  34.136  71.521  1.00  0.00           O  
ATOM    117  CB  PRO A   8     -32.203  31.146  71.488  1.00  0.00           C  
ATOM    118  CG  PRO A   8     -31.255  29.998  71.447  1.00  0.00           C  
ATOM    119  CD  PRO A   8     -30.893  29.831  69.994  1.00  0.00           C  
ATOM    120  HA  PRO A   8     -32.530  32.667  69.941  1.00  0.00           H  
ATOM    121 1HB  PRO A   8     -32.194  31.633  72.474  1.00  0.00           H  
ATOM    122 2HB  PRO A   8     -33.236  30.818  71.300  1.00  0.00           H  
ATOM    123 1HG  PRO A   8     -30.361  30.196  72.055  1.00  0.00           H  
ATOM    124 2HG  PRO A   8     -31.718  29.084  71.845  1.00  0.00           H  
ATOM    125 1HD  PRO A   8     -29.866  29.460  69.860  1.00  0.00           H  
ATOM    126 2HD  PRO A   8     -31.560  29.122  69.478  1.00  0.00           H  
ATOM    127  N   GLU A   9     -29.430  32.969  70.690  1.00  0.00           N  
ATOM    128  CA  GLU A   9     -28.426  33.843  71.287  1.00  0.00           C  
ATOM    129  C   GLU A   9     -28.083  35.001  70.358  1.00  0.00           C  
ATOM    130  O   GLU A   9     -27.510  36.004  70.787  1.00  0.00           O  
ATOM    131  CB  GLU A   9     -27.161  33.052  71.628  1.00  0.00           C  
ATOM    132  CG  GLU A   9     -27.371  31.941  72.647  1.00  0.00           C  
ATOM    133  CD  GLU A   9     -27.950  32.474  73.926  1.00  0.00           C  
ATOM    134  OE1 GLU A   9     -27.394  33.399  74.467  1.00  0.00           O  
ATOM    135  OE2 GLU A   9     -29.011  32.034  74.304  1.00  0.00           O1-
ATOM    136  H   GLU A   9     -29.130  32.211  70.093  1.00  0.00           H  
ATOM    137  HA  GLU A   9     -28.817  34.286  72.203  1.00  0.00           H  
ATOM    138 1HB  GLU A   9     -26.792  32.623  70.696  1.00  0.00           H  
ATOM    139 2HB  GLU A   9     -26.433  33.765  72.015  1.00  0.00           H  
ATOM    140 1HG  GLU A   9     -27.996  31.126  72.277  1.00  0.00           H  
ATOM    141 2HG  GLU A   9     -26.364  31.570  72.830  1.00  0.00           H  
ATOM    142  N   CYS A  10     -28.438  34.859  69.085  1.00  0.00           N  
ATOM    143  CA  CYS A  10     -28.080  35.847  68.076  1.00  0.00           C  
ATOM    144  C   CYS A  10     -29.312  36.353  67.338  1.00  0.00           C  
ATOM    145  O   CYS A  10     -29.404  37.532  66.998  1.00  0.00           O  
ATOM    146  CB  CYS A  10     -27.175  35.054  67.132  1.00  0.00           C  
ATOM    147  SG  CYS A  10     -25.640  34.464  67.886  1.00  0.00           S  
ATOM    148  H   CYS A  10     -28.967  34.045  68.812  1.00  0.00           H  
ATOM    149  HA  CYS A  10     -27.513  36.691  68.474  1.00  0.00           H  
ATOM    150 1HB  CYS A  10     -27.695  34.166  66.771  1.00  0.00           H  
ATOM    151 2HB  CYS A  10     -26.877  35.672  66.286  1.00  0.00           H  
ATOM    152  HG  CYS A  10     -25.170  35.667  68.204  1.00  0.00           H  
ATOM    153  N   GLY A  11     -30.258  35.453  67.091  1.00  0.00           N  
ATOM    154  CA  GLY A  11     -31.473  35.799  66.363  1.00  0.00           C  
ATOM    155  C   GLY A  11     -31.321  35.523  64.873  1.00  0.00           C  
ATOM    156  O   GLY A  11     -32.062  36.063  64.052  1.00  0.00           O  
ATOM    157  H   GLY A  11     -30.133  34.504  67.417  1.00  0.00           H  
ATOM    158 1HA  GLY A  11     -32.302  35.205  66.751  1.00  0.00           H  
ATOM    159 2HA  GLY A  11     -31.688  36.858  66.509  1.00  0.00           H  
ATOM    160  N   LYS A  12     -30.352  34.679  64.530  1.00  0.00           N  
ATOM    161  CA  LYS A  12     -30.163  34.251  63.148  1.00  0.00           C  
ATOM    162  C   LYS A  12     -30.591  32.803  62.956  1.00  0.00           C  
ATOM    163  O   LYS A  12     -30.549  32.004  63.890  1.00  0.00           O  
ATOM    164  CB  LYS A  12     -28.702  34.429  62.730  1.00  0.00           C  
ATOM    165  CG  LYS A  12     -28.165  35.846  62.902  1.00  0.00           C  
ATOM    166  CD  LYS A  12     -28.886  36.825  61.988  1.00  0.00           C  
ATOM    167  CE  LYS A  12     -28.262  38.211  62.058  1.00  0.00           C  
ATOM    168  NZ  LYS A  12     -29.028  39.208  61.261  1.00  0.00           N1+
ATOM    169  H   LYS A  12     -29.733  34.324  65.243  1.00  0.00           H  
ATOM    170  HA  LYS A  12     -30.790  34.853  62.488  1.00  0.00           H  
ATOM    171 1HB  LYS A  12     -28.111  33.742  63.333  1.00  0.00           H  
ATOM    172 2HB  LYS A  12     -28.633  34.143  61.680  1.00  0.00           H  
ATOM    173 1HG  LYS A  12     -28.307  36.145  63.941  1.00  0.00           H  
ATOM    174 2HG  LYS A  12     -27.103  35.843  62.665  1.00  0.00           H  
ATOM    175 1HD  LYS A  12     -28.829  36.452  60.964  1.00  0.00           H  
ATOM    176 2HD  LYS A  12     -29.931  36.882  62.293  1.00  0.00           H  
ATOM    177 1HE  LYS A  12     -28.237  38.522  63.102  1.00  0.00           H  
ATOM    178 2HE  LYS A  12     -27.243  38.146  61.676  1.00  0.00           H  
ATOM    179 1HZ  LYS A  12     -28.580  40.111  61.335  1.00  0.00           H  
ATOM    180 2HZ  LYS A  12     -29.048  38.921  60.293  1.00  0.00           H  
ATOM    181 3HZ  LYS A  12     -29.971  39.268  61.615  1.00  0.00           H  
ATOM    182  N   SER A  13     -31.004  32.472  61.737  1.00  0.00           N  
ATOM    183  CA  SER A  13     -31.489  31.130  61.402  1.00  0.00           C  
ATOM    184  C   SER A  13     -30.700  30.617  60.191  1.00  0.00           C  
ATOM    185  O   SER A  13     -30.358  31.395  59.298  1.00  0.00           O  
ATOM    186  CB  SER A  13     -32.979  31.148  61.117  1.00  0.00           C  
ATOM    187  OG  SER A  13     -33.724  31.541  62.234  1.00  0.00           O  
ATOM    188  H   SER A  13     -30.979  33.180  61.017  1.00  0.00           H  
ATOM    189  HA  SER A  13     -31.447  30.432  62.242  1.00  0.00           H  
ATOM    190 1HB  SER A  13     -33.167  31.846  60.301  1.00  0.00           H  
ATOM    191 2HB  SER A  13     -33.288  30.148  60.816  1.00  0.00           H  
ATOM    192  HG  SER A  13     -34.659  31.539  62.013  1.00  0.00           H  
ATOM    193  N   PHE A  14     -30.473  29.306  60.128  1.00  0.00           N  
ATOM    194  CA  PHE A  14     -29.692  28.719  59.048  1.00  0.00           C  
ATOM    195  C   PHE A  14     -30.318  27.483  58.421  1.00  0.00           C  
ATOM    196  O   PHE A  14     -31.091  26.783  59.068  1.00  0.00           O  
ATOM    197  CB  PHE A  14     -28.292  28.372  59.559  1.00  0.00           C  
ATOM    198  CG  PHE A  14     -27.520  29.556  60.062  1.00  0.00           C  
ATOM    199  CD1 PHE A  14     -27.532  29.893  61.406  1.00  0.00           C  
ATOM    200  CD2 PHE A  14     -26.777  30.341  59.189  1.00  0.00           C  
ATOM    201  CE1 PHE A  14     -26.822  30.984  61.870  1.00  0.00           C  
ATOM    202  CE2 PHE A  14     -26.066  31.431  59.650  1.00  0.00           C  
ATOM    203  CZ  PHE A  14     -26.088  31.751  60.992  1.00  0.00           C  
ATOM    204  H   PHE A  14     -30.850  28.706  60.848  1.00  0.00           H  
ATOM    205  HA  PHE A  14     -29.605  29.428  58.225  1.00  0.00           H  
ATOM    206 1HB  PHE A  14     -28.359  27.669  60.389  1.00  0.00           H  
ATOM    207 2HB  PHE A  14     -27.701  27.929  58.758  1.00  0.00           H  
ATOM    208  HD1 PHE A  14     -28.111  29.284  62.101  1.00  0.00           H  
ATOM    209  HD2 PHE A  14     -26.758  30.085  58.129  1.00  0.00           H  
ATOM    210  HE1 PHE A  14     -26.842  31.236  62.929  1.00  0.00           H  
ATOM    211  HE2 PHE A  14     -25.485  32.037  58.953  1.00  0.00           H  
ATOM    212  HZ  PHE A  14     -25.529  32.612  61.356  1.00  0.00           H  
ATOM    213  N   SER A  15     -29.925  27.200  57.177  1.00  0.00           N  
ATOM    214  CA  SER A  15     -30.414  26.055  56.410  1.00  0.00           C  
ATOM    215  C   SER A  15     -29.832  24.722  56.863  1.00  0.00           C  
ATOM    216  O   SER A  15     -30.530  23.702  56.895  1.00  0.00           O  
ATOM    217  CB  SER A  15     -30.117  26.267  54.938  1.00  0.00           C  
ATOM    218  OG  SER A  15     -30.825  27.355  54.411  1.00  0.00           O  
ATOM    219  H   SER A  15     -29.251  27.822  56.756  1.00  0.00           H  
ATOM    220  HA  SER A  15     -31.502  25.968  56.407  1.00  0.00           H  
ATOM    221 1HB  SER A  15     -29.047  26.449  54.821  1.00  0.00           H  
ATOM    222 2HB  SER A  15     -30.395  25.367  54.393  1.00  0.00           H  
ATOM    223  HG  SER A  15     -30.609  27.457  53.480  1.00  0.00           H  
ATOM    224  N   ARG A  16     -28.539  24.713  57.166  1.00  0.00           N  
ATOM    225  CA  ARG A  16     -27.876  23.493  57.598  1.00  0.00           C  
ATOM    226  C   ARG A  16     -27.365  23.630  59.024  1.00  0.00           C  
ATOM    227  O   ARG A  16     -27.062  24.735  59.491  1.00  0.00           O  
ATOM    228  CB  ARG A  16     -26.770  23.069  56.644  1.00  0.00           C  
ATOM    229  CG  ARG A  16     -27.244  22.631  55.269  1.00  0.00           C  
ATOM    230  CD  ARG A  16     -26.156  22.206  54.352  1.00  0.00           C  
ATOM    231  NE  ARG A  16     -26.590  21.919  52.992  1.00  0.00           N  
ATOM    232  CZ  ARG A  16     -27.068  20.730  52.578  1.00  0.00           C  
ATOM    233  NH1 ARG A  16     -27.142  19.706  53.398  1.00  0.00           N1+
ATOM    234  NH2 ARG A  16     -27.440  20.614  51.315  1.00  0.00           N  
ATOM    235  H   ARG A  16     -28.002  25.565  57.097  1.00  0.00           H  
ATOM    236  HA  ARG A  16     -28.588  22.667  57.598  1.00  0.00           H  
ATOM    237 1HB  ARG A  16     -26.097  23.920  56.539  1.00  0.00           H  
ATOM    238 2HB  ARG A  16     -26.239  22.245  57.120  1.00  0.00           H  
ATOM    239 1HG  ARG A  16     -27.930  21.791  55.388  1.00  0.00           H  
ATOM    240 2HG  ARG A  16     -27.772  23.465  54.802  1.00  0.00           H  
ATOM    241 1HD  ARG A  16     -25.411  23.000  54.295  1.00  0.00           H  
ATOM    242 2HD  ARG A  16     -25.695  21.302  54.745  1.00  0.00           H  
ATOM    243  HE  ARG A  16     -26.607  22.521  52.181  1.00  0.00           H  
ATOM    244 1HH1 ARG A  16     -26.837  19.807  54.356  1.00  0.00           H  
ATOM    245 2HH1 ARG A  16     -27.503  18.824  53.067  1.00  0.00           H  
ATOM    246 1HH2 ARG A  16     -27.361  21.407  50.693  1.00  0.00           H  
ATOM    247 2HH2 ARG A  16     -27.803  19.734  50.978  1.00  0.00           H  
ATOM    248  N   LYS A  17     -27.230  22.494  59.698  1.00  0.00           N  
ATOM    249  CA  LYS A  17     -26.746  22.487  61.066  1.00  0.00           C  
ATOM    250  C   LYS A  17     -25.316  22.976  61.181  1.00  0.00           C  
ATOM    251  O   LYS A  17     -24.970  23.606  62.158  1.00  0.00           O  
ATOM    252  CB  LYS A  17     -26.861  21.081  61.655  1.00  0.00           C  
ATOM    253  CG  LYS A  17     -26.447  20.974  63.117  1.00  0.00           C  
ATOM    254  CD  LYS A  17     -26.662  19.567  63.655  1.00  0.00           C  
ATOM    255  CE  LYS A  17     -26.227  19.455  65.107  1.00  0.00           C  
ATOM    256  NZ  LYS A  17     -26.402  18.075  65.637  1.00  0.00           N1+
ATOM    257  H   LYS A  17     -27.466  21.619  59.253  1.00  0.00           H  
ATOM    258  HA  LYS A  17     -27.342  23.170  61.672  1.00  0.00           H  
ATOM    259 1HB  LYS A  17     -27.903  20.773  61.551  1.00  0.00           H  
ATOM    260 2HB  LYS A  17     -26.228  20.428  61.053  1.00  0.00           H  
ATOM    261 1HG  LYS A  17     -25.391  21.237  63.199  1.00  0.00           H  
ATOM    262 2HG  LYS A  17     -27.040  21.680  63.697  1.00  0.00           H  
ATOM    263 1HD  LYS A  17     -27.723  19.323  63.571  1.00  0.00           H  
ATOM    264 2HD  LYS A  17     -26.084  18.871  63.047  1.00  0.00           H  
ATOM    265 1HE  LYS A  17     -25.177  19.738  65.171  1.00  0.00           H  
ATOM    266 2HE  LYS A  17     -26.826  20.148  65.697  1.00  0.00           H  
ATOM    267 1HZ  LYS A  17     -26.104  18.044  66.601  1.00  0.00           H  
ATOM    268 2HZ  LYS A  17     -27.378  17.813  65.578  1.00  0.00           H  
ATOM    269 3HZ  LYS A  17     -25.847  17.432  65.090  1.00  0.00           H  
ATOM    270  N   ASP A  18     -24.483  22.692  60.187  1.00  0.00           N  
ATOM    271  CA  ASP A  18     -23.090  23.121  60.246  1.00  0.00           C  
ATOM    272  C   ASP A  18     -22.941  24.640  60.193  1.00  0.00           C  
ATOM    273  O   ASP A  18     -21.981  25.199  60.728  1.00  0.00           O  
ATOM    274  CB  ASP A  18     -22.295  22.484  59.103  1.00  0.00           C  
ATOM    275  CG  ASP A  18     -22.024  20.997  59.279  1.00  0.00           C  
ATOM    276  OD1 ASP A  18     -22.228  20.499  60.361  1.00  0.00           O  
ATOM    277  OD2 ASP A  18     -21.767  20.340  58.299  1.00  0.00           O1-
ATOM    278  H   ASP A  18     -24.806  22.175  59.380  1.00  0.00           H  
ATOM    279  HA  ASP A  18     -22.649  22.815  61.195  1.00  0.00           H  
ATOM    280 1HB  ASP A  18     -22.731  22.660  58.120  1.00  0.00           H  
ATOM    281 2HB  ASP A  18     -21.358  23.037  59.191  1.00  0.00           H  
ATOM    282  N   SER A  19     -23.905  25.304  59.561  1.00  0.00           N  
ATOM    283  CA  SER A  19     -23.889  26.757  59.484  1.00  0.00           C  
ATOM    284  C   SER A  19     -24.170  27.314  60.883  1.00  0.00           C  
ATOM    285  O   SER A  19     -23.632  28.356  61.254  1.00  0.00           O  
ATOM    286  CB  SER A  19     -24.910  27.255  58.478  1.00  0.00           C  
ATOM    287  OG  SER A  19     -24.601  26.853  57.171  1.00  0.00           O  
ATOM    288  H   SER A  19     -24.662  24.795  59.126  1.00  0.00           H  
ATOM    289  HA  SER A  19     -22.967  27.157  59.060  1.00  0.00           H  
ATOM    290 1HB  SER A  19     -25.887  26.857  58.748  1.00  0.00           H  
ATOM    291 2HB  SER A  19     -24.937  28.341  58.515  1.00  0.00           H  
ATOM    292  HG  SER A  19     -25.268  27.186  56.566  1.00  0.00           H  
ATOM    293  N   LEU A  20     -25.010  26.617  61.656  1.00  0.00           N  
ATOM    294  CA  LEU A  20     -25.330  27.059  63.012  1.00  0.00           C  
ATOM    295  C   LEU A  20     -24.121  26.882  63.912  1.00  0.00           C  
ATOM    296  O   LEU A  20     -23.795  27.764  64.700  1.00  0.00           O  
ATOM    297  CB  LEU A  20     -26.532  26.283  63.564  1.00  0.00           C  
ATOM    298  CG  LEU A  20     -26.960  26.668  64.987  1.00  0.00           C  
ATOM    299  CD1 LEU A  20     -27.369  28.136  65.027  1.00  0.00           C  
ATOM    300  CD2 LEU A  20     -28.108  25.775  65.432  1.00  0.00           C  
ATOM    301  H   LEU A  20     -25.432  25.773  61.301  1.00  0.00           H  
ATOM    302  HA  LEU A  20     -25.575  28.121  63.002  1.00  0.00           H  
ATOM    303 1HB  LEU A  20     -27.290  26.597  62.848  1.00  0.00           H  
ATOM    304 2HB  LEU A  20     -26.384  25.205  63.491  1.00  0.00           H  
ATOM    305  HG  LEU A  20     -26.113  26.475  65.644  1.00  0.00           H  
ATOM    306 1HD1 LEU A  20     -27.672  28.400  66.042  1.00  0.00           H  
ATOM    307 2HD1 LEU A  20     -26.525  28.757  64.728  1.00  0.00           H  
ATOM    308 3HD1 LEU A  20     -28.202  28.300  64.347  1.00  0.00           H  
ATOM    309 1HD2 LEU A  20     -28.411  26.050  66.442  1.00  0.00           H  
ATOM    310 2HD2 LEU A  20     -28.951  25.901  64.753  1.00  0.00           H  
ATOM    311 3HD2 LEU A  20     -27.786  24.734  65.421  1.00  0.00           H  
ATOM    312  N   VAL A  21     -23.433  25.755  63.767  1.00  0.00           N  
ATOM    313  CA  VAL A  21     -22.254  25.479  64.582  1.00  0.00           C  
ATOM    314  C   VAL A  21     -21.142  26.490  64.315  1.00  0.00           C  
ATOM    315  O   VAL A  21     -20.489  26.959  65.239  1.00  0.00           O  
ATOM    316  CB  VAL A  21     -21.714  24.059  64.329  1.00  0.00           C  
ATOM    317  CG1 VAL A  21     -20.382  23.860  65.036  1.00  0.00           C  
ATOM    318  CG2 VAL A  21     -22.719  23.016  64.791  1.00  0.00           C  
ATOM    319  H   VAL A  21     -23.727  25.074  63.083  1.00  0.00           H  
ATOM    320  HA  VAL A  21     -22.474  25.584  65.646  1.00  0.00           H  
ATOM    321  HB  VAL A  21     -21.580  23.917  63.256  1.00  0.00           H  
ATOM    322 1HG1 VAL A  21     -20.014  22.852  64.846  1.00  0.00           H  
ATOM    323 2HG1 VAL A  21     -19.660  24.588  64.661  1.00  0.00           H  
ATOM    324 3HG1 VAL A  21     -20.514  24.002  66.109  1.00  0.00           H  
ATOM    325 1HG2 VAL A  21     -22.323  22.018  64.603  1.00  0.00           H  
ATOM    326 2HG2 VAL A  21     -22.907  23.138  65.858  1.00  0.00           H  
ATOM    327 3HG2 VAL A  21     -23.653  23.143  64.241  1.00  0.00           H  
ATOM    328  N   ARG A  22     -20.951  26.856  63.052  1.00  0.00           N  
ATOM    329  CA  ARG A  22     -19.925  27.831  62.710  1.00  0.00           C  
ATOM    330  C   ARG A  22     -20.293  29.207  63.284  1.00  0.00           C  
ATOM    331  O   ARG A  22     -19.453  29.880  63.877  1.00  0.00           O  
ATOM    332  CB  ARG A  22     -19.774  27.908  61.186  1.00  0.00           C  
ATOM    333  CG  ARG A  22     -18.843  29.011  60.701  1.00  0.00           C  
ATOM    334  CD  ARG A  22     -18.748  29.014  59.191  1.00  0.00           C  
ATOM    335  NE  ARG A  22     -20.039  29.310  58.590  1.00  0.00           N  
ATOM    336  CZ  ARG A  22     -20.347  29.075  57.318  1.00  0.00           C  
ATOM    337  NH1 ARG A  22     -19.454  28.527  56.496  1.00  0.00           N1+
ATOM    338  NH2 ARG A  22     -21.546  29.404  56.869  1.00  0.00           N  
ATOM    339  H   ARG A  22     -21.518  26.458  62.317  1.00  0.00           H  
ATOM    340  HA  ARG A  22     -18.975  27.538  63.156  1.00  0.00           H  
ATOM    341 1HB  ARG A  22     -19.398  26.942  60.854  1.00  0.00           H  
ATOM    342 2HB  ARG A  22     -20.771  28.069  60.776  1.00  0.00           H  
ATOM    343 1HG  ARG A  22     -19.229  29.970  61.046  1.00  0.00           H  
ATOM    344 2HG  ARG A  22     -17.853  28.842  61.132  1.00  0.00           H  
ATOM    345 1HD  ARG A  22     -18.026  29.771  58.884  1.00  0.00           H  
ATOM    346 2HD  ARG A  22     -18.410  28.034  58.856  1.00  0.00           H  
ATOM    347  HE  ARG A  22     -20.865  29.718  59.005  1.00  0.00           H  
ATOM    348 1HH1 ARG A  22     -18.536  28.287  56.840  1.00  0.00           H  
ATOM    349 2HH1 ARG A  22     -19.703  28.355  55.534  1.00  0.00           H  
ATOM    350 1HH2 ARG A  22     -22.216  29.832  57.493  1.00  0.00           H  
ATOM    351 2HH2 ARG A  22     -21.786  29.229  55.905  1.00  0.00           H  
ATOM    352  N   HIS A  23     -21.562  29.592  63.137  1.00  0.00           N  
ATOM    353  CA  HIS A  23     -22.074  30.875  63.626  1.00  0.00           C  
ATOM    354  C   HIS A  23     -21.972  30.984  65.144  1.00  0.00           C  
ATOM    355  O   HIS A  23     -21.617  32.037  65.670  1.00  0.00           O  
ATOM    356  CB  HIS A  23     -23.530  31.076  63.191  1.00  0.00           C  
ATOM    357  CG  HIS A  23     -24.126  32.365  63.661  1.00  0.00           C  
ATOM    358  CD2 HIS A  23     -25.072  32.625  64.593  1.00  0.00           C  
ATOM    359  ND1 HIS A  23     -23.748  33.589  63.148  1.00  0.00           N  
ATOM    360  CE1 HIS A  23     -24.437  34.546  63.747  1.00  0.00           C  
ATOM    361  NE2 HIS A  23     -25.247  33.987  64.628  1.00  0.00           N  
ATOM    362  H   HIS A  23     -22.190  28.960  62.662  1.00  0.00           H  
ATOM    363  HA  HIS A  23     -21.474  31.689  63.223  1.00  0.00           H  
ATOM    364 1HB  HIS A  23     -23.601  31.077  62.103  1.00  0.00           H  
ATOM    365 2HB  HIS A  23     -24.155  30.279  63.592  1.00  0.00           H  
ATOM    366  HD1 HIS A  23     -23.117  33.744  62.386  1.00  0.00           H  
ATOM    367  HD2 HIS A  23     -25.655  31.982  65.254  1.00  0.00           H  
ATOM    368  HE1 HIS A  23     -24.283  35.591  63.479  1.00  0.00           H  
ATOM    369  N   GLN A  24     -22.295  29.890  65.831  1.00  0.00           N  
ATOM    370  CA  GLN A  24     -22.269  29.814  67.290  1.00  0.00           C  
ATOM    371  C   GLN A  24     -20.956  30.329  67.882  1.00  0.00           C  
ATOM    372  O   GLN A  24     -20.940  30.924  68.964  1.00  0.00           O  
ATOM    373  CB  GLN A  24     -22.499  28.367  67.743  1.00  0.00           C  
ATOM    374  CG  GLN A  24     -22.642  28.203  69.245  1.00  0.00           C  
ATOM    375  CD  GLN A  24     -23.916  28.833  69.777  1.00  0.00           C  
ATOM    376  NE2 GLN A  24     -23.792  29.588  70.863  1.00  0.00           N  
ATOM    377  OE1 GLN A  24     -24.999  28.647  69.216  1.00  0.00           O  
ATOM    378  H   GLN A  24     -22.574  29.076  65.299  1.00  0.00           H  
ATOM    379  HA  GLN A  24     -23.050  30.451  67.703  1.00  0.00           H  
ATOM    380 1HB  GLN A  24     -23.403  28.021  67.244  1.00  0.00           H  
ATOM    381 2HB  GLN A  24     -21.646  27.789  67.390  1.00  0.00           H  
ATOM    382 1HG  GLN A  24     -22.507  27.245  69.749  1.00  0.00           H  
ATOM    383 2HG  GLN A  24     -21.806  28.859  69.487  1.00  0.00           H  
ATOM    384 1HE2 GLN A  24     -24.598  30.031  71.260  1.00  0.00           H  
ATOM    385 2HE2 GLN A  24     -22.895  29.713  71.285  1.00  0.00           H  
ATOM    386  N   ARG A  25     -19.871  30.141  67.135  1.00  0.00           N  
ATOM    387  CA  ARG A  25     -18.547  30.585  67.560  1.00  0.00           C  
ATOM    388  C   ARG A  25     -18.420  32.080  67.848  1.00  0.00           C  
ATOM    389  O   ARG A  25     -17.538  32.480  68.599  1.00  0.00           O  
ATOM    390  CB  ARG A  25     -17.484  30.159  66.545  1.00  0.00           C  
ATOM    391  CG  ARG A  25     -17.113  28.688  66.622  1.00  0.00           C  
ATOM    392  CD  ARG A  25     -15.762  28.431  65.975  1.00  0.00           C  
ATOM    393  NE  ARG A  25     -15.829  28.467  64.518  1.00  0.00           N  
ATOM    394  CZ  ARG A  25     -16.146  27.420  63.760  1.00  0.00           C  
ATOM    395  NH1 ARG A  25     -16.416  26.250  64.321  1.00  0.00           N1+
ATOM    396  NH2 ARG A  25     -16.179  27.539  62.442  1.00  0.00           N  
ATOM    397  H   ARG A  25     -19.969  29.674  66.245  1.00  0.00           H  
ATOM    398  HA  ARG A  25     -18.286  30.114  68.507  1.00  0.00           H  
ATOM    399 1HB  ARG A  25     -17.876  30.388  65.554  1.00  0.00           H  
ATOM    400 2HB  ARG A  25     -16.599  30.770  66.735  1.00  0.00           H  
ATOM    401 1HG  ARG A  25     -17.080  28.393  67.671  1.00  0.00           H  
ATOM    402 2HG  ARG A  25     -17.881  28.110  66.107  1.00  0.00           H  
ATOM    403 1HD  ARG A  25     -15.061  29.195  66.309  1.00  0.00           H  
ATOM    404 2HD  ARG A  25     -15.404  27.450  66.281  1.00  0.00           H  
ATOM    405  HE  ARG A  25     -15.660  29.238  63.884  1.00  0.00           H  
ATOM    406 1HH1 ARG A  25     -16.383  26.154  65.326  1.00  0.00           H  
ATOM    407 2HH1 ARG A  25     -16.655  25.460  63.739  1.00  0.00           H  
ATOM    408 1HH2 ARG A  25     -15.965  28.430  62.012  1.00  0.00           H  
ATOM    409 2HH2 ARG A  25     -16.419  26.742  61.872  1.00  0.00           H  
ATOM    410  N   THR A  26     -19.266  32.912  67.247  1.00  0.00           N  
ATOM    411  CA  THR A  26     -19.194  34.353  67.516  1.00  0.00           C  
ATOM    412  C   THR A  26     -19.677  34.603  68.949  1.00  0.00           C  
ATOM    413  O   THR A  26     -19.255  35.565  69.588  1.00  0.00           O  
ATOM    414  CB  THR A  26     -20.044  35.175  66.530  1.00  0.00           C  
ATOM    415  CG2 THR A  26     -19.586  34.932  65.101  1.00  0.00           C  
ATOM    416  OG1 THR A  26     -21.422  34.806  66.659  1.00  0.00           O  
ATOM    417  H   THR A  26     -19.963  32.566  66.602  1.00  0.00           H  
ATOM    418  HA  THR A  26     -18.160  34.689  67.441  1.00  0.00           H  
ATOM    419  HB  THR A  26     -19.937  36.233  66.770  1.00  0.00           H  
ATOM    420  HG1 THR A  26     -21.950  35.322  66.045  1.00  0.00           H  
ATOM    421 1HG2 THR A  26     -20.199  35.522  64.419  1.00  0.00           H  
ATOM    422 2HG2 THR A  26     -18.542  35.223  64.997  1.00  0.00           H  
ATOM    423 3HG2 THR A  26     -19.695  33.875  64.860  1.00  0.00           H  
ATOM    424  N   HIS A  27     -20.549  33.719  69.441  1.00  0.00           N  
ATOM    425  CA  HIS A  27     -21.100  33.819  70.795  1.00  0.00           C  
ATOM    426  C   HIS A  27     -20.193  33.177  71.849  1.00  0.00           C  
ATOM    427  O   HIS A  27     -20.037  33.712  72.946  1.00  0.00           O  
ATOM    428  CB  HIS A  27     -22.490  33.178  70.853  1.00  0.00           C  
ATOM    429  CG  HIS A  27     -23.152  33.295  72.190  1.00  0.00           C  
ATOM    430  CD2 HIS A  27     -23.444  32.361  73.124  1.00  0.00           C  
ATOM    431  ND1 HIS A  27     -23.594  34.499  72.698  1.00  0.00           N  
ATOM    432  CE1 HIS A  27     -24.134  34.298  73.889  1.00  0.00           C  
ATOM    433  NE2 HIS A  27     -24.053  33.011  74.169  1.00  0.00           N  
ATOM    434  H   HIS A  27     -20.836  32.953  68.849  1.00  0.00           H  
ATOM    435  HA  HIS A  27     -21.181  34.869  71.080  1.00  0.00           H  
ATOM    436 1HB  HIS A  27     -23.154  33.657  70.132  1.00  0.00           H  
ATOM    437 2HB  HIS A  27     -22.422  32.113  70.630  1.00  0.00           H  
ATOM    438  HD1 HIS A  27     -23.595  35.379  72.220  1.00  0.00           H  
ATOM    439  HD2 HIS A  27     -23.286  31.283  73.169  1.00  0.00           H  
ATOM    440  HE1 HIS A  27     -24.546  35.131  74.458  1.00  0.00           H  
ATOM    441  N   THR A  28     -19.611  32.030  71.526  1.00  0.00           N  
ATOM    442  CA  THR A  28     -18.739  31.341  72.473  1.00  0.00           C  
ATOM    443  C   THR A  28     -17.323  31.918  72.510  1.00  0.00           C  
ATOM    444  O   THR A  28     -16.576  31.658  73.450  1.00  0.00           O  
ATOM    445  CB  THR A  28     -18.650  29.838  72.150  1.00  0.00           C  
ATOM    446  CG2 THR A  28     -20.038  29.218  72.118  1.00  0.00           C  
ATOM    447  OG1 THR A  28     -18.020  29.658  70.876  1.00  0.00           O  
ATOM    448  H   THR A  28     -19.767  31.622  70.615  1.00  0.00           H  
ATOM    449  HA  THR A  28     -19.125  31.463  73.485  1.00  0.00           H  
ATOM    450  HB  THR A  28     -18.050  29.347  72.916  1.00  0.00           H  
ATOM    451  HG1 THR A  28     -18.081  28.735  70.617  1.00  0.00           H  
ATOM    452 1HG2 THR A  28     -19.955  28.156  71.889  1.00  0.00           H  
ATOM    453 2HG2 THR A  28     -20.516  29.344  73.090  1.00  0.00           H  
ATOM    454 3HG2 THR A  28     -20.640  29.708  71.353  1.00  0.00           H  
ATOM    455  N   GLY A  29     -16.966  32.686  71.477  1.00  0.00           N  
ATOM    456  CA  GLY A  29     -15.647  33.291  71.385  1.00  0.00           C  
ATOM    457  C   GLY A  29     -14.551  32.313  71.008  1.00  0.00           C  
ATOM    458  O   GLY A  29     -13.367  32.663  71.028  1.00  0.00           O  
ATOM    459  H   GLY A  29     -17.634  32.850  70.737  1.00  0.00           H  
ATOM    460 1HA  GLY A  29     -15.666  34.075  70.630  1.00  0.00           H  
ATOM    461 2HA  GLY A  29     -15.385  33.722  72.351  1.00  0.00           H  
ATOM    462  N   GLU A  30     -14.946  31.099  70.644  1.00  0.00           N  
ATOM    463  CA  GLU A  30     -14.014  30.044  70.273  1.00  0.00           C  
ATOM    464  C   GLU A  30     -13.376  30.309  68.917  1.00  0.00           C  
ATOM    465  O   GLU A  30     -14.063  30.620  67.945  1.00  0.00           O  
ATOM    466  CB  GLU A  30     -14.724  28.688  70.259  1.00  0.00           C  
ATOM    467  CG  GLU A  30     -13.811  27.504  69.977  1.00  0.00           C  
ATOM    468  CD  GLU A  30     -14.575  26.208  69.994  1.00  0.00           C  
ATOM    469  OE1 GLU A  30     -15.762  26.244  70.209  1.00  0.00           O  
ATOM    470  OE2 GLU A  30     -13.995  25.195  69.682  1.00  0.00           O1-
ATOM    471  H   GLU A  30     -15.937  30.908  70.628  1.00  0.00           H  
ATOM    472  HA  GLU A  30     -13.196  30.003  70.991  1.00  0.00           H  
ATOM    473 1HB  GLU A  30     -15.189  28.562  71.238  1.00  0.00           H  
ATOM    474 2HB  GLU A  30     -15.497  28.741  69.493  1.00  0.00           H  
ATOM    475 1HG  GLU A  30     -13.267  27.590  69.037  1.00  0.00           H  
ATOM    476 2HG  GLU A  30     -13.107  27.519  70.807  1.00  0.00           H  
ATOM    477  N   LYS A  31     -12.052  30.196  68.875  1.00  0.00           N  
ATOM    478  CA  LYS A  31     -11.266  30.406  67.662  1.00  0.00           C  
ATOM    479  C   LYS A  31     -10.266  29.252  67.570  1.00  0.00           C  
ATOM    480  O   LYS A  31      -9.133  29.354  68.029  1.00  0.00           O  
ATOM    481  CB  LYS A  31     -10.548  31.754  67.736  1.00  0.00           C  
ATOM    482  CG  LYS A  31     -11.486  32.945  67.711  1.00  0.00           C  
ATOM    483  CD  LYS A  31     -10.714  34.242  67.576  1.00  0.00           C  
ATOM    484  CE  LYS A  31     -11.666  35.422  67.507  1.00  0.00           C  
ATOM    485  NZ  LYS A  31     -10.958  36.735  67.596  1.00  0.00           N1+
ATOM    486  H   LYS A  31     -11.579  29.952  69.733  1.00  0.00           H  
ATOM    487  HA  LYS A  31     -11.920  30.383  66.789  1.00  0.00           H  
ATOM    488 1HB  LYS A  31      -9.973  31.759  68.663  1.00  0.00           H  
ATOM    489 2HB  LYS A  31      -9.869  31.802  66.886  1.00  0.00           H  
ATOM    490 1HG  LYS A  31     -12.165  32.833  66.865  1.00  0.00           H  
ATOM    491 2HG  LYS A  31     -12.058  32.956  68.637  1.00  0.00           H  
ATOM    492 1HD  LYS A  31     -10.056  34.347  68.436  1.00  0.00           H  
ATOM    493 2HD  LYS A  31     -10.117  34.198  66.665  1.00  0.00           H  
ATOM    494 1HE  LYS A  31     -12.207  35.371  66.563  1.00  0.00           H  
ATOM    495 2HE  LYS A  31     -12.372  35.339  68.333  1.00  0.00           H  
ATOM    496 1HZ  LYS A  31     -11.632  37.484  67.547  1.00  0.00           H  
ATOM    497 2HZ  LYS A  31     -10.457  36.787  68.472  1.00  0.00           H  
ATOM    498 3HZ  LYS A  31     -10.306  36.816  66.831  1.00  0.00           H  
ATOM    499  N   PRO A  32     -10.685  28.141  66.948  1.00  0.00           N  
ATOM    500  CA  PRO A  32      -9.925  26.902  66.748  1.00  0.00           C  
ATOM    501  C   PRO A  32      -8.619  26.951  65.954  1.00  0.00           C  
ATOM    502  O   PRO A  32      -7.752  26.103  66.143  1.00  0.00           O  
ATOM    503  CB  PRO A  32     -10.941  25.992  66.040  1.00  0.00           C  
ATOM    504  CG  PRO A  32     -12.283  26.508  66.480  1.00  0.00           C  
ATOM    505  CD  PRO A  32     -12.070  27.982  66.444  1.00  0.00           C  
ATOM    506  HA  PRO A  32      -9.559  26.470  67.691  1.00  0.00           H  
ATOM    507 1HB  PRO A  32     -10.833  26.043  64.945  1.00  0.00           H  
ATOM    508 2HB  PRO A  32     -10.805  24.939  66.326  1.00  0.00           H  
ATOM    509 1HG  PRO A  32     -13.080  26.176  65.798  1.00  0.00           H  
ATOM    510 2HG  PRO A  32     -12.541  26.140  67.483  1.00  0.00           H  
ATOM    511 1HD  PRO A  32     -12.177  28.392  65.429  1.00  0.00           H  
ATOM    512 2HD  PRO A  32     -12.787  28.519  67.084  1.00  0.00           H  
ATOM    513  N   TYR A  33      -8.471  27.927  65.069  1.00  0.00           N  
ATOM    514  CA  TYR A  33      -7.280  27.996  64.229  1.00  0.00           C  
ATOM    515  C   TYR A  33      -6.288  29.076  64.628  1.00  0.00           C  
ATOM    516  O   TYR A  33      -6.655  30.220  64.832  1.00  0.00           O  
ATOM    517  CB  TYR A  33      -7.689  28.207  62.770  1.00  0.00           C  
ATOM    518  CG  TYR A  33      -8.764  27.256  62.291  1.00  0.00           C  
ATOM    519  CD1 TYR A  33     -10.109  27.575  62.420  1.00  0.00           C  
ATOM    520  CD2 TYR A  33      -8.432  26.042  61.709  1.00  0.00           C  
ATOM    521  CE1 TYR A  33     -11.094  26.711  61.983  1.00  0.00           C  
ATOM    522  CE2 TYR A  33      -9.408  25.169  61.270  1.00  0.00           C  
ATOM    523  CZ  TYR A  33     -10.739  25.507  61.410  1.00  0.00           C  
ATOM    524  OH  TYR A  33     -11.716  24.642  60.975  1.00  0.00           O  
ATOM    525  H   TYR A  33      -9.186  28.633  64.968  1.00  0.00           H  
ATOM    526  HA  TYR A  33      -6.715  27.065  64.308  1.00  0.00           H  
ATOM    527 1HB  TYR A  33      -8.049  29.235  62.680  1.00  0.00           H  
ATOM    528 2HB  TYR A  33      -6.795  28.079  62.161  1.00  0.00           H  
ATOM    529  HD1 TYR A  33     -10.382  28.528  62.875  1.00  0.00           H  
ATOM    530  HD2 TYR A  33      -7.379  25.781  61.603  1.00  0.00           H  
ATOM    531  HE1 TYR A  33     -12.145  26.974  62.093  1.00  0.00           H  
ATOM    532  HE2 TYR A  33      -9.126  24.218  60.817  1.00  0.00           H  
ATOM    533  HH  TYR A  33     -11.360  23.837  60.589  1.00  0.00           H  
ATOM    534  N   LYS A  34      -5.024  28.695  64.750  1.00  0.00           N  
ATOM    535  CA  LYS A  34      -3.982  29.624  65.162  1.00  0.00           C  
ATOM    536  C   LYS A  34      -2.914  29.820  64.090  1.00  0.00           C  
ATOM    537  O   LYS A  34      -2.488  28.861  63.442  1.00  0.00           O  
ATOM    538  CB  LYS A  34      -3.334  29.143  66.460  1.00  0.00           C  
ATOM    539  CG  LYS A  34      -4.252  29.180  67.675  1.00  0.00           C  
ATOM    540  CD  LYS A  34      -3.521  28.744  68.934  1.00  0.00           C  
ATOM    541  CE  LYS A  34      -4.439  28.777  70.149  1.00  0.00           C  
ATOM    542  NZ  LYS A  34      -3.736  28.353  71.391  1.00  0.00           N1+
ATOM    543  H   LYS A  34      -4.776  27.737  64.552  1.00  0.00           H  
ATOM    544  HA  LYS A  34      -4.416  30.612  65.330  1.00  0.00           H  
ATOM    545 1HB  LYS A  34      -3.000  28.118  66.289  1.00  0.00           H  
ATOM    546 2HB  LYS A  34      -2.469  29.780  66.642  1.00  0.00           H  
ATOM    547 1HG  LYS A  34      -4.620  30.198  67.800  1.00  0.00           H  
ATOM    548 2HG  LYS A  34      -5.092  28.510  67.493  1.00  0.00           H  
ATOM    549 1HD  LYS A  34      -3.147  27.731  68.788  1.00  0.00           H  
ATOM    550 2HD  LYS A  34      -2.681  29.419  69.099  1.00  0.00           H  
ATOM    551 1HE  LYS A  34      -4.808  29.794  70.270  1.00  0.00           H  
ATOM    552 2HE  LYS A  34      -5.277  28.106  69.959  1.00  0.00           H  
ATOM    553 1HZ  LYS A  34      -4.379  28.387  72.168  1.00  0.00           H  
ATOM    554 2HZ  LYS A  34      -3.393  27.409  71.277  1.00  0.00           H  
ATOM    555 3HZ  LYS A  34      -2.960  28.973  71.565  1.00  0.00           H  
ATOM    556  N   CYS A  35      -2.492  31.068  63.901  1.00  0.00           N  
ATOM    557  CA  CYS A  35      -1.463  31.396  62.919  1.00  0.00           C  
ATOM    558  C   CYS A  35      -0.108  30.966  63.466  1.00  0.00           C  
ATOM    559  O   CYS A  35       0.323  31.426  64.534  1.00  0.00           O  
ATOM    560  CB  CYS A  35      -1.440  32.894  62.618  1.00  0.00           C  
ATOM    561  SG  CYS A  35      -0.227  33.349  61.352  1.00  0.00           S  
ATOM    562  H   CYS A  35      -2.896  31.811  64.454  1.00  0.00           H  
ATOM    563  HA  CYS A  35      -1.652  30.966  61.935  1.00  0.00           H  
ATOM    564 1HB  CYS A  35      -2.413  33.221  62.253  1.00  0.00           H  
ATOM    565 2HB  CYS A  35      -1.181  33.456  63.517  1.00  0.00           H  
ATOM    566  HG  CYS A  35      -0.557  34.635  61.299  1.00  0.00           H  
ATOM    567  N   PRO A  36       0.565  30.104  62.713  1.00  0.00           N  
ATOM    568  CA  PRO A  36       1.876  29.578  63.079  1.00  0.00           C  
ATOM    569  C   PRO A  36       2.895  30.701  63.223  1.00  0.00           C  
ATOM    570  O   PRO A  36       3.848  30.594  63.998  1.00  0.00           O  
ATOM    571  CB  PRO A  36       2.228  28.618  61.936  1.00  0.00           C  
ATOM    572  CG  PRO A  36       0.910  28.235  61.354  1.00  0.00           C  
ATOM    573  CD  PRO A  36       0.050  29.465  61.472  1.00  0.00           C  
ATOM    574  HA  PRO A  36       1.871  29.068  64.054  1.00  0.00           H  
ATOM    575 1HB  PRO A  36       2.869  29.105  61.186  1.00  0.00           H  
ATOM    576 2HB  PRO A  36       2.773  27.736  62.305  1.00  0.00           H  
ATOM    577 1HG  PRO A  36       1.016  27.925  60.303  1.00  0.00           H  
ATOM    578 2HG  PRO A  36       0.468  27.388  61.895  1.00  0.00           H  
ATOM    579 1HD  PRO A  36       0.156  30.131  60.601  1.00  0.00           H  
ATOM    580 2HD  PRO A  36      -1.019  29.218  61.558  1.00  0.00           H  
ATOM    581  N   GLU A  37       2.665  31.799  62.501  1.00  0.00           N  
ATOM    582  CA  GLU A  37       3.585  32.928  62.536  1.00  0.00           C  
ATOM    583  C   GLU A  37       3.387  33.944  63.656  1.00  0.00           C  
ATOM    584  O   GLU A  37       4.289  34.136  64.462  1.00  0.00           O  
ATOM    585  CB  GLU A  37       3.519  33.659  61.194  1.00  0.00           C  
ATOM    586  CG  GLU A  37       3.775  32.775  59.982  1.00  0.00           C  
ATOM    587  CD  GLU A  37       5.220  32.368  59.901  1.00  0.00           C  
ATOM    588  OE1 GLU A  37       6.018  32.926  60.613  1.00  0.00           O  
ATOM    589  OE2 GLU A  37       5.511  31.420  59.206  1.00  0.00           O1-
ATOM    590  H   GLU A  37       1.841  31.853  61.920  1.00  0.00           H  
ATOM    591  HA  GLU A  37       4.601  32.572  62.707  1.00  0.00           H  
ATOM    592 1HB  GLU A  37       2.523  34.097  61.117  1.00  0.00           H  
ATOM    593 2HB  GLU A  37       4.263  34.456  61.227  1.00  0.00           H  
ATOM    594 1HG  GLU A  37       3.146  31.886  59.953  1.00  0.00           H  
ATOM    595 2HG  GLU A  37       3.531  33.419  59.138  1.00  0.00           H  
ATOM    596  N   CYS A  38       2.229  34.591  63.717  1.00  0.00           N  
ATOM    597  CA  CYS A  38       1.995  35.600  64.749  1.00  0.00           C  
ATOM    598  C   CYS A  38       1.229  35.119  65.982  1.00  0.00           C  
ATOM    599  O   CYS A  38       1.042  35.888  66.929  1.00  0.00           O  
ATOM    600  CB  CYS A  38       1.269  36.805  64.157  1.00  0.00           C  
ATOM    601  SG  CYS A  38      -0.421  36.421  63.647  1.00  0.00           S  
ATOM    602  H   CYS A  38       1.497  34.390  63.050  1.00  0.00           H  
ATOM    603  HA  CYS A  38       2.908  36.074  65.106  1.00  0.00           H  
ATOM    604 1HB  CYS A  38       1.205  37.606  64.893  1.00  0.00           H  
ATOM    605 2HB  CYS A  38       1.794  37.164  63.272  1.00  0.00           H  
ATOM    606  HG  CYS A  38      -0.714  37.641  63.211  1.00  0.00           H  
ATOM    607  N   GLY A  39       0.784  33.865  65.968  1.00  0.00           N  
ATOM    608  CA  GLY A  39       0.041  33.270  67.085  1.00  0.00           C  
ATOM    609  C   GLY A  39      -1.402  33.757  67.273  1.00  0.00           C  
ATOM    610  O   GLY A  39      -2.078  33.338  68.210  1.00  0.00           O  
ATOM    611  H   GLY A  39       0.974  33.303  65.149  1.00  0.00           H  
ATOM    612 1HA  GLY A  39      -0.015  32.191  66.943  1.00  0.00           H  
ATOM    613 2HA  GLY A  39       0.563  33.487  68.017  1.00  0.00           H  
ATOM    614  N   LYS A  40      -1.888  34.620  66.386  1.00  0.00           N  
ATOM    615  CA  LYS A  40      -3.260  35.101  66.496  1.00  0.00           C  
ATOM    616  C   LYS A  40      -4.220  33.970  66.153  1.00  0.00           C  
ATOM    617  O   LYS A  40      -3.941  33.162  65.268  1.00  0.00           O  
ATOM    618  CB  LYS A  40      -3.498  36.301  65.581  1.00  0.00           C  
ATOM    619  CG  LYS A  40      -4.920  36.850  65.616  1.00  0.00           C  
ATOM    620  CD  LYS A  40      -5.057  38.091  64.747  1.00  0.00           C  
ATOM    621  CE  LYS A  40      -6.486  38.611  64.747  1.00  0.00           C  
ATOM    622  NZ  LYS A  40      -6.631  39.838  63.918  1.00  0.00           N1+
ATOM    623  H   LYS A  40      -1.314  34.950  65.624  1.00  0.00           H  
ATOM    624  HA  LYS A  40      -3.460  35.408  67.524  1.00  0.00           H  
ATOM    625 1HB  LYS A  40      -2.802  37.083  65.890  1.00  0.00           H  
ATOM    626 2HB  LYS A  40      -3.258  35.986  64.567  1.00  0.00           H  
ATOM    627 1HG  LYS A  40      -5.597  36.075  65.253  1.00  0.00           H  
ATOM    628 2HG  LYS A  40      -5.169  37.097  66.647  1.00  0.00           H  
ATOM    629 1HD  LYS A  40      -4.389  38.863  65.136  1.00  0.00           H  
ATOM    630 2HD  LYS A  40      -4.763  37.838  63.728  1.00  0.00           H  
ATOM    631 1HE  LYS A  40      -7.135  37.830  64.354  1.00  0.00           H  
ATOM    632 2HE  LYS A  40      -6.769  38.835  65.775  1.00  0.00           H  
ATOM    633 1HZ  LYS A  40      -7.591  40.151  63.943  1.00  0.00           H  
ATOM    634 2HZ  LYS A  40      -6.030  40.564  64.280  1.00  0.00           H  
ATOM    635 3HZ  LYS A  40      -6.370  39.632  62.964  1.00  0.00           H  
ATOM    636  N   SER A  41      -5.351  33.924  66.854  1.00  0.00           N  
ATOM    637  CA  SER A  41      -6.355  32.889  66.643  1.00  0.00           C  
ATOM    638  C   SER A  41      -7.493  33.377  65.753  1.00  0.00           C  
ATOM    639  O   SER A  41      -7.818  34.561  65.743  1.00  0.00           O  
ATOM    640  CB  SER A  41      -6.898  32.412  67.975  1.00  0.00           C  
ATOM    641  OG  SER A  41      -7.519  33.446  68.689  1.00  0.00           O  
ATOM    642  H   SER A  41      -5.515  34.633  67.555  1.00  0.00           H  
ATOM    643  HA  SER A  41      -5.945  31.965  66.230  1.00  0.00           H  
ATOM    644 1HB  SER A  41      -7.625  31.621  67.794  1.00  0.00           H  
ATOM    645 2HB  SER A  41      -6.073  32.019  68.567  1.00  0.00           H  
ATOM    646  HG  SER A  41      -7.848  33.103  69.524  1.00  0.00           H  
ATOM    647  N   PHE A  42      -8.106  32.446  65.028  1.00  0.00           N  
ATOM    648  CA  PHE A  42      -9.183  32.766  64.108  1.00  0.00           C  
ATOM    649  C   PHE A  42     -10.340  31.786  64.254  1.00  0.00           C  
ATOM    650  O   PHE A  42     -10.145  30.609  64.593  1.00  0.00           O  
ATOM    651  CB  PHE A  42      -8.669  32.732  62.663  1.00  0.00           C  
ATOM    652  CG  PHE A  42      -7.633  33.772  62.366  1.00  0.00           C  
ATOM    653  CD1 PHE A  42      -6.280  33.487  62.523  1.00  0.00           C  
ATOM    654  CD2 PHE A  42      -8.007  35.049  61.966  1.00  0.00           C  
ATOM    655  CE1 PHE A  42      -5.304  34.466  62.292  1.00  0.00           C  
ATOM    656  CE2 PHE A  42      -7.043  36.042  61.728  1.00  0.00           C  
ATOM    657  CZ  PHE A  42      -5.691  35.746  61.896  1.00  0.00           C  
ATOM    658  H   PHE A  42      -7.810  31.485  65.122  1.00  0.00           H  
ATOM    659  HA  PHE A  42      -9.583  33.755  64.335  1.00  0.00           H  
ATOM    660 1HB  PHE A  42      -8.212  31.766  62.449  1.00  0.00           H  
ATOM    661 2HB  PHE A  42      -9.491  32.906  61.968  1.00  0.00           H  
ATOM    662  HD1 PHE A  42      -5.977  32.486  62.832  1.00  0.00           H  
ATOM    663  HD2 PHE A  42      -9.067  35.278  61.835  1.00  0.00           H  
ATOM    664  HE1 PHE A  42      -4.251  34.225  62.422  1.00  0.00           H  
ATOM    665  HE2 PHE A  42      -7.348  37.041  61.418  1.00  0.00           H  
ATOM    666  HZ  PHE A  42      -4.936  36.512  61.719  1.00  0.00           H  
ATOM    667  N   SER A  43     -11.537  32.277  63.945  1.00  0.00           N  
ATOM    668  CA  SER A  43     -12.752  31.476  64.033  1.00  0.00           C  
ATOM    669  C   SER A  43     -12.870  30.475  62.898  1.00  0.00           C  
ATOM    670  O   SER A  43     -13.525  29.441  63.048  1.00  0.00           O  
ATOM    671  CB  SER A  43     -13.993  32.387  64.037  1.00  0.00           C  
ATOM    672  OG  SER A  43     -14.164  33.104  62.816  1.00  0.00           O  
ATOM    673  H   SER A  43     -11.601  33.238  63.642  1.00  0.00           H  
ATOM    674  HA  SER A  43     -12.857  30.950  64.983  1.00  0.00           H  
ATOM    675 1HB  SER A  43     -14.877  31.771  64.203  1.00  0.00           H  
ATOM    676 2HB  SER A  43     -13.896  33.106  64.849  1.00  0.00           H  
ATOM    677  HG  SER A  43     -13.315  33.192  62.376  1.00  0.00           H  
ATOM    678  N   GLN A  44     -12.218  30.769  61.774  1.00  0.00           N  
ATOM    679  CA  GLN A  44     -12.311  29.908  60.604  1.00  0.00           C  
ATOM    680  C   GLN A  44     -10.990  29.591  59.906  1.00  0.00           C  
ATOM    681  O   GLN A  44     -10.059  30.391  59.934  1.00  0.00           O  
ATOM    682  CB  GLN A  44     -13.262  30.546  59.588  1.00  0.00           C  
ATOM    683  CG  GLN A  44     -14.705  30.642  60.057  1.00  0.00           C  
ATOM    684  CD  GLN A  44     -15.620  31.229  59.000  1.00  0.00           C  
ATOM    685  NE2 GLN A  44     -16.131  32.426  59.262  1.00  0.00           N  
ATOM    686  OE1 GLN A  44     -15.861  30.615  57.959  1.00  0.00           O  
ATOM    687  H   GLN A  44     -11.647  31.601  61.727  1.00  0.00           H  
ATOM    688  HA  GLN A  44     -12.688  28.929  60.901  1.00  0.00           H  
ATOM    689 1HB  GLN A  44     -12.875  31.543  59.378  1.00  0.00           H  
ATOM    690 2HB  GLN A  44     -13.211  29.939  58.683  1.00  0.00           H  
ATOM    691 1HG  GLN A  44     -15.228  29.811  60.529  1.00  0.00           H  
ATOM    692 2HG  GLN A  44     -14.500  31.411  60.804  1.00  0.00           H  
ATOM    693 1HE2 GLN A  44     -16.742  32.866  58.602  1.00  0.00           H  
ATOM    694 2HE2 GLN A  44     -15.906  32.892  60.119  1.00  0.00           H  
ATOM    695  N   SER A  45     -10.950  28.420  59.265  1.00  0.00           N  
ATOM    696  CA  SER A  45      -9.778  27.930  58.538  1.00  0.00           C  
ATOM    697  C   SER A  45      -9.475  28.715  57.274  1.00  0.00           C  
ATOM    698  O   SER A  45      -8.311  28.961  56.953  1.00  0.00           O  
ATOM    699  CB  SER A  45      -9.964  26.460  58.154  1.00  0.00           C  
ATOM    700  OG  SER A  45     -10.968  26.329  57.158  1.00  0.00           O  
ATOM    701  H   SER A  45     -11.786  27.853  59.290  1.00  0.00           H  
ATOM    702  HA  SER A  45      -8.872  27.900  59.146  1.00  0.00           H  
ATOM    703 1HB  SER A  45      -9.018  26.076  57.774  1.00  0.00           H  
ATOM    704 2HB  SER A  45     -10.253  25.900  59.042  1.00  0.00           H  
ATOM    705  HG  SER A  45     -11.821  26.568  57.529  1.00  0.00           H  
ATOM    706  N   GLY A  46     -10.511  29.037  56.509  1.00  0.00           N  
ATOM    707  CA  GLY A  46     -10.309  29.801  55.279  1.00  0.00           C  
ATOM    708  C   GLY A  46      -9.775  31.207  55.572  1.00  0.00           C  
ATOM    709  O   GLY A  46      -8.933  31.724  54.836  1.00  0.00           O  
ATOM    710  H   GLY A  46     -11.448  28.760  56.767  1.00  0.00           H  
ATOM    711 1HA  GLY A  46      -9.591  29.276  54.649  1.00  0.00           H  
ATOM    712 2HA  GLY A  46     -11.259  29.886  54.754  1.00  0.00           H  
ATOM    713  N   ASP A  47     -10.224  31.798  56.678  1.00  0.00           N  
ATOM    714  CA  ASP A  47      -9.763  33.129  57.054  1.00  0.00           C  
ATOM    715  C   ASP A  47      -8.318  33.068  57.558  1.00  0.00           C  
ATOM    716  O   ASP A  47      -7.564  34.036  57.438  1.00  0.00           O  
ATOM    717  CB  ASP A  47     -10.679  33.735  58.120  1.00  0.00           C  
ATOM    718  CG  ASP A  47     -12.042  34.170  57.604  1.00  0.00           C  
ATOM    719  OD1 ASP A  47     -12.211  34.243  56.410  1.00  0.00           O  
ATOM    720  OD2 ASP A  47     -12.950  34.272  58.395  1.00  0.00           O1-
ATOM    721  H   ASP A  47     -10.892  31.325  57.267  1.00  0.00           H  
ATOM    722  HA  ASP A  47      -9.769  33.782  56.179  1.00  0.00           H  
ATOM    723 1HB  ASP A  47     -10.808  33.097  58.995  1.00  0.00           H  
ATOM    724 2HB  ASP A  47     -10.096  34.616  58.393  1.00  0.00           H  
ATOM    725  N   LEU A  48      -7.929  31.922  58.113  1.00  0.00           N  
ATOM    726  CA  LEU A  48      -6.554  31.754  58.570  1.00  0.00           C  
ATOM    727  C   LEU A  48      -5.661  31.670  57.330  1.00  0.00           C  
ATOM    728  O   LEU A  48      -4.585  32.265  57.283  1.00  0.00           O  
ATOM    729  CB  LEU A  48      -6.404  30.471  59.395  1.00  0.00           C  
ATOM    730  CG  LEU A  48      -4.956  30.047  59.666  1.00  0.00           C  
ATOM    731  CD1 LEU A  48      -4.172  31.180  60.329  1.00  0.00           C  
ATOM    732  CD2 LEU A  48      -4.941  28.800  60.536  1.00  0.00           C  
ATOM    733  H   LEU A  48      -8.580  31.157  58.220  1.00  0.00           H  
ATOM    734  HA  LEU A  48      -6.256  32.621  59.157  1.00  0.00           H  
ATOM    735 1HB  LEU A  48      -6.881  30.798  60.319  1.00  0.00           H  
ATOM    736 2HB  LEU A  48      -6.974  29.646  58.964  1.00  0.00           H  
ATOM    737  HG  LEU A  48      -4.509  29.788  58.705  1.00  0.00           H  
ATOM    738 1HD1 LEU A  48      -3.149  30.855  60.510  1.00  0.00           H  
ATOM    739 2HD1 LEU A  48      -4.166  32.049  59.671  1.00  0.00           H  
ATOM    740 3HD1 LEU A  48      -4.644  31.443  61.274  1.00  0.00           H  
ATOM    741 1HD2 LEU A  48      -3.909  28.503  60.725  1.00  0.00           H  
ATOM    742 2HD2 LEU A  48      -5.439  29.012  61.483  1.00  0.00           H  
ATOM    743 3HD2 LEU A  48      -5.463  27.993  60.024  1.00  0.00           H  
ATOM    744  N   ARG A  49      -6.135  30.954  56.314  1.00  0.00           N  
ATOM    745  CA  ARG A  49      -5.390  30.786  55.071  1.00  0.00           C  
ATOM    746  C   ARG A  49      -5.079  32.117  54.397  1.00  0.00           C  
ATOM    747  O   ARG A  49      -3.947  32.365  54.000  1.00  0.00           O  
ATOM    748  CB  ARG A  49      -6.098  29.840  54.111  1.00  0.00           C  
ATOM    749  CG  ARG A  49      -6.045  28.373  54.505  1.00  0.00           C  
ATOM    750  CD  ARG A  49      -6.791  27.467  53.594  1.00  0.00           C  
ATOM    751  NE  ARG A  49      -6.724  26.059  53.956  1.00  0.00           N  
ATOM    752  CZ  ARG A  49      -7.341  25.067  53.286  1.00  0.00           C  
ATOM    753  NH1 ARG A  49      -8.101  25.323  52.245  1.00  0.00           N1+
ATOM    754  NH2 ARG A  49      -7.182  23.829  53.718  1.00  0.00           N  
ATOM    755  H   ARG A  49      -7.038  30.514  56.410  1.00  0.00           H  
ATOM    756  HA  ARG A  49      -4.425  30.324  55.276  1.00  0.00           H  
ATOM    757 1HB  ARG A  49      -7.138  30.162  54.057  1.00  0.00           H  
ATOM    758 2HB  ARG A  49      -5.628  29.966  53.135  1.00  0.00           H  
ATOM    759 1HG  ARG A  49      -5.002  28.054  54.516  1.00  0.00           H  
ATOM    760 2HG  ARG A  49      -6.468  28.268  55.505  1.00  0.00           H  
ATOM    761 1HD  ARG A  49      -7.842  27.754  53.593  1.00  0.00           H  
ATOM    762 2HD  ARG A  49      -6.386  27.565  52.588  1.00  0.00           H  
ATOM    763  HE  ARG A  49      -6.235  25.615  54.721  1.00  0.00           H  
ATOM    764 1HH1 ARG A  49      -8.227  26.278  51.937  1.00  0.00           H  
ATOM    765 2HH1 ARG A  49      -8.555  24.566  51.756  1.00  0.00           H  
ATOM    766 1HH2 ARG A  49      -6.608  23.651  54.531  1.00  0.00           H  
ATOM    767 2HH2 ARG A  49      -7.634  23.067  53.236  1.00  0.00           H  
ATOM    768  N   ARG A  50      -6.079  32.987  54.301  1.00  0.00           N  
ATOM    769  CA  ARG A  50      -5.847  34.275  53.675  1.00  0.00           C  
ATOM    770  C   ARG A  50      -5.041  35.192  54.585  1.00  0.00           C  
ATOM    771  O   ARG A  50      -4.209  35.967  54.124  1.00  0.00           O  
ATOM    772  CB  ARG A  50      -7.143  34.930  53.220  1.00  0.00           C  
ATOM    773  CG  ARG A  50      -7.829  34.248  52.047  1.00  0.00           C  
ATOM    774  CD  ARG A  50      -9.120  34.863  51.651  1.00  0.00           C  
ATOM    775  NE  ARG A  50      -9.792  34.199  50.544  1.00  0.00           N  
ATOM    776  CZ  ARG A  50     -11.040  34.483  50.125  1.00  0.00           C  
ATOM    777  NH1 ARG A  50     -11.770  35.388  50.736  1.00  0.00           N1+
ATOM    778  NH2 ARG A  50     -11.521  33.807  49.095  1.00  0.00           N  
ATOM    779  H   ARG A  50      -7.000  32.771  54.657  1.00  0.00           H  
ATOM    780  HA  ARG A  50      -5.257  34.142  52.767  1.00  0.00           H  
ATOM    781 1HB  ARG A  50      -7.816  34.934  54.076  1.00  0.00           H  
ATOM    782 2HB  ARG A  50      -6.901  35.957  52.946  1.00  0.00           H  
ATOM    783 1HG  ARG A  50      -7.160  34.286  51.186  1.00  0.00           H  
ATOM    784 2HG  ARG A  50      -8.019  33.208  52.314  1.00  0.00           H  
ATOM    785 1HD  ARG A  50      -9.798  34.843  52.502  1.00  0.00           H  
ATOM    786 2HD  ARG A  50      -8.944  35.896  51.352  1.00  0.00           H  
ATOM    787  HE  ARG A  50      -9.459  33.459  49.941  1.00  0.00           H  
ATOM    788 1HH1 ARG A  50     -11.395  35.882  51.533  1.00  0.00           H  
ATOM    789 2HH1 ARG A  50     -12.704  35.584  50.406  1.00  0.00           H  
ATOM    790 1HH2 ARG A  50     -10.951  33.101  48.648  1.00  0.00           H  
ATOM    791 2HH2 ARG A  50     -12.453  33.999  48.761  1.00  0.00           H  
ATOM    792  N   HIS A  51      -5.219  35.038  55.891  1.00  0.00           N  
ATOM    793  CA  HIS A  51      -4.470  35.852  56.827  1.00  0.00           C  
ATOM    794  C   HIS A  51      -2.973  35.580  56.698  1.00  0.00           C  
ATOM    795  O   HIS A  51      -2.155  36.507  56.777  1.00  0.00           O  
ATOM    796  CB  HIS A  51      -4.876  35.567  58.271  1.00  0.00           C  
ATOM    797  CG  HIS A  51      -3.967  36.220  59.264  1.00  0.00           C  
ATOM    798  CD2 HIS A  51      -2.942  35.723  59.995  1.00  0.00           C  
ATOM    799  ND1 HIS A  51      -3.988  37.579  59.509  1.00  0.00           N  
ATOM    800  CE1 HIS A  51      -3.013  37.889  60.340  1.00  0.00           C  
ATOM    801  NE2 HIS A  51      -2.362  36.781  60.652  1.00  0.00           N  
ATOM    802  H   HIS A  51      -5.874  34.357  56.246  1.00  0.00           H  
ATOM    803  HA  HIS A  51      -4.620  36.904  56.598  1.00  0.00           H  
ATOM    804 1HB  HIS A  51      -5.882  35.943  58.458  1.00  0.00           H  
ATOM    805 2HB  HIS A  51      -4.848  34.494  58.465  1.00  0.00           H  
ATOM    806  HD2 HIS A  51      -2.543  34.715  60.124  1.00  0.00           H  
ATOM    807  HE1 HIS A  51      -2.859  38.922  60.655  1.00  0.00           H  
ATOM    808  HE2 HIS A  51      -1.569  36.713  61.272  1.00  0.00           H  
ATOM    809  N   GLN A  52      -2.614  34.308  56.545  1.00  0.00           N  
ATOM    810  CA  GLN A  52      -1.205  33.933  56.444  1.00  0.00           C  
ATOM    811  C   GLN A  52      -0.475  34.621  55.303  1.00  0.00           C  
ATOM    812  O   GLN A  52       0.716  34.917  55.429  1.00  0.00           O  
ATOM    813  CB  GLN A  52      -1.076  32.417  56.277  1.00  0.00           C  
ATOM    814  CG  GLN A  52      -1.317  31.627  57.550  1.00  0.00           C  
ATOM    815  CD  GLN A  52      -1.279  30.128  57.319  1.00  0.00           C  
ATOM    816  NE2 GLN A  52      -1.531  29.362  58.373  1.00  0.00           N  
ATOM    817  OE1 GLN A  52      -1.029  29.664  56.203  1.00  0.00           O  
ATOM    818  H   GLN A  52      -3.319  33.587  56.496  1.00  0.00           H  
ATOM    819  HA  GLN A  52      -0.679  34.245  57.348  1.00  0.00           H  
ATOM    820 1HB  GLN A  52      -1.801  32.122  55.517  1.00  0.00           H  
ATOM    821 2HB  GLN A  52      -0.068  32.225  55.909  1.00  0.00           H  
ATOM    822 1HG  GLN A  52      -0.790  31.835  58.483  1.00  0.00           H  
ATOM    823 2HG  GLN A  52      -2.359  31.934  57.649  1.00  0.00           H  
ATOM    824 1HE2 GLN A  52      -1.520  28.365  58.281  1.00  0.00           H  
ATOM    825 2HE2 GLN A  52      -1.731  29.777  59.261  1.00  0.00           H  
ATOM    826  N   ARG A  53      -1.205  34.934  54.228  1.00  0.00           N  
ATOM    827  CA  ARG A  53      -0.618  35.627  53.076  1.00  0.00           C  
ATOM    828  C   ARG A  53      -0.073  37.020  53.407  1.00  0.00           C  
ATOM    829  O   ARG A  53       0.807  37.536  52.715  1.00  0.00           O  
ATOM    830  CB  ARG A  53      -1.624  35.728  51.944  1.00  0.00           C  
ATOM    831  CG  ARG A  53      -1.960  34.382  51.364  1.00  0.00           C  
ATOM    832  CD  ARG A  53      -3.041  34.480  50.304  1.00  0.00           C  
ATOM    833  NE  ARG A  53      -3.429  33.131  49.931  1.00  0.00           N  
ATOM    834  CZ  ARG A  53      -4.542  32.807  49.285  1.00  0.00           C  
ATOM    835  NH1 ARG A  53      -5.400  33.740  48.899  1.00  0.00           N1+
ATOM    836  NH2 ARG A  53      -4.828  31.525  49.117  1.00  0.00           N  
ATOM    837  H   ARG A  53      -2.184  34.686  54.206  1.00  0.00           H  
ATOM    838  HA  ARG A  53       0.244  35.068  52.711  1.00  0.00           H  
ATOM    839 1HB  ARG A  53      -2.514  36.204  52.349  1.00  0.00           H  
ATOM    840 2HB  ARG A  53      -1.181  36.372  51.184  1.00  0.00           H  
ATOM    841 1HG  ARG A  53      -1.059  33.959  50.918  1.00  0.00           H  
ATOM    842 2HG  ARG A  53      -2.306  33.732  52.169  1.00  0.00           H  
ATOM    843 1HD  ARG A  53      -3.890  35.025  50.715  1.00  0.00           H  
ATOM    844 2HD  ARG A  53      -2.645  35.019  49.444  1.00  0.00           H  
ATOM    845  HE  ARG A  53      -2.948  32.256  50.088  1.00  0.00           H  
ATOM    846 1HH1 ARG A  53      -5.209  34.713  49.098  1.00  0.00           H  
ATOM    847 2HH1 ARG A  53      -6.242  33.475  48.409  1.00  0.00           H  
ATOM    848 1HH2 ARG A  53      -4.202  30.817  49.478  1.00  0.00           H  
ATOM    849 2HH2 ARG A  53      -5.671  31.260  48.627  1.00  0.00           H  
ATOM    850  N   THR A  54      -0.583  37.611  54.485  1.00  0.00           N  
ATOM    851  CA  THR A  54      -0.133  38.927  54.919  1.00  0.00           C  
ATOM    852  C   THR A  54       1.311  38.823  55.445  1.00  0.00           C  
ATOM    853  O   THR A  54       2.046  39.822  55.504  1.00  0.00           O  
ATOM    854  CB  THR A  54      -1.063  39.514  56.027  1.00  0.00           C  
ATOM    855  CG2 THR A  54      -2.512  39.528  55.554  1.00  0.00           C  
ATOM    856  OG1 THR A  54      -0.975  38.719  57.216  1.00  0.00           O  
ATOM    857  H   THR A  54      -1.297  37.137  55.017  1.00  0.00           H  
ATOM    858  HA  THR A  54      -0.125  39.612  54.070  1.00  0.00           H  
ATOM    859  HB  THR A  54      -0.746  40.531  56.254  1.00  0.00           H  
ATOM    860  HG1 THR A  54      -0.758  37.814  56.980  1.00  0.00           H  
ATOM    861 1HG2 THR A  54      -3.145  39.941  56.340  1.00  0.00           H  
ATOM    862 2HG2 THR A  54      -2.596  40.144  54.660  1.00  0.00           H  
ATOM    863 3HG2 THR A  54      -2.830  38.512  55.329  1.00  0.00           H  
ATOM    864  N   HIS A  55       1.692  37.610  55.842  1.00  0.00           N  
ATOM    865  CA  HIS A  55       3.027  37.347  56.360  1.00  0.00           C  
ATOM    866  C   HIS A  55       3.982  36.967  55.248  1.00  0.00           C  
ATOM    867  O   HIS A  55       5.124  37.450  55.201  1.00  0.00           O  
ATOM    868  CB  HIS A  55       2.992  36.239  57.417  1.00  0.00           C  
ATOM    869  CG  HIS A  55       2.237  36.611  58.654  1.00  0.00           C  
ATOM    870  CD2 HIS A  55       1.107  36.100  59.199  1.00  0.00           C  
ATOM    871  ND1 HIS A  55       2.638  37.632  59.491  1.00  0.00           N  
ATOM    872  CE1 HIS A  55       1.785  37.732  60.497  1.00  0.00           C  
ATOM    873  NE2 HIS A  55       0.849  36.815  60.342  1.00  0.00           N  
ATOM    874  H   HIS A  55       1.030  36.851  55.782  1.00  0.00           H  
ATOM    875  HA  HIS A  55       3.427  38.252  56.817  1.00  0.00           H  
ATOM    876 1HB  HIS A  55       2.506  35.348  57.012  1.00  0.00           H  
ATOM    877 2HB  HIS A  55       4.005  35.988  57.732  1.00  0.00           H  
ATOM    878  HD1 HIS A  55       3.400  38.261  59.333  1.00  0.00           H  
ATOM    879  HD2 HIS A  55       0.440  35.292  58.897  1.00  0.00           H  
ATOM    880  HE1 HIS A  55       1.928  38.487  61.270  1.00  0.00           H  
ATOM    881  N   THR A  56       3.512  36.086  54.368  1.00  0.00           N  
ATOM    882  CA  THR A  56       4.323  35.568  53.270  1.00  0.00           C  
ATOM    883  C   THR A  56       4.456  36.470  52.059  1.00  0.00           C  
ATOM    884  O   THR A  56       5.429  36.355  51.319  1.00  0.00           O  
ATOM    885  CB  THR A  56       3.769  34.216  52.787  1.00  0.00           C  
ATOM    886  CG2 THR A  56       3.781  33.198  53.917  1.00  0.00           C  
ATOM    887  OG1 THR A  56       2.426  34.388  52.318  1.00  0.00           O  
ATOM    888  H   THR A  56       2.558  35.768  54.468  1.00  0.00           H  
ATOM    889  HA  THR A  56       5.354  35.438  53.602  1.00  0.00           H  
ATOM    890  HB  THR A  56       4.388  33.855  51.966  1.00  0.00           H  
ATOM    891  HG1 THR A  56       2.082  33.542  52.018  1.00  0.00           H  
ATOM    892 1HG2 THR A  56       3.387  32.249  53.557  1.00  0.00           H  
ATOM    893 2HG2 THR A  56       4.804  33.058  54.268  1.00  0.00           H  
ATOM    894 3HG2 THR A  56       3.163  33.561  54.739  1.00  0.00           H  
ATOM    895  N   GLY A  57       3.485  37.360  51.862  1.00  0.00           N  
ATOM    896  CA  GLY A  57       3.514  38.261  50.716  1.00  0.00           C  
ATOM    897  C   GLY A  57       3.041  37.580  49.448  1.00  0.00           C  
ATOM    898  O   GLY A  57       3.261  38.061  48.333  1.00  0.00           O  
ATOM    899  H   GLY A  57       2.715  37.417  52.513  1.00  0.00           H  
ATOM    900 1HA  GLY A  57       2.864  39.112  50.916  1.00  0.00           H  
ATOM    901 2HA  GLY A  57       4.535  38.611  50.565  1.00  0.00           H  
ATOM    902  N   GLU A  58       2.403  36.432  49.634  1.00  0.00           N  
ATOM    903  CA  GLU A  58       1.873  35.638  48.544  1.00  0.00           C  
ATOM    904  C   GLU A  58       0.614  36.305  47.992  1.00  0.00           C  
ATOM    905  O   GLU A  58      -0.291  36.675  48.754  1.00  0.00           O  
ATOM    906  CB  GLU A  58       1.575  34.211  49.006  1.00  0.00           C  
ATOM    907  CG  GLU A  58       1.095  33.280  47.903  1.00  0.00           C  
ATOM    908  CD  GLU A  58       0.847  31.893  48.427  1.00  0.00           C  
ATOM    909  OE1 GLU A  58       1.026  31.682  49.603  1.00  0.00           O  
ATOM    910  OE2 GLU A  58       0.374  31.072  47.679  1.00  0.00           O1-
ATOM    911  H   GLU A  58       2.285  36.105  50.581  1.00  0.00           H  
ATOM    912  HA  GLU A  58       2.602  35.593  47.733  1.00  0.00           H  
ATOM    913 1HB  GLU A  58       2.494  33.816  49.440  1.00  0.00           H  
ATOM    914 2HB  GLU A  58       0.809  34.282  49.780  1.00  0.00           H  
ATOM    915 1HG  GLU A  58       0.201  33.638  47.392  1.00  0.00           H  
ATOM    916 2HG  GLU A  58       1.928  33.261  47.203  1.00  0.00           H  
ATOM    917  N   LYS A  59       0.573  36.462  46.669  1.00  0.00           N  
ATOM    918  CA  LYS A  59      -0.555  37.087  45.977  1.00  0.00           C  
ATOM    919  C   LYS A  59      -0.878  36.286  44.719  1.00  0.00           C  
ATOM    920  O   LYS A  59      -0.402  36.596  43.623  1.00  0.00           O  
ATOM    921  CB  LYS A  59      -0.247  38.544  45.622  1.00  0.00           C  
ATOM    922  CG  LYS A  59      -0.087  39.464  46.825  1.00  0.00           C  
ATOM    923  CD  LYS A  59       0.062  40.916  46.393  1.00  0.00           C  
ATOM    924  CE  LYS A  59       0.161  41.844  47.596  1.00  0.00           C  
ATOM    925  NZ  LYS A  59       0.499  43.235  47.198  1.00  0.00           N1+
ATOM    926  H   LYS A  59       1.362  36.134  46.128  1.00  0.00           H  
ATOM    927  HA  LYS A  59      -1.436  37.072  46.620  1.00  0.00           H  
ATOM    928 1HB  LYS A  59       0.677  38.541  45.042  1.00  0.00           H  
ATOM    929 2HB  LYS A  59      -1.066  38.900  44.997  1.00  0.00           H  
ATOM    930 1HG  LYS A  59      -0.969  39.361  47.457  1.00  0.00           H  
ATOM    931 2HG  LYS A  59       0.797  39.158  47.381  1.00  0.00           H  
ATOM    932 1HD  LYS A  59       0.964  41.007  45.787  1.00  0.00           H  
ATOM    933 2HD  LYS A  59      -0.807  41.190  45.796  1.00  0.00           H  
ATOM    934 1HE  LYS A  59      -0.797  41.836  48.113  1.00  0.00           H  
ATOM    935 2HE  LYS A  59       0.933  41.457  48.261  1.00  0.00           H  
ATOM    936 1HZ  LYS A  59       0.558  43.817  48.022  1.00  0.00           H  
ATOM    937 2HZ  LYS A  59       1.390  43.243  46.720  1.00  0.00           H  
ATOM    938 3HZ  LYS A  59      -0.216  43.594  46.583  1.00  0.00           H  
ATOM    939  N   PRO A  60      -1.727  35.262  44.862  1.00  0.00           N  
ATOM    940  CA  PRO A  60      -2.156  34.368  43.787  1.00  0.00           C  
ATOM    941  C   PRO A  60      -3.113  34.935  42.722  1.00  0.00           C  
ATOM    942  O   PRO A  60      -3.272  34.325  41.664  1.00  0.00           O  
ATOM    943  CB  PRO A  60      -2.819  33.224  44.563  1.00  0.00           C  
ATOM    944  CG  PRO A  60      -3.273  33.855  45.833  1.00  0.00           C  
ATOM    945  CD  PRO A  60      -2.231  34.890  46.164  1.00  0.00           C  
ATOM    946  HA  PRO A  60      -1.323  34.030  43.155  1.00  0.00           H  
ATOM    947 1HB  PRO A  60      -3.664  32.796  44.004  1.00  0.00           H  
ATOM    948 2HB  PRO A  60      -2.111  32.405  44.755  1.00  0.00           H  
ATOM    949 1HG  PRO A  60      -4.267  34.317  45.717  1.00  0.00           H  
ATOM    950 2HG  PRO A  60      -3.359  33.109  46.638  1.00  0.00           H  
ATOM    951 1HD  PRO A  60      -2.657  35.757  46.689  1.00  0.00           H  
ATOM    952 2HD  PRO A  60      -1.433  34.486  46.805  1.00  0.00           H  
ATOM    953  N   TYR A  61      -3.719  36.096  42.970  1.00  0.00           N  
ATOM    954  CA  TYR A  61      -4.686  36.644  42.015  1.00  0.00           C  
ATOM    955  C   TYR A  61      -4.238  37.905  41.299  1.00  0.00           C  
ATOM    956  O   TYR A  61      -4.080  38.953  41.914  1.00  0.00           O  
ATOM    957  CB  TYR A  61      -6.010  36.926  42.731  1.00  0.00           C  
ATOM    958  CG  TYR A  61      -6.709  35.684  43.238  1.00  0.00           C  
ATOM    959  CD1 TYR A  61      -6.470  35.205  44.517  1.00  0.00           C  
ATOM    960  CD2 TYR A  61      -7.607  34.996  42.434  1.00  0.00           C  
ATOM    961  CE1 TYR A  61      -7.106  34.070  44.985  1.00  0.00           C  
ATOM    962  CE2 TYR A  61      -8.249  33.863  42.892  1.00  0.00           C  
ATOM    963  CZ  TYR A  61      -7.996  33.401  44.169  1.00  0.00           C  
ATOM    964  OH  TYR A  61      -8.633  32.272  44.628  1.00  0.00           O  
ATOM    965  H   TYR A  61      -3.516  36.609  43.815  1.00  0.00           H  
ATOM    966  HA  TYR A  61      -4.861  35.928  41.212  1.00  0.00           H  
ATOM    967 1HB  TYR A  61      -5.789  37.587  43.570  1.00  0.00           H  
ATOM    968 2HB  TYR A  61      -6.656  37.442  42.021  1.00  0.00           H  
ATOM    969  HD1 TYR A  61      -5.767  35.738  45.157  1.00  0.00           H  
ATOM    970  HD2 TYR A  61      -7.803  35.365  41.427  1.00  0.00           H  
ATOM    971  HE1 TYR A  61      -6.909  33.705  45.993  1.00  0.00           H  
ATOM    972  HE2 TYR A  61      -8.951  33.335  42.246  1.00  0.00           H  
ATOM    973  HH  TYR A  61      -9.228  31.887  43.982  1.00  0.00           H  
ATOM    974  N   LYS A  62      -4.115  37.821  39.984  1.00  0.00           N  
ATOM    975  CA  LYS A  62      -3.686  38.971  39.200  1.00  0.00           C  
ATOM    976  C   LYS A  62      -4.803  39.533  38.336  1.00  0.00           C  
ATOM    977  O   LYS A  62      -5.657  38.796  37.854  1.00  0.00           O  
ATOM    978  CB  LYS A  62      -2.492  38.595  38.321  1.00  0.00           C  
ATOM    979  CG  LYS A  62      -1.227  38.248  39.094  1.00  0.00           C  
ATOM    980  CD  LYS A  62      -0.077  37.913  38.154  1.00  0.00           C  
ATOM    981  CE  LYS A  62       1.186  37.565  38.925  1.00  0.00           C  
ATOM    982  NZ  LYS A  62       2.319  37.238  38.017  1.00  0.00           N1+
ATOM    983  H   LYS A  62      -4.320  36.953  39.511  1.00  0.00           H  
ATOM    984  HA  LYS A  62      -3.390  39.780  39.866  1.00  0.00           H  
ATOM    985 1HB  LYS A  62      -2.795  37.738  37.719  1.00  0.00           H  
ATOM    986 2HB  LYS A  62      -2.297  39.445  37.667  1.00  0.00           H  
ATOM    987 1HG  LYS A  62      -0.953  39.105  39.712  1.00  0.00           H  
ATOM    988 2HG  LYS A  62      -1.435  37.391  39.733  1.00  0.00           H  
ATOM    989 1HD  LYS A  62      -0.372  37.064  37.536  1.00  0.00           H  
ATOM    990 2HD  LYS A  62       0.112  38.776  37.517  1.00  0.00           H  
ATOM    991 1HE  LYS A  62       1.454  38.419  39.545  1.00  0.00           H  
ATOM    992 2HE  LYS A  62       0.972  36.708  39.563  1.00  0.00           H  
ATOM    993 1HZ  LYS A  62       3.136  37.014  38.567  1.00  0.00           H  
ATOM    994 2HZ  LYS A  62       2.072  36.444  37.444  1.00  0.00           H  
ATOM    995 3HZ  LYS A  62       2.519  38.032  37.429  1.00  0.00           H  
ATOM    996  N   CYS A  63      -4.781  40.843  38.152  1.00  0.00           N  
ATOM    997  CA  CYS A  63      -5.764  41.524  37.322  1.00  0.00           C  
ATOM    998  C   CYS A  63      -5.482  41.147  35.864  1.00  0.00           C  
ATOM    999  O   CYS A  63      -4.344  41.225  35.420  1.00  0.00           O  
ATOM   1000  CB  CYS A  63      -5.483  43.005  37.579  1.00  0.00           C  
ATOM   1001  SG  CYS A  63      -6.565  44.141  36.678  1.00  0.00           S  
ATOM   1002  H   CYS A  63      -4.059  41.386  38.603  1.00  0.00           H  
ATOM   1003  HA  CYS A  63      -6.794  41.315  37.609  1.00  0.00           H  
ATOM   1004 1HB  CYS A  63      -5.616  43.236  38.636  1.00  0.00           H  
ATOM   1005 2HB  CYS A  63      -4.467  43.253  37.277  1.00  0.00           H  
ATOM   1006  HG  CYS A  63      -6.021  45.256  37.152  1.00  0.00           H  
ATOM   1007  N   PRO A  64      -6.516  40.729  35.130  1.00  0.00           N  
ATOM   1008  CA  PRO A  64      -6.351  40.349  33.726  1.00  0.00           C  
ATOM   1009  C   PRO A  64      -5.943  41.515  32.845  1.00  0.00           C  
ATOM   1010  O   PRO A  64      -5.318  41.321  31.805  1.00  0.00           O  
ATOM   1011  CB  PRO A  64      -7.726  39.799  33.332  1.00  0.00           C  
ATOM   1012  CG  PRO A  64      -8.668  40.423  34.304  1.00  0.00           C  
ATOM   1013  CD  PRO A  64      -7.896  40.542  35.591  1.00  0.00           C  
ATOM   1014  HA  PRO A  64      -5.551  39.610  33.577  1.00  0.00           H  
ATOM   1015 1HB  PRO A  64      -7.986  40.068  32.297  1.00  0.00           H  
ATOM   1016 2HB  PRO A  64      -7.754  38.702  33.397  1.00  0.00           H  
ATOM   1017 1HG  PRO A  64      -9.008  41.408  33.953  1.00  0.00           H  
ATOM   1018 2HG  PRO A  64      -9.567  39.802  34.439  1.00  0.00           H  
ATOM   1019 1HD  PRO A  64      -8.226  41.398  36.198  1.00  0.00           H  
ATOM   1020 2HD  PRO A  64      -7.995  39.644  36.219  1.00  0.00           H  
ATOM   1021  N   GLU A  65      -6.306  42.722  33.262  1.00  0.00           N  
ATOM   1022  CA  GLU A  65      -6.019  43.920  32.500  1.00  0.00           C  
ATOM   1023  C   GLU A  65      -4.666  44.577  32.762  1.00  0.00           C  
ATOM   1024  O   GLU A  65      -3.938  44.890  31.808  1.00  0.00           O  
ATOM   1025  CB  GLU A  65      -7.129  44.943  32.751  1.00  0.00           C  
ATOM   1026  CG  GLU A  65      -8.495  44.533  32.221  1.00  0.00           C  
ATOM   1027  CD  GLU A  65      -9.534  45.575  32.524  1.00  0.00           C  
ATOM   1028  OE1 GLU A  65      -9.197  46.565  33.128  1.00  0.00           O  
ATOM   1029  OE2 GLU A  65     -10.640  45.439  32.052  1.00  0.00           O1-
ATOM   1030  H   GLU A  65      -6.799  42.803  34.141  1.00  0.00           H  
ATOM   1031  HA  GLU A  65      -5.980  43.681  31.437  1.00  0.00           H  
ATOM   1032 1HB  GLU A  65      -7.189  45.088  33.831  1.00  0.00           H  
ATOM   1033 2HB  GLU A  65      -6.819  45.873  32.275  1.00  0.00           H  
ATOM   1034 1HG  GLU A  65      -8.498  44.318  31.152  1.00  0.00           H  
ATOM   1035 2HG  GLU A  65      -8.722  43.622  32.774  1.00  0.00           H  
ATOM   1036  N   CYS A  66      -4.296  44.737  34.029  1.00  0.00           N  
ATOM   1037  CA  CYS A  66      -3.029  45.386  34.338  1.00  0.00           C  
ATOM   1038  C   CYS A  66      -1.995  44.515  35.054  1.00  0.00           C  
ATOM   1039  O   CYS A  66      -0.875  44.958  35.309  1.00  0.00           O  
ATOM   1040  CB  CYS A  66      -3.486  46.518  35.259  1.00  0.00           C  
ATOM   1041  SG  CYS A  66      -4.643  47.682  34.502  1.00  0.00           S  
ATOM   1042  H   CYS A  66      -4.878  44.412  34.788  1.00  0.00           H  
ATOM   1043  HA  CYS A  66      -2.536  45.810  33.463  1.00  0.00           H  
ATOM   1044 1HB  CYS A  66      -3.995  46.110  36.133  1.00  0.00           H  
ATOM   1045 2HB  CYS A  66      -2.629  47.111  35.580  1.00  0.00           H  
ATOM   1046  HG  CYS A  66      -4.779  48.460  35.570  1.00  0.00           H  
ATOM   1047  N   GLY A  67      -2.361  43.277  35.367  1.00  0.00           N  
ATOM   1048  CA  GLY A  67      -1.428  42.388  36.038  1.00  0.00           C  
ATOM   1049  C   GLY A  67      -1.162  42.646  37.514  1.00  0.00           C  
ATOM   1050  O   GLY A  67      -0.337  41.965  38.116  1.00  0.00           O  
ATOM   1051  H   GLY A  67      -3.287  42.940  35.145  1.00  0.00           H  
ATOM   1052 1HA  GLY A  67      -1.801  41.366  35.972  1.00  0.00           H  
ATOM   1053 2HA  GLY A  67      -0.459  42.454  35.543  1.00  0.00           H  
ATOM   1054  N   LYS A  68      -1.839  43.619  38.110  1.00  0.00           N  
ATOM   1055  CA  LYS A  68      -1.632  43.879  39.529  1.00  0.00           C  
ATOM   1056  C   LYS A  68      -2.104  42.666  40.334  1.00  0.00           C  
ATOM   1057  O   LYS A  68      -3.171  42.117  40.080  1.00  0.00           O  
ATOM   1058  CB  LYS A  68      -2.373  45.142  39.971  1.00  0.00           C  
ATOM   1059  CG  LYS A  68      -2.146  45.530  41.425  1.00  0.00           C  
ATOM   1060  CD  LYS A  68      -2.844  46.838  41.764  1.00  0.00           C  
ATOM   1061  CE  LYS A  68      -2.607  47.235  43.212  1.00  0.00           C  
ATOM   1062  NZ  LYS A  68      -3.281  48.515  43.559  1.00  0.00           N1+
ATOM   1063  H   LYS A  68      -2.498  44.188  37.598  1.00  0.00           H  
ATOM   1064  HA  LYS A  68      -0.569  44.015  39.728  1.00  0.00           H  
ATOM   1065 1HB  LYS A  68      -2.037  45.951  39.322  1.00  0.00           H  
ATOM   1066 2HB  LYS A  68      -3.436  44.964  39.805  1.00  0.00           H  
ATOM   1067 1HG  LYS A  68      -2.536  44.734  42.061  1.00  0.00           H  
ATOM   1068 2HG  LYS A  68      -1.074  45.636  41.591  1.00  0.00           H  
ATOM   1069 1HD  LYS A  68      -2.458  47.619  41.105  1.00  0.00           H  
ATOM   1070 2HD  LYS A  68      -3.913  46.717  41.592  1.00  0.00           H  
ATOM   1071 1HE  LYS A  68      -2.989  46.439  43.851  1.00  0.00           H  
ATOM   1072 2HE  LYS A  68      -1.532  47.338  43.368  1.00  0.00           H  
ATOM   1073 1HZ  LYS A  68      -3.100  48.741  44.526  1.00  0.00           H  
ATOM   1074 2HZ  LYS A  68      -2.926  49.253  42.967  1.00  0.00           H  
ATOM   1075 3HZ  LYS A  68      -4.278  48.419  43.418  1.00  0.00           H  
ATOM   1076  N   SER A  69      -1.286  42.250  41.293  1.00  0.00           N  
ATOM   1077  CA  SER A  69      -1.567  41.083  42.121  1.00  0.00           C  
ATOM   1078  C   SER A  69      -2.199  41.394  43.463  1.00  0.00           C  
ATOM   1079  O   SER A  69      -1.947  42.440  44.070  1.00  0.00           O  
ATOM   1080  CB  SER A  69      -0.283  40.307  42.336  1.00  0.00           C  
ATOM   1081  OG  SER A  69       0.673  41.051  43.038  1.00  0.00           O  
ATOM   1082  H   SER A  69      -0.434  42.770  41.450  1.00  0.00           H  
ATOM   1083  HA  SER A  69      -2.198  40.343  41.626  1.00  0.00           H  
ATOM   1084 1HB  SER A  69      -0.513  39.404  42.903  1.00  0.00           H  
ATOM   1085 2HB  SER A  69       0.126  40.030  41.366  1.00  0.00           H  
ATOM   1086  HG  SER A  69       1.468  40.526  43.155  1.00  0.00           H  
ATOM   1087  N   PHE A  70      -2.974  40.433  43.945  1.00  0.00           N  
ATOM   1088  CA  PHE A  70      -3.666  40.572  45.219  1.00  0.00           C  
ATOM   1089  C   PHE A  70      -3.640  39.268  46.006  1.00  0.00           C  
ATOM   1090  O   PHE A  70      -3.603  38.183  45.427  1.00  0.00           O  
ATOM   1091  CB  PHE A  70      -5.111  41.023  44.997  1.00  0.00           C  
ATOM   1092  CG  PHE A  70      -5.234  42.430  44.483  1.00  0.00           C  
ATOM   1093  CD1 PHE A  70      -5.313  42.681  43.122  1.00  0.00           C  
ATOM   1094  CD2 PHE A  70      -5.270  43.503  45.359  1.00  0.00           C  
ATOM   1095  CE1 PHE A  70      -5.427  43.975  42.647  1.00  0.00           C  
ATOM   1096  CE2 PHE A  70      -5.385  44.797  44.889  1.00  0.00           C  
ATOM   1097  CZ  PHE A  70      -5.461  45.034  43.530  1.00  0.00           C  
ATOM   1098  H   PHE A  70      -3.089  39.580  43.413  1.00  0.00           H  
ATOM   1099  HA  PHE A  70      -3.161  41.316  45.836  1.00  0.00           H  
ATOM   1100 1HB  PHE A  70      -5.596  40.381  44.263  1.00  0.00           H  
ATOM   1101 2HB  PHE A  70      -5.664  40.986  45.934  1.00  0.00           H  
ATOM   1102  HD1 PHE A  70      -5.287  41.845  42.423  1.00  0.00           H  
ATOM   1103  HD2 PHE A  70      -5.207  43.318  46.430  1.00  0.00           H  
ATOM   1104  HE1 PHE A  70      -5.487  44.158  41.574  1.00  0.00           H  
ATOM   1105  HE2 PHE A  70      -5.412  45.633  45.588  1.00  0.00           H  
ATOM   1106  HZ  PHE A  70      -5.549  46.053  43.157  1.00  0.00           H  
ATOM   1107  N   SER A  71      -3.771  39.383  47.416  1.00  0.00           N  
ATOM   1108  CA  SER A  71      -3.649  38.199  48.257  1.00  0.00           C  
ATOM   1109  C   SER A  71      -4.919  37.358  48.210  1.00  0.00           C  
ATOM   1110  O   SER A  71      -4.872  36.138  48.361  1.00  0.00           O  
ATOM   1111  CB  SER A  71      -3.336  38.604  49.685  1.00  0.00           C  
ATOM   1112  OG  SER A  71      -4.387  39.320  50.272  1.00  0.00           O  
ATOM   1113  H   SER A  71      -3.923  40.281  47.850  1.00  0.00           H  
ATOM   1114  HA  SER A  71      -2.784  37.580  48.012  1.00  0.00           H  
ATOM   1115 1HB  SER A  71      -3.151  37.702  50.270  1.00  0.00           H  
ATOM   1116 2HB  SER A  71      -2.441  39.226  49.684  1.00  0.00           H  
ATOM   1117  HG  SER A  71      -4.149  39.557  51.171  1.00  0.00           H  
ATOM   1118  N   ASP A  72      -6.052  38.020  48.001  1.00  0.00           N  
ATOM   1119  CA  ASP A  72      -7.339  37.334  47.948  1.00  0.00           C  
ATOM   1120  C   ASP A  72      -8.099  37.687  46.676  1.00  0.00           C  
ATOM   1121  O   ASP A  72      -7.962  38.788  46.145  1.00  0.00           O  
ATOM   1122  CB  ASP A  72      -8.183  37.683  49.178  1.00  0.00           C  
ATOM   1123  CG  ASP A  72      -8.571  39.153  49.278  1.00  0.00           C  
ATOM   1124  OD1 ASP A  72      -9.330  39.603  48.454  1.00  0.00           O  
ATOM   1125  OD2 ASP A  72      -8.233  39.768  50.260  1.00  0.00           O1-
ATOM   1126  H   ASP A  72      -6.021  39.020  47.875  1.00  0.00           H  
ATOM   1127  HA  ASP A  72      -7.183  36.255  47.928  1.00  0.00           H  
ATOM   1128 1HB  ASP A  72      -9.073  37.065  49.283  1.00  0.00           H  
ATOM   1129 2HB  ASP A  72      -7.474  37.441  49.971  1.00  0.00           H  
ATOM   1130  N   CYS A  73      -8.901  36.744  46.193  1.00  0.00           N  
ATOM   1131  CA  CYS A  73      -9.681  36.950  44.978  1.00  0.00           C  
ATOM   1132  C   CYS A  73     -10.690  38.078  45.155  1.00  0.00           C  
ATOM   1133  O   CYS A  73     -10.972  38.823  44.217  1.00  0.00           O  
ATOM   1134  CB  CYS A  73     -10.394  35.610  44.805  1.00  0.00           C  
ATOM   1135  SG  CYS A  73     -11.364  35.470  43.284  1.00  0.00           S  
ATOM   1136  H   CYS A  73      -8.973  35.861  46.681  1.00  0.00           H  
ATOM   1137  HA  CYS A  73      -9.067  37.138  44.096  1.00  0.00           H  
ATOM   1138 1HB  CYS A  73      -9.669  34.796  44.778  1.00  0.00           H  
ATOM   1139 2HB  CYS A  73     -11.095  35.448  45.624  1.00  0.00           H  
ATOM   1140  HG  CYS A  73     -11.794  34.231  43.509  1.00  0.00           H  
ATOM   1141  N   ARG A  74     -11.231  38.197  46.362  1.00  0.00           N  
ATOM   1142  CA  ARG A  74     -12.262  39.188  46.604  1.00  0.00           C  
ATOM   1143  C   ARG A  74     -11.643  40.579  46.559  1.00  0.00           C  
ATOM   1144  O   ARG A  74     -12.322  41.550  46.237  1.00  0.00           O  
ATOM   1145  CB  ARG A  74     -13.022  38.940  47.898  1.00  0.00           C  
ATOM   1146  CG  ARG A  74     -13.938  37.726  47.878  1.00  0.00           C  
ATOM   1147  CD  ARG A  74     -14.626  37.458  49.168  1.00  0.00           C  
ATOM   1148  NE  ARG A  74     -15.480  36.282  49.161  1.00  0.00           N  
ATOM   1149  CZ  ARG A  74     -16.061  35.752  50.255  1.00  0.00           C  
ATOM   1150  NH1 ARG A  74     -15.856  36.267  51.447  1.00  0.00           N1+
ATOM   1151  NH2 ARG A  74     -16.826  34.685  50.102  1.00  0.00           N  
ATOM   1152  H   ARG A  74     -10.933  37.603  47.122  1.00  0.00           H  
ATOM   1153  HA  ARG A  74     -13.014  39.135  45.818  1.00  0.00           H  
ATOM   1154 1HB  ARG A  74     -12.279  38.816  48.685  1.00  0.00           H  
ATOM   1155 2HB  ARG A  74     -13.614  39.833  48.096  1.00  0.00           H  
ATOM   1156 1HG  ARG A  74     -14.702  37.881  47.115  1.00  0.00           H  
ATOM   1157 2HG  ARG A  74     -13.345  36.848  47.625  1.00  0.00           H  
ATOM   1158 1HD  ARG A  74     -13.878  37.314  49.946  1.00  0.00           H  
ATOM   1159 2HD  ARG A  74     -15.253  38.314  49.420  1.00  0.00           H  
ATOM   1160  HE  ARG A  74     -15.766  35.696  48.388  1.00  0.00           H  
ATOM   1161 1HH1 ARG A  74     -15.254  37.071  51.550  1.00  0.00           H  
ATOM   1162 2HH1 ARG A  74     -16.301  35.856  52.255  1.00  0.00           H  
ATOM   1163 1HH2 ARG A  74     -16.960  34.291  49.181  1.00  0.00           H  
ATOM   1164 2HH2 ARG A  74     -17.273  34.269  50.904  1.00  0.00           H  
ATOM   1165  N   ASP A  75     -10.342  40.665  46.844  1.00  0.00           N  
ATOM   1166  CA  ASP A  75      -9.638  41.942  46.828  1.00  0.00           C  
ATOM   1167  C   ASP A  75      -9.442  42.447  45.405  1.00  0.00           C  
ATOM   1168  O   ASP A  75      -9.620  43.632  45.128  1.00  0.00           O  
ATOM   1169  CB  ASP A  75      -8.285  41.816  47.533  1.00  0.00           C  
ATOM   1170  CG  ASP A  75      -7.661  43.144  47.937  1.00  0.00           C  
ATOM   1171  OD1 ASP A  75      -8.345  44.141  47.891  1.00  0.00           O  
ATOM   1172  OD2 ASP A  75      -6.559  43.136  48.434  1.00  0.00           O1-
ATOM   1173  H   ASP A  75      -9.830  39.824  47.073  1.00  0.00           H  
ATOM   1174  HA  ASP A  75     -10.230  42.696  47.348  1.00  0.00           H  
ATOM   1175 1HB  ASP A  75      -8.304  41.148  48.395  1.00  0.00           H  
ATOM   1176 2HB  ASP A  75      -7.695  41.366  46.737  1.00  0.00           H  
ATOM   1177  N   LEU A  76      -9.072  41.540  44.506  1.00  0.00           N  
ATOM   1178  CA  LEU A  76      -8.920  41.878  43.097  1.00  0.00           C  
ATOM   1179  C   LEU A  76     -10.249  42.292  42.481  1.00  0.00           C  
ATOM   1180  O   LEU A  76     -10.322  43.269  41.735  1.00  0.00           O  
ATOM   1181  CB  LEU A  76      -8.321  40.690  42.331  1.00  0.00           C  
ATOM   1182  CG  LEU A  76      -8.307  40.841  40.802  1.00  0.00           C  
ATOM   1183  CD1 LEU A  76      -7.461  42.043  40.404  1.00  0.00           C  
ATOM   1184  CD2 LEU A  76      -7.763  39.567  40.173  1.00  0.00           C  
ATOM   1185  H   LEU A  76      -8.893  40.595  44.808  1.00  0.00           H  
ATOM   1186  HA  LEU A  76      -8.252  42.733  42.995  1.00  0.00           H  
ATOM   1187 1HB  LEU A  76      -7.306  40.722  42.718  1.00  0.00           H  
ATOM   1188 2HB  LEU A  76      -8.791  39.748  42.615  1.00  0.00           H  
ATOM   1189  HG  LEU A  76      -9.342  40.959  40.479  1.00  0.00           H  
ATOM   1190 1HD1 LEU A  76      -7.457  42.142  39.320  1.00  0.00           H  
ATOM   1191 2HD1 LEU A  76      -7.881  42.944  40.848  1.00  0.00           H  
ATOM   1192 3HD1 LEU A  76      -6.441  41.904  40.761  1.00  0.00           H  
ATOM   1193 1HD2 LEU A  76      -7.755  39.675  39.088  1.00  0.00           H  
ATOM   1194 2HD2 LEU A  76      -6.750  39.387  40.528  1.00  0.00           H  
ATOM   1195 3HD2 LEU A  76      -8.401  38.724  40.448  1.00  0.00           H  
ATOM   1196  N   ALA A  77     -11.299  41.544  42.798  1.00  0.00           N  
ATOM   1197  CA  ALA A  77     -12.655  41.922  42.413  1.00  0.00           C  
ATOM   1198  C   ALA A  77     -13.032  43.279  42.991  1.00  0.00           C  
ATOM   1199  O   ALA A  77     -13.566  44.138  42.287  1.00  0.00           O  
ATOM   1200  CB  ALA A  77     -13.648  40.858  42.854  1.00  0.00           C  
ATOM   1201  H   ALA A  77     -11.158  40.692  43.321  1.00  0.00           H  
ATOM   1202  HA  ALA A  77     -12.695  42.009  41.326  1.00  0.00           H  
ATOM   1203 1HB  ALA A  77     -14.653  41.155  42.558  1.00  0.00           H  
ATOM   1204 2HB  ALA A  77     -13.398  39.907  42.383  1.00  0.00           H  
ATOM   1205 3HB  ALA A  77     -13.606  40.749  43.936  1.00  0.00           H  
ATOM   1206  N   ARG A  78     -12.709  43.551  44.275  1.00  0.00           N  
ATOM   1207  CA  ARG A  78     -13.190  44.744  44.963  1.00  0.00           C  
ATOM   1208  C   ARG A  78     -12.636  46.009  44.320  1.00  0.00           C  
ATOM   1209  O   ARG A  78     -13.322  47.031  44.251  1.00  0.00           O  
ATOM   1210  CB  ARG A  78     -12.896  44.703  46.455  1.00  0.00           C  
ATOM   1211  CG  ARG A  78     -13.432  45.883  47.245  1.00  0.00           C  
ATOM   1212  CD  ARG A  78     -13.260  45.767  48.717  1.00  0.00           C  
ATOM   1213  NE  ARG A  78     -13.741  46.912  49.473  1.00  0.00           N  
ATOM   1214  CZ  ARG A  78     -13.612  47.056  50.805  1.00  0.00           C  
ATOM   1215  NH1 ARG A  78     -13.058  46.116  51.540  1.00  0.00           N1+
ATOM   1216  NH2 ARG A  78     -14.084  48.157  51.362  1.00  0.00           N  
ATOM   1217  H   ARG A  78     -12.144  42.884  44.783  1.00  0.00           H  
ATOM   1218  HA  ARG A  78     -14.275  44.804  44.882  1.00  0.00           H  
ATOM   1219 1HB  ARG A  78     -13.336  43.783  46.841  1.00  0.00           H  
ATOM   1220 2HB  ARG A  78     -11.814  44.658  46.565  1.00  0.00           H  
ATOM   1221 1HG  ARG A  78     -12.913  46.785  46.917  1.00  0.00           H  
ATOM   1222 2HG  ARG A  78     -14.498  45.984  47.039  1.00  0.00           H  
ATOM   1223 1HD  ARG A  78     -13.806  44.892  49.068  1.00  0.00           H  
ATOM   1224 2HD  ARG A  78     -12.200  45.648  48.940  1.00  0.00           H  
ATOM   1225  HE  ARG A  78     -14.221  47.742  49.150  1.00  0.00           H  
ATOM   1226 1HH1 ARG A  78     -12.718  45.273  51.101  1.00  0.00           H  
ATOM   1227 2HH1 ARG A  78     -12.972  46.244  52.536  1.00  0.00           H  
ATOM   1228 1HH2 ARG A  78     -14.526  48.862  50.787  1.00  0.00           H  
ATOM   1229 2HH2 ARG A  78     -14.002  48.291  52.359  1.00  0.00           H  
ATOM   1230  N   HIS A  79     -11.396  45.936  43.852  1.00  0.00           N  
ATOM   1231  CA  HIS A  79     -10.733  47.089  43.255  1.00  0.00           C  
ATOM   1232  C   HIS A  79     -11.280  47.381  41.863  1.00  0.00           C  
ATOM   1233  O   HIS A  79     -11.545  48.533  41.522  1.00  0.00           O  
ATOM   1234  CB  HIS A  79      -9.218  46.866  43.185  1.00  0.00           C  
ATOM   1235  CG  HIS A  79      -8.466  48.021  42.599  1.00  0.00           C  
ATOM   1236  CD2 HIS A  79      -7.821  48.158  41.418  1.00  0.00           C  
ATOM   1237  ND1 HIS A  79      -8.321  49.223  43.259  1.00  0.00           N  
ATOM   1238  CE1 HIS A  79      -7.615  50.052  42.506  1.00  0.00           C  
ATOM   1239  NE2 HIS A  79      -7.300  49.428  41.387  1.00  0.00           N  
ATOM   1240  H   HIS A  79     -10.898  45.058  43.912  1.00  0.00           H  
ATOM   1241  HA  HIS A  79     -10.927  47.976  43.856  1.00  0.00           H  
ATOM   1242 1HB  HIS A  79      -8.815  46.706  44.185  1.00  0.00           H  
ATOM   1243 2HB  HIS A  79      -8.995  46.000  42.560  1.00  0.00           H  
ATOM   1244  HD2 HIS A  79      -7.666  47.483  40.575  1.00  0.00           H  
ATOM   1245  HE1 HIS A  79      -7.388  51.059  42.854  1.00  0.00           H  
ATOM   1246  HE2 HIS A  79      -6.763  49.816  40.624  1.00  0.00           H  
ATOM   1247  N   GLN A  80     -11.450  46.331  41.067  1.00  0.00           N  
ATOM   1248  CA  GLN A  80     -11.953  46.474  39.707  1.00  0.00           C  
ATOM   1249  C   GLN A  80     -13.272  47.238  39.685  1.00  0.00           C  
ATOM   1250  O   GLN A  80     -13.579  47.936  38.720  1.00  0.00           O  
ATOM   1251  CB  GLN A  80     -12.137  45.102  39.057  1.00  0.00           C  
ATOM   1252  CG  GLN A  80     -10.836  44.400  38.705  1.00  0.00           C  
ATOM   1253  CD  GLN A  80     -11.063  43.005  38.152  1.00  0.00           C  
ATOM   1254  NE2 GLN A  80      -9.981  42.340  37.767  1.00  0.00           N  
ATOM   1255  OE1 GLN A  80     -12.200  42.530  38.073  1.00  0.00           O  
ATOM   1256  H   GLN A  80     -11.225  45.410  41.414  1.00  0.00           H  
ATOM   1257  HA  GLN A  80     -11.248  47.061  39.117  1.00  0.00           H  
ATOM   1258 1HB  GLN A  80     -12.707  44.494  39.761  1.00  0.00           H  
ATOM   1259 2HB  GLN A  80     -12.727  45.258  38.153  1.00  0.00           H  
ATOM   1260 1HG  GLN A  80     -10.053  44.871  38.113  1.00  0.00           H  
ATOM   1261 2HG  GLN A  80     -10.505  44.310  39.741  1.00  0.00           H  
ATOM   1262 1HE2 GLN A  80     -10.068  41.415  37.395  1.00  0.00           H  
ATOM   1263 2HE2 GLN A  80      -9.079  42.760  37.850  1.00  0.00           H  
ATOM   1264  N   ARG A  81     -14.050  47.096  40.754  1.00  0.00           N  
ATOM   1265  CA  ARG A  81     -15.310  47.796  40.938  1.00  0.00           C  
ATOM   1266  C   ARG A  81     -15.170  49.325  40.882  1.00  0.00           C  
ATOM   1267  O   ARG A  81     -16.075  50.025  40.421  1.00  0.00           O  
ATOM   1268  CB  ARG A  81     -16.004  47.354  42.219  1.00  0.00           C  
ATOM   1269  CG  ARG A  81     -16.567  45.942  42.185  1.00  0.00           C  
ATOM   1270  CD  ARG A  81     -17.185  45.499  43.461  1.00  0.00           C  
ATOM   1271  NE  ARG A  81     -17.696  44.139  43.444  1.00  0.00           N  
ATOM   1272  CZ  ARG A  81     -18.201  43.498  44.516  1.00  0.00           C  
ATOM   1273  NH1 ARG A  81     -18.232  44.073  45.698  1.00  0.00           N1+
ATOM   1274  NH2 ARG A  81     -18.646  42.264  44.352  1.00  0.00           N  
ATOM   1275  H   ARG A  81     -13.728  46.461  41.471  1.00  0.00           H  
ATOM   1276  HA  ARG A  81     -15.994  47.543  40.125  1.00  0.00           H  
ATOM   1277 1HB  ARG A  81     -15.271  47.429  43.020  1.00  0.00           H  
ATOM   1278 2HB  ARG A  81     -16.814  48.060  42.400  1.00  0.00           H  
ATOM   1279 1HG  ARG A  81     -17.329  45.890  41.409  1.00  0.00           H  
ATOM   1280 2HG  ARG A  81     -15.757  45.252  41.947  1.00  0.00           H  
ATOM   1281 1HD  ARG A  81     -16.440  45.557  44.255  1.00  0.00           H  
ATOM   1282 2HD  ARG A  81     -18.019  46.158  43.699  1.00  0.00           H  
ATOM   1283  HE  ARG A  81     -17.757  43.483  42.677  1.00  0.00           H  
ATOM   1284 1HH1 ARG A  81     -17.873  45.010  45.809  1.00  0.00           H  
ATOM   1285 2HH1 ARG A  81     -18.615  43.575  46.487  1.00  0.00           H  
ATOM   1286 1HH2 ARG A  81     -18.599  41.828  43.441  1.00  0.00           H  
ATOM   1287 2HH2 ARG A  81     -19.029  41.760  45.137  1.00  0.00           H  
ATOM   1288  N   THR A  82     -14.041  49.846  41.359  1.00  0.00           N  
ATOM   1289  CA  THR A  82     -13.840  51.294  41.389  1.00  0.00           C  
ATOM   1290  C   THR A  82     -13.836  51.957  40.016  1.00  0.00           C  
ATOM   1291  O   THR A  82     -14.055  53.173  39.909  1.00  0.00           O  
ATOM   1292  CB  THR A  82     -12.519  51.645  42.097  1.00  0.00           C  
ATOM   1293  CG2 THR A  82     -12.531  51.137  43.530  1.00  0.00           C  
ATOM   1294  OG1 THR A  82     -11.423  51.048  41.391  1.00  0.00           O  
ATOM   1295  H   THR A  82     -13.311  49.242  41.707  1.00  0.00           H  
ATOM   1296  HA  THR A  82     -14.667  51.772  41.917  1.00  0.00           H  
ATOM   1297  HB  THR A  82     -12.394  52.728  42.097  1.00  0.00           H  
ATOM   1298  HG1 THR A  82     -10.601  51.268  41.835  1.00  0.00           H  
ATOM   1299 1HG2 THR A  82     -11.589  51.395  44.015  1.00  0.00           H  
ATOM   1300 2HG2 THR A  82     -13.357  51.598  44.073  1.00  0.00           H  
ATOM   1301 3HG2 THR A  82     -12.655  50.055  43.530  1.00  0.00           H  
ATOM   1302  N   HIS A  83     -13.619  51.173  38.963  1.00  0.00           N  
ATOM   1303  CA  HIS A  83     -13.593  51.704  37.606  1.00  0.00           C  
ATOM   1304  C   HIS A  83     -15.002  52.004  37.106  1.00  0.00           C  
ATOM   1305  O   HIS A  83     -15.179  52.567  36.026  1.00  0.00           O  
ATOM   1306  CB  HIS A  83     -12.898  50.723  36.655  1.00  0.00           C  
ATOM   1307  CG  HIS A  83     -11.436  50.551  36.930  1.00  0.00           C  
ATOM   1308  CD2 HIS A  83     -10.353  51.199  36.439  1.00  0.00           C  
ATOM   1309  ND1 HIS A  83     -10.953  49.611  37.817  1.00  0.00           N  
ATOM   1310  CE1 HIS A  83      -9.632  49.689  37.857  1.00  0.00           C  
ATOM   1311  NE2 HIS A  83      -9.246  50.644  37.031  1.00  0.00           N  
ATOM   1312  H   HIS A  83     -13.468  50.185  39.109  1.00  0.00           H  
ATOM   1313  HA  HIS A  83     -13.050  52.647  37.592  1.00  0.00           H  
ATOM   1314 1HB  HIS A  83     -13.348  49.733  36.738  1.00  0.00           H  
ATOM   1315 2HB  HIS A  83     -12.982  51.074  35.626  1.00  0.00           H  
ATOM   1316  HD2 HIS A  83     -10.239  52.011  35.721  1.00  0.00           H  
ATOM   1317  HE1 HIS A  83      -9.059  49.024  38.501  1.00  0.00           H  
ATOM   1318  HE2 HIS A  83      -8.293  50.926  36.856  1.00  0.00           H  
ATOM   1319  N   THR A  84     -15.998  51.626  37.897  1.00  0.00           N  
ATOM   1320  CA  THR A  84     -17.393  51.791  37.506  1.00  0.00           C  
ATOM   1321  C   THR A  84     -17.893  53.193  37.830  1.00  0.00           C  
ATOM   1322  O   THR A  84     -18.544  53.835  37.005  1.00  0.00           O  
ATOM   1323  CB  THR A  84     -18.300  50.760  38.201  1.00  0.00           C  
ATOM   1324  CG2 THR A  84     -19.749  50.958  37.785  1.00  0.00           C  
ATOM   1325  OG1 THR A  84     -17.883  49.435  37.846  1.00  0.00           O  
ATOM   1326  H   THR A  84     -15.785  51.213  38.794  1.00  0.00           H  
ATOM   1327  HA  THR A  84     -17.489  51.671  36.426  1.00  0.00           H  
ATOM   1328  HB  THR A  84     -18.213  50.882  39.280  1.00  0.00           H  
ATOM   1329  HG1 THR A  84     -18.448  48.794  38.281  1.00  0.00           H  
ATOM   1330 1HG2 THR A  84     -20.375  50.221  38.287  1.00  0.00           H  
ATOM   1331 2HG2 THR A  84     -20.074  51.961  38.065  1.00  0.00           H  
ATOM   1332 3HG2 THR A  84     -19.837  50.835  36.707  1.00  0.00           H  
ATOM   1333  N   GLY A  85     -17.586  53.662  39.034  1.00  0.00           N  
ATOM   1334  CA  GLY A  85     -18.039  54.973  39.483  1.00  0.00           C  
ATOM   1335  C   GLY A  85     -19.350  54.869  40.253  1.00  0.00           C  
ATOM   1336  O   GLY A  85     -19.395  55.175  41.204  1.00  0.00           O  
ATOM   1337  OXT GLY A  85     -20.325  54.417  39.719  1.00  0.00           O1-
ATOM   1338  H   GLY A  85     -17.023  53.097  39.653  1.00  0.00           H  
ATOM   1339 1HA  GLY A  85     -17.279  55.407  40.134  1.00  0.00           H  
ATOM   1340 2HA  GLY A  85     -18.186  55.615  38.617  1.00  0.00           H  
TER    1341      GLY A  85 
ATOM   1342  N   LYS A  91     -27.849  64.824  56.561  1.00 42.10           N  
ATOM   1343  CA  LYS A  91     -29.007  64.282  55.878  1.00 43.12           C  
ATOM   1344  C   LYS A  91     -28.699  62.981  55.163  1.00 42.98           C  
ATOM   1345  O   LYS A  91     -29.553  62.087  55.122  1.00 43.54           O  
ATOM   1346  CB  LYS A  91     -29.567  65.330  54.907  1.00 45.24           C  
ATOM   1347  CG  LYS A  91     -30.390  66.401  55.633  1.00 47.98           C  
ATOM   1348  CD  LYS A  91     -30.509  67.697  54.845  1.00 49.89           C  
ATOM   1349  CE  LYS A  91     -31.394  68.708  55.577  1.00 51.21           C  
ATOM   1350  NZ  LYS A  91     -30.930  69.010  56.973  1.00 52.03           N1+
ATOM   1351  N   ASP A  92     -27.484  62.847  54.629  1.00 41.90           N  
ATOM   1352  CA  ASP A  92     -27.125  61.618  53.921  1.00 41.03           C  
ATOM   1353  C   ASP A  92     -26.622  60.506  54.843  1.00 40.09           C  
ATOM   1354  O   ASP A  92     -25.976  59.558  54.399  1.00 39.84           O  
ATOM   1355  CB  ASP A  92     -26.103  61.907  52.812  1.00 40.19           C  
ATOM   1356  CG  ASP A  92     -24.755  62.337  53.352  1.00 41.55           C  
ATOM   1357  OD1 ASP A  92     -24.658  62.638  54.555  1.00 39.13           O  
ATOM   1358  OD2 ASP A  92     -23.793  62.388  52.558  1.00 42.19           O1-
ATOM   1359  N   LEU A  93     -26.933  60.623  56.129  1.00 40.11           N  
ATOM   1360  CA  LEU A  93     -26.566  59.609  57.117  1.00 40.56           C  
ATOM   1361  C   LEU A  93     -27.500  58.424  56.867  1.00 40.93           C  
ATOM   1362  O   LEU A  93     -28.718  58.593  56.837  1.00 41.21           O  
ATOM   1363  CB  LEU A  93     -26.795  60.150  58.537  1.00 41.75           C  
ATOM   1364  CG  LEU A  93     -26.563  59.248  59.757  1.00 43.71           C  
ATOM   1365  CD1 LEU A  93     -26.766  60.077  61.019  1.00 44.61           C  
ATOM   1366  CD2 LEU A  93     -27.526  58.065  59.770  1.00 43.58           C  
ATOM   1367  N   VAL A  94     -26.940  57.230  56.704  1.00 40.45           N  
ATOM   1368  CA  VAL A  94     -27.748  56.041  56.448  1.00 40.47           C  
ATOM   1369  C   VAL A  94     -27.330  54.885  57.340  1.00 41.28           C  
ATOM   1370  O   VAL A  94     -26.205  54.385  57.233  1.00 41.46           O  
ATOM   1371  CB  VAL A  94     -27.605  55.581  54.986  1.00 40.17           C  
ATOM   1372  CG1 VAL A  94     -28.457  54.352  54.741  1.00 40.88           C  
ATOM   1373  CG2 VAL A  94     -27.997  56.703  54.052  1.00 41.05           C  
ATOM   1374  N   MET A  95     -28.227  54.451  58.216  1.00 41.42           N  
ATOM   1375  CA  MET A  95     -27.912  53.342  59.100  1.00 42.33           C  
ATOM   1376  C   MET A  95     -28.199  52.036  58.378  1.00 42.71           C  
ATOM   1377  O   MET A  95     -29.304  51.798  57.901  1.00 43.33           O  
ATOM   1378  CB  MET A  95     -28.720  53.436  60.390  1.00 43.61           C  
ATOM   1379  CG  MET A  95     -28.364  54.639  61.229  1.00 44.09           C  
ATOM   1380  SD  MET A  95     -26.595  54.651  61.571  1.00 47.40           S  
ATOM   1381  CE  MET A  95     -26.513  53.808  63.131  1.00 45.31           C  
ATOM   1382  N   THR A  96     -27.182  51.192  58.288  1.00 42.71           N  
ATOM   1383  CA  THR A  96     -27.312  49.924  57.599  1.00 42.66           C  
ATOM   1384  C   THR A  96     -27.428  48.744  58.559  1.00 42.89           C  
ATOM   1385  O   THR A  96     -27.841  47.658  58.152  1.00 44.04           O  
ATOM   1386  CB  THR A  96     -26.101  49.690  56.694  1.00 42.27           C  
ATOM   1387  CG2 THR A  96     -25.953  50.834  55.705  1.00 40.97           C  
ATOM   1388  OG1 THR A  96     -24.916  49.609  57.501  1.00 41.56           O  
ATOM   1389  N   ASN A  97     -27.072  48.954  59.825  1.00 41.88           N  
ATOM   1390  CA  ASN A  97     -27.124  47.872  60.809  1.00 42.00           C  
ATOM   1391  C   ASN A  97     -27.565  48.289  62.200  1.00 41.44           C  
ATOM   1392  O   ASN A  97     -27.150  49.327  62.720  1.00 40.73           O  
ATOM   1393  CB  ASN A  97     -25.756  47.200  60.912  1.00 43.93           C  
ATOM   1394  CG  ASN A  97     -25.381  46.467  59.653  1.00 45.50           C  
ATOM   1395  ND2 ASN A  97     -24.405  46.997  58.921  1.00 44.84           N  
ATOM   1396  OD1 ASN A  97     -25.968  45.431  59.333  1.00 46.93           O  
ATOM   1397  N   GLN A  98     -28.400  47.455  62.809  1.00 41.96           N  
ATOM   1398  CA  GLN A  98     -28.905  47.711  64.153  1.00 41.20           C  
ATOM   1399  C   GLN A  98     -27.806  47.676  65.206  1.00 38.93           C  
ATOM   1400  O   GLN A  98     -26.899  46.843  65.155  1.00 37.92           O  
ATOM   1401  CB  GLN A  98     -29.976  46.682  64.530  1.00 43.42           C  
ATOM   1402  CG  GLN A  98     -31.407  47.111  64.220  1.00 47.79           C  
ATOM   1403  CD  GLN A  98     -32.428  46.204  64.885  1.00 50.39           C  
ATOM   1404  NE2 GLN A  98     -31.945  45.112  65.482  1.00 48.28           N  
ATOM   1405  OE1 GLN A  98     -33.640  46.480  64.870  1.00 52.42           O  
ATOM   1406  N   GLU A  99     -27.904  48.595  66.160  1.00 37.24           N  
ATOM   1407  CA  GLU A  99     -26.951  48.688  67.254  1.00 36.42           C  
ATOM   1408  C   GLU A  99     -26.906  47.336  67.952  1.00 35.68           C  
ATOM   1409  O   GLU A  99     -27.923  46.638  68.036  1.00 34.42           O  
ATOM   1410  CB  GLU A  99     -27.406  49.771  68.238  1.00 34.99           C  
ATOM   1411  CG  GLU A  99     -26.666  49.804  69.568  1.00 34.85           C  
ATOM   1412  CD  GLU A  99     -25.208  50.220  69.443  1.00 34.73           C  
ATOM   1413  OE1 GLU A  99     -24.433  49.520  68.745  1.00 30.29           O  
ATOM   1414  OE2 GLU A  99     -24.841  51.246  70.062  1.00 34.33           O1-
ATOM   1415  N   ILE A 100     -25.729  46.961  68.436  1.00 34.78           N  
ATOM   1416  CA  ILE A 100     -25.579  45.696  69.144  1.00 35.77           C  
ATOM   1417  C   ILE A 100     -25.647  45.952  70.644  1.00 36.21           C  
ATOM   1418  O   ILE A 100     -25.178  46.975  71.142  1.00 35.87           O  
ATOM   1419  CB  ILE A 100     -24.240  44.995  68.823  1.00 35.70           C  
ATOM   1420  CG1 ILE A 100     -23.071  45.952  69.073  1.00 35.46           C  
ATOM   1421  CG2 ILE A 100     -24.261  44.471  67.385  1.00 34.38           C  
ATOM   1422  CD1 ILE A 100     -21.697  45.296  68.925  1.00 34.75           C  
ATOM   1423  N   GLU A 101     -26.240  45.002  71.349  1.00 36.54           N  
ATOM   1424  CA  GLU A 101     -26.417  45.059  72.790  1.00 37.35           C  
ATOM   1425  C   GLU A 101     -25.220  44.441  73.524  1.00 36.99           C  
ATOM   1426  O   GLU A 101     -24.805  44.926  74.581  1.00 35.60           O  
ATOM   1427  CB  GLU A 101     -27.701  44.296  73.142  1.00 40.32           C  
ATOM   1428  CG  GLU A 101     -28.283  43.536  71.927  1.00 43.10           C  
ATOM   1429  CD  GLU A 101     -27.278  42.570  71.306  1.00 43.76           C  
ATOM   1430  OE1 GLU A 101     -27.317  42.352  70.078  1.00 43.06           O  
ATOM   1431  OE2 GLU A 101     -26.449  42.019  72.057  1.00 47.50           O1-
ATOM   1432  N   GLN A 102     -24.667  43.374  72.958  1.00 36.29           N  
ATOM   1433  CA  GLN A 102     -23.537  42.689  73.578  1.00 37.29           C  
ATOM   1434  C   GLN A 102     -22.190  43.130  73.035  1.00 35.07           C  
ATOM   1435  O   GLN A 102     -22.001  43.249  71.825  1.00 34.72           O  
ATOM   1436  CB  GLN A 102     -23.682  41.175  73.404  1.00 39.15           C  
ATOM   1437  CG  GLN A 102     -24.918  40.598  74.082  1.00 44.60           C  
ATOM   1438  CD  GLN A 102     -24.833  39.087  74.229  1.00 47.28           C  
ATOM   1439  NE2 GLN A 102     -25.807  38.380  73.667  1.00 47.11           N  
ATOM   1440  OE1 GLN A 102     -23.895  38.564  74.844  1.00 50.45           O  
ATOM   1441  N   THR A 103     -21.251  43.359  73.944  1.00 35.44           N  
ATOM   1442  CA  THR A 103     -19.909  43.787  73.573  1.00 34.25           C  
ATOM   1443  C   THR A 103     -19.191  42.675  72.814  1.00 35.40           C  
ATOM   1444  O   THR A 103     -19.313  41.494  73.159  1.00 35.69           O  
ATOM   1445  CB  THR A 103     -19.103  44.180  74.820  1.00 33.87           C  
ATOM   1446  CG2 THR A 103     -19.658  45.461  75.410  1.00 32.47           C  
ATOM   1447  OG1 THR A 103     -19.188  43.140  75.805  1.00 32.84           O  
ATOM   1448  N   THR A 104     -18.452  43.055  71.774  1.00 33.55           N  
ATOM   1449  CA  THR A 104     -17.732  42.100  70.941  1.00 33.46           C  
ATOM   1450  C   THR A 104     -16.340  42.630  70.651  1.00 32.63           C  
ATOM   1451  O   THR A 104     -16.155  43.831  70.492  1.00 31.52           O  
ATOM   1452  CB  THR A 104     -18.460  41.903  69.625  1.00 34.37           C  
ATOM   1453  CG2 THR A 104     -17.938  40.676  68.890  1.00 33.95           C  
ATOM   1454  OG1 THR A 104     -19.853  41.722  69.896  1.00 40.70           O  
ATOM   1455  N   PRO A 105     -15.338  41.742  70.571  1.00 32.61           N  
ATOM   1456  CA  PRO A 105     -13.978  42.211  70.298  1.00 31.93           C  
ATOM   1457  C   PRO A 105     -13.684  42.427  68.812  1.00 30.59           C  
ATOM   1458  O   PRO A 105     -12.704  41.915  68.289  1.00 31.59           O  
ATOM   1459  CB  PRO A 105     -13.123  41.113  70.917  1.00 33.02           C  
ATOM   1460  CG  PRO A 105     -13.903  39.888  70.565  1.00 32.84           C  
ATOM   1461  CD  PRO A 105     -15.348  40.295  70.854  1.00 33.05           C  
ATOM   1462  N   LYS A 106     -14.540  43.188  68.134  1.00 30.26           N  
ATOM   1463  CA  LYS A 106     -14.343  43.464  66.710  1.00 30.54           C  
ATOM   1464  C   LYS A 106     -15.030  44.769  66.335  1.00 29.19           C  
ATOM   1465  O   LYS A 106     -15.817  45.299  67.109  1.00 27.37           O  
ATOM   1466  CB  LYS A 106     -14.916  42.328  65.856  1.00 32.58           C  
ATOM   1467  CG  LYS A 106     -16.423  42.178  65.953  1.00 35.73           C  
ATOM   1468  CD  LYS A 106     -16.939  41.087  65.022  1.00 38.10           C  
ATOM   1469  CE  LYS A 106     -18.467  41.098  64.944  1.00 39.46           C  
ATOM   1470  NZ  LYS A 106     -18.981  40.149  63.895  1.00 40.46           N1+
ATOM   1471  N   THR A 107     -14.718  45.294  65.156  1.00 29.61           N  
ATOM   1472  CA  THR A 107     -15.346  46.528  64.708  1.00 29.38           C  
ATOM   1473  C   THR A 107     -16.690  46.148  64.095  1.00 29.33           C  
ATOM   1474  O   THR A 107     -16.791  45.188  63.326  1.00 30.06           O  
ATOM   1475  CB  THR A 107     -14.508  47.255  63.630  1.00 30.19           C  
ATOM   1476  CG2 THR A 107     -13.131  47.629  64.175  1.00 28.61           C  
ATOM   1477  OG1 THR A 107     -14.369  46.407  62.481  1.00 30.23           O  
ATOM   1478  N   VAL A 108     -17.728  46.889  64.446  1.00 27.75           N  
ATOM   1479  CA  VAL A 108     -19.045  46.612  63.896  1.00 28.86           C  
ATOM   1480  C   VAL A 108     -19.621  47.882  63.278  1.00 28.32           C  
ATOM   1481  O   VAL A 108     -19.959  48.837  63.981  1.00 27.16           O  
ATOM   1482  CB  VAL A 108     -19.994  46.000  64.988  1.00 29.33           C  
ATOM   1483  CG1 VAL A 108     -19.479  46.314  66.362  1.00 30.61           C  
ATOM   1484  CG2 VAL A 108     -21.418  46.506  64.816  1.00 28.85           C  
ATOM   1485  N   ARG A 109     -19.690  47.896  61.951  1.00 28.05           N  
ATOM   1486  CA  ARG A 109     -20.219  49.052  61.248  1.00 30.38           C  
ATOM   1487  C   ARG A 109     -21.744  49.100  61.382  1.00 30.35           C  
ATOM   1488  O   ARG A 109     -22.423  48.079  61.267  1.00 30.05           O  
ATOM   1489  CB  ARG A 109     -19.829  49.018  59.765  1.00 30.73           C  
ATOM   1490  CG  ARG A 109     -20.112  50.348  59.073  1.00 33.79           C  
ATOM   1491  CD  ARG A 109     -19.944  50.301  57.563  1.00 37.25           C  
ATOM   1492  NE  ARG A 109     -18.545  50.292  57.142  1.00 38.95           N  
ATOM   1493  CZ  ARG A 109     -18.160  50.330  55.869  1.00 40.63           C  
ATOM   1494  NH1 ARG A 109     -19.072  50.380  54.905  1.00 43.99           N1+
ATOM   1495  NH2 ARG A 109     -16.873  50.315  55.549  1.00 40.10           N  
ATOM   1496  N   LEU A 110     -22.271  50.291  61.632  1.00 28.79           N  
ATOM   1497  CA  LEU A 110     -23.707  50.480  61.786  1.00 29.65           C  
ATOM   1498  C   LEU A 110     -24.273  51.331  60.656  1.00 30.88           C  
ATOM   1499  O   LEU A 110     -25.433  51.175  60.264  1.00 31.20           O  
ATOM   1500  CB  LEU A 110     -24.006  51.164  63.124  1.00 28.41           C  
ATOM   1501  CG  LEU A 110     -23.520  50.409  64.360  1.00 26.53           C  
ATOM   1502  CD1 LEU A 110     -23.775  51.230  65.608  1.00 27.97           C  
ATOM   1503  CD2 LEU A 110     -24.234  49.066  64.439  1.00 23.97           C  
ATOM   1504  N   GLY A 111     -23.456  52.237  60.129  1.00 30.15           N  
ATOM   1505  CA  GLY A 111     -23.939  53.097  59.076  1.00 30.04           C  
ATOM   1506  C   GLY A 111     -22.852  53.829  58.325  1.00 30.54           C  
ATOM   1507  O   GLY A 111     -21.656  53.623  58.548  1.00 27.79           O  
ATOM   1508  N   ILE A 112     -23.288  54.719  57.446  1.00 29.74           N  
ATOM   1509  CA  ILE A 112     -22.371  55.458  56.617  1.00 32.19           C  
ATOM   1510  C   ILE A 112     -22.936  56.805  56.214  1.00 33.37           C  
ATOM   1511  O   ILE A 112     -24.153  57.010  56.182  1.00 34.52           O  
ATOM   1512  CB  ILE A 112     -22.074  54.644  55.348  1.00 32.93           C  
ATOM   1513  CG1 ILE A 112     -21.059  53.547  55.665  1.00 33.10           C  
ATOM   1514  CG2 ILE A 112     -21.618  55.542  54.236  1.00 34.68           C  
ATOM   1515  CD1 ILE A 112     -20.941  52.516  54.577  1.00 36.13           C  
ATOM   1516  N   VAL A 113     -22.026  57.724  55.920  1.00 33.52           N  
ATOM   1517  CA  VAL A 113     -22.376  59.054  55.462  1.00 34.15           C  
ATOM   1518  C   VAL A 113     -21.762  59.149  54.075  1.00 34.26           C  
ATOM   1519  O   VAL A 113     -20.751  58.496  53.801  1.00 33.86           O  
ATOM   1520  CB  VAL A 113     -21.775  60.131  56.391  1.00 36.13           C  
ATOM   1521  CG1 VAL A 113     -21.692  61.470  55.665  1.00 37.54           C  
ATOM   1522  CG2 VAL A 113     -22.645  60.265  57.636  1.00 35.54           C  
ATOM   1523  N   GLY A 114     -22.377  59.932  53.190  1.00 34.38           N  
ATOM   1524  CA  GLY A 114     -21.840  60.083  51.845  1.00 33.79           C  
ATOM   1525  C   GLY A 114     -21.657  58.760  51.113  1.00 33.66           C  
ATOM   1526  O   GLY A 114     -22.570  57.939  51.090  1.00 33.12           O  
ATOM   1527  N   LYS A 115     -20.485  58.554  50.512  1.00 32.28           N  
ATOM   1528  CA  LYS A 115     -20.204  57.319  49.783  1.00 31.17           C  
ATOM   1529  C   LYS A 115     -19.647  56.239  50.704  1.00 30.02           C  
ATOM   1530  O   LYS A 115     -19.440  55.102  50.288  1.00 28.82           O  
ATOM   1531  CB  LYS A 115     -19.219  57.579  48.642  1.00 31.17           C  
ATOM   1532  CG  LYS A 115     -19.670  58.697  47.709  1.00 34.50           C  
ATOM   1533  CD  LYS A 115     -18.900  58.721  46.397  1.00 35.58           C  
ATOM   1534  CE  LYS A 115     -19.506  59.763  45.454  1.00 37.62           C  
ATOM   1535  NZ  LYS A 115     -18.871  59.778  44.104  1.00 39.66           N1+
ATOM   1536  N   GLY A 116     -19.398  56.594  51.956  1.00 28.45           N  
ATOM   1537  CA  GLY A 116     -18.888  55.616  52.897  1.00 27.89           C  
ATOM   1538  C   GLY A 116     -17.419  55.290  52.747  1.00 27.35           C  
ATOM   1539  O   GLY A 116     -16.992  54.176  53.047  1.00 27.85           O  
ATOM   1540  N   GLY A 117     -16.645  56.259  52.271  1.00 26.71           N  
ATOM   1541  CA  GLY A 117     -15.221  56.050  52.122  1.00 25.20           C  
ATOM   1542  C   GLY A 117     -14.600  56.259  53.492  1.00 24.82           C  
ATOM   1543  O   GLY A 117     -15.322  56.396  54.480  1.00 25.00           O  
ATOM   1544  N   GLN A 118     -13.275  56.283  53.564  1.00 25.16           N  
ATOM   1545  CA  GLN A 118     -12.599  56.485  54.837  1.00 25.09           C  
ATOM   1546  C   GLN A 118     -13.122  57.730  55.559  1.00 25.20           C  
ATOM   1547  O   GLN A 118     -13.294  58.787  54.949  1.00 25.71           O  
ATOM   1548  CB  GLN A 118     -11.092  56.583  54.609  1.00 25.53           C  
ATOM   1549  CG  GLN A 118     -10.443  55.232  54.340  1.00 26.66           C  
ATOM   1550  CD  GLN A 118      -8.975  55.349  53.973  1.00 27.77           C  
ATOM   1551  NE2 GLN A 118      -8.099  54.897  54.868  1.00 26.36           N  
ATOM   1552  OE1 GLN A 118      -8.636  55.843  52.900  1.00 27.75           O  
ATOM   1553  N   GLY A 119     -13.388  57.586  56.855  1.00 23.05           N  
ATOM   1554  CA  GLY A 119     -13.890  58.698  57.644  1.00 25.16           C  
ATOM   1555  C   GLY A 119     -15.350  59.033  57.369  1.00 26.19           C  
ATOM   1556  O   GLY A 119     -15.820  60.102  57.744  1.00 26.84           O  
ATOM   1557  N   GLU A 120     -16.064  58.125  56.713  1.00 26.26           N  
ATOM   1558  CA  GLU A 120     -17.473  58.326  56.399  1.00 25.82           C  
ATOM   1559  C   GLU A 120     -18.231  57.090  56.877  1.00 25.66           C  
ATOM   1560  O   GLU A 120     -19.355  56.826  56.457  1.00 25.67           O  
ATOM   1561  CB  GLU A 120     -17.652  58.492  54.885  1.00 28.87           C  
ATOM   1562  CG  GLU A 120     -16.657  59.454  54.228  1.00 28.44           C  
ATOM   1563  CD  GLU A 120     -16.976  59.728  52.757  1.00 31.92           C  
ATOM   1564  OE1 GLU A 120     -17.295  58.768  52.018  1.00 32.37           O  
ATOM   1565  OE2 GLU A 120     -16.897  60.905  52.337  1.00 31.57           O1-
ATOM   1566  N   ARG A 121     -17.601  56.344  57.775  1.00 25.31           N  
ATOM   1567  CA  ARG A 121     -18.172  55.114  58.308  1.00 24.71           C  
ATOM   1568  C   ARG A 121     -18.469  55.230  59.797  1.00 25.82           C  
ATOM   1569  O   ARG A 121     -17.688  55.810  60.555  1.00 25.19           O  
ATOM   1570  CB  ARG A 121     -17.201  53.969  58.042  1.00 25.96           C  
ATOM   1571  CG  ARG A 121     -16.827  53.850  56.569  1.00 24.27           C  
ATOM   1572  CD  ARG A 121     -15.468  53.198  56.383  1.00 26.26           C  
ATOM   1573  NE  ARG A 121     -15.062  53.175  54.980  1.00 24.37           N  
ATOM   1574  CZ  ARG A 121     -13.858  52.804  54.563  1.00 26.14           C  
ATOM   1575  NH1 ARG A 121     -12.942  52.425  55.443  1.00 24.89           N1+
ATOM   1576  NH2 ARG A 121     -13.567  52.816  53.273  1.00 25.33           N  
ATOM   1577  N   ILE A 122     -19.596  54.668  60.215  1.00 25.58           N  
ATOM   1578  CA  ILE A 122     -20.013  54.743  61.611  1.00 25.60           C  
ATOM   1579  C   ILE A 122     -20.039  53.373  62.275  1.00 26.80           C  
ATOM   1580  O   ILE A 122     -20.619  52.426  61.736  1.00 26.62           O  
ATOM   1581  CB  ILE A 122     -21.397  55.404  61.704  1.00 28.50           C  
ATOM   1582  CG1 ILE A 122     -21.316  56.804  61.073  1.00 26.98           C  
ATOM   1583  CG2 ILE A 122     -21.856  55.476  63.166  1.00 27.31           C  
ATOM   1584  CD1 ILE A 122     -22.643  57.486  60.906  1.00 32.44           C  
ATOM   1585  N   TYR A 123     -19.421  53.284  63.450  1.00 24.46           N  
ATOM   1586  CA  TYR A 123     -19.336  52.019  64.166  1.00 25.37           C  
ATOM   1587  C   TYR A 123     -19.981  52.021  65.548  1.00 24.18           C  
ATOM   1588  O   TYR A 123     -20.303  53.072  66.098  1.00 24.56           O  
ATOM   1589  CB  TYR A 123     -17.865  51.603  64.288  1.00 23.91           C  
ATOM   1590  CG  TYR A 123     -17.134  51.569  62.959  1.00 22.44           C  
ATOM   1591  CD1 TYR A 123     -16.561  52.720  62.422  1.00 21.71           C  
ATOM   1592  CD2 TYR A 123     -17.039  50.389  62.228  1.00 21.90           C  
ATOM   1593  CE1 TYR A 123     -15.911  52.695  61.188  1.00 20.88           C  
ATOM   1594  CE2 TYR A 123     -16.391  50.353  60.994  1.00 23.35           C  
ATOM   1595  CZ  TYR A 123     -15.833  51.510  60.484  1.00 21.99           C  
ATOM   1596  OH  TYR A 123     -15.197  51.470  59.270  1.00 23.51           O  
ATOM   1597  N   SER A 124     -20.153  50.823  66.096  1.00 24.66           N  
ATOM   1598  CA  SER A 124     -20.744  50.643  67.408  1.00 24.31           C  
ATOM   1599  C   SER A 124     -19.694  50.786  68.495  1.00 26.00           C  
ATOM   1600  O   SER A 124     -18.589  50.251  68.372  1.00 25.52           O  
ATOM   1601  CB  SER A 124     -21.382  49.257  67.513  1.00 24.00           C  
ATOM   1602  OG  SER A 124     -21.713  48.974  68.860  1.00 26.58           O  
ATOM   1603  N   THR A 125     -20.037  51.505  69.560  1.00 24.08           N  
ATOM   1604  CA  THR A 125     -19.107  51.684  70.662  1.00 24.77           C  
ATOM   1605  C   THR A 125     -19.071  50.406  71.492  1.00 26.19           C  
ATOM   1606  O   THR A 125     -18.281  50.286  72.432  1.00 26.44           O  
ATOM   1607  CB  THR A 125     -19.504  52.868  71.570  1.00 24.49           C  
ATOM   1608  CG2 THR A 125     -19.397  54.177  70.809  1.00 26.25           C  
ATOM   1609  OG1 THR A 125     -20.847  52.694  72.043  1.00 26.17           O  
ATOM   1610  N   ARG A 126     -19.927  49.450  71.133  1.00 26.95           N  
ATOM   1611  CA  ARG A 126     -19.982  48.171  71.833  1.00 29.35           C  
ATOM   1612  C   ARG A 126     -18.928  47.228  71.277  1.00 29.24           C  
ATOM   1613  O   ARG A 126     -18.636  46.180  71.863  1.00 30.42           O  
ATOM   1614  CB  ARG A 126     -21.369  47.550  71.705  1.00 30.24           C  
ATOM   1615  CG  ARG A 126     -22.157  47.592  73.003  1.00 33.27           C  
ATOM   1616  CD  ARG A 126     -22.319  49.013  73.526  1.00 39.08           C  
ATOM   1617  NE  ARG A 126     -23.591  49.597  73.121  1.00 41.15           N  
ATOM   1618  CZ  ARG A 126     -24.776  49.061  73.404  1.00 42.13           C  
ATOM   1619  NH1 ARG A 126     -24.847  47.933  74.102  1.00 43.41           N1+
ATOM   1620  NH2 ARG A 126     -25.885  49.635  72.971  1.00 40.69           N  
ATOM   1621  N   GLY A 127     -18.380  47.608  70.126  1.00 28.18           N  
ATOM   1622  CA  GLY A 127     -17.325  46.832  69.507  1.00 26.79           C  
ATOM   1623  C   GLY A 127     -16.024  47.558  69.807  1.00 26.45           C  
ATOM   1624  O   GLY A 127     -15.890  48.191  70.860  1.00 25.77           O  
ATOM   1625  N   ILE A 128     -15.064  47.491  68.892  1.00 25.11           N  
ATOM   1626  CA  ILE A 128     -13.794  48.167  69.115  1.00 24.13           C  
ATOM   1627  C   ILE A 128     -13.597  49.265  68.083  1.00 24.22           C  
ATOM   1628  O   ILE A 128     -14.289  49.295  67.064  1.00 24.20           O  
ATOM   1629  CB  ILE A 128     -12.616  47.178  69.065  1.00 24.42           C  
ATOM   1630  CG1 ILE A 128     -12.575  46.483  67.701  1.00 25.08           C  
ATOM   1631  CG2 ILE A 128     -12.757  46.157  70.189  1.00 25.94           C  
ATOM   1632  CD1 ILE A 128     -11.477  45.424  67.575  1.00 28.57           C  
ATOM   1633  N   ALA A 129     -12.656  50.165  68.354  1.00 24.56           N  
ATOM   1634  CA  ALA A 129     -12.381  51.292  67.465  1.00 23.60           C  
ATOM   1635  C   ALA A 129     -11.584  50.893  66.239  1.00 24.36           C  
ATOM   1636  O   ALA A 129     -10.767  49.972  66.296  1.00 25.98           O  
ATOM   1637  CB  ALA A 129     -11.634  52.377  68.226  1.00 23.97           C  
ATOM   1638  N   ILE A 130     -11.827  51.576  65.124  1.00 22.57           N  
ATOM   1639  CA  ILE A 130     -11.062  51.289  63.920  1.00 23.19           C  
ATOM   1640  C   ILE A 130      -9.693  51.939  64.111  1.00 24.96           C  
ATOM   1641  O   ILE A 130      -9.458  52.645  65.097  1.00 26.16           O  
ATOM   1642  CB  ILE A 130     -11.720  51.876  62.656  1.00 23.62           C  
ATOM   1643  CG1 ILE A 130     -11.900  53.389  62.819  1.00 24.57           C  
ATOM   1644  CG2 ILE A 130     -13.051  51.190  62.401  1.00 21.98           C  
ATOM   1645  CD1 ILE A 130     -12.336  54.093  61.549  1.00 25.69           C  
ATOM   1646  N   THR A 131      -8.790  51.692  63.173  1.00 23.90           N  
ATOM   1647  CA  THR A 131      -7.440  52.240  63.246  1.00 23.72           C  
ATOM   1648  C   THR A 131      -7.381  53.761  63.094  1.00 23.35           C  
ATOM   1649  O   THR A 131      -7.772  54.303  62.062  1.00 22.49           O  
ATOM   1650  CB  THR A 131      -6.545  51.594  62.147  1.00 23.78           C  
ATOM   1651  CG2 THR A 131      -5.144  52.179  62.169  1.00 20.47           C  
ATOM   1652  OG1 THR A 131      -6.481  50.177  62.354  1.00 24.14           O  
ATOM   1653  N   LEU A 132      -6.889  54.451  64.122  1.00 23.26           N  
ATOM   1654  CA  LEU A 132      -6.743  55.908  64.053  1.00 23.03           C  
ATOM   1655  C   LEU A 132      -5.664  56.218  63.004  1.00 22.88           C  
ATOM   1656  O   LEU A 132      -4.653  55.522  62.939  1.00 21.62           O  
ATOM   1657  CB  LEU A 132      -6.308  56.477  65.410  1.00 25.30           C  
ATOM   1658  CG  LEU A 132      -7.334  56.562  66.551  1.00 27.54           C  
ATOM   1659  CD1 LEU A 132      -7.882  55.191  66.875  1.00 33.14           C  
ATOM   1660  CD2 LEU A 132      -6.670  57.159  67.785  1.00 27.54           C  
ATOM   1661  N   SER A 133      -5.870  57.248  62.186  1.00 21.59           N  
ATOM   1662  CA  SER A 133      -4.888  57.604  61.155  1.00 20.27           C  
ATOM   1663  C   SER A 133      -4.333  59.012  61.335  1.00 20.86           C  
ATOM   1664  O   SER A 133      -4.896  59.813  62.074  1.00 21.68           O  
ATOM   1665  CB  SER A 133      -5.498  57.464  59.760  1.00 21.09           C  
ATOM   1666  OG  SER A 133      -6.677  58.236  59.629  1.00 24.26           O  
ATOM   1667  N   ALA A 134      -3.236  59.311  60.638  1.00 22.09           N  
ATOM   1668  CA  ALA A 134      -2.572  60.609  60.755  1.00 21.38           C  
ATOM   1669  C   ALA A 134      -2.948  61.664  59.719  1.00 22.83           C  
ATOM   1670  O   ALA A 134      -2.994  62.852  60.038  1.00 22.01           O  
ATOM   1671  CB  ALA A 134      -1.056  60.406  60.766  1.00 22.73           C  
ATOM   1672  N   TYR A 135      -3.214  61.238  58.488  1.00 21.83           N  
ATOM   1673  CA  TYR A 135      -3.576  62.161  57.422  1.00 22.90           C  
ATOM   1674  C   TYR A 135      -4.983  61.870  56.910  1.00 23.47           C  
ATOM   1675  O   TYR A 135      -5.406  62.420  55.894  1.00 25.11           O  
ATOM   1676  CB  TYR A 135      -2.577  62.042  56.263  1.00 23.06           C  
ATOM   1677  CG  TYR A 135      -1.149  62.419  56.622  1.00 23.12           C  
ATOM   1678  CD1 TYR A 135      -0.720  63.743  56.553  1.00 24.37           C  
ATOM   1679  CD2 TYR A 135      -0.236  61.453  57.040  1.00 23.82           C  
ATOM   1680  CE1 TYR A 135       0.590  64.100  56.893  1.00 23.82           C  
ATOM   1681  CE2 TYR A 135       1.075  61.796  57.384  1.00 24.93           C  
ATOM   1682  CZ  TYR A 135       1.480  63.122  57.307  1.00 26.13           C  
ATOM   1683  OH  TYR A 135       2.770  63.469  57.641  1.00 26.43           O  
ATOM   1684  N   GLY A 136      -5.701  61.005  57.619  1.00 22.97           N  
ATOM   1685  CA  GLY A 136      -7.049  60.628  57.220  1.00 24.17           C  
ATOM   1686  C   GLY A 136      -8.047  61.747  56.971  1.00 23.62           C  
ATOM   1687  O   GLY A 136      -8.044  62.768  57.657  1.00 23.39           O  
ATOM   1688  N   GLY A 137      -8.913  61.536  55.984  1.00 23.49           N  
ATOM   1689  CA  GLY A 137      -9.931  62.518  55.647  1.00 23.78           C  
ATOM   1690  C   GLY A 137     -11.346  62.055  55.965  1.00 24.28           C  
ATOM   1691  O   GLY A 137     -11.552  61.179  56.805  1.00 22.67           O  
ATOM   1692  N   GLY A 138     -12.331  62.639  55.289  1.00 23.44           N  
ATOM   1693  CA  GLY A 138     -13.709  62.263  55.556  1.00 25.25           C  
ATOM   1694  C   GLY A 138     -14.248  63.087  56.714  1.00 25.24           C  
ATOM   1695  O   GLY A 138     -13.474  63.615  57.514  1.00 25.38           O  
ATOM   1696  N   ILE A 139     -15.567  63.199  56.817  1.00 25.11           N  
ATOM   1697  CA  ILE A 139     -16.154  64.005  57.878  1.00 26.08           C  
ATOM   1698  C   ILE A 139     -15.699  63.601  59.286  1.00 25.79           C  
ATOM   1699  O   ILE A 139     -15.558  64.458  60.157  1.00 24.77           O  
ATOM   1700  CB  ILE A 139     -17.699  63.988  57.803  1.00 27.06           C  
ATOM   1701  CG1 ILE A 139     -18.264  65.103  58.685  1.00 27.72           C  
ATOM   1702  CG2 ILE A 139     -18.240  62.630  58.232  1.00 28.14           C  
ATOM   1703  CD1 ILE A 139     -17.921  66.498  58.193  1.00 28.43           C  
ATOM   1704  N   PHE A 140     -15.476  62.307  59.510  1.00 25.33           N  
ATOM   1705  CA  PHE A 140     -15.009  61.814  60.816  1.00 25.59           C  
ATOM   1706  C   PHE A 140     -13.502  61.566  60.716  1.00 25.43           C  
ATOM   1707  O   PHE A 140     -12.990  60.566  61.218  1.00 24.98           O  
ATOM   1708  CB  PHE A 140     -15.700  60.492  61.181  1.00 27.10           C  
ATOM   1709  CG  PHE A 140     -17.196  60.588  61.275  1.00 27.16           C  
ATOM   1710  CD1 PHE A 140     -17.796  61.345  62.278  1.00 27.96           C  
ATOM   1711  CD2 PHE A 140     -18.005  59.913  60.364  1.00 29.16           C  
ATOM   1712  CE1 PHE A 140     -19.189  61.433  62.376  1.00 28.71           C  
ATOM   1713  CE2 PHE A 140     -19.400  59.991  60.448  1.00 29.12           C  
ATOM   1714  CZ  PHE A 140     -19.993  60.756  61.461  1.00 28.42           C  
ATOM   1715  N   ALA A 141     -12.812  62.489  60.055  1.00 23.76           N  
ATOM   1716  CA  ALA A 141     -11.374  62.405  59.826  1.00 23.90           C  
ATOM   1717  C   ALA A 141     -10.490  61.920  60.975  1.00 23.35           C  
ATOM   1718  O   ALA A 141     -10.589  62.396  62.106  1.00 22.96           O  
ATOM   1719  CB  ALA A 141     -10.859  63.760  59.329  1.00 23.86           C  
ATOM   1720  N   LYS A 142      -9.627  60.963  60.647  1.00 23.23           N  
ATOM   1721  CA  LYS A 142      -8.640  60.396  61.564  1.00 23.39           C  
ATOM   1722  C   LYS A 142      -9.114  59.524  62.718  1.00 23.80           C  
ATOM   1723  O   LYS A 142      -8.290  58.904  63.396  1.00 24.85           O  
ATOM   1724  CB  LYS A 142      -7.769  61.520  62.127  1.00 23.55           C  
ATOM   1725  CG  LYS A 142      -7.062  62.351  61.065  1.00 25.19           C  
ATOM   1726  CD  LYS A 142      -6.584  63.643  61.678  1.00 30.11           C  
ATOM   1727  CE  LYS A 142      -5.993  64.579  60.653  1.00 32.67           C  
ATOM   1728  NZ  LYS A 142      -5.721  65.897  61.301  1.00 35.82           N1+
ATOM   1729  N   THR A 143     -10.416  59.464  62.961  1.00 24.52           N  
ATOM   1730  CA  THR A 143     -10.898  58.644  64.070  1.00 24.44           C  
ATOM   1731  C   THR A 143     -12.076  57.758  63.699  1.00 23.62           C  
ATOM   1732  O   THR A 143     -12.277  56.703  64.296  1.00 23.65           O  
ATOM   1733  CB  THR A 143     -11.331  59.518  65.277  1.00 25.56           C  
ATOM   1734  CG2 THR A 143     -10.460  60.760  65.394  1.00 23.95           C  
ATOM   1735  OG1 THR A 143     -12.690  59.927  65.101  1.00 28.46           O  
ATOM   1736  N   GLY A 144     -12.854  58.185  62.710  1.00 24.97           N  
ATOM   1737  CA  GLY A 144     -14.019  57.408  62.324  1.00 24.12           C  
ATOM   1738  C   GLY A 144     -15.202  57.837  63.176  1.00 25.24           C  
ATOM   1739  O   GLY A 144     -15.027  58.519  64.192  1.00 24.00           O  
ATOM   1740  N   GLY A 145     -16.403  57.442  62.772  1.00 23.99           N  
ATOM   1741  CA  GLY A 145     -17.586  57.835  63.514  1.00 24.01           C  
ATOM   1742  C   GLY A 145     -18.141  56.758  64.423  1.00 24.29           C  
ATOM   1743  O   GLY A 145     -17.959  55.573  64.168  1.00 24.73           O  
ATOM   1744  N   TYR A 146     -18.812  57.178  65.492  1.00 24.43           N  
ATOM   1745  CA  TYR A 146     -19.409  56.238  66.430  1.00 24.81           C  
ATOM   1746  C   TYR A 146     -20.810  56.660  66.834  1.00 26.28           C  
ATOM   1747  O   TYR A 146     -21.114  57.850  66.918  1.00 23.51           O  
ATOM   1748  CB  TYR A 146     -18.532  56.099  67.671  1.00 26.11           C  
ATOM   1749  CG  TYR A 146     -17.174  55.528  67.341  1.00 26.28           C  
ATOM   1750  CD1 TYR A 146     -16.136  56.349  66.907  1.00 25.90           C  
ATOM   1751  CD2 TYR A 146     -16.962  54.155  67.359  1.00 28.22           C  
ATOM   1752  CE1 TYR A 146     -14.923  55.806  66.494  1.00 25.55           C  
ATOM   1753  CE2 TYR A 146     -15.757  53.606  66.944  1.00 27.04           C  
ATOM   1754  CZ  TYR A 146     -14.749  54.434  66.511  1.00 26.47           C  
ATOM   1755  OH  TYR A 146     -13.574  53.880  66.058  1.00 28.48           O  
ATOM   1756  N   LEU A 147     -21.660  55.664  67.070  1.00 25.20           N  
ATOM   1757  CA  LEU A 147     -23.033  55.901  67.478  1.00 27.37           C  
ATOM   1758  C   LEU A 147     -23.032  55.964  69.003  1.00 26.78           C  
ATOM   1759  O   LEU A 147     -22.779  54.965  69.670  1.00 27.59           O  
ATOM   1760  CB  LEU A 147     -23.920  54.752  66.977  1.00 29.59           C  
ATOM   1761  CG  LEU A 147     -25.445  54.836  67.116  1.00 32.17           C  
ATOM   1762  CD1 LEU A 147     -25.850  54.616  68.554  1.00 36.53           C  
ATOM   1763  CD2 LEU A 147     -25.931  56.179  66.605  1.00 31.48           C  
ATOM   1764  N   VAL A 148     -23.281  57.147  69.552  1.00 25.81           N  
ATOM   1765  CA  VAL A 148     -23.307  57.316  71.002  1.00 28.10           C  
ATOM   1766  C   VAL A 148     -24.619  57.964  71.434  1.00 28.60           C  
ATOM   1767  O   VAL A 148     -24.940  59.074  71.012  1.00 27.14           O  
ATOM   1768  CB  VAL A 148     -22.127  58.190  71.499  1.00 28.29           C  
ATOM   1769  CG1 VAL A 148     -22.062  58.162  73.027  1.00 28.66           C  
ATOM   1770  CG2 VAL A 148     -20.814  57.689  70.906  1.00 27.67           C  
ATOM   1771  N   ASN A 149     -25.375  57.255  72.271  1.00 29.89           N  
ATOM   1772  CA  ASN A 149     -26.655  57.745  72.778  1.00 29.92           C  
ATOM   1773  C   ASN A 149     -27.552  58.317  71.680  1.00 30.36           C  
ATOM   1774  O   ASN A 149     -28.122  59.399  71.832  1.00 29.60           O  
ATOM   1775  CB  ASN A 149     -26.412  58.801  73.862  1.00 31.89           C  
ATOM   1776  CG  ASN A 149     -25.847  58.206  75.138  1.00 31.99           C  
ATOM   1777  ND2 ASN A 149     -26.224  56.968  75.422  1.00 31.45           N  
ATOM   1778  OD1 ASN A 149     -25.083  58.856  75.863  1.00 34.43           O  
ATOM   1779  N   GLY A 150     -27.665  57.590  70.572  1.00 30.20           N  
ATOM   1780  CA  GLY A 150     -28.505  58.039  69.476  1.00 30.74           C  
ATOM   1781  C   GLY A 150     -27.928  59.112  68.568  1.00 31.76           C  
ATOM   1782  O   GLY A 150     -28.600  59.568  67.641  1.00 31.91           O  
ATOM   1783  N   LYS A 151     -26.691  59.524  68.822  1.00 30.49           N  
ATOM   1784  CA  LYS A 151     -26.051  60.549  67.995  1.00 32.04           C  
ATOM   1785  C   LYS A 151     -24.754  60.017  67.392  1.00 31.80           C  
ATOM   1786  O   LYS A 151     -24.087  59.153  67.975  1.00 31.61           O  
ATOM   1787  CB  LYS A 151     -25.740  61.795  68.830  1.00 32.70           C  
ATOM   1788  CG  LYS A 151     -26.966  62.476  69.449  1.00 36.65           C  
ATOM   1789  CD  LYS A 151     -26.562  63.688  70.291  1.00 35.67           C  
ATOM   1790  CE  LYS A 151     -27.760  64.317  70.993  1.00 38.92           C  
ATOM   1791  NZ  LYS A 151     -28.744  64.919  70.029  1.00 38.94           N1+
ATOM   1792  N   THR A 152     -24.398  60.529  66.223  1.00 30.83           N  
ATOM   1793  CA  THR A 152     -23.170  60.112  65.563  1.00 29.69           C  
ATOM   1794  C   THR A 152     -22.136  61.230  65.680  1.00 28.37           C  
ATOM   1795  O   THR A 152     -22.448  62.391  65.430  1.00 25.85           O  
ATOM   1796  CB  THR A 152     -23.425  59.783  64.075  1.00 32.42           C  
ATOM   1797  CG2 THR A 152     -23.964  60.984  63.339  1.00 30.93           C  
ATOM   1798  OG1 THR A 152     -22.190  59.387  63.464  1.00 37.32           O  
ATOM   1799  N   ARG A 153     -20.912  60.876  66.071  1.00 25.76           N  
ATOM   1800  CA  ARG A 153     -19.837  61.857  66.237  1.00 25.96           C  
ATOM   1801  C   ARG A 153     -18.467  61.189  66.145  1.00 24.93           C  
ATOM   1802  O   ARG A 153     -18.361  59.974  66.315  1.00 23.83           O  
ATOM   1803  CB  ARG A 153     -19.940  62.528  67.614  1.00 25.16           C  
ATOM   1804  CG  ARG A 153     -19.578  61.610  68.797  1.00 23.56           C  
ATOM   1805  CD  ARG A 153     -19.598  62.371  70.129  1.00 24.57           C  
ATOM   1806  NE  ARG A 153     -19.342  61.553  71.322  1.00 26.17           N  
ATOM   1807  CZ  ARG A 153     -18.145  61.113  71.708  1.00 27.51           C  
ATOM   1808  NH1 ARG A 153     -17.064  61.393  70.995  1.00 25.70           N1+
ATOM   1809  NH2 ARG A 153     -18.022  60.428  72.844  1.00 25.21           N  
ATOM   1810  N   LYS A 154     -17.427  61.981  65.887  1.00 23.90           N  
ATOM   1811  CA  LYS A 154     -16.070  61.429  65.832  1.00 26.17           C  
ATOM   1812  C   LYS A 154     -15.545  61.456  67.264  1.00 25.59           C  
ATOM   1813  O   LYS A 154     -16.205  62.004  68.157  1.00 26.03           O  
ATOM   1814  CB  LYS A 154     -15.157  62.254  64.898  1.00 26.71           C  
ATOM   1815  CG  LYS A 154     -14.932  63.700  65.304  1.00 28.73           C  
ATOM   1816  CD  LYS A 154     -14.058  64.469  64.296  1.00 30.78           C  
ATOM   1817  CE  LYS A 154     -12.623  63.929  64.228  1.00 36.29           C  
ATOM   1818  NZ  LYS A 154     -11.695  64.750  63.348  1.00 37.98           N1+
ATOM   1819  N   LEU A 155     -14.385  60.854  67.497  1.00 24.86           N  
ATOM   1820  CA  LEU A 155     -13.811  60.830  68.836  1.00 24.93           C  
ATOM   1821  C   LEU A 155     -13.120  62.147  69.173  1.00 24.69           C  
ATOM   1822  O   LEU A 155     -12.669  62.877  68.283  1.00 24.38           O  
ATOM   1823  CB  LEU A 155     -12.794  59.687  68.976  1.00 22.49           C  
ATOM   1824  CG  LEU A 155     -13.248  58.258  68.665  1.00 23.08           C  
ATOM   1825  CD1 LEU A 155     -12.037  57.332  68.714  1.00 23.46           C  
ATOM   1826  CD2 LEU A 155     -14.306  57.807  69.655  1.00 22.33           C  
ATOM   1827  N   HIS A 156     -13.060  62.434  70.470  1.00 24.86           N  
ATOM   1828  CA  HIS A 156     -12.405  63.620  71.024  1.00 24.30           C  
ATOM   1829  C   HIS A 156     -10.926  63.224  71.151  1.00 24.35           C  
ATOM   1830  O   HIS A 156     -10.615  62.046  71.327  1.00 22.85           O  
ATOM   1831  CB  HIS A 156     -13.002  63.905  72.414  1.00 26.45           C  
ATOM   1832  CG  HIS A 156     -12.377  65.065  73.132  1.00 25.84           C  
ATOM   1833  CD2 HIS A 156     -11.217  65.165  73.825  1.00 23.15           C  
ATOM   1834  ND1 HIS A 156     -12.985  66.301  73.225  1.00 27.68           N  
ATOM   1835  CE1 HIS A 156     -12.229  67.111  73.945  1.00 25.72           C  
ATOM   1836  NE2 HIS A 156     -11.150  66.444  74.322  1.00 29.68           N  
ATOM   1837  N   PRO A 157      -9.998  64.189  71.049  1.00 24.26           N  
ATOM   1838  CA  PRO A 157      -8.579  63.831  71.168  1.00 23.17           C  
ATOM   1839  C   PRO A 157      -8.267  62.998  72.415  1.00 24.11           C  
ATOM   1840  O   PRO A 157      -7.417  62.116  72.384  1.00 21.91           O  
ATOM   1841  CB  PRO A 157      -7.890  65.192  71.198  1.00 25.16           C  
ATOM   1842  CG  PRO A 157      -8.756  66.008  70.280  1.00 24.34           C  
ATOM   1843  CD  PRO A 157     -10.153  65.618  70.717  1.00 25.41           C  
ATOM   1844  N   ARG A 158      -8.963  63.287  73.511  1.00 22.23           N  
ATOM   1845  CA  ARG A 158      -8.755  62.560  74.761  1.00 23.96           C  
ATOM   1846  C   ARG A 158      -9.118  61.088  74.590  1.00 22.79           C  
ATOM   1847  O   ARG A 158      -8.425  60.198  75.085  1.00 20.88           O  
ATOM   1848  CB  ARG A 158      -9.618  63.150  75.873  1.00 24.61           C  
ATOM   1849  CG  ARG A 158      -9.245  62.666  77.253  1.00 28.33           C  
ATOM   1850  CD  ARG A 158      -8.038  63.435  77.741  1.00 32.34           C  
ATOM   1851  NE  ARG A 158      -6.864  62.595  77.842  1.00 30.67           N  
ATOM   1852  CZ  ARG A 158      -5.636  63.059  78.035  1.00 29.85           C  
ATOM   1853  NH1 ARG A 158      -5.422  64.364  78.142  1.00 29.77           N1+
ATOM   1854  NH2 ARG A 158      -4.627  62.212  78.140  1.00 27.40           N  
ATOM   1855  N   GLU A 159     -10.222  60.844  73.897  1.00 22.02           N  
ATOM   1856  CA  GLU A 159     -10.670  59.482  73.660  1.00 24.15           C  
ATOM   1857  C   GLU A 159      -9.650  58.774  72.751  1.00 24.16           C  
ATOM   1858  O   GLU A 159      -9.360  57.591  72.936  1.00 25.17           O  
ATOM   1859  CB  GLU A 159     -12.078  59.504  73.048  1.00 24.07           C  
ATOM   1860  CG  GLU A 159     -13.113  60.143  73.988  1.00 24.18           C  
ATOM   1861  CD  GLU A 159     -14.477  60.348  73.350  1.00 26.17           C  
ATOM   1862  OE1 GLU A 159     -14.522  60.693  72.151  1.00 23.95           O  
ATOM   1863  OE2 GLU A 159     -15.502  60.183  74.055  1.00 26.33           O1-
ATOM   1864  N   CYS A 160      -9.090  59.504  71.788  1.00 24.01           N  
ATOM   1865  CA  CYS A 160      -8.073  58.923  70.912  1.00 24.99           C  
ATOM   1866  C   CYS A 160      -6.895  58.511  71.798  1.00 24.76           C  
ATOM   1867  O   CYS A 160      -6.319  57.436  71.631  1.00 24.77           O  
ATOM   1868  CB  CYS A 160      -7.593  59.942  69.872  1.00 23.91           C  
ATOM   1869  SG  CYS A 160      -8.820  60.366  68.608  1.00 25.44           S  
ATOM   1870  N   ALA A 161      -6.549  59.375  72.746  1.00 23.60           N  
ATOM   1871  CA  ALA A 161      -5.446  59.084  73.657  1.00 22.08           C  
ATOM   1872  C   ALA A 161      -5.735  57.770  74.375  1.00 21.59           C  
ATOM   1873  O   ALA A 161      -4.861  56.907  74.508  1.00 20.22           O  
ATOM   1874  CB  ALA A 161      -5.285  60.216  74.666  1.00 21.67           C  
ATOM   1875  N   ARG A 162      -6.975  57.616  74.826  1.00 21.93           N  
ATOM   1876  CA  ARG A 162      -7.376  56.410  75.545  1.00 22.69           C  
ATOM   1877  C   ARG A 162      -7.390  55.189  74.641  1.00 23.04           C  
ATOM   1878  O   ARG A 162      -7.009  54.098  75.064  1.00 23.01           O  
ATOM   1879  CB  ARG A 162      -8.744  56.607  76.186  1.00 24.76           C  
ATOM   1880  CG  ARG A 162      -8.728  57.576  77.355  1.00 23.60           C  
ATOM   1881  CD  ARG A 162     -10.133  57.863  77.849  1.00 25.08           C  
ATOM   1882  NE  ARG A 162     -10.112  58.725  79.028  1.00 25.80           N  
ATOM   1883  CZ  ARG A 162     -11.187  59.303  79.559  1.00 27.40           C  
ATOM   1884  NH1 ARG A 162     -12.386  59.117  79.021  1.00 24.96           N1+
ATOM   1885  NH2 ARG A 162     -11.054  60.074  80.629  1.00 28.72           N  
ATOM   1886  N   VAL A 163      -7.832  55.383  73.404  1.00 22.89           N  
ATOM   1887  CA  VAL A 163      -7.877  54.308  72.419  1.00 25.75           C  
ATOM   1888  C   VAL A 163      -6.452  53.850  72.080  1.00 25.22           C  
ATOM   1889  O   VAL A 163      -6.246  52.720  71.617  1.00 25.75           O  
ATOM   1890  CB  VAL A 163      -8.605  54.776  71.139  1.00 26.93           C  
ATOM   1891  CG1 VAL A 163      -8.330  53.830  69.991  1.00 27.27           C  
ATOM   1892  CG2 VAL A 163     -10.105  54.825  71.407  1.00 29.50           C  
ATOM   1893  N   MET A 164      -5.482  54.728  72.321  1.00 24.70           N  
ATOM   1894  CA  MET A 164      -4.073  54.426  72.062  1.00 23.91           C  
ATOM   1895  C   MET A 164      -3.345  53.987  73.328  1.00 25.17           C  
ATOM   1896  O   MET A 164      -2.135  53.743  73.306  1.00 24.66           O  
ATOM   1897  CB  MET A 164      -3.362  55.646  71.481  1.00 23.28           C  
ATOM   1898  CG  MET A 164      -3.818  56.028  70.090  1.00 24.74           C  
ATOM   1899  SD  MET A 164      -3.611  54.687  68.902  1.00 25.33           S  
ATOM   1900  CE  MET A 164      -1.875  54.913  68.438  1.00 22.88           C  
ATOM   1901  N   GLY A 165      -4.086  53.896  74.429  1.00 25.59           N  
ATOM   1902  CA  GLY A 165      -3.498  53.466  75.687  1.00 24.53           C  
ATOM   1903  C   GLY A 165      -2.724  54.519  76.466  1.00 24.75           C  
ATOM   1904  O   GLY A 165      -2.019  54.191  77.424  1.00 24.94           O  
ATOM   1905  N   TYR A 166      -2.833  55.781  76.066  1.00 22.13           N  
ATOM   1906  CA  TYR A 166      -2.134  56.841  76.787  1.00 24.24           C  
ATOM   1907  C   TYR A 166      -2.872  57.165  78.095  1.00 24.27           C  
ATOM   1908  O   TYR A 166      -4.096  57.122  78.145  1.00 22.82           O  
ATOM   1909  CB  TYR A 166      -2.035  58.108  75.931  1.00 23.77           C  
ATOM   1910  CG  TYR A 166      -0.910  58.106  74.914  1.00 25.30           C  
ATOM   1911  CD1 TYR A 166      -0.958  57.288  73.788  1.00 24.90           C  
ATOM   1912  CD2 TYR A 166       0.200  58.936  75.074  1.00 24.33           C  
ATOM   1913  CE1 TYR A 166       0.068  57.299  72.843  1.00 22.55           C  
ATOM   1914  CE2 TYR A 166       1.233  58.953  74.137  1.00 24.70           C  
ATOM   1915  CZ  TYR A 166       1.159  58.131  73.023  1.00 24.49           C  
ATOM   1916  OH  TYR A 166       2.188  58.129  72.102  1.00 23.61           O  
ATOM   1917  N   PRO A 167      -2.131  57.473  79.174  1.00 25.26           N  
ATOM   1918  CA  PRO A 167      -2.768  57.800  80.458  1.00 25.67           C  
ATOM   1919  C   PRO A 167      -3.438  59.172  80.394  1.00 25.44           C  
ATOM   1920  O   PRO A 167      -3.026  60.028  79.608  1.00 24.49           O  
ATOM   1921  CB  PRO A 167      -1.599  57.778  81.439  1.00 27.02           C  
ATOM   1922  CG  PRO A 167      -0.458  58.250  80.599  1.00 25.63           C  
ATOM   1923  CD  PRO A 167      -0.662  57.492  79.297  1.00 26.34           C  
ATOM   1924  N   ASP A 168      -4.464  59.399  81.208  1.00 25.47           N  
ATOM   1925  CA  ASP A 168      -5.127  60.697  81.170  1.00 25.73           C  
ATOM   1926  C   ASP A 168      -4.192  61.830  81.595  1.00 25.96           C  
ATOM   1927  O   ASP A 168      -4.448  62.995  81.292  1.00 26.31           O  
ATOM   1928  CB  ASP A 168      -6.389  60.701  82.035  1.00 28.44           C  
ATOM   1929  CG  ASP A 168      -7.497  59.830  81.458  1.00 28.58           C  
ATOM   1930  OD1 ASP A 168      -7.454  59.492  80.251  1.00 27.25           O  
ATOM   1931  OD2 ASP A 168      -8.424  59.495  82.213  1.00 28.85           O1-
ATOM   1932  N   SER A 169      -3.101  61.490  82.275  1.00 25.96           N  
ATOM   1933  CA  SER A 169      -2.140  62.502  82.707  1.00 25.67           C  
ATOM   1934  C   SER A 169      -1.348  63.063  81.522  1.00 25.80           C  
ATOM   1935  O   SER A 169      -0.763  64.143  81.619  1.00 26.43           O  
ATOM   1936  CB  SER A 169      -1.172  61.920  83.740  1.00 27.13           C  
ATOM   1937  OG  SER A 169      -0.524  60.778  83.225  1.00 30.66           O  
ATOM   1938  N   TYR A 170      -1.324  62.339  80.406  1.00 23.71           N  
ATOM   1939  CA  TYR A 170      -0.596  62.825  79.235  1.00 23.92           C  
ATOM   1940  C   TYR A 170      -1.311  64.029  78.634  1.00 22.15           C  
ATOM   1941  O   TYR A 170      -2.513  63.989  78.378  1.00 23.61           O  
ATOM   1942  CB  TYR A 170      -0.446  61.720  78.191  1.00 23.88           C  
ATOM   1943  CG  TYR A 170       0.461  62.114  77.044  1.00 23.62           C  
ATOM   1944  CD1 TYR A 170       0.010  62.950  76.023  1.00 21.75           C  
ATOM   1945  CD2 TYR A 170       1.790  61.683  77.006  1.00 23.47           C  
ATOM   1946  CE1 TYR A 170       0.863  63.352  74.994  1.00 22.67           C  
ATOM   1947  CE2 TYR A 170       2.650  62.083  75.984  1.00 22.22           C  
ATOM   1948  CZ  TYR A 170       2.182  62.916  74.985  1.00 22.45           C  
ATOM   1949  OH  TYR A 170       3.032  63.327  73.985  1.00 23.07           O  
ATOM   1950  N   LYS A 171      -0.555  65.097  78.408  1.00 22.30           N  
ATOM   1951  CA  LYS A 171      -1.089  66.344  77.875  1.00 24.75           C  
ATOM   1952  C   LYS A 171      -1.143  66.372  76.349  1.00 24.20           C  
ATOM   1953  O   LYS A 171      -0.117  66.265  75.691  1.00 24.55           O  
ATOM   1954  CB  LYS A 171      -0.238  67.508  78.400  1.00 26.30           C  
ATOM   1955  CG  LYS A 171      -0.000  67.433  79.914  1.00 29.04           C  
ATOM   1956  CD  LYS A 171       1.121  68.354  80.383  1.00 32.46           C  
ATOM   1957  CE  LYS A 171       0.663  69.792  80.490  1.00 33.67           C  
ATOM   1958  NZ  LYS A 171      -0.302  69.957  81.617  1.00 36.78           N1+
ATOM   1959  N   VAL A 172      -2.341  66.530  75.792  1.00 24.35           N  
ATOM   1960  CA  VAL A 172      -2.499  66.567  74.337  1.00 24.34           C  
ATOM   1961  C   VAL A 172      -2.140  67.939  73.763  1.00 24.66           C  
ATOM   1962  O   VAL A 172      -2.205  68.946  74.462  1.00 25.14           O  
ATOM   1963  CB  VAL A 172      -3.949  66.220  73.918  1.00 25.58           C  
ATOM   1964  CG1 VAL A 172      -4.329  64.851  74.452  1.00 25.56           C  
ATOM   1965  CG2 VAL A 172      -4.902  67.272  74.435  1.00 28.35           C  
ATOM   1966  N   HIS A 173      -1.759  67.976  72.489  1.00 23.24           N  
ATOM   1967  CA  HIS A 173      -1.393  69.235  71.847  1.00 22.40           C  
ATOM   1968  C   HIS A 173      -2.628  70.136  71.698  1.00 23.34           C  
ATOM   1969  O   HIS A 173      -3.729  69.655  71.420  1.00 22.97           O  
ATOM   1970  CB  HIS A 173      -0.760  68.954  70.478  1.00 21.41           C  
ATOM   1971  CG  HIS A 173      -0.126  70.152  69.848  1.00 21.07           C  
ATOM   1972  CD2 HIS A 173       1.166  70.559  69.809  1.00 21.94           C  
ATOM   1973  ND1 HIS A 173      -0.854  71.127  69.202  1.00 21.57           N  
ATOM   1974  CE1 HIS A 173      -0.037  72.085  68.795  1.00 22.41           C  
ATOM   1975  NE2 HIS A 173       1.195  71.764  69.152  1.00 22.98           N  
ATOM   1976  N   PRO A 174      -2.454  71.458  71.877  1.00 23.65           N  
ATOM   1977  CA  PRO A 174      -3.555  72.430  71.769  1.00 24.50           C  
ATOM   1978  C   PRO A 174      -4.276  72.499  70.428  1.00 24.94           C  
ATOM   1979  O   PRO A 174      -5.408  72.972  70.357  1.00 25.39           O  
ATOM   1980  CB  PRO A 174      -2.896  73.757  72.162  1.00 23.38           C  
ATOM   1981  CG  PRO A 174      -1.458  73.553  71.791  1.00 24.77           C  
ATOM   1982  CD  PRO A 174      -1.192  72.135  72.227  1.00 22.71           C  
ATOM   1983  N   SER A 175      -3.619  72.057  69.360  1.00 25.79           N  
ATOM   1984  CA  SER A 175      -4.256  72.039  68.052  1.00 24.34           C  
ATOM   1985  C   SER A 175      -4.950  70.684  67.944  1.00 24.71           C  
ATOM   1986  O   SER A 175      -4.290  69.642  67.958  1.00 21.66           O  
ATOM   1987  CB  SER A 175      -3.224  72.174  66.936  1.00 26.25           C  
ATOM   1988  OG  SER A 175      -3.799  71.840  65.683  1.00 22.87           O  
ATOM   1989  N   THR A 176      -6.274  70.686  67.843  1.00 22.42           N  
ATOM   1990  CA  THR A 176      -6.983  69.424  67.758  1.00 23.28           C  
ATOM   1991  C   THR A 176      -6.557  68.649  66.524  1.00 23.21           C  
ATOM   1992  O   THR A 176      -6.323  67.448  66.594  1.00 22.63           O  
ATOM   1993  CB  THR A 176      -8.525  69.613  67.745  1.00 22.91           C  
ATOM   1994  CG2 THR A 176      -9.001  70.205  69.078  1.00 24.01           C  
ATOM   1995  OG1 THR A 176      -8.901  70.473  66.668  1.00 22.82           O  
ATOM   1996  N   SER A 177      -6.437  69.339  65.398  1.00 22.59           N  
ATOM   1997  CA  SER A 177      -6.050  68.671  64.169  1.00 22.07           C  
ATOM   1998  C   SER A 177      -4.689  67.992  64.305  1.00 21.45           C  
ATOM   1999  O   SER A 177      -4.519  66.856  63.858  1.00 20.33           O  
ATOM   2000  CB  SER A 177      -6.022  69.662  63.007  1.00 22.92           C  
ATOM   2001  OG  SER A 177      -5.902  68.961  61.786  1.00 23.87           O  
ATOM   2002  N   GLN A 178      -3.723  68.671  64.917  1.00 18.88           N  
ATOM   2003  CA  GLN A 178      -2.401  68.071  65.089  1.00 19.84           C  
ATOM   2004  C   GLN A 178      -2.468  66.956  66.129  1.00 21.22           C  
ATOM   2005  O   GLN A 178      -1.739  65.965  66.043  1.00 22.11           O  
ATOM   2006  CB  GLN A 178      -1.368  69.127  65.511  1.00 20.02           C  
ATOM   2007  CG  GLN A 178      -1.083  70.195  64.455  1.00 23.38           C  
ATOM   2008  CD  GLN A 178      -0.495  69.620  63.173  1.00 24.81           C  
ATOM   2009  NE2 GLN A 178      -0.965  70.111  62.029  1.00 24.08           N  
ATOM   2010  OE1 GLN A 178       0.378  68.755  63.213  1.00 21.47           O  
ATOM   2011  N   ALA A 179      -3.344  67.119  67.113  1.00 20.69           N  
ATOM   2012  CA  ALA A 179      -3.507  66.109  68.156  1.00 22.16           C  
ATOM   2013  C   ALA A 179      -4.001  64.800  67.521  1.00 21.73           C  
ATOM   2014  O   ALA A 179      -3.487  63.725  67.820  1.00 19.23           O  
ATOM   2015  CB  ALA A 179      -4.502  66.599  69.211  1.00 22.75           C  
ATOM   2016  N   TYR A 180      -4.999  64.895  66.641  1.00 20.03           N  
ATOM   2017  CA  TYR A 180      -5.528  63.710  65.959  1.00 20.87           C  
ATOM   2018  C   TYR A 180      -4.439  63.082  65.081  1.00 20.68           C  
ATOM   2019  O   TYR A 180      -4.287  61.861  65.034  1.00 19.18           O  
ATOM   2020  CB  TYR A 180      -6.724  64.074  65.068  1.00 20.57           C  
ATOM   2021  CG  TYR A 180      -8.019  64.390  65.795  1.00 23.68           C  
ATOM   2022  CD1 TYR A 180      -8.549  63.502  66.734  1.00 23.92           C  
ATOM   2023  CD2 TYR A 180      -8.749  65.543  65.493  1.00 22.91           C  
ATOM   2024  CE1 TYR A 180      -9.783  63.754  67.350  1.00 24.48           C  
ATOM   2025  CE2 TYR A 180      -9.982  65.807  66.107  1.00 24.82           C  
ATOM   2026  CZ  TYR A 180     -10.492  64.903  67.033  1.00 25.06           C  
ATOM   2027  OH  TYR A 180     -11.709  65.136  67.636  1.00 24.56           O  
ATOM   2028  N   LYS A 181      -3.693  63.930  64.377  1.00 20.28           N  
ATOM   2029  CA  LYS A 181      -2.621  63.457  63.506  1.00 23.26           C  
ATOM   2030  C   LYS A 181      -1.578  62.725  64.343  1.00 22.70           C  
ATOM   2031  O   LYS A 181      -1.131  61.634  63.992  1.00 22.52           O  
ATOM   2032  CB  LYS A 181      -1.962  64.635  62.778  1.00 22.60           C  
ATOM   2033  CG  LYS A 181      -0.692  64.268  62.018  1.00 23.47           C  
ATOM   2034  CD  LYS A 181      -0.113  65.485  61.301  1.00 23.11           C  
ATOM   2035  CE  LYS A 181       1.139  65.111  60.524  1.00 25.16           C  
ATOM   2036  NZ  LYS A 181       1.606  66.196  59.628  1.00 22.73           N1+
ATOM   2037  N   GLN A 182      -1.211  63.334  65.463  1.00 22.08           N  
ATOM   2038  CA  GLN A 182      -0.224  62.760  66.360  1.00 22.73           C  
ATOM   2039  C   GLN A 182      -0.659  61.394  66.888  1.00 22.84           C  
ATOM   2040  O   GLN A 182       0.076  60.416  66.758  1.00 20.64           O  
ATOM   2041  CB  GLN A 182       0.063  63.746  67.496  1.00 22.35           C  
ATOM   2042  CG  GLN A 182       0.775  64.999  66.975  1.00 20.92           C  
ATOM   2043  CD  GLN A 182       0.843  66.121  67.981  1.00 21.98           C  
ATOM   2044  NE2 GLN A 182       1.544  67.195  67.619  1.00 23.16           N  
ATOM   2045  OE1 GLN A 182       0.272  66.035  69.072  1.00 23.63           O  
ATOM   2046  N   PHE A 183      -1.851  61.313  67.467  1.00 22.60           N  
ATOM   2047  CA  PHE A 183      -2.319  60.024  67.952  1.00 22.84           C  
ATOM   2048  C   PHE A 183      -2.495  59.081  66.765  1.00 23.23           C  
ATOM   2049  O   PHE A 183      -2.325  57.870  66.896  1.00 21.52           O  
ATOM   2050  CB  PHE A 183      -3.625  60.186  68.732  1.00 21.45           C  
ATOM   2051  CG  PHE A 183      -3.427  60.775  70.104  1.00 21.17           C  
ATOM   2052  CD1 PHE A 183      -2.731  60.063  71.079  1.00 21.37           C  
ATOM   2053  CD2 PHE A 183      -3.870  62.054  70.402  1.00 21.85           C  
ATOM   2054  CE1 PHE A 183      -2.476  60.623  72.334  1.00 21.29           C  
ATOM   2055  CE2 PHE A 183      -3.620  62.630  71.656  1.00 23.38           C  
ATOM   2056  CZ  PHE A 183      -2.918  61.907  72.623  1.00 22.50           C  
ATOM   2057  N   GLY A 184      -2.797  59.660  65.606  1.00 22.88           N  
ATOM   2058  CA  GLY A 184      -2.991  58.875  64.393  1.00 25.18           C  
ATOM   2059  C   GLY A 184      -1.809  58.005  63.985  1.00 25.32           C  
ATOM   2060  O   GLY A 184      -1.978  56.836  63.670  1.00 25.79           O  
ATOM   2061  N   ASN A 185      -0.600  58.544  63.959  1.00 26.15           N  
ATOM   2062  CA  ASN A 185       0.500  57.677  63.561  1.00 27.45           C  
ATOM   2063  C   ASN A 185       1.295  57.172  64.764  1.00 25.21           C  
ATOM   2064  O   ASN A 185       2.412  56.703  64.615  1.00 26.97           O  
ATOM   2065  CB  ASN A 185       1.412  58.367  62.525  1.00 31.47           C  
ATOM   2066  CG  ASN A 185       1.872  59.709  62.971  1.00 30.61           C  
ATOM   2067  ND2 ASN A 185       2.269  60.558  62.031  1.00 29.31           N  
ATOM   2068  OD1 ASN A 185       1.883  59.983  64.162  1.00 34.68           O  
ATOM   2069  N   SER A 186       0.695  57.230  65.952  1.00 21.87           N  
ATOM   2070  CA  SER A 186       1.376  56.774  67.161  1.00 21.39           C  
ATOM   2071  C   SER A 186       1.237  55.274  67.418  1.00 21.44           C  
ATOM   2072  O   SER A 186       0.791  54.520  66.556  1.00 21.41           O  
ATOM   2073  CB  SER A 186       0.878  57.560  68.383  1.00 22.16           C  
ATOM   2074  OG  SER A 186       1.738  57.361  69.500  1.00 25.30           O  
ATOM   2075  N   VAL A 187       1.611  54.852  68.621  1.00 23.18           N  
ATOM   2076  CA  VAL A 187       1.572  53.445  69.002  1.00 24.74           C  
ATOM   2077  C   VAL A 187       0.707  53.179  70.238  1.00 26.13           C  
ATOM   2078  O   VAL A 187       0.511  54.065  71.066  1.00 26.87           O  
ATOM   2079  CB  VAL A 187       2.995  52.948  69.285  1.00 25.29           C  
ATOM   2080  CG1 VAL A 187       3.628  53.796  70.385  1.00 25.70           C  
ATOM   2081  CG2 VAL A 187       2.970  51.499  69.682  1.00 30.75           C  
ATOM   2082  N   VAL A 188       0.195  51.956  70.356  1.00 24.49           N  
ATOM   2083  CA  VAL A 188      -0.626  51.587  71.503  1.00 25.07           C  
ATOM   2084  C   VAL A 188       0.335  51.197  72.622  1.00 24.60           C  
ATOM   2085  O   VAL A 188       0.963  50.135  72.581  1.00 23.44           O  
ATOM   2086  CB  VAL A 188      -1.578  50.407  71.162  1.00 24.87           C  
ATOM   2087  CG1 VAL A 188      -2.331  49.945  72.409  1.00 22.03           C  
ATOM   2088  CG2 VAL A 188      -2.568  50.848  70.094  1.00 24.99           C  
ATOM   2089  N   ILE A 189       0.439  52.073  73.615  1.00 25.18           N  
ATOM   2090  CA  ILE A 189       1.347  51.884  74.746  1.00 25.66           C  
ATOM   2091  C   ILE A 189       1.335  50.494  75.391  1.00 25.26           C  
ATOM   2092  O   ILE A 189       2.392  49.923  75.655  1.00 26.39           O  
ATOM   2093  CB  ILE A 189       1.064  52.924  75.854  1.00 26.91           C  
ATOM   2094  CG1 ILE A 189       1.004  54.339  75.259  1.00 27.05           C  
ATOM   2095  CG2 ILE A 189       2.140  52.838  76.929  1.00 26.86           C  
ATOM   2096  CD1 ILE A 189       2.313  54.852  74.718  1.00 28.30           C  
ATOM   2097  N   ASN A 190       0.147  49.959  75.655  1.00 25.38           N  
ATOM   2098  CA  ASN A 190       0.015  48.652  76.304  1.00 24.26           C  
ATOM   2099  C   ASN A 190       0.765  47.543  75.568  1.00 24.15           C  
ATOM   2100  O   ASN A 190       1.450  46.724  76.189  1.00 25.00           O  
ATOM   2101  CB  ASN A 190      -1.465  48.268  76.427  1.00 24.34           C  
ATOM   2102  CG  ASN A 190      -2.262  49.262  77.250  1.00 25.53           C  
ATOM   2103  ND2 ASN A 190      -3.003  48.761  78.233  1.00 24.47           N  
ATOM   2104  OD1 ASN A 190      -2.218  50.465  77.002  1.00 23.82           O  
ATOM   2105  N   VAL A 191       0.622  47.514  74.245  1.00 22.67           N  
ATOM   2106  CA  VAL A 191       1.282  46.511  73.428  1.00 22.21           C  
ATOM   2107  C   VAL A 191       2.786  46.648  73.623  1.00 23.14           C  
ATOM   2108  O   VAL A 191       3.485  45.659  73.853  1.00 22.43           O  
ATOM   2109  CB  VAL A 191       0.935  46.696  71.942  1.00 22.86           C  
ATOM   2110  CG1 VAL A 191       1.743  45.733  71.084  1.00 22.05           C  
ATOM   2111  CG2 VAL A 191      -0.548  46.466  71.739  1.00 23.82           C  
ATOM   2112  N   LEU A 192       3.269  47.883  73.540  1.00 22.63           N  
ATOM   2113  CA  LEU A 192       4.683  48.168  73.720  1.00 25.09           C  
ATOM   2114  C   LEU A 192       5.155  47.719  75.086  1.00 25.62           C  
ATOM   2115  O   LEU A 192       6.246  47.177  75.218  1.00 27.02           O  
ATOM   2116  CB  LEU A 192       4.952  49.667  73.551  1.00 26.32           C  
ATOM   2117  CG  LEU A 192       5.512  50.065  72.188  1.00 28.90           C  
ATOM   2118  CD1 LEU A 192       4.769  49.328  71.105  1.00 30.83           C  
ATOM   2119  CD2 LEU A 192       5.422  51.563  72.006  1.00 28.07           C  
ATOM   2120  N   GLN A 193       4.329  47.943  76.102  1.00 24.30           N  
ATOM   2121  CA  GLN A 193       4.689  47.549  77.454  1.00 25.67           C  
ATOM   2122  C   GLN A 193       4.967  46.052  77.575  1.00 25.91           C  
ATOM   2123  O   GLN A 193       6.023  45.653  78.069  1.00 25.46           O  
ATOM   2124  CB  GLN A 193       3.592  47.957  78.438  1.00 24.29           C  
ATOM   2125  CG  GLN A 193       3.617  49.429  78.791  1.00 24.52           C  
ATOM   2126  CD  GLN A 193       2.587  49.792  79.846  1.00 26.85           C  
ATOM   2127  NE2 GLN A 193       3.054  50.122  81.044  1.00 24.85           N  
ATOM   2128  OE1 GLN A 193       1.381  49.771  79.584  1.00 30.01           O  
ATOM   2129  N   TYR A 194       4.028  45.231  77.109  1.00 25.73           N  
ATOM   2130  CA  TYR A 194       4.184  43.779  77.179  1.00 26.58           C  
ATOM   2131  C   TYR A 194       5.439  43.320  76.443  1.00 26.75           C  
ATOM   2132  O   TYR A 194       6.173  42.459  76.928  1.00 26.47           O  
ATOM   2133  CB  TYR A 194       2.946  43.077  76.609  1.00 26.15           C  
ATOM   2134  CG  TYR A 194       1.681  43.352  77.392  1.00 26.65           C  
ATOM   2135  CD1 TYR A 194       1.611  43.083  78.760  1.00 27.40           C  
ATOM   2136  CD2 TYR A 194       0.563  43.912  76.774  1.00 28.02           C  
ATOM   2137  CE1 TYR A 194       0.460  43.376  79.497  1.00 27.81           C  
ATOM   2138  CE2 TYR A 194      -0.594  44.206  77.501  1.00 27.07           C  
ATOM   2139  CZ  TYR A 194      -0.638  43.941  78.859  1.00 27.14           C  
ATOM   2140  OH  TYR A 194      -1.765  44.265  79.582  1.00 27.14           O  
ATOM   2141  N   ILE A 195       5.691  43.900  75.273  1.00 26.58           N  
ATOM   2142  CA  ILE A 195       6.883  43.545  74.510  1.00 26.63           C  
ATOM   2143  C   ILE A 195       8.136  44.016  75.251  1.00 27.08           C  
ATOM   2144  O   ILE A 195       9.094  43.253  75.409  1.00 25.40           O  
ATOM   2145  CB  ILE A 195       6.852  44.170  73.095  1.00 26.77           C  
ATOM   2146  CG1 ILE A 195       5.700  43.552  72.296  1.00 26.57           C  
ATOM   2147  CG2 ILE A 195       8.200  43.959  72.387  1.00 26.66           C  
ATOM   2148  CD1 ILE A 195       5.478  44.158  70.936  1.00 28.46           C  
ATOM   2149  N   ALA A 196       8.127  45.267  75.706  1.00 25.86           N  
ATOM   2150  CA  ALA A 196       9.270  45.807  76.433  1.00 26.23           C  
ATOM   2151  C   ALA A 196       9.583  44.918  77.641  1.00 26.58           C  
ATOM   2152  O   ALA A 196      10.742  44.608  77.916  1.00 26.29           O  
ATOM   2153  CB  ALA A 196       8.976  47.226  76.893  1.00 25.81           C  
ATOM   2154  N   TYR A 197       8.538  44.508  78.349  1.00 25.69           N  
ATOM   2155  CA  TYR A 197       8.682  43.655  79.517  1.00 27.49           C  
ATOM   2156  C   TYR A 197       9.388  42.365  79.135  1.00 27.89           C  
ATOM   2157  O   TYR A 197      10.282  41.897  79.845  1.00 25.95           O  
ATOM   2158  CB  TYR A 197       7.314  43.306  80.094  1.00 29.23           C  
ATOM   2159  CG  TYR A 197       7.391  42.599  81.426  1.00 32.24           C  
ATOM   2160  CD1 TYR A 197       7.458  43.323  82.615  1.00 33.49           C  
ATOM   2161  CD2 TYR A 197       7.426  41.202  81.498  1.00 34.00           C  
ATOM   2162  CE1 TYR A 197       7.557  42.676  83.846  1.00 34.46           C  
ATOM   2163  CE2 TYR A 197       7.530  40.548  82.727  1.00 35.00           C  
ATOM   2164  CZ  TYR A 197       7.594  41.294  83.891  1.00 35.42           C  
ATOM   2165  OH  TYR A 197       7.701  40.657  85.110  1.00 38.86           O  
ATOM   2166  N   ASN A 198       8.962  41.787  78.015  1.00 26.98           N  
ATOM   2167  CA  ASN A 198       9.538  40.544  77.523  1.00 28.70           C  
ATOM   2168  C   ASN A 198      10.967  40.718  77.002  1.00 28.55           C  
ATOM   2169  O   ASN A 198      11.760  39.772  77.021  1.00 27.04           O  
ATOM   2170  CB  ASN A 198       8.629  39.948  76.447  1.00 27.49           C  
ATOM   2171  CG  ASN A 198       7.410  39.246  77.040  1.00 26.64           C  
ATOM   2172  ND2 ASN A 198       6.754  38.415  76.234  1.00 24.43           N  
ATOM   2173  OD1 ASN A 198       7.062  39.455  78.206  1.00 25.16           O  
ATOM   2174  N   ILE A 199      11.294  41.925  76.538  1.00 28.91           N  
ATOM   2175  CA  ILE A 199      12.643  42.197  76.054  1.00 28.49           C  
ATOM   2176  C   ILE A 199      13.586  42.152  77.258  1.00 28.64           C  
ATOM   2177  O   ILE A 199      14.629  41.497  77.220  1.00 27.56           O  
ATOM   2178  CB  ILE A 199      12.738  43.586  75.367  1.00 27.92           C  
ATOM   2179  CG1 ILE A 199      12.096  43.518  73.975  1.00 27.40           C  
ATOM   2180  CG2 ILE A 199      14.194  44.016  75.249  1.00 29.47           C  
ATOM   2181  CD1 ILE A 199      12.069  44.855  73.238  1.00 28.04           C  
ATOM   2182  N   GLY A 200      13.201  42.837  78.331  1.00 27.49           N  
ATOM   2183  CA  GLY A 200      14.021  42.850  79.534  1.00 28.56           C  
ATOM   2184  C   GLY A 200      14.094  41.488  80.206  1.00 28.81           C  
ATOM   2185  O   GLY A 200      15.116  41.138  80.815  1.00 28.60           O  
ATOM   2186  N   SER A 201      13.009  40.723  80.124  1.00 28.19           N  
ATOM   2187  CA  SER A 201      12.982  39.383  80.708  1.00 30.90           C  
ATOM   2188  C   SER A 201      14.112  38.567  80.085  1.00 31.60           C  
ATOM   2189  O   SER A 201      14.883  37.906  80.789  1.00 32.73           O  
ATOM   2190  CB  SER A 201      11.649  38.686  80.419  1.00 30.36           C  
ATOM   2191  OG  SER A 201      10.576  39.287  81.124  1.00 31.94           O  
ATOM   2192  N   SER A 202      14.205  38.612  78.760  1.00 30.93           N  
ATOM   2193  CA  SER A 202      15.243  37.872  78.050  1.00 30.91           C  
ATOM   2194  C   SER A 202      16.630  38.430  78.358  1.00 31.54           C  
ATOM   2195  O   SER A 202      17.577  37.668  78.576  1.00 32.90           O  
ATOM   2196  CB  SER A 202      14.977  37.900  76.537  1.00 31.32           C  
ATOM   2197  OG  SER A 202      13.810  37.151  76.218  1.00 30.27           O  
ATOM   2198  N   LEU A 203      16.760  39.749  78.390  1.00 30.61           N  
ATOM   2199  CA  LEU A 203      18.050  40.351  78.692  1.00 31.18           C  
ATOM   2200  C   LEU A 203      18.526  39.969  80.092  1.00 31.23           C  
ATOM   2201  O   LEU A 203      19.726  39.790  80.325  1.00 31.14           O  
ATOM   2202  CB  LEU A 203      17.973  41.877  78.584  1.00 31.35           C  
ATOM   2203  CG  LEU A 203      17.794  42.475  77.185  1.00 32.71           C  
ATOM   2204  CD1 LEU A 203      17.656  43.995  77.279  1.00 32.75           C  
ATOM   2205  CD2 LEU A 203      18.985  42.101  76.326  1.00 32.94           C  
ATOM   2206  N   ASN A 204      17.587  39.835  81.021  1.00 30.24           N  
ATOM   2207  CA  ASN A 204      17.941  39.516  82.398  1.00 31.40           C  
ATOM   2208  C   ASN A 204      18.190  38.038  82.727  1.00 31.81           C  
ATOM   2209  O   ASN A 204      18.669  37.727  83.820  1.00 32.00           O  
ATOM   2210  CB  ASN A 204      16.883  40.080  83.354  1.00 31.62           C  
ATOM   2211  CG  ASN A 204      16.829  41.599  83.338  1.00 33.28           C  
ATOM   2212  ND2 ASN A 204      15.633  42.152  83.533  1.00 33.55           N  
ATOM   2213  OD1 ASN A 204      17.848  42.268  83.170  1.00 32.54           O  
ATOM   2214  N   PHE A 205      17.877  37.131  81.803  1.00 32.05           N  
ATOM   2215  CA  PHE A 205      18.088  35.704  82.064  1.00 32.12           C  
ATOM   2216  C   PHE A 205      19.498  35.326  81.654  1.00 32.59           C  
ATOM   2217  O   PHE A 205      19.746  34.996  80.491  1.00 30.45           O  
ATOM   2218  CB  PHE A 205      17.084  34.855  81.285  1.00 32.13           C  
ATOM   2219  CG  PHE A 205      17.209  33.375  81.542  1.00 32.68           C  
ATOM   2220  CD1 PHE A 205      16.931  32.845  82.800  1.00 33.71           C  
ATOM   2221  CD2 PHE A 205      17.622  32.514  80.528  1.00 32.47           C  
ATOM   2222  CE1 PHE A 205      17.065  31.478  83.041  1.00 32.84           C  
ATOM   2223  CE2 PHE A 205      17.761  31.145  80.763  1.00 33.07           C  
ATOM   2224  CZ  PHE A 205      17.483  30.628  82.013  1.00 32.84           C  
ATOM   2225  N   LYS A 206      20.416  35.373  82.617  1.00 32.88           N  
ATOM   2226  CA  LYS A 206      21.815  35.061  82.359  1.00 33.73           C  
ATOM   2227  C   LYS A 206      22.341  34.093  83.411  1.00 33.32           C  
ATOM   2228  O   LYS A 206      23.127  34.480  84.266  1.00 33.92           O  
ATOM   2229  CB  LYS A 206      22.649  36.343  82.412  1.00 35.50           C  
ATOM   2230  CG  LYS A 206      22.220  37.441  81.453  1.00 40.01           C  
ATOM   2231  CD  LYS A 206      23.030  38.710  81.723  1.00 43.68           C  
ATOM   2232  CE  LYS A 206      22.776  39.797  80.690  1.00 46.37           C  
ATOM   2233  NZ  LYS A 206      23.678  40.974  80.909  1.00 47.87           N1+
ATOM   2234  N   PRO A 207      21.918  32.823  83.364  1.00 32.57           N  
ATOM   2235  CA  PRO A 207      22.409  31.880  84.370  1.00 32.82           C  
ATOM   2236  C   PRO A 207      23.877  31.500  84.233  1.00 32.96           C  
ATOM   2237  O   PRO A 207      24.504  31.692  83.188  1.00 33.28           O  
ATOM   2238  CB  PRO A 207      21.491  30.676  84.191  1.00 32.32           C  
ATOM   2239  CG  PRO A 207      21.227  30.686  82.704  1.00 32.43           C  
ATOM   2240  CD  PRO A 207      21.001  32.160  82.417  1.00 33.24           C  
ATOM   2241  N   TYR A 208      24.419  30.966  85.315  1.00 32.43           N  
ATOM   2242  CA  TYR A 208      25.795  30.511  85.347  1.00 31.93           C  
ATOM   2243  C   TYR A 208      25.826  29.135  84.698  1.00 32.34           C  
ATOM   2244  O   TYR A 208      26.907  28.724  84.227  1.00 32.30           O  
ATOM   2245  CB  TYR A 208      26.275  30.425  86.796  1.00 29.46           C  
ATOM   2246  CG  TYR A 208      26.739  31.748  87.373  1.00 30.70           C  
ATOM   2247  CD1 TYR A 208      28.030  32.222  87.134  1.00 30.25           C  
ATOM   2248  CD2 TYR A 208      25.903  32.509  88.183  1.00 30.42           C  
ATOM   2249  CE1 TYR A 208      28.475  33.418  87.691  1.00 30.05           C  
ATOM   2250  CE2 TYR A 208      26.339  33.711  88.746  1.00 31.51           C  
ATOM   2251  CZ  TYR A 208      27.628  34.154  88.494  1.00 30.30           C  
ATOM   2252  OH  TYR A 208      28.070  35.336  89.048  1.00 32.11           O  
ATOM   2253  OXT TYR A 208      24.763  28.472  84.687  1.00 32.04           O1-
TER    2254      TYR A 208 
ATOM   2255  N   MET B   1      -2.532  52.520  79.381  1.00 31.15           N  
ATOM   2256  CA  MET B   1      -1.296  51.767  79.717  1.00 32.32           C  
ATOM   2257  C   MET B   1      -1.446  51.037  81.054  1.00 33.57           C  
ATOM   2258  O   MET B   1      -2.349  51.335  81.843  1.00 34.73           O  
ATOM   2259  CB  MET B   1      -0.071  52.702  79.709  1.00 32.07           C  
ATOM   2260  CG  MET B   1       0.023  53.728  80.816  1.00 32.86           C  
ATOM   2261  SD  MET B   1       1.442  54.864  80.575  1.00 34.59           S  
ATOM   2262  CE  MET B   1       2.838  53.790  81.046  1.00 32.02           C  
ATOM   2263  N   ILE B   2      -0.559  50.086  81.305  1.00 32.21           N  
ATOM   2264  CA  ILE B   2      -0.628  49.256  82.501  1.00 33.22           C  
ATOM   2265  C   ILE B   2       0.450  49.539  83.564  1.00 33.65           C  
ATOM   2266  O   ILE B   2       1.486  50.128  83.270  1.00 31.41           O  
ATOM   2267  CB  ILE B   2      -0.578  47.762  82.038  1.00 34.25           C  
ATOM   2268  CG1 ILE B   2      -1.794  47.014  82.566  1.00 36.05           C  
ATOM   2269  CG2 ILE B   2       0.738  47.114  82.404  1.00 33.47           C  
ATOM   2270  CD1 ILE B   2      -3.056  47.302  81.786  1.00 37.81           C  
ATOM   2271  N   GLU B   3       0.191  49.138  84.807  1.00 36.14           N  
ATOM   2272  CA  GLU B   3       1.167  49.331  85.885  1.00 37.12           C  
ATOM   2273  C   GLU B   3       2.154  48.174  85.832  1.00 36.46           C  
ATOM   2274  O   GLU B   3       1.746  47.020  85.748  1.00 36.80           O  
ATOM   2275  CB  GLU B   3       0.492  49.329  87.265  1.00 40.31           C  
ATOM   2276  CG  GLU B   3       1.499  49.266  88.412  1.00 44.53           C  
ATOM   2277  CD  GLU B   3       0.851  49.216  89.793  1.00 47.65           C  
ATOM   2278  OE1 GLU B   3       0.131  48.231  90.081  1.00 47.34           O  
ATOM   2279  OE2 GLU B   3       1.069  50.163  90.587  1.00 48.75           O1-
ATOM   2280  N   ILE B   4       3.445  48.472  85.877  1.00 34.76           N  
ATOM   2281  CA  ILE B   4       4.441  47.415  85.838  1.00 36.28           C  
ATOM   2282  C   ILE B   4       5.203  47.353  87.144  1.00 36.01           C  
ATOM   2283  O   ILE B   4       6.053  48.188  87.414  1.00 36.02           O  
ATOM   2284  CB  ILE B   4       5.435  47.632  84.699  1.00 37.53           C  
ATOM   2285  CG1 ILE B   4       4.695  47.570  83.363  1.00 36.30           C  
ATOM   2286  CG2 ILE B   4       6.530  46.566  84.763  1.00 36.24           C  
ATOM   2287  CD1 ILE B   4       5.511  48.068  82.201  1.00 40.53           C  
ATOM   2288  N   LYS B   5       4.887  46.357  87.958  1.00 37.50           N  
ATOM   2289  CA  LYS B   5       5.545  46.192  89.253  1.00 39.88           C  
ATOM   2290  C   LYS B   5       7.004  45.755  89.152  1.00 39.26           C  
ATOM   2291  O   LYS B   5       7.872  46.339  89.800  1.00 39.85           O  
ATOM   2292  CB  LYS B   5       4.753  45.198  90.095  1.00 41.69           C  
ATOM   2293  CG  LYS B   5       3.420  45.761  90.547  1.00 45.59           C  
ATOM   2294  CD  LYS B   5       3.642  46.935  91.498  1.00 47.06           C  
ATOM   2295  CE  LYS B   5       2.325  47.443  92.056  1.00 48.75           C  
ATOM   2296  NZ  LYS B   5       2.526  48.364  93.215  1.00 48.42           N1+
ATOM   2297  N   ASP B   6       7.270  44.740  88.333  1.00 40.00           N  
ATOM   2298  CA  ASP B   6       8.631  44.227  88.138  1.00 41.26           C  
ATOM   2299  C   ASP B   6       9.352  44.931  86.990  1.00 39.56           C  
ATOM   2300  O   ASP B   6       9.199  44.547  85.833  1.00 39.43           O  
ATOM   2301  CB  ASP B   6       8.599  42.724  87.846  1.00 44.94           C  
ATOM   2302  CG  ASP B   6       8.518  41.885  89.104  1.00 49.05           C  
ATOM   2303  OD1 ASP B   6       7.430  41.822  89.729  1.00 51.31           O  
ATOM   2304  OD2 ASP B   6       9.560  41.287  89.472  1.00 51.92           O1-
ATOM   2305  N   LYS B   7      10.160  45.937  87.314  1.00 38.22           N  
ATOM   2306  CA  LYS B   7      10.880  46.696  86.299  1.00 38.25           C  
ATOM   2307  C   LYS B   7      11.962  45.848  85.643  1.00 38.69           C  
ATOM   2308  O   LYS B   7      12.984  45.551  86.253  1.00 41.04           O  
ATOM   2309  CB  LYS B   7      11.497  47.947  86.929  1.00 37.09           C  
ATOM   2310  CG  LYS B   7      10.506  48.774  87.735  1.00 37.54           C  
ATOM   2311  CD  LYS B   7       9.222  49.016  86.964  1.00 37.34           C  
ATOM   2312  CE  LYS B   7       8.233  49.836  87.782  1.00 38.30           C  
ATOM   2313  NZ  LYS B   7       8.774  51.187  88.099  1.00 39.34           N1+
ATOM   2314  N   GLN B   8      11.744  45.458  84.393  1.00 37.47           N  
ATOM   2315  CA  GLN B   8      12.714  44.624  83.696  1.00 37.02           C  
ATOM   2316  C   GLN B   8      13.817  45.389  82.990  1.00 35.75           C  
ATOM   2317  O   GLN B   8      14.816  44.797  82.599  1.00 36.02           O  
ATOM   2318  CB  GLN B   8      12.012  43.745  82.661  1.00 38.53           C  
ATOM   2319  CG  GLN B   8      10.973  42.806  83.228  1.00 38.85           C  
ATOM   2320  CD  GLN B   8      11.542  41.876  84.270  1.00 38.85           C  
ATOM   2321  NE2 GLN B   8      10.794  41.669  85.337  1.00 38.80           N  
ATOM   2322  OE1 GLN B   8      12.642  41.334  84.112  1.00 40.16           O  
ATOM   2323  N   LEU B   9      13.644  46.694  82.819  1.00 34.31           N  
ATOM   2324  CA  LEU B   9      14.650  47.476  82.110  1.00 33.54           C  
ATOM   2325  C   LEU B   9      15.425  48.472  82.976  1.00 32.36           C  
ATOM   2326  O   LEU B   9      16.097  49.368  82.458  1.00 31.41           O  
ATOM   2327  CB  LEU B   9      13.988  48.200  80.932  1.00 32.61           C  
ATOM   2328  CG  LEU B   9      13.230  47.300  79.949  1.00 34.14           C  
ATOM   2329  CD1 LEU B   9      12.552  48.167  78.880  1.00 30.58           C  
ATOM   2330  CD2 LEU B   9      14.186  46.294  79.315  1.00 30.61           C  
ATOM   2331  N   THR B  10      15.339  48.319  84.292  1.00 32.94           N  
ATOM   2332  CA  THR B  10      16.069  49.202  85.197  1.00 34.59           C  
ATOM   2333  C   THR B  10      17.548  49.186  84.817  1.00 33.36           C  
ATOM   2334  O   THR B  10      18.097  48.133  84.506  1.00 33.37           O  
ATOM   2335  CB  THR B  10      15.952  48.730  86.659  1.00 35.16           C  
ATOM   2336  CG2 THR B  10      16.838  49.573  87.564  1.00 35.39           C  
ATOM   2337  OG1 THR B  10      14.587  48.835  87.086  1.00 39.19           O  
ATOM   2338  N   GLY B  11      18.185  50.350  84.832  1.00 33.94           N  
ATOM   2339  CA  GLY B  11      19.599  50.419  84.503  1.00 34.81           C  
ATOM   2340  C   GLY B  11      19.933  50.494  83.024  1.00 36.23           C  
ATOM   2341  O   GLY B  11      21.095  50.705  82.664  1.00 36.86           O  
ATOM   2342  N   LEU B  12      18.937  50.313  82.155  1.00 35.10           N  
ATOM   2343  CA  LEU B  12      19.182  50.387  80.718  1.00 33.93           C  
ATOM   2344  C   LEU B  12      18.785  51.746  80.158  1.00 33.92           C  
ATOM   2345  O   LEU B  12      17.827  52.367  80.630  1.00 33.47           O  
ATOM   2346  CB  LEU B  12      18.428  49.277  79.989  1.00 35.07           C  
ATOM   2347  CG  LEU B  12      18.865  47.872  80.414  1.00 36.02           C  
ATOM   2348  CD1 LEU B  12      18.166  46.826  79.567  1.00 36.58           C  
ATOM   2349  CD2 LEU B  12      20.377  47.748  80.275  1.00 34.90           C  
ATOM   2350  N   ARG B  13      19.535  52.204  79.158  1.00 33.07           N  
ATOM   2351  CA  ARG B  13      19.287  53.491  78.516  1.00 33.06           C  
ATOM   2352  C   ARG B  13      18.749  53.237  77.110  1.00 31.41           C  
ATOM   2353  O   ARG B  13      19.173  52.295  76.449  1.00 30.63           O  
ATOM   2354  CB  ARG B  13      20.595  54.288  78.420  1.00 35.75           C  
ATOM   2355  CG  ARG B  13      21.376  54.376  79.727  1.00 37.64           C  
ATOM   2356  CD  ARG B  13      22.854  54.698  79.487  1.00 40.33           C  
ATOM   2357  NE  ARG B  13      23.011  55.933  78.728  1.00 44.60           N  
ATOM   2358  CZ  ARG B  13      24.109  56.680  78.720  1.00 45.70           C  
ATOM   2359  NH1 ARG B  13      25.165  56.321  79.443  1.00 48.38           N1+
ATOM   2360  NH2 ARG B  13      24.151  57.789  77.986  1.00 45.37           N  
ATOM   2361  N   PHE B  14      17.817  54.066  76.653  1.00 29.00           N  
ATOM   2362  CA  PHE B  14      17.282  53.884  75.312  1.00 27.63           C  
ATOM   2363  C   PHE B  14      17.182  55.194  74.550  1.00 26.84           C  
ATOM   2364  O   PHE B  14      17.230  56.274  75.143  1.00 25.96           O  
ATOM   2365  CB  PHE B  14      15.902  53.213  75.354  1.00 27.25           C  
ATOM   2366  CG  PHE B  14      14.809  54.087  75.902  1.00 26.81           C  
ATOM   2367  CD1 PHE B  14      14.605  54.192  77.273  1.00 25.89           C  
ATOM   2368  CD2 PHE B  14      13.967  54.787  75.043  1.00 27.10           C  
ATOM   2369  CE1 PHE B  14      13.580  54.974  77.784  1.00 27.84           C  
ATOM   2370  CE2 PHE B  14      12.935  55.574  75.540  1.00 27.29           C  
ATOM   2371  CZ  PHE B  14      12.741  55.668  76.917  1.00 27.34           C  
ATOM   2372  N   ILE B  15      17.058  55.074  73.228  1.00 26.76           N  
ATOM   2373  CA  ILE B  15      16.921  56.217  72.329  1.00 28.32           C  
ATOM   2374  C   ILE B  15      15.521  56.193  71.731  1.00 26.95           C  
ATOM   2375  O   ILE B  15      15.047  55.151  71.290  1.00 27.85           O  
ATOM   2376  CB  ILE B  15      17.937  56.151  71.179  1.00 30.01           C  
ATOM   2377  CG1 ILE B  15      19.345  56.184  71.750  1.00 32.56           C  
ATOM   2378  CG2 ILE B  15      17.745  57.318  70.247  1.00 35.15           C  
ATOM   2379  CD1 ILE B  15      19.593  57.323  72.682  1.00 32.89           C  
ATOM   2380  N   ASP B  16      14.874  57.351  71.711  1.00 27.83           N  
ATOM   2381  CA  ASP B  16      13.513  57.485  71.198  1.00 27.38           C  
ATOM   2382  C   ASP B  16      13.570  58.149  69.817  1.00 26.94           C  
ATOM   2383  O   ASP B  16      13.517  59.377  69.723  1.00 28.07           O  
ATOM   2384  CB  ASP B  16      12.709  58.343  72.197  1.00 29.09           C  
ATOM   2385  CG  ASP B  16      11.204  58.313  71.949  1.00 30.82           C  
ATOM   2386  OD1 ASP B  16      10.746  57.554  71.076  1.00 32.34           O  
ATOM   2387  OD2 ASP B  16      10.473  59.051  72.651  1.00 31.56           O1-
ATOM   2388  N   LEU B  17      13.698  57.348  68.752  1.00 25.69           N  
ATOM   2389  CA  LEU B  17      13.755  57.891  67.386  1.00 25.65           C  
ATOM   2390  C   LEU B  17      12.350  58.056  66.794  1.00 24.98           C  
ATOM   2391  O   LEU B  17      11.445  57.303  67.140  1.00 25.91           O  
ATOM   2392  CB  LEU B  17      14.595  56.985  66.477  1.00 26.25           C  
ATOM   2393  CG  LEU B  17      16.056  56.750  66.885  1.00 25.63           C  
ATOM   2394  CD1 LEU B  17      16.756  55.920  65.812  1.00 26.34           C  
ATOM   2395  CD2 LEU B  17      16.763  58.080  67.067  1.00 24.02           C  
ATOM   2396  N   PHE B  18      12.173  59.028  65.902  1.00 22.19           N  
ATOM   2397  CA  PHE B  18      10.855  59.283  65.312  1.00 22.91           C  
ATOM   2398  C   PHE B  18       9.883  59.275  66.497  1.00 22.67           C  
ATOM   2399  O   PHE B  18       8.840  58.627  66.470  1.00 21.56           O  
ATOM   2400  CB  PHE B  18      10.503  58.169  64.325  1.00 23.38           C  
ATOM   2401  CG  PHE B  18      11.576  57.906  63.311  1.00 25.20           C  
ATOM   2402  CD1 PHE B  18      11.761  58.765  62.232  1.00 25.22           C  
ATOM   2403  CD2 PHE B  18      12.443  56.821  63.460  1.00 23.48           C  
ATOM   2404  CE1 PHE B  18      12.795  58.552  61.314  1.00 26.49           C  
ATOM   2405  CE2 PHE B  18      13.477  56.600  62.552  1.00 23.20           C  
ATOM   2406  CZ  PHE B  18      13.655  57.462  61.480  1.00 24.59           C  
ATOM   2407  N   ALA B  19      10.266  60.006  67.537  1.00 23.00           N  
ATOM   2408  CA  ALA B  19       9.532  60.080  68.795  1.00 22.81           C  
ATOM   2409  C   ALA B  19       8.033  60.377  68.748  1.00 23.03           C  
ATOM   2410  O   ALA B  19       7.259  59.743  69.467  1.00 23.70           O  
ATOM   2411  CB  ALA B  19      10.224  61.075  69.723  1.00 22.05           C  
ATOM   2412  N   GLY B  20       7.618  61.324  67.918  1.00 21.66           N  
ATOM   2413  CA  GLY B  20       6.203  61.649  67.870  1.00 20.66           C  
ATOM   2414  C   GLY B  20       5.736  62.094  69.252  1.00 19.31           C  
ATOM   2415  O   GLY B  20       6.257  63.060  69.795  1.00 19.52           O  
ATOM   2416  N   LEU B  21       4.766  61.384  69.825  1.00 19.99           N  
ATOM   2417  CA  LEU B  21       4.235  61.711  71.155  1.00 21.30           C  
ATOM   2418  C   LEU B  21       5.091  61.158  72.305  1.00 20.55           C  
ATOM   2419  O   LEU B  21       4.930  61.552  73.460  1.00 21.54           O  
ATOM   2420  CB  LEU B  21       2.805  61.172  71.296  1.00 22.37           C  
ATOM   2421  CG  LEU B  21       1.743  61.803  70.391  1.00 23.92           C  
ATOM   2422  CD1 LEU B  21       0.442  61.014  70.456  1.00 25.91           C  
ATOM   2423  CD2 LEU B  21       1.525  63.239  70.820  1.00 26.17           C  
ATOM   2424  N   GLY B  22       5.993  60.239  71.983  1.00 22.55           N  
ATOM   2425  CA  GLY B  22       6.835  59.640  73.008  1.00 22.26           C  
ATOM   2426  C   GLY B  22       6.261  58.326  73.521  1.00 23.54           C  
ATOM   2427  O   GLY B  22       6.568  57.892  74.632  1.00 23.48           O  
ATOM   2428  N   GLY B  23       5.421  57.689  72.706  1.00 23.66           N  
ATOM   2429  CA  GLY B  23       4.814  56.428  73.090  1.00 23.26           C  
ATOM   2430  C   GLY B  23       5.828  55.392  73.543  1.00 25.07           C  
ATOM   2431  O   GLY B  23       5.646  54.726  74.562  1.00 24.36           O  
ATOM   2432  N   PHE B  24       6.898  55.238  72.776  1.00 25.71           N  
ATOM   2433  CA  PHE B  24       7.924  54.282  73.151  1.00 25.83           C  
ATOM   2434  C   PHE B  24       8.531  54.669  74.495  1.00 26.85           C  
ATOM   2435  O   PHE B  24       8.851  53.797  75.315  1.00 26.27           O  
ATOM   2436  CB  PHE B  24       9.027  54.210  72.091  1.00 25.47           C  
ATOM   2437  CG  PHE B  24       8.765  53.194  71.011  1.00 24.31           C  
ATOM   2438  CD1 PHE B  24       8.087  53.547  69.854  1.00 24.44           C  
ATOM   2439  CD2 PHE B  24       9.216  51.883  71.152  1.00 24.83           C  
ATOM   2440  CE1 PHE B  24       7.862  52.613  68.847  1.00 26.19           C  
ATOM   2441  CE2 PHE B  24       8.993  50.935  70.149  1.00 26.35           C  
ATOM   2442  CZ  PHE B  24       8.317  51.303  68.994  1.00 25.61           C  
ATOM   2443  N   ARG B  25       8.687  55.970  74.730  1.00 26.02           N  
ATOM   2444  CA  ARG B  25       9.259  56.403  75.990  1.00 26.58           C  
ATOM   2445  C   ARG B  25       8.369  56.026  77.164  1.00 25.88           C  
ATOM   2446  O   ARG B  25       8.859  55.561  78.191  1.00 26.29           O  
ATOM   2447  CB  ARG B  25       9.510  57.907  76.039  1.00 26.65           C  
ATOM   2448  CG  ARG B  25      10.250  58.237  77.332  1.00 31.38           C  
ATOM   2449  CD  ARG B  25      10.215  59.676  77.753  1.00 34.38           C  
ATOM   2450  NE  ARG B  25      11.108  60.517  76.981  1.00 35.01           N  
ATOM   2451  CZ  ARG B  25      11.902  61.441  77.512  1.00 32.94           C  
ATOM   2452  NH1 ARG B  25      11.917  61.630  78.822  1.00 36.02           N1+
ATOM   2453  NH2 ARG B  25      12.658  62.189  76.732  1.00 31.11           N  
ATOM   2454  N   LEU B  26       7.064  56.241  77.027  1.00 23.86           N  
ATOM   2455  CA  LEU B  26       6.142  55.909  78.104  1.00 23.15           C  
ATOM   2456  C   LEU B  26       6.230  54.418  78.413  1.00 23.48           C  
ATOM   2457  O   LEU B  26       6.296  54.013  79.573  1.00 22.97           O  
ATOM   2458  CB  LEU B  26       4.699  56.273  77.721  1.00 23.93           C  
ATOM   2459  CG  LEU B  26       4.336  57.759  77.661  1.00 26.72           C  
ATOM   2460  CD1 LEU B  26       2.887  57.917  77.186  1.00 28.34           C  
ATOM   2461  CD2 LEU B  26       4.508  58.383  79.042  1.00 25.89           C  
ATOM   2462  N   ALA B  27       6.246  53.610  77.362  1.00 23.17           N  
ATOM   2463  CA  ALA B  27       6.322  52.168  77.510  1.00 23.12           C  
ATOM   2464  C   ALA B  27       7.617  51.698  78.175  1.00 24.64           C  
ATOM   2465  O   ALA B  27       7.575  50.945  79.150  1.00 23.41           O  
ATOM   2466  CB  ALA B  27       6.166  51.505  76.159  1.00 22.87           C  
ATOM   2467  N   LEU B  28       8.761  52.133  77.646  1.00 24.47           N  
ATOM   2468  CA  LEU B  28      10.052  51.724  78.199  1.00 28.33           C  
ATOM   2469  C   LEU B  28      10.302  52.290  79.594  1.00 29.10           C  
ATOM   2470  O   LEU B  28      10.815  51.582  80.450  1.00 31.38           O  
ATOM   2471  CB  LEU B  28      11.210  52.123  77.272  1.00 27.40           C  
ATOM   2472  CG  LEU B  28      11.392  51.518  75.864  1.00 28.71           C  
ATOM   2473  CD1 LEU B  28      12.709  50.759  75.806  1.00 26.55           C  
ATOM   2474  CD2 LEU B  28      10.231  50.615  75.487  1.00 29.27           C  
ATOM   2475  N   GLU B  29       9.942  53.551  79.831  1.00 30.03           N  
ATOM   2476  CA  GLU B  29      10.149  54.149  81.155  1.00 30.06           C  
ATOM   2477  C   GLU B  29       9.292  53.472  82.214  1.00 29.77           C  
ATOM   2478  O   GLU B  29       9.684  53.403  83.378  1.00 27.95           O  
ATOM   2479  CB  GLU B  29       9.863  55.664  81.142  1.00 29.98           C  
ATOM   2480  CG  GLU B  29      10.967  56.498  80.482  1.00 31.16           C  
ATOM   2481  CD  GLU B  29      10.729  58.002  80.556  1.00 32.90           C  
ATOM   2482  OE1 GLU B  29       9.601  58.429  80.875  1.00 35.98           O  
ATOM   2483  OE2 GLU B  29      11.674  58.769  80.283  1.00 33.90           O1-
ATOM   2484  N   SER B  30       8.125  52.974  81.808  1.00 28.22           N  
ATOM   2485  CA  SER B  30       7.234  52.301  82.744  1.00 28.83           C  
ATOM   2486  C   SER B  30       7.857  50.970  83.169  1.00 29.59           C  
ATOM   2487  O   SER B  30       7.420  50.358  84.139  1.00 28.44           O  
ATOM   2488  CB  SER B  30       5.858  52.054  82.113  1.00 28.66           C  
ATOM   2489  OG  SER B  30       5.884  50.980  81.181  1.00 29.65           O  
ATOM   2490  N   CYS B  31       8.875  50.533  82.431  1.00 30.33           N  
ATOM   2491  CA  CYS B  31       9.569  49.288  82.738  1.00 31.47           C  
ATOM   2492  C   CYS B  31      10.869  49.563  83.471  1.00 32.24           C  
ATOM   2493  O   CYS B  31      11.608  48.636  83.810  1.00 32.43           O  
ATOM   2494  CB  CYS B  31       9.854  48.499  81.463  1.00 32.84           C  
ATOM   2495  SG  CYS B  31       8.433  47.579  80.876  1.00 36.39           S  
ATOM   2496  N   GLY B  32      11.149  50.844  83.705  1.00 31.01           N  
ATOM   2497  CA  GLY B  32      12.349  51.220  84.430  1.00 31.75           C  
ATOM   2498  C   GLY B  32      13.536  51.739  83.642  1.00 32.08           C  
ATOM   2499  O   GLY B  32      14.572  52.047  84.234  1.00 32.53           O  
ATOM   2500  N   ALA B  33      13.394  51.862  82.324  1.00 31.07           N  
ATOM   2501  CA  ALA B  33      14.486  52.334  81.473  1.00 29.88           C  
ATOM   2502  C   ALA B  33      14.623  53.853  81.447  1.00 29.60           C  
ATOM   2503  O   ALA B  33      13.677  54.579  81.751  1.00 27.35           O  
ATOM   2504  CB  ALA B  33      14.298  51.810  80.056  1.00 29.36           C  
ATOM   2505  N   GLU B  34      15.809  54.318  81.066  1.00 29.34           N  
ATOM   2506  CA  GLU B  34      16.098  55.751  80.988  1.00 31.36           C  
ATOM   2507  C   GLU B  34      16.322  56.208  79.551  1.00 30.05           C  
ATOM   2508  O   GLU B  34      17.129  55.626  78.822  1.00 30.46           O  
ATOM   2509  CB  GLU B  34      17.332  56.089  81.847  1.00 32.46           C  
ATOM   2510  CG  GLU B  34      18.092  57.340  81.420  1.00 36.90           C  
ATOM   2511  CD  GLU B  34      19.375  57.576  82.220  1.00 39.88           C  
ATOM   2512  OE1 GLU B  34      19.993  56.592  82.696  1.00 41.77           O  
ATOM   2513  OE2 GLU B  34      19.772  58.755  82.358  1.00 40.96           O1-
ATOM   2514  N   CYS B  35      15.596  57.244  79.144  1.00 31.09           N  
ATOM   2515  CA  CYS B  35      15.730  57.796  77.799  1.00 31.81           C  
ATOM   2516  C   CYS B  35      16.928  58.746  77.785  1.00 32.00           C  
ATOM   2517  O   CYS B  35      17.015  59.651  78.615  1.00 31.11           O  
ATOM   2518  CB  CYS B  35      14.455  58.564  77.405  1.00 31.64           C  
ATOM   2519  SG  CYS B  35      14.458  59.246  75.696  1.00 33.06           S  
ATOM   2520  N   VAL B  36      17.857  58.552  76.850  1.00 31.62           N  
ATOM   2521  CA  VAL B  36      19.023  59.425  76.788  1.00 31.28           C  
ATOM   2522  C   VAL B  36      19.121  60.249  75.512  1.00 30.76           C  
ATOM   2523  O   VAL B  36      20.090  60.973  75.325  1.00 30.83           O  
ATOM   2524  CB  VAL B  36      20.350  58.628  76.964  1.00 30.16           C  
ATOM   2525  CG1 VAL B  36      20.337  57.892  78.289  1.00 32.03           C  
ATOM   2526  CG2 VAL B  36      20.544  57.652  75.816  1.00 30.52           C  
ATOM   2527  N   TYR B  37      18.123  60.145  74.639  1.00 29.30           N  
ATOM   2528  CA  TYR B  37      18.116  60.908  73.387  1.00 28.88           C  
ATOM   2529  C   TYR B  37      16.786  60.741  72.657  1.00 28.36           C  
ATOM   2530  O   TYR B  37      16.211  59.651  72.620  1.00 28.94           O  
ATOM   2531  CB  TYR B  37      19.251  60.453  72.458  1.00 27.70           C  
ATOM   2532  CG  TYR B  37      19.274  61.146  71.103  1.00 28.93           C  
ATOM   2533  CD1 TYR B  37      19.686  62.478  70.975  1.00 29.69           C  
ATOM   2534  CD2 TYR B  37      18.884  60.467  69.945  1.00 27.93           C  
ATOM   2535  CE1 TYR B  37      19.714  63.117  69.717  1.00 28.66           C  
ATOM   2536  CE2 TYR B  37      18.906  61.086  68.694  1.00 27.39           C  
ATOM   2537  CZ  TYR B  37      19.324  62.408  68.584  1.00 29.05           C  
ATOM   2538  OH  TYR B  37      19.368  63.005  67.338  1.00 25.38           O  
ATOM   2539  N   SER B  38      16.297  61.824  72.072  1.00 28.65           N  
ATOM   2540  CA  SER B  38      15.045  61.744  71.338  1.00 28.70           C  
ATOM   2541  C   SER B  38      15.178  62.530  70.046  1.00 27.64           C  
ATOM   2542  O   SER B  38      15.865  63.547  69.994  1.00 26.71           O  
ATOM   2543  CB  SER B  38      13.891  62.291  72.175  1.00 29.12           C  
ATOM   2544  OG  SER B  38      13.963  63.700  72.268  1.00 34.63           O  
ATOM   2545  N   ASN B  39      14.518  62.046  69.002  1.00 26.35           N  
ATOM   2546  CA  ASN B  39      14.575  62.704  67.709  1.00 27.46           C  
ATOM   2547  C   ASN B  39      13.208  62.730  67.037  1.00 24.63           C  
ATOM   2548  O   ASN B  39      12.517  61.718  66.968  1.00 27.18           O  
ATOM   2549  CB  ASN B  39      15.598  62.001  66.817  1.00 27.81           C  
ATOM   2550  CG  ASN B  39      15.853  62.753  65.537  1.00 30.63           C  
ATOM   2551  ND2 ASN B  39      17.039  63.341  65.423  1.00 29.49           N  
ATOM   2552  OD1 ASN B  39      14.987  62.825  64.664  1.00 28.62           O  
ATOM   2553  N   GLU B  40      12.830  63.904  66.549  1.00 26.55           N  
ATOM   2554  CA  GLU B  40      11.546  64.122  65.891  1.00 25.63           C  
ATOM   2555  C   GLU B  40      11.623  65.491  65.219  1.00 25.54           C  
ATOM   2556  O   GLU B  40      11.983  66.470  65.867  1.00 26.07           O  
ATOM   2557  CB  GLU B  40      10.429  64.107  66.938  1.00 25.25           C  
ATOM   2558  CG  GLU B  40       9.126  64.703  66.454  1.00 23.47           C  
ATOM   2559  CD  GLU B  40       8.593  63.980  65.248  1.00 25.11           C  
ATOM   2560  OE1 GLU B  40       8.402  62.748  65.346  1.00 23.24           O  
ATOM   2561  OE2 GLU B  40       8.363  64.642  64.208  1.00 25.25           O1-
ATOM   2562  N   TRP B  41      11.268  65.579  63.939  1.00 25.35           N  
ATOM   2563  CA  TRP B  41      11.381  66.862  63.244  1.00 26.03           C  
ATOM   2564  C   TRP B  41      10.124  67.705  63.077  1.00 25.96           C  
ATOM   2565  O   TRP B  41      10.209  68.863  62.670  1.00 26.39           O  
ATOM   2566  CB  TRP B  41      12.042  66.661  61.871  1.00 25.88           C  
ATOM   2567  CG  TRP B  41      11.175  66.030  60.806  1.00 26.70           C  
ATOM   2568  CD1 TRP B  41       9.972  65.403  60.977  1.00 25.97           C  
ATOM   2569  CD2 TRP B  41      11.492  65.916  59.411  1.00 27.27           C  
ATOM   2570  CE2 TRP B  41      10.438  65.199  58.796  1.00 27.30           C  
ATOM   2571  CE3 TRP B  41      12.571  66.348  58.622  1.00 26.72           C  
ATOM   2572  NE1 TRP B  41       9.523  64.897  59.772  1.00 26.87           N  
ATOM   2573  CZ2 TRP B  41      10.431  64.901  57.427  1.00 30.03           C  
ATOM   2574  CZ3 TRP B  41      12.565  66.053  57.260  1.00 26.90           C  
ATOM   2575  CH2 TRP B  41      11.499  65.334  56.677  1.00 28.84           C  
ATOM   2576  N   ASP B  42       8.959  67.147  63.386  1.00 25.53           N  
ATOM   2577  CA  ASP B  42       7.720  67.910  63.244  1.00 24.52           C  
ATOM   2578  C   ASP B  42       7.593  68.908  64.399  1.00 25.02           C  
ATOM   2579  O   ASP B  42       7.588  68.515  65.564  1.00 24.49           O  
ATOM   2580  CB  ASP B  42       6.527  66.956  63.209  1.00 23.30           C  
ATOM   2581  CG  ASP B  42       5.208  67.676  63.058  1.00 25.32           C  
ATOM   2582  OD1 ASP B  42       4.695  68.200  64.069  1.00 22.31           O  
ATOM   2583  OD2 ASP B  42       4.693  67.721  61.921  1.00 25.25           O1-
ATOM   2584  N   LYS B  43       7.490  70.196  64.070  1.00 24.48           N  
ATOM   2585  CA  LYS B  43       7.387  71.250  65.083  1.00 25.32           C  
ATOM   2586  C   LYS B  43       6.312  71.002  66.141  1.00 24.61           C  
ATOM   2587  O   LYS B  43       6.551  71.131  67.337  1.00 24.46           O  
ATOM   2588  CB  LYS B  43       7.144  72.605  64.406  1.00 27.32           C  
ATOM   2589  CG  LYS B  43       6.591  73.681  65.326  1.00 31.95           C  
ATOM   2590  CD  LYS B  43       6.485  75.034  64.631  1.00 35.95           C  
ATOM   2591  CE  LYS B  43       5.760  76.051  65.514  1.00 38.77           C  
ATOM   2592  NZ  LYS B  43       6.108  77.466  65.148  1.00 40.58           N1+
ATOM   2593  N   TYR B  44       5.119  70.646  65.689  1.00 24.62           N  
ATOM   2594  CA  TYR B  44       4.015  70.395  66.597  1.00 24.25           C  
ATOM   2595  C   TYR B  44       4.294  69.196  67.511  1.00 23.58           C  
ATOM   2596  O   TYR B  44       3.985  69.233  68.696  1.00 20.80           O  
ATOM   2597  CB  TYR B  44       2.744  70.168  65.790  1.00 23.80           C  
ATOM   2598  CG  TYR B  44       2.312  71.369  64.969  1.00 25.60           C  
ATOM   2599  CD1 TYR B  44       1.792  72.506  65.581  1.00 26.02           C  
ATOM   2600  CD2 TYR B  44       2.380  71.345  63.575  1.00 25.11           C  
ATOM   2601  CE1 TYR B  44       1.333  73.596  64.822  1.00 27.77           C  
ATOM   2602  CE2 TYR B  44       1.926  72.428  62.806  1.00 27.76           C  
ATOM   2603  CZ  TYR B  44       1.401  73.544  63.437  1.00 28.78           C  
ATOM   2604  OH  TYR B  44       0.906  74.589  62.681  1.00 30.92           O  
ATOM   2605  N   ALA B  45       4.875  68.135  66.962  1.00 23.81           N  
ATOM   2606  CA  ALA B  45       5.190  66.963  67.776  1.00 23.31           C  
ATOM   2607  C   ALA B  45       6.233  67.360  68.817  1.00 23.47           C  
ATOM   2608  O   ALA B  45       6.143  66.971  69.982  1.00 21.64           O  
ATOM   2609  CB  ALA B  45       5.723  65.832  66.901  1.00 23.14           C  
ATOM   2610  N   GLN B  46       7.222  68.143  68.399  1.00 23.46           N  
ATOM   2611  CA  GLN B  46       8.254  68.573  69.338  1.00 25.44           C  
ATOM   2612  C   GLN B  46       7.609  69.362  70.473  1.00 24.44           C  
ATOM   2613  O   GLN B  46       8.037  69.259  71.621  1.00 24.24           O  
ATOM   2614  CB  GLN B  46       9.315  69.442  68.647  1.00 25.71           C  
ATOM   2615  CG  GLN B  46      10.041  68.756  67.489  1.00 25.97           C  
ATOM   2616  CD  GLN B  46      11.009  69.679  66.786  1.00 28.39           C  
ATOM   2617  NE2 GLN B  46      12.111  69.126  66.282  1.00 28.63           N  
ATOM   2618  OE1 GLN B  46      10.764  70.877  66.685  1.00 29.20           O  
ATOM   2619  N   GLU B  47       6.576  70.138  70.152  1.00 23.47           N  
ATOM   2620  CA  GLU B  47       5.884  70.938  71.158  1.00 23.51           C  
ATOM   2621  C   GLU B  47       5.171  70.075  72.190  1.00 24.67           C  
ATOM   2622  O   GLU B  47       5.275  70.341  73.386  1.00 24.68           O  
ATOM   2623  CB  GLU B  47       4.874  71.900  70.500  1.00 24.53           C  
ATOM   2624  CG  GLU B  47       5.522  73.045  69.715  1.00 26.40           C  
ATOM   2625  CD  GLU B  47       4.513  73.905  68.971  1.00 29.91           C  
ATOM   2626  OE1 GLU B  47       3.315  73.533  68.919  1.00 28.43           O  
ATOM   2627  OE2 GLU B  47       4.921  74.953  68.426  1.00 31.51           O1-
ATOM   2628  N   VAL B  48       4.450  69.049  71.735  1.00 23.68           N  
ATOM   2629  CA  VAL B  48       3.734  68.170  72.660  1.00 25.15           C  
ATOM   2630  C   VAL B  48       4.728  67.353  73.464  1.00 24.15           C  
ATOM   2631  O   VAL B  48       4.562  67.151  74.668  1.00 23.53           O  
ATOM   2632  CB  VAL B  48       2.829  67.150  71.945  1.00 26.60           C  
ATOM   2633  CG1 VAL B  48       1.680  66.750  72.878  1.00 26.16           C  
ATOM   2634  CG2 VAL B  48       2.324  67.705  70.641  1.00 31.84           C  
ATOM   2635  N   TYR B  49       5.751  66.861  72.776  1.00 24.35           N  
ATOM   2636  CA  TYR B  49       6.784  66.054  73.422  1.00 24.68           C  
ATOM   2637  C   TYR B  49       7.403  66.850  74.575  1.00 25.65           C  
ATOM   2638  O   TYR B  49       7.487  66.367  75.704  1.00 25.88           O  
ATOM   2639  CB  TYR B  49       7.866  65.687  72.413  1.00 24.38           C  
ATOM   2640  CG  TYR B  49       8.777  64.571  72.860  1.00 24.21           C  
ATOM   2641  CD1 TYR B  49       8.445  63.240  72.618  1.00 23.73           C  
ATOM   2642  CD2 TYR B  49       9.990  64.844  73.494  1.00 25.91           C  
ATOM   2643  CE1 TYR B  49       9.306  62.205  72.989  1.00 25.22           C  
ATOM   2644  CE2 TYR B  49      10.860  63.814  73.872  1.00 26.51           C  
ATOM   2645  CZ  TYR B  49      10.510  62.496  73.611  1.00 25.65           C  
ATOM   2646  OH  TYR B  49      11.365  61.470  73.948  1.00 27.28           O  
ATOM   2647  N   GLU B  50       7.829  68.073  74.281  1.00 26.83           N  
ATOM   2648  CA  GLU B  50       8.434  68.940  75.290  1.00 28.48           C  
ATOM   2649  C   GLU B  50       7.440  69.230  76.422  1.00 28.76           C  
ATOM   2650  O   GLU B  50       7.795  69.231  77.597  1.00 28.44           O  
ATOM   2651  CB  GLU B  50       8.901  70.241  74.628  1.00 31.98           C  
ATOM   2652  CG  GLU B  50       9.642  71.198  75.551  1.00 37.25           C  
ATOM   2653  CD  GLU B  50      10.264  72.360  74.794  1.00 39.76           C  
ATOM   2654  OE1 GLU B  50      11.409  72.233  74.309  1.00 41.82           O  
ATOM   2655  OE2 GLU B  50       9.589  73.401  74.669  1.00 42.58           O1-
ATOM   2656  N   MET B  51       6.184  69.455  76.061  1.00 27.97           N  
ATOM   2657  CA  MET B  51       5.142  69.731  77.037  1.00 27.55           C  
ATOM   2658  C   MET B  51       4.939  68.567  78.020  1.00 27.84           C  
ATOM   2659  O   MET B  51       4.487  68.763  79.152  1.00 26.00           O  
ATOM   2660  CB  MET B  51       3.838  70.042  76.291  1.00 29.46           C  
ATOM   2661  CG  MET B  51       2.616  70.211  77.168  1.00 31.44           C  
ATOM   2662  SD  MET B  51       1.251  71.091  76.333  1.00 38.84           S  
ATOM   2663  CE  MET B  51       1.595  70.767  74.563  1.00 29.88           C  
ATOM   2664  N   ASN B  52       5.297  67.359  77.594  1.00 25.19           N  
ATOM   2665  CA  ASN B  52       5.128  66.177  78.433  1.00 25.68           C  
ATOM   2666  C   ASN B  52       6.402  65.619  79.074  1.00 26.89           C  
ATOM   2667  O   ASN B  52       6.337  65.008  80.141  1.00 27.61           O  
ATOM   2668  CB  ASN B  52       4.458  65.061  77.620  1.00 26.54           C  
ATOM   2669  CG  ASN B  52       2.957  65.244  77.496  1.00 24.85           C  
ATOM   2670  ND2 ASN B  52       2.505  65.672  76.318  1.00 23.84           N  
ATOM   2671  OD1 ASN B  52       2.211  65.015  78.453  1.00 24.26           O  
ATOM   2672  N   PHE B  53       7.547  65.820  78.426  1.00 26.06           N  
ATOM   2673  CA  PHE B  53       8.811  65.294  78.925  1.00 25.78           C  
ATOM   2674  C   PHE B  53       9.854  66.349  79.293  1.00 27.01           C  
ATOM   2675  O   PHE B  53      10.889  66.026  79.874  1.00 27.82           O  
ATOM   2676  CB  PHE B  53       9.387  64.312  77.906  1.00 24.42           C  
ATOM   2677  CG  PHE B  53       8.509  63.113  77.666  1.00 25.09           C  
ATOM   2678  CD1 PHE B  53       8.323  62.159  78.664  1.00 25.99           C  
ATOM   2679  CD2 PHE B  53       7.842  62.952  76.452  1.00 23.45           C  
ATOM   2680  CE1 PHE B  53       7.485  61.063  78.460  1.00 25.78           C  
ATOM   2681  CE2 PHE B  53       7.002  61.864  76.235  1.00 24.04           C  
ATOM   2682  CZ  PHE B  53       6.819  60.915  77.237  1.00 24.83           C  
ATOM   2683  N   GLY B  54       9.585  67.605  78.952  1.00 29.04           N  
ATOM   2684  CA  GLY B  54      10.507  68.671  79.300  1.00 32.67           C  
ATOM   2685  C   GLY B  54      11.649  68.945  78.343  1.00 34.53           C  
ATOM   2686  O   GLY B  54      12.401  69.900  78.550  1.00 35.94           O  
ATOM   2687  N   GLU B  55      11.789  68.129  77.302  1.00 34.12           N  
ATOM   2688  CA  GLU B  55      12.861  68.310  76.327  1.00 36.21           C  
ATOM   2689  C   GLU B  55      12.340  68.335  74.892  1.00 36.00           C  
ATOM   2690  O   GLU B  55      11.317  67.720  74.576  1.00 34.03           O  
ATOM   2691  CB  GLU B  55      13.897  67.182  76.451  1.00 37.76           C  
ATOM   2692  CG  GLU B  55      13.315  65.782  76.247  1.00 41.66           C  
ATOM   2693  CD  GLU B  55      14.348  64.671  76.403  1.00 44.49           C  
ATOM   2694  OE1 GLU B  55      15.099  64.395  75.429  1.00 43.68           O  
ATOM   2695  OE2 GLU B  55      14.408  64.076  77.512  1.00 45.41           O1-
ATOM   2696  N   LYS B  56      13.058  69.058  74.038  1.00 34.80           N  
ATOM   2697  CA  LYS B  56      12.724  69.158  72.624  1.00 35.42           C  
ATOM   2698  C   LYS B  56      13.589  68.161  71.838  1.00 33.72           C  
ATOM   2699  O   LYS B  56      14.821  68.212  71.892  1.00 34.44           O  
ATOM   2700  CB  LYS B  56      13.005  70.576  72.125  1.00 37.25           C  
ATOM   2701  CG  LYS B  56      13.005  70.713  70.619  1.00 39.52           C  
ATOM   2702  CD  LYS B  56      13.633  72.035  70.180  1.00 42.45           C  
ATOM   2703  CE  LYS B  56      13.555  72.187  68.667  1.00 43.91           C  
ATOM   2704  NZ  LYS B  56      14.030  73.526  68.201  1.00 45.92           N1+
ATOM   2705  N   PRO B  57      12.954  67.225  71.114  1.00 31.96           N  
ATOM   2706  CA  PRO B  57      13.726  66.247  70.337  1.00 30.96           C  
ATOM   2707  C   PRO B  57      14.598  66.957  69.302  1.00 30.16           C  
ATOM   2708  O   PRO B  57      14.294  68.078  68.896  1.00 29.87           O  
ATOM   2709  CB  PRO B  57      12.639  65.402  69.665  1.00 30.94           C  
ATOM   2710  CG  PRO B  57      11.512  65.465  70.643  1.00 30.50           C  
ATOM   2711  CD  PRO B  57      11.515  66.927  71.051  1.00 31.21           C  
ATOM   2712  N   GLU B  58      15.683  66.312  68.887  1.00 30.18           N  
ATOM   2713  CA  GLU B  58      16.557  66.894  67.874  1.00 29.09           C  
ATOM   2714  C   GLU B  58      15.843  66.733  66.532  1.00 28.25           C  
ATOM   2715  O   GLU B  58      14.988  65.853  66.384  1.00 26.52           O  
ATOM   2716  CB  GLU B  58      17.912  66.178  67.865  1.00 28.47           C  
ATOM   2717  CG  GLU B  58      18.839  66.625  66.752  1.00 29.58           C  
ATOM   2718  CD  GLU B  58      20.292  66.332  67.047  1.00 31.27           C  
ATOM   2719  OE1 GLU B  58      20.609  65.205  67.468  1.00 32.14           O  
ATOM   2720  OE2 GLU B  58      21.123  67.237  66.854  1.00 34.28           O1-
ATOM   2721  N   GLY B  59      16.191  67.575  65.563  1.00 28.60           N  
ATOM   2722  CA  GLY B  59      15.546  67.542  64.260  1.00 29.50           C  
ATOM   2723  C   GLY B  59      15.995  66.475  63.276  1.00 30.46           C  
ATOM   2724  O   GLY B  59      16.681  65.524  63.654  1.00 31.77           O  
ATOM   2725  N   ASP B  60      15.611  66.662  62.010  1.00 29.54           N  
ATOM   2726  CA  ASP B  60      15.910  65.749  60.896  1.00 29.05           C  
ATOM   2727  C   ASP B  60      17.041  64.759  61.137  1.00 30.32           C  
ATOM   2728  O   ASP B  60      18.216  65.112  61.060  1.00 30.16           O  
ATOM   2729  CB  ASP B  60      16.226  66.539  59.626  1.00 28.20           C  
ATOM   2730  CG  ASP B  60      16.171  65.674  58.369  1.00 27.07           C  
ATOM   2731  OD1 ASP B  60      16.173  64.427  58.478  1.00 25.39           O  
ATOM   2732  OD2 ASP B  60      16.134  66.250  57.265  1.00 28.29           O1-
ATOM   2733  N   ILE B  61      16.668  63.509  61.395  1.00 31.33           N  
ATOM   2734  CA  ILE B  61      17.621  62.444  61.656  1.00 31.65           C  
ATOM   2735  C   ILE B  61      18.565  62.216  60.476  1.00 33.81           C  
ATOM   2736  O   ILE B  61      19.704  61.777  60.666  1.00 33.71           O  
ATOM   2737  CB  ILE B  61      16.883  61.113  61.967  1.00 31.08           C  
ATOM   2738  CG1 ILE B  61      17.875  60.067  62.481  1.00 30.91           C  
ATOM   2739  CG2 ILE B  61      16.179  60.588  60.713  1.00 28.19           C  
ATOM   2740  CD1 ILE B  61      18.348  60.318  63.892  1.00 32.45           C  
ATOM   2741  N   THR B  62      18.107  62.513  59.261  1.00 34.43           N  
ATOM   2742  CA  THR B  62      18.951  62.296  58.086  1.00 35.94           C  
ATOM   2743  C   THR B  62      20.177  63.202  58.059  1.00 37.28           C  
ATOM   2744  O   THR B  62      21.108  62.951  57.292  1.00 37.60           O  
ATOM   2745  CB  THR B  62      18.180  62.493  56.755  1.00 34.23           C  
ATOM   2746  CG2 THR B  62      16.999  61.537  56.671  1.00 33.80           C  
ATOM   2747  OG1 THR B  62      17.724  63.847  56.656  1.00 34.54           O  
ATOM   2748  N   GLN B  63      20.186  64.247  58.886  1.00 38.15           N  
ATOM   2749  CA  GLN B  63      21.334  65.151  58.918  1.00 39.82           C  
ATOM   2750  C   GLN B  63      22.027  65.177  60.279  1.00 39.36           C  
ATOM   2751  O   GLN B  63      22.743  66.123  60.611  1.00 40.48           O  
ATOM   2752  CB  GLN B  63      20.927  66.569  58.483  1.00 42.24           C  
ATOM   2753  CG  GLN B  63      20.103  67.363  59.485  1.00 47.04           C  
ATOM   2754  CD  GLN B  63      19.539  68.651  58.878  1.00 50.17           C  
ATOM   2755  NE2 GLN B  63      19.814  68.868  57.587  1.00 50.07           N  
ATOM   2756  OE1 GLN B  63      18.857  69.438  59.558  1.00 51.24           O  
ATOM   2757  N   VAL B  64      21.814  64.125  61.061  1.00 38.29           N  
ATOM   2758  CA  VAL B  64      22.438  64.008  62.370  1.00 37.03           C  
ATOM   2759  C   VAL B  64      23.569  62.992  62.261  1.00 35.75           C  
ATOM   2760  O   VAL B  64      23.381  61.897  61.738  1.00 34.91           O  
ATOM   2761  CB  VAL B  64      21.433  63.519  63.437  1.00 36.95           C  
ATOM   2762  CG1 VAL B  64      22.128  63.407  64.788  1.00 38.53           C  
ATOM   2763  CG2 VAL B  64      20.271  64.488  63.536  1.00 36.20           C  
ATOM   2764  N   ASN B  65      24.750  63.362  62.737  1.00 36.23           N  
ATOM   2765  CA  ASN B  65      25.885  62.451  62.680  1.00 35.42           C  
ATOM   2766  C   ASN B  65      25.699  61.370  63.740  1.00 34.61           C  
ATOM   2767  O   ASN B  65      25.616  61.665  64.932  1.00 33.77           O  
ATOM   2768  CB  ASN B  65      27.187  63.232  62.908  1.00 36.14           C  
ATOM   2769  CG  ASN B  65      28.401  62.327  63.040  1.00 36.83           C  
ATOM   2770  ND2 ASN B  65      29.442  62.830  63.693  1.00 40.22           N  
ATOM   2771  OD1 ASN B  65      28.410  61.199  62.549  1.00 37.71           O  
ATOM   2772  N   GLU B  66      25.630  60.115  63.302  1.00 35.09           N  
ATOM   2773  CA  GLU B  66      25.429  58.993  64.219  1.00 37.18           C  
ATOM   2774  C   GLU B  66      26.408  58.947  65.393  1.00 38.14           C  
ATOM   2775  O   GLU B  66      26.050  58.493  66.481  1.00 38.16           O  
ATOM   2776  CB  GLU B  66      25.495  57.668  63.454  1.00 37.74           C  
ATOM   2777  CG  GLU B  66      26.786  57.487  62.695  1.00 38.69           C  
ATOM   2778  CD  GLU B  66      26.678  57.875  61.231  1.00 40.00           C  
ATOM   2779  OE1 GLU B  66      26.043  58.907  60.911  1.00 36.64           O  
ATOM   2780  OE2 GLU B  66      27.252  57.140  60.402  1.00 40.74           O1-
ATOM   2781  N   LYS B  67      27.636  59.415  65.183  1.00 38.56           N  
ATOM   2782  CA  LYS B  67      28.643  59.420  66.246  1.00 39.03           C  
ATOM   2783  C   LYS B  67      28.211  60.359  67.368  1.00 39.84           C  
ATOM   2784  O   LYS B  67      28.677  60.258  68.502  1.00 38.73           O  
ATOM   2785  CB  LYS B  67      29.999  59.873  65.689  1.00 40.31           C  
ATOM   2786  CG  LYS B  67      30.578  58.931  64.641  1.00 41.98           C  
ATOM   2787  CD  LYS B  67      31.951  59.372  64.151  1.00 42.59           C  
ATOM   2788  CE  LYS B  67      32.512  58.350  63.169  1.00 44.06           C  
ATOM   2789  NZ  LYS B  67      33.888  58.668  62.685  1.00 44.43           N1+
ATOM   2790  N   THR B  68      27.308  61.274  67.030  1.00 39.56           N  
ATOM   2791  CA  THR B  68      26.776  62.260  67.964  1.00 40.84           C  
ATOM   2792  C   THR B  68      25.734  61.675  68.921  1.00 39.54           C  
ATOM   2793  O   THR B  68      25.536  62.192  70.021  1.00 39.47           O  
ATOM   2794  CB  THR B  68      26.157  63.440  67.172  1.00 42.51           C  
ATOM   2795  CG2 THR B  68      25.351  64.348  68.069  1.00 44.19           C  
ATOM   2796  OG1 THR B  68      27.212  64.188  66.552  1.00 44.74           O  
ATOM   2797  N   ILE B  69      25.076  60.595  68.506  1.00 39.07           N  
ATOM   2798  CA  ILE B  69      24.044  59.954  69.324  1.00 37.69           C  
ATOM   2799  C   ILE B  69      24.642  59.300  70.586  1.00 37.32           C  
ATOM   2800  O   ILE B  69      25.623  58.563  70.510  1.00 36.43           O  
ATOM   2801  CB  ILE B  69      23.267  58.892  68.482  1.00 38.06           C  
ATOM   2802  CG1 ILE B  69      22.329  59.579  67.485  1.00 38.52           C  
ATOM   2803  CG2 ILE B  69      22.404  58.011  69.386  1.00 37.08           C  
ATOM   2804  CD1 ILE B  69      22.968  60.624  66.606  1.00 40.85           C  
ATOM   2805  N   PRO B  70      24.058  59.583  71.766  1.00 36.97           N  
ATOM   2806  CA  PRO B  70      24.507  59.045  73.057  1.00 35.72           C  
ATOM   2807  C   PRO B  70      24.486  57.527  73.091  1.00 35.66           C  
ATOM   2808  O   PRO B  70      23.633  56.909  72.465  1.00 35.08           O  
ATOM   2809  CB  PRO B  70      23.506  59.636  74.047  1.00 35.98           C  
ATOM   2810  CG  PRO B  70      23.128  60.922  73.416  1.00 36.27           C  
ATOM   2811  CD  PRO B  70      22.947  60.530  71.968  1.00 35.99           C  
ATOM   2812  N   ASP B  71      25.429  56.930  73.822  1.00 35.45           N  
ATOM   2813  CA  ASP B  71      25.486  55.478  73.941  1.00 34.76           C  
ATOM   2814  C   ASP B  71      24.167  54.993  74.527  1.00 33.11           C  
ATOM   2815  O   ASP B  71      23.584  55.658  75.387  1.00 33.08           O  
ATOM   2816  CB  ASP B  71      26.625  55.047  74.872  1.00 37.05           C  
ATOM   2817  CG  ASP B  71      27.989  55.490  74.380  1.00 40.44           C  
ATOM   2818  OD1 ASP B  71      28.232  55.428  73.149  1.00 40.56           O  
ATOM   2819  OD2 ASP B  71      28.822  55.885  75.230  1.00 40.24           O1-
ATOM   2820  N   HIS B  72      23.707  53.830  74.082  1.00 31.51           N  
ATOM   2821  CA  HIS B  72      22.446  53.297  74.572  1.00 29.85           C  
ATOM   2822  C   HIS B  72      22.320  51.785  74.412  1.00 30.20           C  
ATOM   2823  O   HIS B  72      23.017  51.170  73.612  1.00 31.09           O  
ATOM   2824  CB  HIS B  72      21.294  53.988  73.845  1.00 28.23           C  
ATOM   2825  CG  HIS B  72      21.381  53.890  72.355  1.00 24.74           C  
ATOM   2826  CD2 HIS B  72      22.153  54.552  71.464  1.00 24.38           C  
ATOM   2827  ND1 HIS B  72      20.604  53.024  71.618  1.00 25.97           N  
ATOM   2828  CE1 HIS B  72      20.892  53.159  70.336  1.00 23.84           C  
ATOM   2829  NE2 HIS B  72      21.831  54.080  70.215  1.00 25.70           N  
ATOM   2830  N   ASP B  73      21.404  51.200  75.174  1.00 29.23           N  
ATOM   2831  CA  ASP B  73      21.171  49.764  75.149  1.00 29.29           C  
ATOM   2832  C   ASP B  73      20.048  49.345  74.219  1.00 29.13           C  
ATOM   2833  O   ASP B  73      20.096  48.270  73.628  1.00 29.86           O  
ATOM   2834  CB  ASP B  73      20.843  49.277  76.559  1.00 32.13           C  
ATOM   2835  CG  ASP B  73      21.956  49.556  77.536  1.00 33.87           C  
ATOM   2836  OD1 ASP B  73      23.035  48.945  77.380  1.00 34.78           O  
ATOM   2837  OD2 ASP B  73      21.756  50.390  78.447  1.00 32.80           O1-
ATOM   2838  N   ILE B  74      19.036  50.194  74.094  1.00 28.08           N  
ATOM   2839  CA  ILE B  74      17.886  49.883  73.262  1.00 26.76           C  
ATOM   2840  C   ILE B  74      17.542  51.043  72.353  1.00 25.77           C  
ATOM   2841  O   ILE B  74      17.459  52.181  72.808  1.00 26.36           O  
ATOM   2842  CB  ILE B  74      16.650  49.576  74.130  1.00 26.44           C  
ATOM   2843  CG1 ILE B  74      16.964  48.440  75.103  1.00 25.32           C  
ATOM   2844  CG2 ILE B  74      15.475  49.220  73.245  1.00 25.64           C  
ATOM   2845  CD1 ILE B  74      15.851  48.135  76.102  1.00 26.55           C  
ATOM   2846  N   LEU B  75      17.354  50.744  71.072  1.00 23.51           N  
ATOM   2847  CA  LEU B  75      16.992  51.751  70.086  1.00 24.04           C  
ATOM   2848  C   LEU B  75      15.529  51.510  69.730  1.00 22.82           C  
ATOM   2849  O   LEU B  75      15.162  50.426  69.298  1.00 25.62           O  
ATOM   2850  CB  LEU B  75      17.867  51.623  68.829  1.00 23.88           C  
ATOM   2851  CG  LEU B  75      17.714  52.667  67.707  1.00 24.83           C  
ATOM   2852  CD1 LEU B  75      18.942  52.640  66.813  1.00 24.01           C  
ATOM   2853  CD2 LEU B  75      16.466  52.396  66.894  1.00 23.79           C  
ATOM   2854  N   CYS B  76      14.697  52.525  69.930  1.00 25.58           N  
ATOM   2855  CA  CYS B  76      13.278  52.417  69.621  1.00 24.84           C  
ATOM   2856  C   CYS B  76      12.991  53.219  68.367  1.00 25.74           C  
ATOM   2857  O   CYS B  76      13.587  54.277  68.155  1.00 26.13           O  
ATOM   2858  CB  CYS B  76      12.438  52.981  70.767  1.00 25.60           C  
ATOM   2859  SG  CYS B  76      12.539  52.036  72.278  1.00 27.37           S  
ATOM   2860  N   ALA B  77      12.068  52.733  67.542  1.00 26.59           N  
ATOM   2861  CA  ALA B  77      11.735  53.452  66.324  1.00 27.04           C  
ATOM   2862  C   ALA B  77      10.482  52.994  65.606  1.00 26.79           C  
ATOM   2863  O   ALA B  77      10.411  51.883  65.084  1.00 26.83           O  
ATOM   2864  CB  ALA B  77      12.907  53.409  65.363  1.00 27.70           C  
ATOM   2865  N   GLY B  78       9.475  53.856  65.613  1.00 24.75           N  
ATOM   2866  CA  GLY B  78       8.263  53.560  64.881  1.00 23.86           C  
ATOM   2867  C   GLY B  78       8.489  54.442  63.672  1.00 23.90           C  
ATOM   2868  O   GLY B  78       8.044  55.586  63.650  1.00 22.95           O  
ATOM   2869  N   PHE B  79       9.220  53.945  62.678  1.00 24.47           N  
ATOM   2870  CA  PHE B  79       9.501  54.786  61.519  1.00 24.42           C  
ATOM   2871  C   PHE B  79       8.297  55.039  60.604  1.00 23.01           C  
ATOM   2872  O   PHE B  79       7.299  54.319  60.670  1.00 23.38           O  
ATOM   2873  CB  PHE B  79      10.726  54.256  60.739  1.00 26.37           C  
ATOM   2874  CG  PHE B  79      10.634  52.820  60.313  1.00 25.65           C  
ATOM   2875  CD1 PHE B  79      10.872  51.789  61.217  1.00 27.18           C  
ATOM   2876  CD2 PHE B  79      10.373  52.496  58.984  1.00 25.85           C  
ATOM   2877  CE1 PHE B  79      10.856  50.458  60.802  1.00 25.27           C  
ATOM   2878  CE2 PHE B  79      10.358  51.171  58.566  1.00 26.70           C  
ATOM   2879  CZ  PHE B  79      10.602  50.151  59.478  1.00 26.05           C  
ATOM   2880  N   PRO B  80       8.375  56.082  59.752  1.00 23.08           N  
ATOM   2881  CA  PRO B  80       7.299  56.459  58.827  1.00 24.21           C  
ATOM   2882  C   PRO B  80       6.703  55.286  58.068  1.00 24.34           C  
ATOM   2883  O   PRO B  80       7.424  54.374  57.669  1.00 25.68           O  
ATOM   2884  CB  PRO B  80       7.969  57.477  57.908  1.00 22.63           C  
ATOM   2885  CG  PRO B  80       8.972  58.120  58.823  1.00 25.99           C  
ATOM   2886  CD  PRO B  80       9.565  56.914  59.511  1.00 22.29           C  
ATOM   2887  N   CYS B  81       5.385  55.329  57.873  1.00 23.26           N  
ATOM   2888  CA  CYS B  81       4.670  54.255  57.202  1.00 25.21           C  
ATOM   2889  C   CYS B  81       3.848  54.679  55.985  1.00 25.02           C  
ATOM   2890  O   CYS B  81       3.192  53.836  55.372  1.00 25.30           O  
ATOM   2891  CB  CYS B  81       3.716  53.583  58.186  1.00 27.54           C  
ATOM   2892  SG  CYS B  81       2.188  54.558  58.421  1.00 32.59           S  
ATOM   2893  N   GLN B  82       3.851  55.962  55.637  1.00 24.09           N  
ATOM   2894  CA  GLN B  82       3.057  56.394  54.485  1.00 25.92           C  
ATOM   2895  C   GLN B  82       3.422  55.579  53.244  1.00 27.50           C  
ATOM   2896  O   GLN B  82       2.553  55.204  52.459  1.00 26.26           O  
ATOM   2897  CB  GLN B  82       3.273  57.881  54.174  1.00 26.08           C  
ATOM   2898  CG  GLN B  82       2.932  58.844  55.311  1.00 25.50           C  
ATOM   2899  CD  GLN B  82       4.170  59.332  56.040  1.00 27.41           C  
ATOM   2900  NE2 GLN B  82       5.162  58.462  56.174  1.00 24.40           N  
ATOM   2901  OE1 GLN B  82       4.228  60.480  56.484  1.00 28.88           O  
ATOM   2902  N   ALA B  83       4.710  55.293  53.094  1.00 28.11           N  
ATOM   2903  CA  ALA B  83       5.212  54.556  51.942  1.00 30.33           C  
ATOM   2904  C   ALA B  83       4.896  53.066  51.911  1.00 29.83           C  
ATOM   2905  O   ALA B  83       5.108  52.429  50.888  1.00 30.72           O  
ATOM   2906  CB  ALA B  83       6.724  54.764  51.814  1.00 28.97           C  
ATOM   2907  N   PHE B  84       4.381  52.511  53.006  1.00 28.91           N  
ATOM   2908  CA  PHE B  84       4.083  51.082  53.035  1.00 28.00           C  
ATOM   2909  C   PHE B  84       2.660  50.728  53.424  1.00 28.02           C  
ATOM   2910  O   PHE B  84       2.223  49.594  53.232  1.00 27.38           O  
ATOM   2911  CB  PHE B  84       5.027  50.359  53.995  1.00 27.87           C  
ATOM   2912  CG  PHE B  84       6.456  50.792  53.880  1.00 28.26           C  
ATOM   2913  CD1 PHE B  84       6.957  51.798  54.696  1.00 28.08           C  
ATOM   2914  CD2 PHE B  84       7.301  50.204  52.948  1.00 29.89           C  
ATOM   2915  CE1 PHE B  84       8.282  52.214  54.590  1.00 29.53           C  
ATOM   2916  CE2 PHE B  84       8.629  50.612  52.834  1.00 28.97           C  
ATOM   2917  CZ  PHE B  84       9.119  51.618  53.654  1.00 29.49           C  
ATOM   2918  N   SER B  85       1.932  51.690  53.977  1.00 28.19           N  
ATOM   2919  CA  SER B  85       0.577  51.410  54.413  1.00 27.53           C  
ATOM   2920  C   SER B  85      -0.385  51.027  53.305  1.00 28.18           C  
ATOM   2921  O   SER B  85      -0.321  51.539  52.189  1.00 28.45           O  
ATOM   2922  CB  SER B  85      -0.004  52.601  55.170  1.00 27.27           C  
ATOM   2923  OG  SER B  85      -1.382  52.384  55.427  1.00 25.66           O  
ATOM   2924  N   ILE B  86      -1.297  50.127  53.651  1.00 28.80           N  
ATOM   2925  CA  ILE B  86      -2.328  49.659  52.744  1.00 29.43           C  
ATOM   2926  C   ILE B  86      -3.167  50.851  52.262  1.00 29.78           C  
ATOM   2927  O   ILE B  86      -3.787  50.805  51.203  1.00 27.86           O  
ATOM   2928  CB  ILE B  86      -3.233  48.639  53.465  1.00 30.72           C  
ATOM   2929  CG1 ILE B  86      -4.238  48.027  52.487  1.00 32.17           C  
ATOM   2930  CG2 ILE B  86      -3.956  49.312  54.626  1.00 32.06           C  
ATOM   2931  CD1 ILE B  86      -5.106  46.963  53.104  1.00 29.86           C  
ATOM   2932  N   SER B  87      -3.154  51.935  53.035  1.00 29.01           N  
ATOM   2933  CA  SER B  87      -3.928  53.120  52.697  1.00 28.59           C  
ATOM   2934  C   SER B  87      -3.243  54.098  51.736  1.00 28.72           C  
ATOM   2935  O   SER B  87      -3.883  55.013  51.221  1.00 28.10           O  
ATOM   2936  CB  SER B  87      -4.320  53.858  53.984  1.00 28.66           C  
ATOM   2937  OG  SER B  87      -5.222  54.912  53.717  1.00 29.94           O  
ATOM   2938  N   GLY B  88      -1.951  53.907  51.489  1.00 28.35           N  
ATOM   2939  CA  GLY B  88      -1.234  54.817  50.612  1.00 28.48           C  
ATOM   2940  C   GLY B  88      -0.913  54.320  49.209  1.00 29.17           C  
ATOM   2941  O   GLY B  88      -1.559  53.417  48.689  1.00 29.84           O  
ATOM   2942  N   LYS B  89       0.105  54.922  48.602  1.00 29.69           N  
ATOM   2943  CA  LYS B  89       0.536  54.576  47.250  1.00 30.38           C  
ATOM   2944  C   LYS B  89       1.534  53.423  47.207  1.00 30.86           C  
ATOM   2945  O   LYS B  89       1.904  52.957  46.129  1.00 29.94           O  
ATOM   2946  CB  LYS B  89       1.155  55.797  46.575  1.00 31.71           C  
ATOM   2947  CG  LYS B  89       0.155  56.864  46.194  1.00 35.29           C  
ATOM   2948  CD  LYS B  89       0.879  58.104  45.695  1.00 38.54           C  
ATOM   2949  CE  LYS B  89      -0.087  59.167  45.206  1.00 40.04           C  
ATOM   2950  NZ  LYS B  89       0.679  60.282  44.576  1.00 42.10           N1+
ATOM   2951  N   GLN B  90       1.979  52.980  48.377  1.00 28.20           N  
ATOM   2952  CA  GLN B  90       2.918  51.869  48.470  1.00 30.48           C  
ATOM   2953  C   GLN B  90       4.206  52.015  47.661  1.00 30.39           C  
ATOM   2954  O   GLN B  90       4.716  51.035  47.134  1.00 31.26           O  
ATOM   2955  CB  GLN B  90       2.212  50.565  48.078  1.00 29.87           C  
ATOM   2956  CG  GLN B  90       1.176  50.117  49.097  1.00 30.57           C  
ATOM   2957  CD  GLN B  90       0.661  48.717  48.848  1.00 30.58           C  
ATOM   2958  NE2 GLN B  90       1.386  47.723  49.349  1.00 30.01           N  
ATOM   2959  OE1 GLN B  90      -0.380  48.528  48.211  1.00 32.81           O  
ATOM   2960  N   LYS B  91       4.741  53.227  47.573  1.00 32.03           N  
ATOM   2961  CA  LYS B  91       5.975  53.455  46.832  1.00 32.62           C  
ATOM   2962  C   LYS B  91       7.192  52.833  47.512  1.00 33.23           C  
ATOM   2963  O   LYS B  91       8.244  52.687  46.891  1.00 32.34           O  
ATOM   2964  CB  LYS B  91       6.212  54.949  46.650  1.00 35.23           C  
ATOM   2965  CG  LYS B  91       5.227  55.616  45.722  1.00 38.20           C  
ATOM   2966  CD  LYS B  91       5.307  55.019  44.333  1.00 41.95           C  
ATOM   2967  CE  LYS B  91       4.465  55.807  43.338  1.00 44.10           C  
ATOM   2968  NZ  LYS B  91       4.443  55.129  42.006  1.00 46.05           N1+
ATOM   2969  N   GLY B  92       7.056  52.498  48.795  1.00 32.76           N  
ATOM   2970  CA  GLY B  92       8.156  51.883  49.524  1.00 31.53           C  
ATOM   2971  C   GLY B  92       9.430  52.705  49.620  1.00 32.16           C  
ATOM   2972  O   GLY B  92       9.387  53.905  49.886  1.00 29.36           O  
ATOM   2973  N   PHE B  93      10.573  52.056  49.399  1.00 32.92           N  
ATOM   2974  CA  PHE B  93      11.868  52.728  49.473  1.00 33.77           C  
ATOM   2975  C   PHE B  93      12.036  53.804  48.411  1.00 35.10           C  
ATOM   2976  O   PHE B  93      12.949  54.632  48.492  1.00 34.63           O  
ATOM   2977  CB  PHE B  93      13.013  51.707  49.359  1.00 34.72           C  
ATOM   2978  CG  PHE B  93      13.003  50.657  50.436  1.00 33.46           C  
ATOM   2979  CD1 PHE B  93      12.879  51.015  51.774  1.00 33.22           C  
ATOM   2980  CD2 PHE B  93      13.126  49.306  50.113  1.00 34.58           C  
ATOM   2981  CE1 PHE B  93      12.874  50.045  52.777  1.00 33.28           C  
ATOM   2982  CE2 PHE B  93      13.124  48.324  51.105  1.00 34.79           C  
ATOM   2983  CZ  PHE B  93      12.997  48.694  52.447  1.00 33.66           C  
ATOM   2984  N   GLU B  94      11.154  53.801  47.417  1.00 36.26           N  
ATOM   2985  CA  GLU B  94      11.220  54.792  46.344  1.00 39.44           C  
ATOM   2986  C   GLU B  94      10.477  56.075  46.747  1.00 38.93           C  
ATOM   2987  O   GLU B  94      10.458  57.056  45.998  1.00 38.42           O  
ATOM   2988  CB  GLU B  94      10.607  54.211  45.066  1.00 43.27           C  
ATOM   2989  CG  GLU B  94      11.019  52.769  44.807  1.00 49.32           C  
ATOM   2990  CD  GLU B  94      10.050  52.038  43.890  1.00 54.15           C  
ATOM   2991  OE1 GLU B  94      10.016  52.367  42.674  1.00 56.56           O  
ATOM   2992  OE2 GLU B  94       9.320  51.137  44.385  1.00 55.34           O1-
ATOM   2993  N   ASP B  95       9.870  56.065  47.932  1.00 36.98           N  
ATOM   2994  CA  ASP B  95       9.138  57.232  48.428  1.00 35.12           C  
ATOM   2995  C   ASP B  95      10.104  58.171  49.161  1.00 34.09           C  
ATOM   2996  O   ASP B  95      11.069  57.718  49.773  1.00 31.57           O  
ATOM   2997  CB  ASP B  95       8.014  56.764  49.367  1.00 36.00           C  
ATOM   2998  CG  ASP B  95       7.116  57.898  49.835  1.00 36.97           C  
ATOM   2999  OD1 ASP B  95       7.563  58.707  50.675  1.00 36.02           O  
ATOM   3000  OD2 ASP B  95       5.960  57.976  49.360  1.00 38.21           O1-
ATOM   3001  N   SER B  96       9.856  59.477  49.090  1.00 34.83           N  
ATOM   3002  CA  SER B  96      10.713  60.451  49.769  1.00 35.30           C  
ATOM   3003  C   SER B  96      10.724  60.264  51.291  1.00 36.02           C  
ATOM   3004  O   SER B  96      11.501  60.918  51.996  1.00 37.02           O  
ATOM   3005  CB  SER B  96      10.277  61.889  49.433  1.00 37.45           C  
ATOM   3006  OG  SER B  96       8.894  62.118  49.683  1.00 37.47           O  
ATOM   3007  N   ARG B  97       9.872  59.370  51.791  1.00 33.62           N  
ATOM   3008  CA  ARG B  97       9.791  59.110  53.228  1.00 31.89           C  
ATOM   3009  C   ARG B  97       9.869  57.620  53.544  1.00 29.43           C  
ATOM   3010  O   ARG B  97       9.501  57.197  54.641  1.00 27.08           O  
ATOM   3011  CB  ARG B  97       8.481  59.670  53.800  1.00 32.37           C  
ATOM   3012  CG  ARG B  97       8.127  61.063  53.315  1.00 32.27           C  
ATOM   3013  CD  ARG B  97       7.071  60.977  52.233  1.00 36.85           C  
ATOM   3014  NE  ARG B  97       5.733  61.025  52.802  1.00 37.70           N  
ATOM   3015  CZ  ARG B  97       4.633  60.598  52.195  1.00 37.91           C  
ATOM   3016  NH1 ARG B  97       4.692  60.071  50.985  1.00 39.70           N1+
ATOM   3017  NH2 ARG B  97       3.460  60.714  52.805  1.00 37.00           N  
ATOM   3018  N   GLY B  98      10.350  56.825  52.590  1.00 29.12           N  
ATOM   3019  CA  GLY B  98      10.433  55.388  52.808  1.00 27.56           C  
ATOM   3020  C   GLY B  98      11.818  54.815  53.063  1.00 27.55           C  
ATOM   3021  O   GLY B  98      11.964  53.602  53.221  1.00 27.96           O  
ATOM   3022  N   THR B  99      12.833  55.672  53.116  1.00 27.74           N  
ATOM   3023  CA  THR B  99      14.203  55.212  53.334  1.00 29.62           C  
ATOM   3024  C   THR B  99      14.703  55.423  54.761  1.00 29.50           C  
ATOM   3025  O   THR B  99      15.864  55.129  55.063  1.00 29.49           O  
ATOM   3026  CB  THR B  99      15.194  55.917  52.371  1.00 29.64           C  
ATOM   3027  CG2 THR B  99      14.800  55.673  50.925  1.00 30.29           C  
ATOM   3028  OG1 THR B  99      15.194  57.325  52.628  1.00 29.85           O  
ATOM   3029  N   LEU B 100      13.832  55.920  55.638  1.00 29.07           N  
ATOM   3030  CA  LEU B 100      14.212  56.169  57.029  1.00 27.43           C  
ATOM   3031  C   LEU B 100      14.782  54.942  57.745  1.00 27.70           C  
ATOM   3032  O   LEU B 100      15.585  55.069  58.670  1.00 27.90           O  
ATOM   3033  CB  LEU B 100      13.024  56.725  57.826  1.00 26.71           C  
ATOM   3034  CG  LEU B 100      12.700  58.212  57.641  1.00 26.76           C  
ATOM   3035  CD1 LEU B 100      13.925  59.057  57.987  1.00 24.81           C  
ATOM   3036  CD2 LEU B 100      12.260  58.477  56.207  1.00 25.77           C  
ATOM   3037  N   PHE B 101      14.370  53.751  57.332  1.00 27.35           N  
ATOM   3038  CA  PHE B 101      14.893  52.558  57.964  1.00 29.23           C  
ATOM   3039  C   PHE B 101      16.419  52.502  57.865  1.00 30.74           C  
ATOM   3040  O   PHE B 101      17.102  52.086  58.806  1.00 30.25           O  
ATOM   3041  CB  PHE B 101      14.310  51.301  57.325  1.00 29.79           C  
ATOM   3042  CG  PHE B 101      15.062  50.065  57.683  1.00 29.98           C  
ATOM   3043  CD1 PHE B 101      15.059  49.590  58.989  1.00 31.79           C  
ATOM   3044  CD2 PHE B 101      15.849  49.420  56.736  1.00 31.42           C  
ATOM   3045  CE1 PHE B 101      15.835  48.493  59.352  1.00 32.21           C  
ATOM   3046  CE2 PHE B 101      16.630  48.321  57.087  1.00 32.45           C  
ATOM   3047  CZ  PHE B 101      16.624  47.859  58.394  1.00 32.95           C  
ATOM   3048  N   PHE B 102      16.953  52.918  56.722  1.00 30.50           N  
ATOM   3049  CA  PHE B 102      18.396  52.884  56.524  1.00 32.14           C  
ATOM   3050  C   PHE B 102      19.114  53.879  57.428  1.00 32.47           C  
ATOM   3051  O   PHE B 102      20.308  53.741  57.696  1.00 34.70           O  
ATOM   3052  CB  PHE B 102      18.711  53.101  55.039  1.00 31.55           C  
ATOM   3053  CG  PHE B 102      18.034  52.093  54.146  1.00 31.89           C  
ATOM   3054  CD1 PHE B 102      18.340  50.743  54.252  1.00 31.05           C  
ATOM   3055  CD2 PHE B 102      17.027  52.480  53.266  1.00 33.46           C  
ATOM   3056  CE1 PHE B 102      17.654  49.785  53.508  1.00 31.82           C  
ATOM   3057  CE2 PHE B 102      16.326  51.525  52.506  1.00 34.71           C  
ATOM   3058  CZ  PHE B 102      16.642  50.172  52.633  1.00 32.41           C  
ATOM   3059  N   ASP B 103      18.390  54.879  57.919  1.00 32.91           N  
ATOM   3060  CA  ASP B 103      19.003  55.833  58.836  1.00 31.55           C  
ATOM   3061  C   ASP B 103      19.120  55.118  60.175  1.00 31.01           C  
ATOM   3062  O   ASP B 103      20.051  55.372  60.945  1.00 31.11           O  
ATOM   3063  CB  ASP B 103      18.154  57.099  58.957  1.00 33.33           C  
ATOM   3064  CG  ASP B 103      18.230  57.968  57.705  1.00 34.09           C  
ATOM   3065  OD1 ASP B 103      19.256  58.660  57.509  1.00 33.51           O  
ATOM   3066  OD2 ASP B 103      17.265  57.948  56.909  1.00 33.10           O1-
ATOM   3067  N   ILE B 104      18.180  54.211  60.443  1.00 28.78           N  
ATOM   3068  CA  ILE B 104      18.203  53.425  61.675  1.00 28.94           C  
ATOM   3069  C   ILE B 104      19.378  52.457  61.568  1.00 29.93           C  
ATOM   3070  O   ILE B 104      20.164  52.310  62.505  1.00 28.83           O  
ATOM   3071  CB  ILE B 104      16.913  52.586  61.849  1.00 28.66           C  
ATOM   3072  CG1 ILE B 104      15.719  53.496  62.146  1.00 26.52           C  
ATOM   3073  CG2 ILE B 104      17.088  51.571  62.973  1.00 27.66           C  
ATOM   3074  CD1 ILE B 104      14.404  52.742  62.227  1.00 24.02           C  
ATOM   3075  N   ALA B 105      19.485  51.809  60.408  1.00 30.08           N  
ATOM   3076  CA  ALA B 105      20.548  50.843  60.151  1.00 32.38           C  
ATOM   3077  C   ALA B 105      21.929  51.451  60.321  1.00 32.91           C  
ATOM   3078  O   ALA B 105      22.834  50.804  60.849  1.00 34.08           O  
ATOM   3079  CB  ALA B 105      20.409  50.268  58.734  1.00 32.18           C  
ATOM   3080  N   ARG B 106      22.101  52.694  59.892  1.00 33.16           N  
ATOM   3081  CA  ARG B 106      23.412  53.306  60.009  1.00 34.98           C  
ATOM   3082  C   ARG B 106      23.690  53.835  61.414  1.00 35.05           C  
ATOM   3083  O   ARG B 106      24.834  54.131  61.753  1.00 34.08           O  
ATOM   3084  CB  ARG B 106      23.598  54.395  58.955  1.00 35.69           C  
ATOM   3085  CG  ARG B 106      22.975  55.710  59.277  1.00 38.02           C  
ATOM   3086  CD  ARG B 106      23.810  56.796  58.637  1.00 38.33           C  
ATOM   3087  NE  ARG B 106      23.991  57.895  59.567  1.00 40.81           N  
ATOM   3088  CZ  ARG B 106      23.083  58.834  59.803  1.00 38.94           C  
ATOM   3089  NH1 ARG B 106      21.921  58.818  59.168  1.00 38.39           N1+
ATOM   3090  NH2 ARG B 106      23.337  59.785  60.692  1.00 37.76           N  
ATOM   3091  N   ILE B 107      22.643  53.958  62.229  1.00 33.65           N  
ATOM   3092  CA  ILE B 107      22.822  54.388  63.611  1.00 33.13           C  
ATOM   3093  C   ILE B 107      23.253  53.123  64.339  1.00 33.19           C  
ATOM   3094  O   ILE B 107      24.187  53.132  65.142  1.00 33.67           O  
ATOM   3095  CB  ILE B 107      21.507  54.884  64.258  1.00 34.87           C  
ATOM   3096  CG1 ILE B 107      21.137  56.273  63.736  1.00 35.41           C  
ATOM   3097  CG2 ILE B 107      21.653  54.896  65.770  1.00 33.23           C  
ATOM   3098  CD1 ILE B 107      22.097  57.372  64.166  1.00 39.03           C  
ATOM   3099  N   VAL B 108      22.563  52.029  64.044  1.00 33.11           N  
ATOM   3100  CA  VAL B 108      22.869  50.746  64.664  1.00 34.11           C  
ATOM   3101  C   VAL B 108      24.309  50.319  64.380  1.00 36.85           C  
ATOM   3102  O   VAL B 108      24.995  49.786  65.253  1.00 37.35           O  
ATOM   3103  CB  VAL B 108      21.906  49.653  64.157  1.00 33.20           C  
ATOM   3104  CG1 VAL B 108      22.356  48.293  64.637  1.00 30.57           C  
ATOM   3105  CG2 VAL B 108      20.487  49.943  64.645  1.00 31.36           C  
ATOM   3106  N   ARG B 109      24.777  50.561  63.160  1.00 38.03           N  
ATOM   3107  CA  ARG B 109      26.140  50.178  62.812  1.00 39.71           C  
ATOM   3108  C   ARG B 109      27.140  50.901  63.716  1.00 39.67           C  
ATOM   3109  O   ARG B 109      28.079  50.287  64.216  1.00 40.42           O  
ATOM   3110  CB  ARG B 109      26.431  50.490  61.335  1.00 40.75           C  
ATOM   3111  CG  ARG B 109      27.545  49.622  60.741  1.00 43.20           C  
ATOM   3112  CD  ARG B 109      27.767  49.863  59.246  1.00 45.02           C  
ATOM   3113  NE  ARG B 109      26.517  50.055  58.517  1.00 48.13           N  
ATOM   3114  CZ  ARG B 109      26.045  51.248  58.151  1.00 50.33           C  
ATOM   3115  NH1 ARG B 109      26.732  52.353  58.441  1.00 50.47           N1+
ATOM   3116  NH2 ARG B 109      24.878  51.344  57.514  1.00 49.50           N  
ATOM   3117  N   GLU B 110      26.925  52.190  63.949  1.00 38.94           N  
ATOM   3118  CA  GLU B 110      27.827  52.978  64.785  1.00 40.57           C  
ATOM   3119  C   GLU B 110      27.716  52.781  66.291  1.00 39.65           C  
ATOM   3120  O   GLU B 110      28.742  52.658  66.973  1.00 39.69           O  
ATOM   3121  CB  GLU B 110      27.667  54.470  64.484  1.00 42.20           C  
ATOM   3122  CG  GLU B 110      28.676  54.983  63.480  1.00 48.23           C  
ATOM   3123  CD  GLU B 110      30.028  55.264  64.105  1.00 49.40           C  
ATOM   3124  OE1 GLU B 110      30.426  54.543  65.049  1.00 50.92           O  
ATOM   3125  OE2 GLU B 110      30.702  56.212  63.640  1.00 51.87           O1-
ATOM   3126  N   LYS B 111      26.491  52.749  66.814  1.00 36.57           N  
ATOM   3127  CA  LYS B 111      26.285  52.612  68.253  1.00 35.34           C  
ATOM   3128  C   LYS B 111      26.064  51.181  68.747  1.00 34.05           C  
ATOM   3129  O   LYS B 111      26.150  50.917  69.943  1.00 34.44           O  
ATOM   3130  CB  LYS B 111      25.110  53.495  68.690  1.00 34.98           C  
ATOM   3131  CG  LYS B 111      25.242  54.955  68.283  1.00 34.26           C  
ATOM   3132  CD  LYS B 111      26.477  55.624  68.890  1.00 35.00           C  
ATOM   3133  CE  LYS B 111      26.427  55.654  70.414  1.00 34.75           C  
ATOM   3134  NZ  LYS B 111      27.439  56.596  70.986  1.00 34.60           N1+
ATOM   3135  N   LYS B 112      25.760  50.271  67.833  1.00 34.07           N  
ATOM   3136  CA  LYS B 112      25.543  48.862  68.172  1.00 34.26           C  
ATOM   3137  C   LYS B 112      24.875  48.583  69.524  1.00 34.48           C  
ATOM   3138  O   LYS B 112      25.504  48.055  70.450  1.00 33.35           O  
ATOM   3139  CB  LYS B 112      26.881  48.114  68.090  1.00 37.79           C  
ATOM   3140  CG  LYS B 112      27.357  47.858  66.661  1.00 39.15           C  
ATOM   3141  CD  LYS B 112      26.390  46.943  65.920  1.00 40.14           C  
ATOM   3142  CE  LYS B 112      26.735  46.817  64.440  1.00 43.27           C  
ATOM   3143  NZ  LYS B 112      28.072  46.168  64.197  1.00 45.56           N1+
ATOM   3144  N   PRO B 113      23.584  48.929  69.657  1.00 32.90           N  
ATOM   3145  CA  PRO B 113      22.857  48.700  70.912  1.00 31.54           C  
ATOM   3146  C   PRO B 113      22.570  47.223  71.165  1.00 31.00           C  
ATOM   3147  O   PRO B 113      22.649  46.397  70.254  1.00 31.86           O  
ATOM   3148  CB  PRO B 113      21.566  49.499  70.714  1.00 31.95           C  
ATOM   3149  CG  PRO B 113      21.338  49.390  69.234  1.00 31.89           C  
ATOM   3150  CD  PRO B 113      22.733  49.626  68.675  1.00 32.25           C  
ATOM   3151  N   LYS B 114      22.226  46.892  72.405  1.00 30.68           N  
ATOM   3152  CA  LYS B 114      21.909  45.510  72.741  1.00 30.89           C  
ATOM   3153  C   LYS B 114      20.637  45.077  72.006  1.00 30.70           C  
ATOM   3154  O   LYS B 114      20.537  43.941  71.525  1.00 29.72           O  
ATOM   3155  CB  LYS B 114      21.715  45.357  74.259  1.00 32.48           C  
ATOM   3156  CG  LYS B 114      22.991  45.534  75.096  1.00 33.71           C  
ATOM   3157  CD  LYS B 114      22.710  45.326  76.588  1.00 36.99           C  
ATOM   3158  CE  LYS B 114      24.003  45.178  77.410  1.00 37.49           C  
ATOM   3159  NZ  LYS B 114      24.899  46.385  77.340  1.00 41.15           N1+
ATOM   3160  N   VAL B 115      19.670  45.989  71.904  1.00 30.34           N  
ATOM   3161  CA  VAL B 115      18.404  45.682  71.242  1.00 29.25           C  
ATOM   3162  C   VAL B 115      17.916  46.781  70.299  1.00 28.92           C  
ATOM   3163  O   VAL B 115      18.148  47.969  70.533  1.00 28.29           O  
ATOM   3164  CB  VAL B 115      17.291  45.426  72.285  1.00 30.17           C  
ATOM   3165  CG1 VAL B 115      16.023  44.958  71.596  1.00 30.76           C  
ATOM   3166  CG2 VAL B 115      17.755  44.399  73.306  1.00 31.53           C  
ATOM   3167  N   VAL B 116      17.255  46.362  69.222  1.00 28.62           N  
ATOM   3168  CA  VAL B 116      16.672  47.272  68.240  1.00 27.42           C  
ATOM   3169  C   VAL B 116      15.177  46.931  68.276  1.00 26.50           C  
ATOM   3170  O   VAL B 116      14.785  45.788  68.043  1.00 27.73           O  
ATOM   3171  CB  VAL B 116      17.252  47.042  66.822  1.00 27.79           C  
ATOM   3172  CG1 VAL B 116      16.505  47.888  65.810  1.00 28.44           C  
ATOM   3173  CG2 VAL B 116      18.735  47.423  66.799  1.00 29.23           C  
ATOM   3174  N   PHE B 117      14.361  47.931  68.584  1.00 26.23           N  
ATOM   3175  CA  PHE B 117      12.918  47.770  68.732  1.00 26.15           C  
ATOM   3176  C   PHE B 117      12.197  48.695  67.746  1.00 27.18           C  
ATOM   3177  O   PHE B 117      12.133  49.902  67.957  1.00 27.75           O  
ATOM   3178  CB  PHE B 117      12.561  48.119  70.188  1.00 26.61           C  
ATOM   3179  CG  PHE B 117      11.139  47.811  70.593  1.00 26.53           C  
ATOM   3180  CD1 PHE B 117      10.208  47.312  69.689  1.00 26.70           C  
ATOM   3181  CD2 PHE B 117      10.727  48.055  71.909  1.00 27.94           C  
ATOM   3182  CE1 PHE B 117       8.890  47.060  70.085  1.00 26.99           C  
ATOM   3183  CE2 PHE B 117       9.417  47.810  72.313  1.00 26.43           C  
ATOM   3184  CZ  PHE B 117       8.496  47.311  71.399  1.00 26.61           C  
ATOM   3185  N   MET B 118      11.665  48.123  66.670  1.00 26.48           N  
ATOM   3186  CA  MET B 118      10.976  48.910  65.650  1.00 26.33           C  
ATOM   3187  C   MET B 118       9.504  48.553  65.480  1.00 25.65           C  
ATOM   3188  O   MET B 118       9.063  47.466  65.851  1.00 23.69           O  
ATOM   3189  CB  MET B 118      11.682  48.746  64.300  1.00 26.60           C  
ATOM   3190  CG  MET B 118      13.150  49.180  64.300  1.00 27.83           C  
ATOM   3191  SD  MET B 118      13.970  48.835  62.733  1.00 27.08           S  
ATOM   3192  CE  MET B 118      14.252  47.083  62.906  1.00 26.39           C  
ATOM   3193  N   GLU B 119       8.758  49.480  64.885  1.00 24.95           N  
ATOM   3194  CA  GLU B 119       7.340  49.278  64.645  1.00 25.09           C  
ATOM   3195  C   GLU B 119       6.912  49.910  63.327  1.00 24.44           C  
ATOM   3196  O   GLU B 119       7.469  50.917  62.906  1.00 23.68           O  
ATOM   3197  CB  GLU B 119       6.529  49.884  65.799  1.00 25.78           C  
ATOM   3198  CG  GLU B 119       4.999  49.918  65.610  1.00 28.46           C  
ATOM   3199  CD  GLU B 119       4.490  51.176  64.897  1.00 30.19           C  
ATOM   3200  OE1 GLU B 119       5.245  52.171  64.804  1.00 30.61           O  
ATOM   3201  OE2 GLU B 119       3.323  51.177  64.444  1.00 28.91           O1-
ATOM   3202  N   ASN B 120       5.927  49.296  62.677  1.00 26.10           N  
ATOM   3203  CA  ASN B 120       5.382  49.823  61.430  1.00 26.46           C  
ATOM   3204  C   ASN B 120       4.039  49.146  61.163  1.00 27.28           C  
ATOM   3205  O   ASN B 120       3.625  48.261  61.915  1.00 26.71           O  
ATOM   3206  CB  ASN B 120       6.353  49.623  60.255  1.00 26.02           C  
ATOM   3207  CG  ASN B 120       6.183  50.690  59.167  1.00 26.01           C  
ATOM   3208  ND2 ASN B 120       7.127  51.621  59.097  1.00 26.69           N  
ATOM   3209  OD1 ASN B 120       5.203  50.686  58.420  1.00 29.35           O  
ATOM   3210  N   VAL B 121       3.354  49.561  60.103  1.00 26.94           N  
ATOM   3211  CA  VAL B 121       2.043  49.008  59.811  1.00 26.01           C  
ATOM   3212  C   VAL B 121       2.067  47.569  59.316  1.00 25.95           C  
ATOM   3213  O   VAL B 121       3.105  47.072  58.879  1.00 26.55           O  
ATOM   3214  CB  VAL B 121       1.278  49.927  58.822  1.00 27.15           C  
ATOM   3215  CG1 VAL B 121       1.140  51.320  59.445  1.00 26.87           C  
ATOM   3216  CG2 VAL B 121       2.012  50.024  57.497  1.00 25.88           C  
ATOM   3217  N   LYS B 122       0.916  46.900  59.410  1.00 26.59           N  
ATOM   3218  CA  LYS B 122       0.792  45.500  58.996  1.00 28.09           C  
ATOM   3219  C   LYS B 122       1.227  45.227  57.562  1.00 28.41           C  
ATOM   3220  O   LYS B 122       1.910  44.240  57.296  1.00 28.66           O  
ATOM   3221  CB  LYS B 122      -0.647  45.016  59.160  1.00 29.56           C  
ATOM   3222  CG  LYS B 122      -0.846  43.551  58.776  1.00 31.74           C  
ATOM   3223  CD  LYS B 122      -2.324  43.154  58.805  1.00 33.91           C  
ATOM   3224  CE  LYS B 122      -2.510  41.681  58.470  1.00 34.40           C  
ATOM   3225  NZ  LYS B 122      -3.950  41.298  58.450  1.00 37.35           N1+
ATOM   3226  N   ASN B 123       0.838  46.098  56.638  1.00 28.43           N  
ATOM   3227  CA  ASN B 123       1.186  45.896  55.241  1.00 29.04           C  
ATOM   3228  C   ASN B 123       2.689  45.866  54.985  1.00 30.53           C  
ATOM   3229  O   ASN B 123       3.133  45.362  53.949  1.00 31.12           O  
ATOM   3230  CB  ASN B 123       0.538  46.963  54.365  1.00 28.51           C  
ATOM   3231  CG  ASN B 123       0.552  46.579  52.898  1.00 30.90           C  
ATOM   3232  ND2 ASN B 123      -0.143  45.498  52.571  1.00 31.06           N  
ATOM   3233  OD1 ASN B 123       1.191  47.233  52.073  1.00 29.12           O  
ATOM   3234  N   PHE B 124       3.473  46.397  55.920  1.00 30.19           N  
ATOM   3235  CA  PHE B 124       4.926  46.411  55.774  1.00 30.75           C  
ATOM   3236  C   PHE B 124       5.387  44.966  55.586  1.00 32.14           C  
ATOM   3237  O   PHE B 124       6.315  44.682  54.825  1.00 31.66           O  
ATOM   3238  CB  PHE B 124       5.577  46.990  57.032  1.00 30.61           C  
ATOM   3239  CG  PHE B 124       7.037  47.318  56.872  1.00 29.60           C  
ATOM   3240  CD1 PHE B 124       7.436  48.551  56.369  1.00 28.81           C  
ATOM   3241  CD2 PHE B 124       8.013  46.395  57.229  1.00 29.74           C  
ATOM   3242  CE1 PHE B 124       8.784  48.864  56.229  1.00 27.96           C  
ATOM   3243  CE2 PHE B 124       9.370  46.700  57.089  1.00 29.03           C  
ATOM   3244  CZ  PHE B 124       9.752  47.942  56.589  1.00 29.15           C  
ATOM   3245  N   ALA B 125       4.714  44.059  56.281  1.00 32.88           N  
ATOM   3246  CA  ALA B 125       5.039  42.643  56.231  1.00 33.88           C  
ATOM   3247  C   ALA B 125       4.926  42.018  54.844  1.00 35.00           C  
ATOM   3248  O   ALA B 125       5.718  41.145  54.503  1.00 37.30           O  
ATOM   3249  CB  ALA B 125       4.163  41.883  57.207  1.00 33.54           C  
ATOM   3250  N   SER B 126       3.961  42.460  54.041  1.00 35.38           N  
ATOM   3251  CA  SER B 126       3.777  41.890  52.709  1.00 35.80           C  
ATOM   3252  C   SER B 126       4.140  42.813  51.559  1.00 35.09           C  
ATOM   3253  O   SER B 126       4.222  42.373  50.408  1.00 35.21           O  
ATOM   3254  CB  SER B 126       2.328  41.419  52.534  1.00 37.90           C  
ATOM   3255  OG  SER B 126       1.434  42.518  52.488  1.00 40.98           O  
ATOM   3256  N   HIS B 127       4.379  44.086  51.866  1.00 33.18           N  
ATOM   3257  CA  HIS B 127       4.721  45.075  50.851  1.00 32.65           C  
ATOM   3258  C   HIS B 127       5.763  44.585  49.846  1.00 33.59           C  
ATOM   3259  O   HIS B 127       6.801  44.025  50.219  1.00 32.57           O  
ATOM   3260  CB  HIS B 127       5.232  46.359  51.509  1.00 31.45           C  
ATOM   3261  CG  HIS B 127       5.702  47.391  50.530  1.00 31.64           C  
ATOM   3262  CD2 HIS B 127       6.950  47.795  50.198  1.00 30.62           C  
ATOM   3263  ND1 HIS B 127       4.841  48.123  49.742  1.00 32.06           N  
ATOM   3264  CE1 HIS B 127       5.539  48.933  48.965  1.00 32.97           C  
ATOM   3265  NE2 HIS B 127       6.823  48.752  49.221  1.00 33.37           N  
ATOM   3266  N   ASP B 128       5.478  44.816  48.571  1.00 34.21           N  
ATOM   3267  CA  ASP B 128       6.384  44.423  47.497  1.00 35.41           C  
ATOM   3268  C   ASP B 128       6.763  42.950  47.584  1.00 35.64           C  
ATOM   3269  O   ASP B 128       7.942  42.595  47.653  1.00 35.97           O  
ATOM   3270  CB  ASP B 128       7.640  45.299  47.522  1.00 34.49           C  
ATOM   3271  CG  ASP B 128       8.520  45.099  46.293  1.00 35.57           C  
ATOM   3272  OD1 ASP B 128       7.966  44.916  45.187  1.00 35.64           O  
ATOM   3273  OD2 ASP B 128       9.761  45.147  46.427  1.00 33.32           O1-
ATOM   3274  N   ASN B 129       5.739  42.105  47.593  1.00 36.62           N  
ATOM   3275  CA  ASN B 129       5.898  40.658  47.636  1.00 37.23           C  
ATOM   3276  C   ASN B 129       6.760  40.170  48.784  1.00 37.63           C  
ATOM   3277  O   ASN B 129       7.333  39.076  48.726  1.00 37.61           O  
ATOM   3278  CB  ASN B 129       6.461  40.167  46.299  1.00 39.53           C  
ATOM   3279  CG  ASN B 129       5.666  40.687  45.110  1.00 41.68           C  
ATOM   3280  ND2 ASN B 129       4.451  40.166  44.937  1.00 40.29           N  
ATOM   3281  OD1 ASN B 129       6.128  41.560  44.367  1.00 43.33           O  
ATOM   3282  N   GLY B 130       6.841  40.978  49.836  1.00 36.61           N  
ATOM   3283  CA  GLY B 130       7.625  40.603  50.999  1.00 34.78           C  
ATOM   3284  C   GLY B 130       9.091  40.966  50.890  1.00 33.08           C  
ATOM   3285  O   GLY B 130       9.873  40.640  51.776  1.00 32.30           O  
ATOM   3286  N   ASN B 131       9.468  41.645  49.810  1.00 33.83           N  
ATOM   3287  CA  ASN B 131      10.862  42.029  49.622  1.00 34.94           C  
ATOM   3288  C   ASN B 131      11.335  43.127  50.572  1.00 35.67           C  
ATOM   3289  O   ASN B 131      12.520  43.196  50.898  1.00 35.48           O  
ATOM   3290  CB  ASN B 131      11.119  42.480  48.178  1.00 36.95           C  
ATOM   3291  CG  ASN B 131      11.035  41.336  47.180  1.00 38.65           C  
ATOM   3292  ND2 ASN B 131      10.690  41.659  45.933  1.00 38.96           N  
ATOM   3293  OD1 ASN B 131      11.293  40.176  47.519  1.00 39.03           O  
ATOM   3294  N   THR B 132      10.432  43.988  51.033  1.00 35.57           N  
ATOM   3295  CA  THR B 132      10.873  45.054  51.923  1.00 35.55           C  
ATOM   3296  C   THR B 132      11.178  44.546  53.319  1.00 34.92           C  
ATOM   3297  O   THR B 132      12.127  45.013  53.962  1.00 35.03           O  
ATOM   3298  CB  THR B 132       9.848  46.192  52.000  1.00 37.16           C  
ATOM   3299  CG2 THR B 132       9.661  46.807  50.635  1.00 34.15           C  
ATOM   3300  OG1 THR B 132       8.599  45.684  52.467  1.00 39.91           O  
ATOM   3301  N   LEU B 133      10.390  43.586  53.790  1.00 33.91           N  
ATOM   3302  CA  LEU B 133      10.629  43.036  55.114  1.00 34.01           C  
ATOM   3303  C   LEU B 133      11.936  42.254  55.081  1.00 34.85           C  
ATOM   3304  O   LEU B 133      12.677  42.223  56.061  1.00 34.34           O  
ATOM   3305  CB  LEU B 133       9.496  42.107  55.536  1.00 32.62           C  
ATOM   3306  CG  LEU B 133       9.649  41.513  56.943  1.00 32.85           C  
ATOM   3307  CD1 LEU B 133       9.554  42.627  57.992  1.00 31.49           C  
ATOM   3308  CD2 LEU B 133       8.568  40.472  57.177  1.00 31.79           C  
ATOM   3309  N   GLU B 134      12.226  41.632  53.941  1.00 36.18           N  
ATOM   3310  CA  GLU B 134      13.451  40.851  53.809  1.00 36.35           C  
ATOM   3311  C   GLU B 134      14.685  41.745  53.771  1.00 34.09           C  
ATOM   3312  O   GLU B 134      15.738  41.372  54.293  1.00 35.22           O  
ATOM   3313  CB  GLU B 134      13.383  39.964  52.568  1.00 40.24           C  
ATOM   3314  CG  GLU B 134      14.263  38.729  52.672  1.00 45.28           C  
ATOM   3315  CD  GLU B 134      13.831  37.617  51.728  1.00 50.79           C  
ATOM   3316  OE1 GLU B 134      13.936  37.813  50.488  1.00 51.10           O  
ATOM   3317  OE2 GLU B 134      13.382  36.546  52.227  1.00 52.62           O1-
ATOM   3318  N   VAL B 135      14.565  42.923  53.167  1.00 31.96           N  
ATOM   3319  CA  VAL B 135      15.690  43.841  53.119  1.00 32.56           C  
ATOM   3320  C   VAL B 135      16.044  44.241  54.545  1.00 32.40           C  
ATOM   3321  O   VAL B 135      17.220  44.356  54.888  1.00 31.98           O  
ATOM   3322  CB  VAL B 135      15.372  45.120  52.304  1.00 33.28           C  
ATOM   3323  CG1 VAL B 135      16.436  46.178  52.556  1.00 32.29           C  
ATOM   3324  CG2 VAL B 135      15.326  44.787  50.817  1.00 33.83           C  
ATOM   3325  N   VAL B 136      15.024  44.447  55.374  1.00 31.55           N  
ATOM   3326  CA  VAL B 136      15.239  44.823  56.771  1.00 30.26           C  
ATOM   3327  C   VAL B 136      15.839  43.634  57.542  1.00 30.43           C  
ATOM   3328  O   VAL B 136      16.753  43.808  58.347  1.00 30.55           O  
ATOM   3329  CB  VAL B 136      13.904  45.265  57.446  1.00 29.60           C  
ATOM   3330  CG1 VAL B 136      14.130  45.570  58.921  1.00 27.63           C  
ATOM   3331  CG2 VAL B 136      13.345  46.495  56.735  1.00 28.60           C  
ATOM   3332  N   LYS B 137      15.331  42.434  57.284  1.00 31.18           N  
ATOM   3333  CA  LYS B 137      15.829  41.232  57.951  1.00 33.00           C  
ATOM   3334  C   LYS B 137      17.309  41.024  57.650  1.00 34.72           C  
ATOM   3335  O   LYS B 137      18.118  40.804  58.560  1.00 34.71           O  
ATOM   3336  CB  LYS B 137      15.062  39.989  57.483  1.00 34.37           C  
ATOM   3337  CG  LYS B 137      15.471  38.708  58.204  1.00 37.05           C  
ATOM   3338  CD  LYS B 137      14.778  37.484  57.616  1.00 39.89           C  
ATOM   3339  CE  LYS B 137      15.044  36.238  58.455  1.00 41.35           C  
ATOM   3340  NZ  LYS B 137      16.503  36.018  58.736  1.00 41.93           N1+
ATOM   3341  N   ASN B 138      17.656  41.081  56.368  1.00 34.67           N  
ATOM   3342  CA  ASN B 138      19.040  40.885  55.955  1.00 35.40           C  
ATOM   3343  C   ASN B 138      19.944  41.991  56.477  1.00 35.58           C  
ATOM   3344  O   ASN B 138      21.063  41.727  56.927  1.00 35.56           O  
ATOM   3345  CB  ASN B 138      19.130  40.806  54.427  1.00 35.07           C  
ATOM   3346  CG  ASN B 138      18.359  39.630  53.867  1.00 35.19           C  
ATOM   3347  ND2 ASN B 138      17.806  39.793  52.663  1.00 35.22           N  
ATOM   3348  OD1 ASN B 138      18.267  38.578  54.508  1.00 34.15           O  
ATOM   3349  N   THR B 139      19.448  43.224  56.426  1.00 34.64           N  
ATOM   3350  CA  THR B 139      20.205  44.373  56.900  1.00 34.82           C  
ATOM   3351  C   THR B 139      20.561  44.194  58.373  1.00 35.09           C  
ATOM   3352  O   THR B 139      21.698  44.446  58.766  1.00 34.66           O  
ATOM   3353  CB  THR B 139      19.413  45.686  56.704  1.00 34.48           C  
ATOM   3354  CG2 THR B 139      20.257  46.894  57.091  1.00 36.19           C  
ATOM   3355  OG1 THR B 139      19.053  45.816  55.324  1.00 35.03           O  
ATOM   3356  N   MET B 140      19.601  43.754  59.186  1.00 35.58           N  
ATOM   3357  CA  MET B 140      19.870  43.533  60.611  1.00 36.49           C  
ATOM   3358  C   MET B 140      20.716  42.276  60.793  1.00 37.56           C  
ATOM   3359  O   MET B 140      21.698  42.293  61.532  1.00 36.99           O  
ATOM   3360  CB  MET B 140      18.574  43.371  61.410  1.00 37.25           C  
ATOM   3361  CG  MET B 140      18.386  44.424  62.492  1.00 39.23           C  
ATOM   3362  SD  MET B 140      18.383  46.070  61.781  1.00 35.91           S  
ATOM   3363  CE  MET B 140      17.374  45.719  60.393  1.00 40.79           C  
ATOM   3364  N   ASN B 141      20.322  41.184  60.135  1.00 38.02           N  
ATOM   3365  CA  ASN B 141      21.089  39.940  60.244  1.00 39.01           C  
ATOM   3366  C   ASN B 141      22.555  40.218  59.911  1.00 39.90           C  
ATOM   3367  O   ASN B 141      23.461  39.631  60.503  1.00 40.60           O  
ATOM   3368  CB  ASN B 141      20.545  38.878  59.289  1.00 38.56           C  
ATOM   3369  CG  ASN B 141      19.299  38.199  59.811  1.00 39.14           C  
ATOM   3370  ND2 ASN B 141      18.719  37.341  58.990  1.00 39.35           N  
ATOM   3371  OD1 ASN B 141      18.862  38.434  60.938  1.00 40.92           O  
ATOM   3372  N   GLU B 142      22.779  41.135  58.976  1.00 41.03           N  
ATOM   3373  CA  GLU B 142      24.125  41.490  58.555  1.00 43.19           C  
ATOM   3374  C   GLU B 142      24.836  42.507  59.430  1.00 42.30           C  
ATOM   3375  O   GLU B 142      26.057  42.664  59.333  1.00 42.04           O  
ATOM   3376  CB  GLU B 142      24.102  41.943  57.098  1.00 45.52           C  
ATOM   3377  CG  GLU B 142      24.061  40.746  56.154  1.00 49.68           C  
ATOM   3378  CD  GLU B 142      23.446  41.067  54.817  1.00 52.59           C  
ATOM   3379  OE1 GLU B 142      23.879  42.069  54.192  1.00 54.56           O  
ATOM   3380  OE2 GLU B 142      22.531  40.315  54.391  1.00 54.08           O1-
ATOM   3381  N   LEU B 143      24.089  43.207  60.279  1.00 40.70           N  
ATOM   3382  CA  LEU B 143      24.707  44.160  61.197  1.00 39.31           C  
ATOM   3383  C   LEU B 143      25.042  43.308  62.415  1.00 37.66           C  
ATOM   3384  O   LEU B 143      25.522  43.807  63.431  1.00 37.36           O  
ATOM   3385  CB  LEU B 143      23.724  45.275  61.590  1.00 38.62           C  
ATOM   3386  CG  LEU B 143      23.396  46.373  60.571  1.00 38.55           C  
ATOM   3387  CD1 LEU B 143      22.220  47.209  61.078  1.00 38.01           C  
ATOM   3388  CD2 LEU B 143      24.614  47.254  60.350  1.00 37.68           C  
ATOM   3389  N   ASP B 144      24.751  42.013  62.281  1.00 37.40           N  
ATOM   3390  CA  ASP B 144      24.978  40.990  63.300  1.00 37.21           C  
ATOM   3391  C   ASP B 144      23.911  40.914  64.400  1.00 36.07           C  
ATOM   3392  O   ASP B 144      24.234  40.784  65.585  1.00 35.65           O  
ATOM   3393  CB  ASP B 144      26.368  41.156  63.931  1.00 40.18           C  
ATOM   3394  CG  ASP B 144      26.842  39.885  64.620  1.00 42.85           C  
ATOM   3395  OD1 ASP B 144      26.751  38.792  64.000  1.00 42.56           O  
ATOM   3396  OD2 ASP B 144      27.306  39.971  65.778  1.00 45.86           O1-
ATOM   3397  N   TYR B 145      22.644  40.974  63.994  1.00 34.49           N  
ATOM   3398  CA  TYR B 145      21.519  40.902  64.925  1.00 33.51           C  
ATOM   3399  C   TYR B 145      20.544  39.798  64.536  1.00 32.63           C  
ATOM   3400  O   TYR B 145      20.473  39.413  63.373  1.00 32.87           O  
ATOM   3401  CB  TYR B 145      20.740  42.226  64.949  1.00 32.67           C  
ATOM   3402  CG  TYR B 145      21.418  43.369  65.676  1.00 31.54           C  
ATOM   3403  CD1 TYR B 145      22.476  44.068  65.096  1.00 30.40           C  
ATOM   3404  CD2 TYR B 145      20.995  43.749  66.950  1.00 31.36           C  
ATOM   3405  CE1 TYR B 145      23.099  45.120  65.770  1.00 29.84           C  
ATOM   3406  CE2 TYR B 145      21.603  44.789  67.628  1.00 30.47           C  
ATOM   3407  CZ  TYR B 145      22.653  45.472  67.040  1.00 31.59           C  
ATOM   3408  OH  TYR B 145      23.264  46.490  67.737  1.00 30.97           O  
ATOM   3409  N   SER B 146      19.797  39.293  65.518  1.00 33.17           N  
ATOM   3410  CA  SER B 146      18.785  38.275  65.256  1.00 33.85           C  
ATOM   3411  C   SER B 146      17.580  39.096  64.802  1.00 33.50           C  
ATOM   3412  O   SER B 146      17.567  40.310  64.980  1.00 32.96           O  
ATOM   3413  CB  SER B 146      18.440  37.477  66.523  1.00 34.33           C  
ATOM   3414  OG  SER B 146      17.589  38.198  67.399  1.00 35.89           O  
ATOM   3415  N   PHE B 147      16.582  38.455  64.210  1.00 33.87           N  
ATOM   3416  CA  PHE B 147      15.420  39.188  63.724  1.00 33.88           C  
ATOM   3417  C   PHE B 147      14.109  38.525  64.094  1.00 33.79           C  
ATOM   3418  O   PHE B 147      13.720  37.514  63.508  1.00 35.26           O  
ATOM   3419  CB  PHE B 147      15.499  39.332  62.207  1.00 34.02           C  
ATOM   3420  CG  PHE B 147      14.513  40.314  61.631  1.00 35.07           C  
ATOM   3421  CD1 PHE B 147      14.677  41.679  61.830  1.00 34.74           C  
ATOM   3422  CD2 PHE B 147      13.447  39.871  60.858  1.00 32.40           C  
ATOM   3423  CE1 PHE B 147      13.790  42.596  61.259  1.00 35.31           C  
ATOM   3424  CE2 PHE B 147      12.563  40.769  60.289  1.00 34.45           C  
ATOM   3425  CZ  PHE B 147      12.734  42.141  60.487  1.00 33.98           C  
ATOM   3426  N   HIS B 148      13.434  39.104  65.080  1.00 32.92           N  
ATOM   3427  CA  HIS B 148      12.148  38.615  65.546  1.00 31.69           C  
ATOM   3428  C   HIS B 148      11.097  39.594  65.045  1.00 32.32           C  
ATOM   3429  O   HIS B 148      11.095  40.762  65.436  1.00 31.96           O  
ATOM   3430  CB  HIS B 148      12.129  38.582  67.072  1.00 33.04           C  
ATOM   3431  CG  HIS B 148      13.137  37.649  67.663  1.00 33.68           C  
ATOM   3432  CD2 HIS B 148      14.345  37.884  68.230  1.00 32.93           C  
ATOM   3433  ND1 HIS B 148      12.956  36.282  67.693  1.00 35.41           N  
ATOM   3434  CE1 HIS B 148      14.011  35.716  68.256  1.00 34.94           C  
ATOM   3435  NE2 HIS B 148      14.867  36.667  68.591  1.00 33.45           N  
ATOM   3436  N   ALA B 149      10.211  39.131  64.171  1.00 30.89           N  
ATOM   3437  CA  ALA B 149       9.178  40.006  63.635  1.00 30.59           C  
ATOM   3438  C   ALA B 149       7.814  39.349  63.708  1.00 30.09           C  
ATOM   3439  O   ALA B 149       7.646  38.191  63.335  1.00 30.49           O  
ATOM   3440  CB  ALA B 149       9.507  40.377  62.192  1.00 29.14           C  
ATOM   3441  N   LYS B 150       6.834  40.085  64.215  1.00 30.02           N  
ATOM   3442  CA  LYS B 150       5.487  39.548  64.301  1.00 29.64           C  
ATOM   3443  C   LYS B 150       4.435  40.646  64.272  1.00 28.36           C  
ATOM   3444  O   LYS B 150       4.674  41.772  64.723  1.00 28.27           O  
ATOM   3445  CB  LYS B 150       5.312  38.715  65.571  1.00 30.23           C  
ATOM   3446  CG  LYS B 150       4.052  37.872  65.524  1.00 32.70           C  
ATOM   3447  CD  LYS B 150       3.895  36.980  66.738  1.00 34.00           C  
ATOM   3448  CE  LYS B 150       2.866  35.893  66.450  1.00 36.14           C  
ATOM   3449  NZ  LYS B 150       2.503  35.141  67.676  1.00 39.19           N1+
ATOM   3450  N   VAL B 151       3.274  40.309  63.722  1.00 28.24           N  
ATOM   3451  CA  VAL B 151       2.164  41.239  63.644  1.00 27.43           C  
ATOM   3452  C   VAL B 151       1.233  41.000  64.826  1.00 28.18           C  
ATOM   3453  O   VAL B 151       0.689  39.910  64.989  1.00 28.42           O  
ATOM   3454  CB  VAL B 151       1.365  41.066  62.331  1.00 27.18           C  
ATOM   3455  CG1 VAL B 151       0.058  41.839  62.413  1.00 27.04           C  
ATOM   3456  CG2 VAL B 151       2.184  41.571  61.151  1.00 25.46           C  
ATOM   3457  N   LEU B 152       1.079  42.014  65.667  1.00 28.14           N  
ATOM   3458  CA  LEU B 152       0.190  41.917  66.822  1.00 27.84           C  
ATOM   3459  C   LEU B 152      -0.988  42.873  66.622  1.00 28.58           C  
ATOM   3460  O   LEU B 152      -0.828  43.947  66.047  1.00 28.17           O  
ATOM   3461  CB  LEU B 152       0.930  42.286  68.107  1.00 27.47           C  
ATOM   3462  CG  LEU B 152       2.118  41.431  68.545  1.00 29.11           C  
ATOM   3463  CD1 LEU B 152       2.448  41.753  69.990  1.00 28.97           C  
ATOM   3464  CD2 LEU B 152       1.783  39.966  68.421  1.00 27.83           C  
ATOM   3465  N   ASN B 153      -2.170  42.470  67.079  1.00 28.27           N  
ATOM   3466  CA  ASN B 153      -3.356  43.312  66.964  1.00 27.51           C  
ATOM   3467  C   ASN B 153      -3.672  43.795  68.378  1.00 26.13           C  
ATOM   3468  O   ASN B 153      -3.830  42.986  69.278  1.00 25.21           O  
ATOM   3469  CB  ASN B 153      -4.529  42.501  66.416  1.00 28.66           C  
ATOM   3470  CG  ASN B 153      -5.678  43.380  65.964  1.00 30.21           C  
ATOM   3471  ND2 ASN B 153      -6.413  42.925  64.954  1.00 31.93           N  
ATOM   3472  OD1 ASN B 153      -5.907  44.447  66.519  1.00 29.42           O  
ATOM   3473  N   ALA B 154      -3.763  45.110  68.567  1.00 25.90           N  
ATOM   3474  CA  ALA B 154      -4.021  45.690  69.891  1.00 25.81           C  
ATOM   3475  C   ALA B 154      -5.215  45.117  70.638  1.00 25.91           C  
ATOM   3476  O   ALA B 154      -5.217  45.081  71.866  1.00 25.65           O  
ATOM   3477  CB  ALA B 154      -4.175  47.203  69.780  1.00 25.61           C  
ATOM   3478  N   LEU B 155      -6.234  44.676  69.910  1.00 26.22           N  
ATOM   3479  CA  LEU B 155      -7.420  44.123  70.550  1.00 28.08           C  
ATOM   3480  C   LEU B 155      -7.084  42.856  71.339  1.00 28.27           C  
ATOM   3481  O   LEU B 155      -7.849  42.440  72.205  1.00 27.76           O  
ATOM   3482  CB  LEU B 155      -8.506  43.836  69.508  1.00 27.05           C  
ATOM   3483  CG  LEU B 155      -8.285  42.709  68.499  1.00 28.16           C  
ATOM   3484  CD1 LEU B 155      -8.740  41.378  69.103  1.00 27.40           C  
ATOM   3485  CD2 LEU B 155      -9.073  43.011  67.238  1.00 27.63           C  
ATOM   3486  N   ASP B 156      -5.938  42.249  71.036  1.00 28.28           N  
ATOM   3487  CA  ASP B 156      -5.504  41.045  71.743  1.00 28.30           C  
ATOM   3488  C   ASP B 156      -4.741  41.387  73.017  1.00 28.37           C  
ATOM   3489  O   ASP B 156      -4.356  40.486  73.777  1.00 28.05           O  
ATOM   3490  CB  ASP B 156      -4.601  40.175  70.858  1.00 30.30           C  
ATOM   3491  CG  ASP B 156      -5.373  39.374  69.828  1.00 30.20           C  
ATOM   3492  OD1 ASP B 156      -6.394  38.747  70.196  1.00 29.81           O  
ATOM   3493  OD2 ASP B 156      -4.942  39.361  68.654  1.00 31.74           O1-
ATOM   3494  N   TYR B 157      -4.527  42.676  73.265  1.00 26.67           N  
ATOM   3495  CA  TYR B 157      -3.787  43.070  74.453  1.00 27.94           C  
ATOM   3496  C   TYR B 157      -4.430  44.109  75.372  1.00 26.09           C  
ATOM   3497  O   TYR B 157      -3.759  45.011  75.877  1.00 28.14           O  
ATOM   3498  CB  TYR B 157      -2.377  43.497  74.048  1.00 26.80           C  
ATOM   3499  CG  TYR B 157      -1.672  42.385  73.311  1.00 27.79           C  
ATOM   3500  CD1 TYR B 157      -1.706  42.311  71.918  1.00 25.85           C  
ATOM   3501  CD2 TYR B 157      -1.062  41.351  74.010  1.00 26.39           C  
ATOM   3502  CE1 TYR B 157      -1.154  41.231  71.242  1.00 27.17           C  
ATOM   3503  CE2 TYR B 157      -0.514  40.271  73.350  1.00 27.26           C  
ATOM   3504  CZ  TYR B 157      -0.559  40.210  71.968  1.00 27.61           C  
ATOM   3505  OH  TYR B 157      -0.006  39.128  71.328  1.00 27.73           O  
ATOM   3506  N   GLY B 158      -5.729  43.949  75.596  1.00 26.33           N  
ATOM   3507  CA  GLY B 158      -6.461  44.831  76.487  1.00 24.47           C  
ATOM   3508  C   GLY B 158      -6.900  46.198  75.990  1.00 25.21           C  
ATOM   3509  O   GLY B 158      -7.434  46.985  76.771  1.00 24.24           O  
ATOM   3510  N   ILE B 159      -6.696  46.496  74.712  1.00 24.99           N  
ATOM   3511  CA  ILE B 159      -7.095  47.800  74.176  1.00 24.37           C  
ATOM   3512  C   ILE B 159      -8.112  47.628  73.059  1.00 25.10           C  
ATOM   3513  O   ILE B 159      -7.872  46.908  72.095  1.00 27.43           O  
ATOM   3514  CB  ILE B 159      -5.882  48.586  73.642  1.00 25.74           C  
ATOM   3515  CG1 ILE B 159      -4.987  49.016  74.810  1.00 25.25           C  
ATOM   3516  CG2 ILE B 159      -6.355  49.794  72.823  1.00 25.42           C  
ATOM   3517  CD1 ILE B 159      -5.627  50.020  75.763  1.00 27.50           C  
ATOM   3518  N   PRO B 160      -9.264  48.301  73.168  1.00 25.28           N  
ATOM   3519  CA  PRO B 160     -10.308  48.189  72.147  1.00 24.46           C  
ATOM   3520  C   PRO B 160     -10.059  48.938  70.846  1.00 24.49           C  
ATOM   3521  O   PRO B 160     -10.737  49.920  70.564  1.00 22.83           O  
ATOM   3522  CB  PRO B 160     -11.544  48.704  72.873  1.00 25.49           C  
ATOM   3523  CG  PRO B 160     -10.961  49.800  73.724  1.00 25.95           C  
ATOM   3524  CD  PRO B 160      -9.717  49.137  74.294  1.00 24.11           C  
ATOM   3525  N   GLN B 161      -9.091  48.472  70.060  1.00 24.02           N  
ATOM   3526  CA  GLN B 161      -8.802  49.082  68.763  1.00 25.56           C  
ATOM   3527  C   GLN B 161      -8.224  48.023  67.824  1.00 27.07           C  
ATOM   3528  O   GLN B 161      -7.332  47.268  68.214  1.00 28.23           O  
ATOM   3529  CB  GLN B 161      -7.809  50.248  68.906  1.00 25.20           C  
ATOM   3530  CG  GLN B 161      -7.526  50.971  67.578  1.00 26.01           C  
ATOM   3531  CD  GLN B 161      -6.409  52.017  67.649  1.00 28.05           C  
ATOM   3532  NE2 GLN B 161      -5.815  52.195  68.826  1.00 25.92           N  
ATOM   3533  OE1 GLN B 161      -6.088  52.651  66.644  1.00 28.21           O  
ATOM   3534  N   LYS B 162      -8.734  47.961  66.595  1.00 27.05           N  
ATOM   3535  CA  LYS B 162      -8.251  46.992  65.613  1.00 29.48           C  
ATOM   3536  C   LYS B 162      -7.000  47.517  64.911  1.00 29.62           C  
ATOM   3537  O   LYS B 162      -6.987  47.686  63.692  1.00 32.81           O  
ATOM   3538  CB  LYS B 162      -9.327  46.685  64.559  1.00 30.47           C  
ATOM   3539  CG  LYS B 162      -8.951  45.517  63.645  1.00 35.44           C  
ATOM   3540  CD  LYS B 162      -9.945  45.297  62.506  1.00 37.81           C  
ATOM   3541  CE  LYS B 162      -9.413  45.815  61.179  1.00 38.60           C  
ATOM   3542  NZ  LYS B 162      -8.911  47.208  61.287  1.00 37.99           N1+
ATOM   3543  N   ARG B 163      -5.943  47.765  65.673  1.00 28.01           N  
ATOM   3544  CA  ARG B 163      -4.710  48.274  65.094  1.00 26.41           C  
ATOM   3545  C   ARG B 163      -3.677  47.164  64.976  1.00 26.14           C  
ATOM   3546  O   ARG B 163      -3.072  46.757  65.968  1.00 24.82           O  
ATOM   3547  CB  ARG B 163      -4.161  49.430  65.938  1.00 26.98           C  
ATOM   3548  CG  ARG B 163      -2.781  49.886  65.525  1.00 28.06           C  
ATOM   3549  CD  ARG B 163      -2.393  51.184  66.202  1.00 28.17           C  
ATOM   3550  NE  ARG B 163      -3.335  52.212  65.806  1.00 34.83           N  
ATOM   3551  CZ  ARG B 163      -3.024  53.348  65.192  1.00 29.00           C  
ATOM   3552  NH1 ARG B 163      -1.772  53.649  64.888  1.00 28.96           N1+
ATOM   3553  NH2 ARG B 163      -4.001  54.171  64.859  1.00 29.80           N  
ATOM   3554  N   GLU B 164      -3.498  46.678  63.752  1.00 25.54           N  
ATOM   3555  CA  GLU B 164      -2.550  45.613  63.466  1.00 25.97           C  
ATOM   3556  C   GLU B 164      -1.242  46.247  63.033  1.00 23.94           C  
ATOM   3557  O   GLU B 164      -1.200  47.009  62.070  1.00 25.13           O  
ATOM   3558  CB  GLU B 164      -3.080  44.718  62.352  1.00 26.35           C  
ATOM   3559  CG  GLU B 164      -4.541  44.340  62.522  1.00 29.52           C  
ATOM   3560  CD  GLU B 164      -4.991  43.330  61.498  1.00 31.73           C  
ATOM   3561  OE1 GLU B 164      -4.674  42.130  61.673  1.00 33.59           O  
ATOM   3562  OE2 GLU B 164      -5.647  43.736  60.511  1.00 32.54           O1-
ATOM   3563  N   ARG B 165      -0.175  45.926  63.745  1.00 23.50           N  
ATOM   3564  CA  ARG B 165       1.129  46.487  63.440  1.00 23.75           C  
ATOM   3565  C   ARG B 165       2.195  45.402  63.482  1.00 24.09           C  
ATOM   3566  O   ARG B 165       2.015  44.380  64.123  1.00 23.21           O  
ATOM   3567  CB  ARG B 165       1.453  47.583  64.458  1.00 24.44           C  
ATOM   3568  CG  ARG B 165       0.492  48.768  64.413  1.00 23.40           C  
ATOM   3569  CD  ARG B 165       0.798  49.618  63.201  1.00 25.34           C  
ATOM   3570  NE  ARG B 165      -0.022  50.819  63.072  1.00 23.10           N  
ATOM   3571  CZ  ARG B 165      -1.164  50.894  62.395  1.00 23.45           C  
ATOM   3572  NH1 ARG B 165      -1.662  49.828  61.778  1.00 23.53           N1+
ATOM   3573  NH2 ARG B 165      -1.788  52.061  62.288  1.00 22.03           N  
ATOM   3574  N   ILE B 166       3.296  45.622  62.774  1.00 24.54           N  
ATOM   3575  CA  ILE B 166       4.377  44.656  62.781  1.00 25.03           C  
ATOM   3576  C   ILE B 166       5.418  45.165  63.764  1.00 24.71           C  
ATOM   3577  O   ILE B 166       5.822  46.321  63.702  1.00 25.90           O  
ATOM   3578  CB  ILE B 166       5.020  44.497  61.381  1.00 26.62           C  
ATOM   3579  CG1 ILE B 166       6.128  43.446  61.443  1.00 27.01           C  
ATOM   3580  CG2 ILE B 166       5.573  45.836  60.900  1.00 23.91           C  
ATOM   3581  CD1 ILE B 166       6.788  43.176  60.104  1.00 30.54           C  
ATOM   3582  N   TYR B 167       5.823  44.305  64.692  1.00 25.29           N  
ATOM   3583  CA  TYR B 167       6.821  44.672  65.686  1.00 25.34           C  
ATOM   3584  C   TYR B 167       8.104  43.870  65.433  1.00 26.36           C  
ATOM   3585  O   TYR B 167       8.073  42.641  65.344  1.00 26.14           O  
ATOM   3586  CB  TYR B 167       6.272  44.392  67.083  1.00 23.95           C  
ATOM   3587  CG  TYR B 167       5.066  45.243  67.413  1.00 24.91           C  
ATOM   3588  CD1 TYR B 167       5.222  46.537  67.905  1.00 25.28           C  
ATOM   3589  CD2 TYR B 167       3.765  44.770  67.194  1.00 24.22           C  
ATOM   3590  CE1 TYR B 167       4.116  47.347  68.171  1.00 24.91           C  
ATOM   3591  CE2 TYR B 167       2.652  45.571  67.452  1.00 23.60           C  
ATOM   3592  CZ  TYR B 167       2.841  46.859  67.943  1.00 24.92           C  
ATOM   3593  OH  TYR B 167       1.765  47.666  68.211  1.00 24.38           O  
ATOM   3594  N   MET B 168       9.221  44.580  65.321  1.00 26.80           N  
ATOM   3595  CA  MET B 168      10.509  43.958  65.045  1.00 28.73           C  
ATOM   3596  C   MET B 168      11.513  44.154  66.172  1.00 29.44           C  
ATOM   3597  O   MET B 168      11.946  45.277  66.458  1.00 31.30           O  
ATOM   3598  CB  MET B 168      11.049  44.517  63.726  1.00 29.49           C  
ATOM   3599  CG  MET B 168      10.025  44.359  62.596  1.00 31.42           C  
ATOM   3600  SD  MET B 168      10.400  45.212  61.052  1.00 34.14           S  
ATOM   3601  CE  MET B 168       9.743  46.820  61.368  1.00 30.75           C  
ATOM   3602  N   ILE B 169      11.881  43.042  66.801  1.00 27.92           N  
ATOM   3603  CA  ILE B 169      12.821  43.030  67.912  1.00 28.39           C  
ATOM   3604  C   ILE B 169      14.111  42.339  67.468  1.00 28.53           C  
ATOM   3605  O   ILE B 169      14.088  41.187  67.028  1.00 27.51           O  
ATOM   3606  CB  ILE B 169      12.242  42.241  69.109  1.00 28.47           C  
ATOM   3607  CG1 ILE B 169      10.813  42.708  69.409  1.00 29.78           C  
ATOM   3608  CG2 ILE B 169      13.162  42.377  70.316  1.00 28.12           C  
ATOM   3609  CD1 ILE B 169      10.703  44.128  69.824  1.00 31.84           C  
ATOM   3610  N   CYS B 170      15.233  43.034  67.603  1.00 29.75           N  
ATOM   3611  CA  CYS B 170      16.521  42.485  67.204  1.00 31.72           C  
ATOM   3612  C   CYS B 170      17.526  42.535  68.346  1.00 32.45           C  
ATOM   3613  O   CYS B 170      17.779  43.600  68.914  1.00 32.37           O  
ATOM   3614  CB  CYS B 170      17.061  43.271  66.016  1.00 31.93           C  
ATOM   3615  SG  CYS B 170      15.772  43.697  64.816  1.00 34.94           S  
ATOM   3616  N   PHE B 171      18.107  41.382  68.665  1.00 31.85           N  
ATOM   3617  CA  PHE B 171      19.098  41.269  69.734  1.00 32.03           C  
ATOM   3618  C   PHE B 171      20.496  41.137  69.149  1.00 32.13           C  
ATOM   3619  O   PHE B 171      20.689  40.479  68.130  1.00 31.94           O  
ATOM   3620  CB  PHE B 171      18.803  40.038  70.593  1.00 30.49           C  
ATOM   3621  CG  PHE B 171      17.556  40.156  71.410  1.00 31.48           C  
ATOM   3622  CD1 PHE B 171      17.572  40.828  72.631  1.00 30.88           C  
ATOM   3623  CD2 PHE B 171      16.355  39.624  70.951  1.00 30.13           C  
ATOM   3624  CE1 PHE B 171      16.409  40.967  73.378  1.00 30.38           C  
ATOM   3625  CE2 PHE B 171      15.190  39.760  71.695  1.00 29.41           C  
ATOM   3626  CZ  PHE B 171      15.219  40.433  72.907  1.00 27.81           C  
ATOM   3627  N   ARG B 172      21.472  41.763  69.790  1.00 34.29           N  
ATOM   3628  CA  ARG B 172      22.846  41.673  69.312  1.00 35.89           C  
ATOM   3629  C   ARG B 172      23.202  40.191  69.480  1.00 35.72           C  
ATOM   3630  O   ARG B 172      22.931  39.601  70.526  1.00 34.86           O  
ATOM   3631  CB  ARG B 172      23.750  42.556  70.165  1.00 36.63           C  
ATOM   3632  CG  ARG B 172      25.047  42.979  69.500  1.00 38.72           C  
ATOM   3633  CD  ARG B 172      26.071  43.404  70.553  1.00 39.58           C  
ATOM   3634  NE  ARG B 172      25.774  44.680  71.192  1.00 39.35           N  
ATOM   3635  CZ  ARG B 172      25.860  44.900  72.501  1.00 38.71           C  
ATOM   3636  NH1 ARG B 172      26.227  43.922  73.323  1.00 36.31           N1+
ATOM   3637  NH2 ARG B 172      25.602  46.108  72.987  1.00 37.77           N  
ATOM   3638  N   ASN B 173      23.793  39.588  68.457  1.00 36.29           N  
ATOM   3639  CA  ASN B 173      24.121  38.163  68.520  1.00 38.22           C  
ATOM   3640  C   ASN B 173      24.992  37.677  69.678  1.00 38.63           C  
ATOM   3641  O   ASN B 173      24.823  36.543  70.128  1.00 37.97           O  
ATOM   3642  CB  ASN B 173      24.739  37.697  67.197  1.00 38.58           C  
ATOM   3643  CG  ASN B 173      23.712  37.564  66.088  1.00 41.19           C  
ATOM   3644  ND2 ASN B 173      24.119  37.873  64.851  1.00 41.44           N  
ATOM   3645  OD1 ASN B 173      22.566  37.162  66.334  1.00 41.12           O  
ATOM   3646  N   ASP B 174      25.919  38.501  70.158  1.00 40.00           N  
ATOM   3647  CA  ASP B 174      26.772  38.071  71.266  1.00 41.20           C  
ATOM   3648  C   ASP B 174      25.926  37.836  72.505  1.00 41.93           C  
ATOM   3649  O   ASP B 174      26.316  37.084  73.396  1.00 42.35           O  
ATOM   3650  CB  ASP B 174      27.863  39.099  71.574  1.00 42.14           C  
ATOM   3651  CG  ASP B 174      27.341  40.512  71.605  1.00 43.69           C  
ATOM   3652  OD1 ASP B 174      27.082  41.051  70.511  1.00 44.84           O  
ATOM   3653  OD2 ASP B 174      27.190  41.084  72.710  1.00 45.25           O1-
ATOM   3654  N   LEU B 175      24.775  38.498  72.567  1.00 41.08           N  
ATOM   3655  CA  LEU B 175      23.861  38.319  73.685  1.00 41.38           C  
ATOM   3656  C   LEU B 175      22.995  37.148  73.261  1.00 42.56           C  
ATOM   3657  O   LEU B 175      21.833  37.335  72.876  1.00 46.23           O  
ATOM   3658  CB  LEU B 175      22.961  39.542  73.872  1.00 38.46           C  
ATOM   3659  CG  LEU B 175      23.552  40.934  74.057  1.00 36.70           C  
ATOM   3660  CD1 LEU B 175      22.436  41.958  73.852  1.00 35.84           C  
ATOM   3661  CD2 LEU B 175      24.180  41.070  75.430  1.00 35.33           C  
ATOM   3662  N   ASN B 176      23.561  35.953  73.305  1.00 41.49           N  
ATOM   3663  CA  ASN B 176      22.868  34.734  72.913  1.00 40.36           C  
ATOM   3664  C   ASN B 176      21.449  34.627  73.434  1.00 39.02           C  
ATOM   3665  O   ASN B 176      21.136  33.713  74.196  1.00 37.87           O  
ATOM   3666  CB  ASN B 176      23.665  33.520  73.382  1.00 43.40           C  
ATOM   3667  CG  ASN B 176      24.981  33.388  72.667  1.00 46.48           C  
ATOM   3668  ND2 ASN B 176      26.085  33.494  73.417  1.00 48.78           N  
ATOM   3669  OD1 ASN B 176      25.016  33.199  71.447  1.00 48.48           O  
ATOM   3670  N   ILE B 177      20.583  35.542  73.005  1.00 37.27           N  
ATOM   3671  CA  ILE B 177      19.197  35.542  73.454  1.00 36.19           C  
ATOM   3672  C   ILE B 177      18.389  34.546  72.643  1.00 36.44           C  
ATOM   3673  O   ILE B 177      18.115  34.769  71.467  1.00 35.88           O  
ATOM   3674  CB  ILE B 177      18.559  36.945  73.308  1.00 35.52           C  
ATOM   3675  CG1 ILE B 177      19.356  37.969  74.122  1.00 35.44           C  
ATOM   3676  CG2 ILE B 177      17.097  36.906  73.778  1.00 33.77           C  
ATOM   3677  CD1 ILE B 177      19.475  37.622  75.609  1.00 34.39           C  
ATOM   3678  N   GLN B 178      18.009  33.441  73.274  1.00 36.74           N  
ATOM   3679  CA  GLN B 178      17.239  32.417  72.590  1.00 38.94           C  
ATOM   3680  C   GLN B 178      15.856  32.184  73.188  1.00 37.06           C  
ATOM   3681  O   GLN B 178      15.155  31.259  72.777  1.00 38.06           O  
ATOM   3682  CB  GLN B 178      18.031  31.097  72.556  1.00 41.98           C  
ATOM   3683  CG  GLN B 178      18.764  30.856  71.230  1.00 46.37           C  
ATOM   3684  CD  GLN B 178      19.985  29.957  71.382  1.00 50.42           C  
ATOM   3685  NE2 GLN B 178      21.159  30.516  71.100  1.00 52.04           N  
ATOM   3686  OE1 GLN B 178      19.877  28.774  71.753  1.00 51.77           O  
ATOM   3687  N   ASN B 179      15.448  33.018  74.141  1.00 34.90           N  
ATOM   3688  CA  ASN B 179      14.130  32.840  74.756  1.00 33.80           C  
ATOM   3689  C   ASN B 179      13.176  34.022  74.615  1.00 33.21           C  
ATOM   3690  O   ASN B 179      12.234  34.147  75.400  1.00 33.19           O  
ATOM   3691  CB  ASN B 179      14.269  32.503  76.240  1.00 33.32           C  
ATOM   3692  CG  ASN B 179      14.977  33.588  77.019  1.00 33.34           C  
ATOM   3693  ND2 ASN B 179      15.343  33.283  78.258  1.00 34.49           N  
ATOM   3694  OD1 ASN B 179      15.184  34.692  76.519  1.00 32.06           O  
ATOM   3695  N   PHE B 180      13.411  34.907  73.650  1.00 32.43           N  
ATOM   3696  CA  PHE B 180      12.493  36.021  73.489  1.00 32.79           C  
ATOM   3697  C   PHE B 180      11.191  35.473  72.952  1.00 32.71           C  
ATOM   3698  O   PHE B 180      11.190  34.581  72.116  1.00 33.28           O  
ATOM   3699  CB  PHE B 180      13.003  37.072  72.507  1.00 33.17           C  
ATOM   3700  CG  PHE B 180      12.011  38.180  72.267  1.00 31.67           C  
ATOM   3701  CD1 PHE B 180      11.665  39.052  73.300  1.00 31.21           C  
ATOM   3702  CD2 PHE B 180      11.359  38.300  71.042  1.00 31.20           C  
ATOM   3703  CE1 PHE B 180      10.678  40.025  73.121  1.00 30.63           C  
ATOM   3704  CE2 PHE B 180      10.364  39.274  70.850  1.00 31.09           C  
ATOM   3705  CZ  PHE B 180      10.023  40.134  71.889  1.00 29.66           C  
ATOM   3706  N   GLN B 181      10.078  36.006  73.435  1.00 33.40           N  
ATOM   3707  CA  GLN B 181       8.782  35.557  72.961  1.00 33.71           C  
ATOM   3708  C   GLN B 181       7.870  36.769  72.891  1.00 33.11           C  
ATOM   3709  O   GLN B 181       8.002  37.698  73.689  1.00 32.18           O  
ATOM   3710  CB  GLN B 181       8.182  34.512  73.911  1.00 34.83           C  
ATOM   3711  CG  GLN B 181       7.463  35.082  75.127  1.00 36.05           C  
ATOM   3712  CD  GLN B 181       6.953  33.991  76.052  1.00 38.16           C  
ATOM   3713  NE2 GLN B 181       7.682  32.882  76.114  1.00 37.16           N  
ATOM   3714  OE1 GLN B 181       5.920  34.143  76.707  1.00 39.15           O  
ATOM   3715  N   PHE B 182       6.969  36.770  71.922  1.00 33.23           N  
ATOM   3716  CA  PHE B 182       6.025  37.865  71.789  1.00 31.99           C  
ATOM   3717  C   PHE B 182       4.944  37.604  72.826  1.00 32.74           C  
ATOM   3718  O   PHE B 182       4.667  36.458  73.154  1.00 32.71           O  
ATOM   3719  CB  PHE B 182       5.457  37.897  70.369  1.00 31.79           C  
ATOM   3720  CG  PHE B 182       6.364  38.579  69.376  1.00 30.46           C  
ATOM   3721  CD1 PHE B 182       6.415  39.967  69.305  1.00 30.78           C  
ATOM   3722  CD2 PHE B 182       7.187  37.834  68.536  1.00 30.89           C  
ATOM   3723  CE1 PHE B 182       7.271  40.607  68.413  1.00 30.17           C  
ATOM   3724  CE2 PHE B 182       8.052  38.465  67.637  1.00 30.23           C  
ATOM   3725  CZ  PHE B 182       8.095  39.851  67.578  1.00 30.24           C  
ATOM   3726  N   PRO B 183       4.337  38.668  73.379  1.00 33.88           N  
ATOM   3727  CA  PRO B 183       3.286  38.545  74.392  1.00 33.63           C  
ATOM   3728  C   PRO B 183       2.145  37.652  73.914  1.00 32.72           C  
ATOM   3729  O   PRO B 183       1.744  37.729  72.757  1.00 32.32           O  
ATOM   3730  CB  PRO B 183       2.823  39.994  74.593  1.00 33.97           C  
ATOM   3731  CG  PRO B 183       4.020  40.803  74.224  1.00 34.90           C  
ATOM   3732  CD  PRO B 183       4.538  40.080  73.006  1.00 34.67           C  
ATOM   3733  N   LYS B 184       1.624  36.810  74.800  1.00 32.05           N  
ATOM   3734  CA  LYS B 184       0.515  35.932  74.433  1.00 32.32           C  
ATOM   3735  C   LYS B 184      -0.819  36.678  74.543  1.00 31.70           C  
ATOM   3736  O   LYS B 184      -1.124  37.286  75.571  1.00 30.05           O  
ATOM   3737  CB  LYS B 184       0.492  34.696  75.334  1.00 33.75           C  
ATOM   3738  CG  LYS B 184       1.764  33.841  75.254  1.00 38.51           C  
ATOM   3739  CD  LYS B 184       2.075  33.405  73.820  1.00 41.63           C  
ATOM   3740  CE  LYS B 184       3.300  32.489  73.760  1.00 43.00           C  
ATOM   3741  NZ  LYS B 184       3.038  31.211  74.484  1.00 46.69           N1+
ATOM   3742  N   PRO B 185      -1.638  36.631  73.486  1.00 31.87           N  
ATOM   3743  CA  PRO B 185      -2.934  37.317  73.506  1.00 32.01           C  
ATOM   3744  C   PRO B 185      -3.802  36.889  74.681  1.00 32.21           C  
ATOM   3745  O   PRO B 185      -3.676  35.773  75.185  1.00 32.25           O  
ATOM   3746  CB  PRO B 185      -3.560  36.915  72.173  1.00 31.00           C  
ATOM   3747  CG  PRO B 185      -2.386  36.718  71.299  1.00 33.20           C  
ATOM   3748  CD  PRO B 185      -1.425  35.967  72.190  1.00 32.80           C  
ATOM   3749  N   PHE B 186      -4.676  37.786  75.123  1.00 32.17           N  
ATOM   3750  CA  PHE B 186      -5.585  37.481  76.213  1.00 31.72           C  
ATOM   3751  C   PHE B 186      -6.941  38.117  75.928  1.00 33.07           C  
ATOM   3752  O   PHE B 186      -7.045  39.008  75.090  1.00 32.04           O  
ATOM   3753  CB  PHE B 186      -5.001  37.952  77.550  1.00 32.11           C  
ATOM   3754  CG  PHE B 186      -4.655  39.417  77.603  1.00 31.92           C  
ATOM   3755  CD1 PHE B 186      -5.627  40.369  77.923  1.00 31.46           C  
ATOM   3756  CD2 PHE B 186      -3.341  39.841  77.398  1.00 31.56           C  
ATOM   3757  CE1 PHE B 186      -5.292  41.716  78.044  1.00 31.16           C  
ATOM   3758  CE2 PHE B 186      -2.998  41.188  77.518  1.00 31.63           C  
ATOM   3759  CZ  PHE B 186      -3.976  42.126  77.843  1.00 31.92           C  
ATOM   3760  N   GLU B 187      -7.983  37.639  76.601  1.00 33.20           N  
ATOM   3761  CA  GLU B 187      -9.334  38.153  76.382  1.00 35.23           C  
ATOM   3762  C   GLU B 187      -9.476  39.659  76.583  1.00 32.93           C  
ATOM   3763  O   GLU B 187      -8.939  40.217  77.541  1.00 32.43           O  
ATOM   3764  CB  GLU B 187     -10.327  37.433  77.297  1.00 38.17           C  
ATOM   3765  CG  GLU B 187     -11.276  36.483  76.568  1.00 44.78           C  
ATOM   3766  CD  GLU B 187     -12.362  35.948  77.489  1.00 47.95           C  
ATOM   3767  OE1 GLU B 187     -12.966  36.771  78.218  1.00 49.52           O  
ATOM   3768  OE2 GLU B 187     -12.619  34.717  77.481  1.00 49.88           O1-
ATOM   3769  N   LEU B 188     -10.205  40.302  75.674  1.00 32.33           N  
ATOM   3770  CA  LEU B 188     -10.452  41.746  75.743  1.00 30.95           C  
ATOM   3771  C   LEU B 188     -11.713  42.007  76.566  1.00 32.09           C  
ATOM   3772  O   LEU B 188     -12.800  41.540  76.222  1.00 31.71           O  
ATOM   3773  CB  LEU B 188     -10.643  42.330  74.337  1.00 28.39           C  
ATOM   3774  CG  LEU B 188     -11.019  43.819  74.311  1.00 27.64           C  
ATOM   3775  CD1 LEU B 188      -9.878  44.641  74.873  1.00 26.24           C  
ATOM   3776  CD2 LEU B 188     -11.342  44.261  72.895  1.00 24.51           C  
ATOM   3777  N   ASN B 189     -11.569  42.772  77.641  1.00 33.38           N  
ATOM   3778  CA  ASN B 189     -12.690  43.082  78.529  1.00 36.00           C  
ATOM   3779  C   ASN B 189     -13.035  44.576  78.590  1.00 35.66           C  
ATOM   3780  O   ASN B 189     -13.800  45.007  79.454  1.00 34.86           O  
ATOM   3781  CB  ASN B 189     -12.346  42.609  79.933  1.00 38.60           C  
ATOM   3782  CG  ASN B 189     -10.997  43.110  80.370  1.00 41.71           C  
ATOM   3783  ND2 ASN B 189     -10.160  42.208  80.896  1.00 44.05           N  
ATOM   3784  OD1 ASN B 189     -10.696  44.302  80.229  1.00 43.32           O  
ATOM   3785  N   THR B 190     -12.455  45.361  77.689  1.00 33.80           N  
ATOM   3786  CA  THR B 190     -12.710  46.797  77.635  1.00 33.13           C  
ATOM   3787  C   THR B 190     -13.146  47.126  76.219  1.00 31.79           C  
ATOM   3788  O   THR B 190     -12.566  46.617  75.266  1.00 31.44           O  
ATOM   3789  CB  THR B 190     -11.438  47.596  77.963  1.00 34.19           C  
ATOM   3790  CG2 THR B 190     -11.681  49.105  77.799  1.00 34.34           C  
ATOM   3791  OG1 THR B 190     -11.050  47.322  79.310  1.00 34.97           O  
ATOM   3792  N   PHE B 191     -14.165  47.968  76.082  1.00 28.93           N  
ATOM   3793  CA  PHE B 191     -14.666  48.332  74.760  1.00 28.19           C  
ATOM   3794  C   PHE B 191     -14.760  49.847  74.602  1.00 27.06           C  
ATOM   3795  O   PHE B 191     -14.604  50.587  75.572  1.00 25.41           O  
ATOM   3796  CB  PHE B 191     -16.024  47.657  74.516  1.00 28.06           C  
ATOM   3797  CG  PHE B 191     -15.968  46.158  74.645  1.00 30.18           C  
ATOM   3798  CD1 PHE B 191     -16.080  45.549  75.895  1.00 30.70           C  
ATOM   3799  CD2 PHE B 191     -15.704  45.363  73.535  1.00 29.92           C  
ATOM   3800  CE1 PHE B 191     -15.923  44.167  76.039  1.00 33.35           C  
ATOM   3801  CE2 PHE B 191     -15.544  43.980  73.662  1.00 33.17           C  
ATOM   3802  CZ  PHE B 191     -15.651  43.379  74.916  1.00 32.98           C  
ATOM   3803  N   VAL B 192     -14.998  50.297  73.375  1.00 26.55           N  
ATOM   3804  CA  VAL B 192     -15.072  51.726  73.093  1.00 27.51           C  
ATOM   3805  C   VAL B 192     -15.920  52.501  74.092  1.00 29.42           C  
ATOM   3806  O   VAL B 192     -15.520  53.573  74.553  1.00 28.99           O  
ATOM   3807  CB  VAL B 192     -15.602  51.992  71.669  1.00 27.19           C  
ATOM   3808  CG1 VAL B 192     -15.740  53.496  71.435  1.00 27.01           C  
ATOM   3809  CG2 VAL B 192     -14.656  51.376  70.639  1.00 27.42           C  
ATOM   3810  N   LYS B 193     -17.083  51.959  74.437  1.00 30.03           N  
ATOM   3811  CA  LYS B 193     -17.981  52.634  75.370  1.00 32.67           C  
ATOM   3812  C   LYS B 193     -17.307  52.933  76.702  1.00 31.46           C  
ATOM   3813  O   LYS B 193     -17.516  53.992  77.289  1.00 30.82           O  
ATOM   3814  CB  LYS B 193     -19.227  51.782  75.635  1.00 34.89           C  
ATOM   3815  CG  LYS B 193     -18.960  50.608  76.574  1.00 37.90           C  
ATOM   3816  CD  LYS B 193     -20.202  49.782  76.805  1.00 40.22           C  
ATOM   3817  CE  LYS B 193     -19.896  48.565  77.659  1.00 41.23           C  
ATOM   3818  NZ  LYS B 193     -21.141  47.755  77.788  1.00 46.12           N1+
ATOM   3819  N   ASP B 194     -16.487  52.001  77.171  1.00 31.32           N  
ATOM   3820  CA  ASP B 194     -15.811  52.172  78.445  1.00 30.81           C  
ATOM   3821  C   ASP B 194     -14.799  53.313  78.475  1.00 30.69           C  
ATOM   3822  O   ASP B 194     -14.418  53.772  79.550  1.00 31.84           O  
ATOM   3823  CB  ASP B 194     -15.109  50.870  78.834  1.00 30.95           C  
ATOM   3824  CG  ASP B 194     -16.055  49.688  78.880  1.00 33.37           C  
ATOM   3825  OD1 ASP B 194     -17.070  49.766  79.604  1.00 31.81           O  
ATOM   3826  OD2 ASP B 194     -15.778  48.677  78.195  1.00 32.18           O1-
ATOM   3827  N   LEU B 195     -14.363  53.783  77.313  1.00 29.23           N  
ATOM   3828  CA  LEU B 195     -13.364  54.853  77.276  1.00 28.78           C  
ATOM   3829  C   LEU B 195     -13.898  56.228  76.897  1.00 27.79           C  
ATOM   3830  O   LEU B 195     -13.175  57.220  76.975  1.00 29.68           O  
ATOM   3831  CB  LEU B 195     -12.240  54.473  76.307  1.00 28.82           C  
ATOM   3832  CG  LEU B 195     -11.566  53.116  76.524  1.00 30.77           C  
ATOM   3833  CD1 LEU B 195     -10.530  52.880  75.427  1.00 31.29           C  
ATOM   3834  CD2 LEU B 195     -10.913  53.078  77.900  1.00 30.97           C  
ATOM   3835  N   LEU B 196     -15.155  56.297  76.484  1.00 27.36           N  
ATOM   3836  CA  LEU B 196     -15.732  57.569  76.071  1.00 27.83           C  
ATOM   3837  C   LEU B 196     -15.867  58.593  77.198  1.00 28.67           C  
ATOM   3838  O   LEU B 196     -15.937  58.244  78.383  1.00 27.91           O  
ATOM   3839  CB  LEU B 196     -17.106  57.337  75.437  1.00 29.17           C  
ATOM   3840  CG  LEU B 196     -17.185  56.468  74.181  1.00 30.04           C  
ATOM   3841  CD1 LEU B 196     -18.630  56.376  73.735  1.00 29.59           C  
ATOM   3842  CD2 LEU B 196     -16.322  57.074  73.072  1.00 29.98           C  
ATOM   3843  N   LEU B 197     -15.892  59.863  76.813  1.00 27.94           N  
ATOM   3844  CA  LEU B 197     -16.053  60.956  77.762  1.00 28.01           C  
ATOM   3845  C   LEU B 197     -17.553  61.222  77.908  1.00 29.01           C  
ATOM   3846  O   LEU B 197     -18.355  60.719  77.127  1.00 28.27           O  
ATOM   3847  CB  LEU B 197     -15.381  62.231  77.231  1.00 27.34           C  
ATOM   3848  CG  LEU B 197     -13.853  62.301  77.193  1.00 27.44           C  
ATOM   3849  CD1 LEU B 197     -13.413  63.536  76.427  1.00 27.12           C  
ATOM   3850  CD2 LEU B 197     -13.318  62.329  78.605  1.00 26.94           C  
ATOM   3851  N   PRO B 198     -17.947  62.002  78.924  1.00 30.61           N  
ATOM   3852  CA  PRO B 198     -19.366  62.307  79.116  1.00 30.67           C  
ATOM   3853  C   PRO B 198     -19.870  63.124  77.923  1.00 30.65           C  
ATOM   3854  O   PRO B 198     -19.110  63.890  77.328  1.00 29.96           O  
ATOM   3855  CB  PRO B 198     -19.367  63.110  80.412  1.00 31.56           C  
ATOM   3856  CG  PRO B 198     -18.212  62.506  81.174  1.00 32.38           C  
ATOM   3857  CD  PRO B 198     -17.156  62.423  80.095  1.00 30.91           C  
ATOM   3858  N   ASP B 199     -21.145  62.958  77.580  1.00 31.43           N  
ATOM   3859  CA  ASP B 199     -21.747  63.670  76.456  1.00 32.45           C  
ATOM   3860  C   ASP B 199     -21.535  65.186  76.500  1.00 33.03           C  
ATOM   3861  O   ASP B 199     -21.331  65.819  75.459  1.00 31.68           O  
ATOM   3862  CB  ASP B 199     -23.251  63.375  76.389  1.00 33.32           C  
ATOM   3863  CG  ASP B 199     -23.553  61.950  75.943  1.00 35.12           C  
ATOM   3864  OD1 ASP B 199     -22.602  61.156  75.791  1.00 34.80           O  
ATOM   3865  OD2 ASP B 199     -24.744  61.618  75.746  1.00 35.58           O1-
ATOM   3866  N   SER B 200     -21.580  65.766  77.697  1.00 33.03           N  
ATOM   3867  CA  SER B 200     -21.413  67.218  77.843  1.00 35.01           C  
ATOM   3868  C   SER B 200     -20.097  67.719  77.268  1.00 35.07           C  
ATOM   3869  O   SER B 200     -20.016  68.850  76.780  1.00 35.79           O  
ATOM   3870  CB  SER B 200     -21.482  67.623  79.321  1.00 35.56           C  
ATOM   3871  OG  SER B 200     -20.365  67.115  80.036  1.00 37.95           O  
ATOM   3872  N   GLU B 201     -19.073  66.874  77.318  1.00 33.56           N  
ATOM   3873  CA  GLU B 201     -17.750  67.246  76.835  1.00 33.58           C  
ATOM   3874  C   GLU B 201     -17.482  67.007  75.349  1.00 31.91           C  
ATOM   3875  O   GLU B 201     -16.453  67.444  74.828  1.00 30.12           O  
ATOM   3876  CB  GLU B 201     -16.694  66.514  77.663  1.00 35.54           C  
ATOM   3877  CG  GLU B 201     -16.764  66.817  79.153  1.00 39.07           C  
ATOM   3878  CD  GLU B 201     -15.793  65.976  79.946  1.00 42.64           C  
ATOM   3879  OE1 GLU B 201     -14.622  65.880  79.518  1.00 44.09           O  
ATOM   3880  OE2 GLU B 201     -16.187  65.412  80.991  1.00 43.94           O1-
ATOM   3881  N   VAL B 202     -18.402  66.338  74.662  1.00 30.19           N  
ATOM   3882  CA  VAL B 202     -18.209  66.044  73.246  1.00 30.61           C  
ATOM   3883  C   VAL B 202     -19.343  66.486  72.325  1.00 31.86           C  
ATOM   3884  O   VAL B 202     -19.378  66.100  71.156  1.00 31.04           O  
ATOM   3885  CB  VAL B 202     -17.974  64.526  73.030  1.00 30.53           C  
ATOM   3886  CG1 VAL B 202     -16.668  64.103  73.698  1.00 31.48           C  
ATOM   3887  CG2 VAL B 202     -19.134  63.729  73.616  1.00 29.49           C  
ATOM   3888  N   GLU B 203     -20.264  67.291  72.845  1.00 33.14           N  
ATOM   3889  CA  GLU B 203     -21.395  67.768  72.052  1.00 35.56           C  
ATOM   3890  C   GLU B 203     -20.942  68.393  70.740  1.00 34.21           C  
ATOM   3891  O   GLU B 203     -21.585  68.219  69.715  1.00 33.41           O  
ATOM   3892  CB  GLU B 203     -22.201  68.804  72.837  1.00 39.25           C  
ATOM   3893  CG  GLU B 203     -22.882  68.266  74.091  1.00 44.32           C  
ATOM   3894  CD  GLU B 203     -23.656  69.345  74.837  1.00 46.70           C  
ATOM   3895  OE1 GLU B 203     -23.022  70.323  75.297  1.00 47.64           O  
ATOM   3896  OE2 GLU B 203     -24.895  69.213  74.953  1.00 49.07           O1-
ATOM   3897  N   HIS B 204     -19.829  69.115  70.788  1.00 33.57           N  
ATOM   3898  CA  HIS B 204     -19.288  69.781  69.609  1.00 33.91           C  
ATOM   3899  C   HIS B 204     -18.804  68.832  68.504  1.00 33.82           C  
ATOM   3900  O   HIS B 204     -18.600  69.261  67.368  1.00 33.76           O  
ATOM   3901  CB  HIS B 204     -18.144  70.704  70.033  1.00 33.64           C  
ATOM   3902  CG  HIS B 204     -17.064  70.010  70.807  1.00 32.82           C  
ATOM   3903  CD2 HIS B 204     -17.093  69.360  71.995  1.00 33.55           C  
ATOM   3904  ND1 HIS B 204     -15.763  69.926  70.359  1.00 34.98           N  
ATOM   3905  CE1 HIS B 204     -15.036  69.255  71.234  1.00 31.51           C  
ATOM   3906  NE2 HIS B 204     -15.820  68.900  72.237  1.00 34.60           N  
ATOM   3907  N   LEU B 205     -18.625  67.550  68.826  1.00 33.49           N  
ATOM   3908  CA  LEU B 205     -18.151  66.575  67.837  1.00 33.73           C  
ATOM   3909  C   LEU B 205     -19.271  65.868  67.088  1.00 34.28           C  
ATOM   3910  O   LEU B 205     -19.019  65.141  66.119  1.00 33.67           O  
ATOM   3911  CB  LEU B 205     -17.247  65.534  68.509  1.00 32.79           C  
ATOM   3912  CG  LEU B 205     -16.049  66.131  69.248  1.00 32.66           C  
ATOM   3913  CD1 LEU B 205     -15.213  65.024  69.876  1.00 32.06           C  
ATOM   3914  CD2 LEU B 205     -15.220  66.964  68.274  1.00 32.85           C  
ATOM   3915  N   VAL B 206     -20.506  66.084  67.535  1.00 35.02           N  
ATOM   3916  CA  VAL B 206     -21.657  65.457  66.903  1.00 35.66           C  
ATOM   3917  C   VAL B 206     -21.870  65.986  65.493  1.00 37.53           C  
ATOM   3918  O   VAL B 206     -21.830  67.196  65.243  1.00 37.25           O  
ATOM   3919  CB  VAL B 206     -22.969  65.692  67.707  1.00 35.34           C  
ATOM   3920  CG1 VAL B 206     -24.160  65.155  66.918  1.00 35.79           C  
ATOM   3921  CG2 VAL B 206     -22.896  64.994  69.059  1.00 34.53           C  
ATOM   3922  N   ILE B 207     -22.072  65.057  64.570  1.00 37.51           N  
ATOM   3923  CA  ILE B 207     -22.320  65.406  63.187  1.00 39.22           C  
ATOM   3924  C   ILE B 207     -23.708  64.882  62.867  1.00 39.92           C  
ATOM   3925  O   ILE B 207     -24.053  63.746  63.221  1.00 38.92           O  
ATOM   3926  CB  ILE B 207     -21.275  64.752  62.260  1.00 39.28           C  
ATOM   3927  CG1 ILE B 207     -19.918  65.439  62.471  1.00 41.71           C  
ATOM   3928  CG2 ILE B 207     -21.706  64.864  60.805  1.00 41.19           C  
ATOM   3929  CD1 ILE B 207     -18.730  64.661  61.935  1.00 43.36           C  
ATOM   3930  N   ASP B 208     -24.516  65.733  62.248  1.00 39.78           N  
ATOM   3931  CA  ASP B 208     -25.861  65.356  61.843  1.00 41.07           C  
ATOM   3932  C   ASP B 208     -25.932  65.663  60.352  1.00 40.74           C  
ATOM   3933  O   ASP B 208     -25.931  66.823  59.943  1.00 40.04           O  
ATOM   3934  CB  ASP B 208     -26.907  66.168  62.614  1.00 42.35           C  
ATOM   3935  CG  ASP B 208     -28.323  65.934  62.109  1.00 45.36           C  
ATOM   3936  OD1 ASP B 208     -28.730  64.758  61.932  1.00 45.23           O  
ATOM   3937  OD2 ASP B 208     -29.042  66.932  61.891  1.00 47.92           O1-
TER    3938      ASP B 208 
ATOM   3939  N   CYS B 225      -8.003  73.729  48.090  1.00  0.00           N  
ATOM   3940  CA  CYS B 225      -8.617  73.949  46.786  1.00  0.00           C  
ATOM   3941  C   CYS B 225      -7.604  74.511  45.786  1.00  0.00           C  
ATOM   3942  O   CYS B 225      -7.495  75.726  45.612  1.00  0.00           O  
ATOM   3943  CB  CYS B 225      -9.701  74.983  47.095  1.00  0.00           C  
ATOM   3944  SG  CYS B 225     -11.066  74.357  48.105  1.00  0.00           S  
ATOM   3945 1H   CYS B 225      -8.356  74.205  48.896  1.00  0.00           H  
ATOM   3946 2H   CYS B 225      -7.987  72.810  48.486  1.00  0.00           H  
ATOM   3947 3H   CYS B 225      -7.037  73.943  48.231  1.00  0.00           H  
ATOM   3948  HA  CYS B 225      -9.092  73.058  46.373  1.00  0.00           H  
ATOM   3949 1HB  CYS B 225      -9.276  75.821  47.648  1.00  0.00           H  
ATOM   3950 2HB  CYS B 225     -10.150  75.345  46.171  1.00  0.00           H  
ATOM   3951  HG  CYS B 225     -10.323  74.031  49.157  1.00  0.00           H  
ATOM   3952  N   GLU B 226      -6.831  73.620  45.137  1.00  0.00           N  
ATOM   3953  CA  GLU B 226      -5.800  73.949  44.147  1.00  0.00           C  
ATOM   3954  C   GLU B 226      -6.269  74.324  42.733  1.00  0.00           C  
ATOM   3955  O   GLU B 226      -5.444  74.614  41.859  1.00  0.00           O  
ATOM   3956  CB  GLU B 226      -4.831  72.768  44.043  1.00  0.00           C  
ATOM   3957  CG  GLU B 226      -3.986  72.537  45.288  1.00  0.00           C  
ATOM   3958  CD  GLU B 226      -3.155  71.290  45.159  1.00  0.00           C  
ATOM   3959  OE1 GLU B 226      -3.274  70.620  44.162  1.00  0.00           O  
ATOM   3960  OE2 GLU B 226      -2.321  71.067  46.005  1.00  0.00           O1-
ATOM   3961  H   GLU B 226      -6.996  72.652  45.373  1.00  0.00           H  
ATOM   3962  HA  GLU B 226      -5.258  74.841  44.462  1.00  0.00           H  
ATOM   3963 1HB  GLU B 226      -5.431  71.881  43.842  1.00  0.00           H  
ATOM   3964 2HB  GLU B 226      -4.178  72.967  43.193  1.00  0.00           H  
ATOM   3965 1HG  GLU B 226      -3.339  73.378  45.536  1.00  0.00           H  
ATOM   3966 2HG  GLU B 226      -4.723  72.401  46.077  1.00  0.00           H  
ATOM   3967  N   LYS B 227      -7.575  74.301  42.490  1.00  0.00           N  
ATOM   3968  CA  LYS B 227      -8.116  74.624  41.175  1.00  0.00           C  
ATOM   3969  C   LYS B 227      -8.030  76.119  40.896  1.00  0.00           C  
ATOM   3970  O   LYS B 227      -8.098  76.936  41.814  1.00  0.00           O  
ATOM   3971  CB  LYS B 227      -9.568  74.151  41.062  1.00  0.00           C  
ATOM   3972  CG  LYS B 227      -9.738  72.637  41.072  1.00  0.00           C  
ATOM   3973  CD  LYS B 227     -11.200  72.244  40.926  1.00  0.00           C  
ATOM   3974  CE  LYS B 227     -11.371  70.732  40.932  1.00  0.00           C  
ATOM   3975  NZ  LYS B 227     -12.797  70.333  40.786  1.00  0.00           N1+
ATOM   3976  H   LYS B 227      -8.211  74.052  43.237  1.00  0.00           H  
ATOM   3977  HA  LYS B 227      -7.528  74.128  40.403  1.00  0.00           H  
ATOM   3978 1HB  LYS B 227     -10.110  74.583  41.902  1.00  0.00           H  
ATOM   3979 2HB  LYS B 227      -9.962  74.552  40.130  1.00  0.00           H  
ATOM   3980 1HG  LYS B 227      -9.162  72.219  40.246  1.00  0.00           H  
ATOM   3981 2HG  LYS B 227      -9.351  72.252  42.016  1.00  0.00           H  
ATOM   3982 1HD  LYS B 227     -11.762  72.678  41.753  1.00  0.00           H  
ATOM   3983 2HD  LYS B 227     -11.576  72.646  39.984  1.00  0.00           H  
ATOM   3984 1HE  LYS B 227     -10.793  70.319  40.107  1.00  0.00           H  
ATOM   3985 2HE  LYS B 227     -10.981  70.349  41.876  1.00  0.00           H  
ATOM   3986 1HZ  LYS B 227     -12.868  69.325  40.797  1.00  0.00           H  
ATOM   3987 2HZ  LYS B 227     -13.335  70.717  41.553  1.00  0.00           H  
ATOM   3988 3HZ  LYS B 227     -13.157  70.687  39.912  1.00  0.00           H  
ATOM   3989  N   PRO B 228      -7.880  76.470  39.624  1.00  0.00           N  
ATOM   3990  CA  PRO B 228      -7.786  77.868  39.221  1.00  0.00           C  
ATOM   3991  C   PRO B 228      -9.139  78.561  39.318  1.00  0.00           C  
ATOM   3992  O   PRO B 228     -10.173  77.976  38.989  1.00  0.00           O  
ATOM   3993  CB  PRO B 228      -7.269  77.810  37.781  1.00  0.00           C  
ATOM   3994  CG  PRO B 228      -7.749  76.495  37.268  1.00  0.00           C  
ATOM   3995  CD  PRO B 228      -7.701  75.564  38.450  1.00  0.00           C  
ATOM   3996  HA  PRO B 228      -7.121  78.455  39.872  1.00  0.00           H  
ATOM   3997 1HB  PRO B 228      -7.664  78.639  37.177  1.00  0.00           H  
ATOM   3998 2HB  PRO B 228      -6.172  77.876  37.743  1.00  0.00           H  
ATOM   3999 1HG  PRO B 228      -8.771  76.572  36.866  1.00  0.00           H  
ATOM   4000 2HG  PRO B 228      -7.109  76.128  36.451  1.00  0.00           H  
ATOM   4001 1HD  PRO B 228      -8.498  74.806  38.415  1.00  0.00           H  
ATOM   4002 2HD  PRO B 228      -6.744  75.022  38.515  1.00  0.00           H  
ATOM   4003  N   TYR B 229      -9.129  79.810  39.769  1.00  0.00           N  
ATOM   4004  CA  TYR B 229     -10.351  80.594  39.881  1.00  0.00           C  
ATOM   4005  C   TYR B 229     -10.134  82.026  39.411  1.00  0.00           C  
ATOM   4006  O   TYR B 229      -8.998  82.492  39.314  1.00  0.00           O  
ATOM   4007  CB  TYR B 229     -10.861  80.588  41.325  1.00  0.00           C  
ATOM   4008  CG  TYR B 229     -11.322  79.232  41.807  1.00  0.00           C  
ATOM   4009  CD1 TYR B 229     -10.485  78.417  42.554  1.00  0.00           C  
ATOM   4010  CD2 TYR B 229     -12.598  78.770  41.514  1.00  0.00           C  
ATOM   4011  CE1 TYR B 229     -10.903  77.177  42.995  1.00  0.00           C  
ATOM   4012  CE2 TYR B 229     -13.026  77.530  41.950  1.00  0.00           C  
ATOM   4013  CZ  TYR B 229     -12.175  76.736  42.692  1.00  0.00           C  
ATOM   4014  OH  TYR B 229     -12.596  75.502  43.130  1.00  0.00           O  
ATOM   4015  H   TYR B 229      -8.250  80.228  40.040  1.00  0.00           H  
ATOM   4016  HA  TYR B 229     -11.125  80.172  39.238  1.00  0.00           H  
ATOM   4017 1HB  TYR B 229     -10.044  80.939  41.956  1.00  0.00           H  
ATOM   4018 2HB  TYR B 229     -11.689  81.295  41.377  1.00  0.00           H  
ATOM   4019  HD1 TYR B 229      -9.481  78.771  42.791  1.00  0.00           H  
ATOM   4020  HD2 TYR B 229     -13.265  79.401  40.926  1.00  0.00           H  
ATOM   4021  HE1 TYR B 229     -10.233  76.546  43.582  1.00  0.00           H  
ATOM   4022  HE2 TYR B 229     -14.031  77.186  41.707  1.00  0.00           H  
ATOM   4023  HH  TYR B 229     -13.497  75.297  42.863  1.00  0.00           H  
ATOM   4024  N   ALA B 230     -11.227  82.722  39.118  1.00  0.00           N  
ATOM   4025  CA  ALA B 230     -11.193  84.170  38.950  1.00  0.00           C  
ATOM   4026  C   ALA B 230     -12.479  84.814  39.453  1.00  0.00           C  
ATOM   4027  O   ALA B 230     -13.434  84.122  39.806  1.00  0.00           O  
ATOM   4028  CB  ALA B 230     -10.954  84.528  37.491  1.00  0.00           C  
ATOM   4029  H   ALA B 230     -12.106  82.234  39.011  1.00  0.00           H  
ATOM   4030  HA  ALA B 230     -10.374  84.571  39.545  1.00  0.00           H  
ATOM   4031 1HB  ALA B 230     -10.931  85.611  37.382  1.00  0.00           H  
ATOM   4032 2HB  ALA B 230     -10.000  84.109  37.164  1.00  0.00           H  
ATOM   4033 3HB  ALA B 230     -11.756  84.119  36.879  1.00  0.00           H  
ATOM   4034  N   CYS B 231     -12.497  86.142  39.485  1.00  0.00           N  
ATOM   4035  CA  CYS B 231     -13.734  86.887  39.671  1.00  0.00           C  
ATOM   4036  C   CYS B 231     -13.778  88.116  38.772  1.00  0.00           C  
ATOM   4037  O   CYS B 231     -12.970  89.034  38.919  1.00  0.00           O  
ATOM   4038  CB  CYS B 231     -13.665  87.299  41.141  1.00  0.00           C  
ATOM   4039  SG  CYS B 231     -15.092  88.243  41.725  1.00  0.00           S  
ATOM   4040  H   CYS B 231     -11.629  86.648  39.377  1.00  0.00           H  
ATOM   4041  HA  CYS B 231     -14.632  86.285  39.520  1.00  0.00           H  
ATOM   4042 1HB  CYS B 231     -13.607  86.415  41.777  1.00  0.00           H  
ATOM   4043 2HB  CYS B 231     -12.794  87.930  41.315  1.00  0.00           H  
ATOM   4044  HG  CYS B 231     -15.996  87.305  41.465  1.00  0.00           H  
ATOM   4045  N   PRO B 232     -14.726  88.130  37.841  1.00  0.00           N  
ATOM   4046  CA  PRO B 232     -14.838  89.217  36.876  1.00  0.00           C  
ATOM   4047  C   PRO B 232     -15.314  90.501  37.546  1.00  0.00           C  
ATOM   4048  O   PRO B 232     -15.114  91.596  37.022  1.00  0.00           O  
ATOM   4049  CB  PRO B 232     -15.844  88.699  35.843  1.00  0.00           C  
ATOM   4050  CG  PRO B 232     -16.659  87.698  36.588  1.00  0.00           C  
ATOM   4051  CD  PRO B 232     -15.703  87.037  37.545  1.00  0.00           C  
ATOM   4052  HA  PRO B 232     -13.874  89.478  36.416  1.00  0.00           H  
ATOM   4053 1HB  PRO B 232     -16.473  89.513  35.451  1.00  0.00           H  
ATOM   4054 2HB  PRO B 232     -15.336  88.239  34.982  1.00  0.00           H  
ATOM   4055 1HG  PRO B 232     -17.487  88.180  37.128  1.00  0.00           H  
ATOM   4056 2HG  PRO B 232     -17.106  86.962  35.904  1.00  0.00           H  
ATOM   4057 1HD  PRO B 232     -16.205  86.686  38.459  1.00  0.00           H  
ATOM   4058 2HD  PRO B 232     -15.203  86.164  37.097  1.00  0.00           H  
ATOM   4059  N   GLU B 233     -16.016  90.384  38.682  1.00  0.00           N  
ATOM   4060  CA  GLU B 233     -16.407  91.552  39.460  1.00  0.00           C  
ATOM   4061  C   GLU B 233     -15.194  92.392  39.840  1.00  0.00           C  
ATOM   4062  O   GLU B 233     -15.245  93.622  39.818  1.00  0.00           O  
ATOM   4063  CB  GLU B 233     -17.169  91.130  40.717  1.00  0.00           C  
ATOM   4064  CG  GLU B 233     -18.568  90.593  40.455  1.00  0.00           C  
ATOM   4065  CD  GLU B 233     -19.231  90.147  41.728  1.00  0.00           C  
ATOM   4066  OE1 GLU B 233     -18.597  90.198  42.755  1.00  0.00           O  
ATOM   4067  OE2 GLU B 233     -20.406  89.865  41.696  1.00  0.00           O1-
ATOM   4068  H   GLU B 233     -16.296  89.466  38.999  1.00  0.00           H  
ATOM   4069  HA  GLU B 233     -17.053  92.197  38.862  1.00  0.00           H  
ATOM   4070 1HB  GLU B 233     -16.572  90.361  41.207  1.00  0.00           H  
ATOM   4071 2HB  GLU B 233     -17.232  92.006  41.362  1.00  0.00           H  
ATOM   4072 1HG  GLU B 233     -19.215  91.302  39.939  1.00  0.00           H  
ATOM   4073 2HG  GLU B 233     -18.395  89.729  39.814  1.00  0.00           H  
ATOM   4074  N   CYS B 234     -14.103  91.720  40.189  1.00  0.00           N  
ATOM   4075  CA  CYS B 234     -12.877  92.402  40.584  1.00  0.00           C  
ATOM   4076  C   CYS B 234     -11.947  92.603  39.393  1.00  0.00           C  
ATOM   4077  O   CYS B 234     -11.241  93.606  39.307  1.00  0.00           O  
ATOM   4078  CB  CYS B 234     -12.260  91.430  41.592  1.00  0.00           C  
ATOM   4079  SG  CYS B 234     -13.263  91.145  43.069  1.00  0.00           S  
ATOM   4080  H   CYS B 234     -14.122  90.710  40.179  1.00  0.00           H  
ATOM   4081  HA  CYS B 234     -13.053  93.355  41.083  1.00  0.00           H  
ATOM   4082 1HB  CYS B 234     -12.113  90.454  41.132  1.00  0.00           H  
ATOM   4083 2HB  CYS B 234     -11.302  91.813  41.946  1.00  0.00           H  
ATOM   4084  HG  CYS B 234     -13.278  92.413  43.474  1.00  0.00           H  
ATOM   4085  N   GLY B 235     -11.951  91.639  38.478  1.00  0.00           N  
ATOM   4086  CA  GLY B 235     -11.048  91.666  37.334  1.00  0.00           C  
ATOM   4087  C   GLY B 235      -9.710  91.021  37.673  1.00  0.00           C  
ATOM   4088  O   GLY B 235      -8.723  91.206  36.961  1.00  0.00           O  
ATOM   4089  H   GLY B 235     -12.598  90.870  38.578  1.00  0.00           H  
ATOM   4090 1HA  GLY B 235     -11.506  91.123  36.506  1.00  0.00           H  
ATOM   4091 2HA  GLY B 235     -10.878  92.701  37.037  1.00  0.00           H  
ATOM   4092  N   LYS B 236      -9.686  90.261  38.762  1.00  0.00           N  
ATOM   4093  CA  LYS B 236      -8.482  89.551  39.174  1.00  0.00           C  
ATOM   4094  C   LYS B 236      -8.699  88.043  39.164  1.00  0.00           C  
ATOM   4095  O   LYS B 236      -9.804  87.565  39.418  1.00  0.00           O  
ATOM   4096  CB  LYS B 236      -8.038  90.009  40.564  1.00  0.00           C  
ATOM   4097  CG  LYS B 236      -7.762  91.502  40.677  1.00  0.00           C  
ATOM   4098  CD  LYS B 236      -6.556  91.907  39.843  1.00  0.00           C  
ATOM   4099  CE  LYS B 236      -6.237  93.384  40.011  1.00  0.00           C  
ATOM   4100  NZ  LYS B 236      -5.131  93.822  39.116  1.00  0.00           N1+
ATOM   4101  H   LYS B 236     -10.523  90.174  39.321  1.00  0.00           H  
ATOM   4102  HA  LYS B 236      -7.675  89.752  38.467  1.00  0.00           H  
ATOM   4103 1HB  LYS B 236      -8.830  89.733  41.260  1.00  0.00           H  
ATOM   4104 2HB  LYS B 236      -7.132  89.453  40.810  1.00  0.00           H  
ATOM   4105 1HG  LYS B 236      -8.643  92.044  40.331  1.00  0.00           H  
ATOM   4106 2HG  LYS B 236      -7.578  91.742  41.723  1.00  0.00           H  
ATOM   4107 1HD  LYS B 236      -5.700  91.311  40.159  1.00  0.00           H  
ATOM   4108 2HD  LYS B 236      -6.774  91.702  38.796  1.00  0.00           H  
ATOM   4109 1HE  LYS B 236      -7.134  93.957  39.784  1.00  0.00           H  
ATOM   4110 2HE  LYS B 236      -5.951  93.556  41.049  1.00  0.00           H  
ATOM   4111 1HZ  LYS B 236      -4.950  94.805  39.259  1.00  0.00           H  
ATOM   4112 2HZ  LYS B 236      -4.296  93.290  39.327  1.00  0.00           H  
ATOM   4113 3HZ  LYS B 236      -5.396  93.664  38.154  1.00  0.00           H  
ATOM   4114  N   SER B 237      -7.640  87.300  38.868  1.00  0.00           N  
ATOM   4115  CA  SER B 237      -7.687  85.835  38.819  1.00  0.00           C  
ATOM   4116  C   SER B 237      -6.577  85.285  39.721  1.00  0.00           C  
ATOM   4117  O   SER B 237      -5.494  85.870  39.802  1.00  0.00           O  
ATOM   4118  CB  SER B 237      -7.533  85.335  37.395  1.00  0.00           C  
ATOM   4119  OG  SER B 237      -6.283  85.663  36.855  1.00  0.00           O  
ATOM   4120  H   SER B 237      -6.768  87.770  38.669  1.00  0.00           H  
ATOM   4121  HA  SER B 237      -8.664  85.425  39.079  1.00  0.00           H  
ATOM   4122 1HB  SER B 237      -7.647  84.251  37.393  1.00  0.00           H  
ATOM   4123 2HB  SER B 237      -8.314  85.782  36.782  1.00  0.00           H  
ATOM   4124  HG  SER B 237      -6.226  85.330  35.957  1.00  0.00           H  
ATOM   4125  N   PHE B 238      -6.817  84.132  40.343  1.00  0.00           N  
ATOM   4126  CA  PHE B 238      -5.853  83.544  41.263  1.00  0.00           C  
ATOM   4127  C   PHE B 238      -5.604  82.060  41.048  1.00  0.00           C  
ATOM   4128  O   PHE B 238      -6.466  81.354  40.530  1.00  0.00           O  
ATOM   4129  CB  PHE B 238      -6.311  83.773  42.704  1.00  0.00           C  
ATOM   4130  CG  PHE B 238      -6.434  85.223  43.077  1.00  0.00           C  
ATOM   4131  CD1 PHE B 238      -7.644  85.887  42.954  1.00  0.00           C  
ATOM   4132  CD2 PHE B 238      -5.336  85.927  43.550  1.00  0.00           C  
ATOM   4133  CE1 PHE B 238      -7.756  87.221  43.296  1.00  0.00           C  
ATOM   4134  CE2 PHE B 238      -5.447  87.261  43.895  1.00  0.00           C  
ATOM   4135  CZ  PHE B 238      -6.658  87.908  43.767  1.00  0.00           C  
ATOM   4136  H   PHE B 238      -7.690  83.655  40.173  1.00  0.00           H  
ATOM   4137  HA  PHE B 238      -4.875  84.008  41.121  1.00  0.00           H  
ATOM   4138 1HB  PHE B 238      -7.293  83.328  42.861  1.00  0.00           H  
ATOM   4139 2HB  PHE B 238      -5.598  83.332  43.399  1.00  0.00           H  
ATOM   4140  HD1 PHE B 238      -8.513  85.344  42.583  1.00  0.00           H  
ATOM   4141  HD2 PHE B 238      -4.378  85.416  43.650  1.00  0.00           H  
ATOM   4142  HE1 PHE B 238      -8.714  87.730  43.196  1.00  0.00           H  
ATOM   4143  HE2 PHE B 238      -4.575  87.802  44.266  1.00  0.00           H  
ATOM   4144  HZ  PHE B 238      -6.746  88.959  44.037  1.00  0.00           H  
ATOM   4145  N   SER B 239      -4.438  81.593  41.501  1.00  0.00           N  
ATOM   4146  CA  SER B 239      -4.019  80.196  41.387  1.00  0.00           C  
ATOM   4147  C   SER B 239      -4.735  79.262  42.354  1.00  0.00           C  
ATOM   4148  O   SER B 239      -5.073  78.126  42.004  1.00  0.00           O  
ATOM   4149  CB  SER B 239      -2.521  80.097  41.595  1.00  0.00           C  
ATOM   4150  OG  SER B 239      -1.804  80.749  40.583  1.00  0.00           O  
ATOM   4151  H   SER B 239      -3.822  82.256  41.948  1.00  0.00           H  
ATOM   4152  HA  SER B 239      -4.130  79.792  40.379  1.00  0.00           H  
ATOM   4153 1HB  SER B 239      -2.273  80.553  42.554  1.00  0.00           H  
ATOM   4154 2HB  SER B 239      -2.238  79.046  41.610  1.00  0.00           H  
ATOM   4155  HG  SER B 239      -0.863  80.664  40.752  1.00  0.00           H  
ATOM   4156  N   GLN B 240      -4.920  79.718  43.588  1.00  0.00           N  
ATOM   4157  CA  GLN B 240      -5.580  78.907  44.598  1.00  0.00           C  
ATOM   4158  C   GLN B 240      -6.879  79.554  45.050  1.00  0.00           C  
ATOM   4159  O   GLN B 240      -7.033  80.782  44.998  1.00  0.00           O  
ATOM   4160  CB  GLN B 240      -4.659  78.692  45.802  1.00  0.00           C  
ATOM   4161  CG  GLN B 240      -3.362  77.973  45.475  1.00  0.00           C  
ATOM   4162  CD  GLN B 240      -2.485  77.778  46.696  1.00  0.00           C  
ATOM   4163  NE2 GLN B 240      -1.326  77.159  46.498  1.00  0.00           N  
ATOM   4164  OE1 GLN B 240      -2.842  78.184  47.806  1.00  0.00           O  
ATOM   4165  H   GLN B 240      -4.597  80.642  43.835  1.00  0.00           H  
ATOM   4166  HA  GLN B 240      -5.844  77.939  44.171  1.00  0.00           H  
ATOM   4167 1HB  GLN B 240      -4.442  79.679  46.212  1.00  0.00           H  
ATOM   4168 2HB  GLN B 240      -5.225  78.114  46.532  1.00  0.00           H  
ATOM   4169 1HG  GLN B 240      -3.327  77.056  44.888  1.00  0.00           H  
ATOM   4170 2HG  GLN B 240      -2.954  78.795  44.885  1.00  0.00           H  
ATOM   4171 1HE2 GLN B 240      -0.705  77.002  47.267  1.00  0.00           H  
ATOM   4172 2HE2 GLN B 240      -1.075  76.848  45.581  1.00  0.00           H  
ATOM   4173  N   SER B 241      -7.797  78.725  45.533  1.00  0.00           N  
ATOM   4174  CA  SER B 241      -9.078  79.218  46.003  1.00  0.00           C  
ATOM   4175  C   SER B 241      -8.949  80.123  47.211  1.00  0.00           C  
ATOM   4176  O   SER B 241      -9.708  81.059  47.351  1.00  0.00           O  
ATOM   4177  CB  SER B 241      -9.989  78.048  46.323  1.00  0.00           C  
ATOM   4178  OG  SER B 241     -11.316  78.452  46.518  1.00  0.00           O  
ATOM   4179  H   SER B 241      -7.603  77.736  45.577  1.00  0.00           H  
ATOM   4180  HA  SER B 241      -9.651  79.737  45.232  1.00  0.00           H  
ATOM   4181 1HB  SER B 241      -9.951  77.340  45.495  1.00  0.00           H  
ATOM   4182 2HB  SER B 241      -9.629  77.564  47.231  1.00  0.00           H  
ATOM   4183  HG  SER B 241     -11.857  77.684  46.719  1.00  0.00           H  
ATOM   4184  N   SER B 242      -7.987  79.852  48.086  1.00  0.00           N  
ATOM   4185  CA  SER B 242      -7.820  80.676  49.278  1.00  0.00           C  
ATOM   4186  C   SER B 242      -7.384  82.102  48.948  1.00  0.00           C  
ATOM   4187  O   SER B 242      -7.683  83.040  49.693  1.00  0.00           O  
ATOM   4188  CB  SER B 242      -6.816  80.028  50.212  1.00  0.00           C  
ATOM   4189  OG  SER B 242      -5.528  79.993  49.658  1.00  0.00           O  
ATOM   4190  H   SER B 242      -7.363  79.072  47.935  1.00  0.00           H  
ATOM   4191  HA  SER B 242      -8.711  80.716  49.906  1.00  0.00           H  
ATOM   4192 1HB  SER B 242      -6.787  80.596  51.141  1.00  0.00           H  
ATOM   4193 2HB  SER B 242      -7.140  79.009  50.420  1.00  0.00           H  
ATOM   4194  HG  SER B 242      -4.926  79.577  50.278  1.00  0.00           H  
ATOM   4195  N   HIS B 243      -6.693  82.261  47.823  1.00  0.00           N  
ATOM   4196  CA  HIS B 243      -6.258  83.581  47.389  1.00  0.00           C  
ATOM   4197  C   HIS B 243      -7.499  84.372  46.958  1.00  0.00           C  
ATOM   4198  O   HIS B 243      -7.555  85.586  47.148  1.00  0.00           O  
ATOM   4199  CB  HIS B 243      -5.243  83.485  46.245  1.00  0.00           C  
ATOM   4200  CG  HIS B 243      -3.949  82.846  46.640  1.00  0.00           C  
ATOM   4201  CD2 HIS B 243      -3.346  82.725  47.846  1.00  0.00           C  
ATOM   4202  ND1 HIS B 243      -3.117  82.229  45.730  1.00  0.00           N  
ATOM   4203  CE1 HIS B 243      -2.054  81.757  46.360  1.00  0.00           C  
ATOM   4204  NE2 HIS B 243      -2.170  82.045  47.644  1.00  0.00           N  
ATOM   4205  H   HIS B 243      -6.462  81.456  47.260  1.00  0.00           H  
ATOM   4206  HA  HIS B 243      -5.789  84.103  48.222  1.00  0.00           H  
ATOM   4207 1HB  HIS B 243      -5.651  82.887  45.429  1.00  0.00           H  
ATOM   4208 2HB  HIS B 243      -5.000  84.481  45.877  1.00  0.00           H  
ATOM   4209  HD2 HIS B 243      -3.622  83.051  48.848  1.00  0.00           H  
ATOM   4210  HE1 HIS B 243      -1.272  81.232  45.813  1.00  0.00           H  
ATOM   4211  HE2 HIS B 243      -1.506  81.808  48.368  1.00  0.00           H  
ATOM   4212  N   LEU B 244      -8.486  83.684  46.378  1.00  0.00           N  
ATOM   4213  CA  LEU B 244      -9.716  84.346  45.944  1.00  0.00           C  
ATOM   4214  C   LEU B 244     -10.526  84.776  47.153  1.00  0.00           C  
ATOM   4215  O   LEU B 244     -11.043  85.889  47.195  1.00  0.00           O  
ATOM   4216  CB  LEU B 244     -10.542  83.419  45.044  1.00  0.00           C  
ATOM   4217  CG  LEU B 244     -11.845  84.023  44.507  1.00  0.00           C  
ATOM   4218  CD1 LEU B 244     -11.543  85.273  43.690  1.00  0.00           C  
ATOM   4219  CD2 LEU B 244     -12.575  82.989  43.661  1.00  0.00           C  
ATOM   4220  H   LEU B 244      -8.388  82.688  46.237  1.00  0.00           H  
ATOM   4221  HA  LEU B 244      -9.467  85.245  45.382  1.00  0.00           H  
ATOM   4222 1HB  LEU B 244      -9.831  83.280  44.232  1.00  0.00           H  
ATOM   4223 2HB  LEU B 244     -10.737  82.459  45.523  1.00  0.00           H  
ATOM   4224  HG  LEU B 244     -12.474  84.254  45.367  1.00  0.00           H  
ATOM   4225 1HD1 LEU B 244     -12.476  85.695  43.313  1.00  0.00           H  
ATOM   4226 2HD1 LEU B 244     -11.044  86.008  44.321  1.00  0.00           H  
ATOM   4227 3HD1 LEU B 244     -10.898  85.012  42.853  1.00  0.00           H  
ATOM   4228 1HD2 LEU B 244     -13.501  83.420  43.280  1.00  0.00           H  
ATOM   4229 2HD2 LEU B 244     -11.941  82.691  42.825  1.00  0.00           H  
ATOM   4230 3HD2 LEU B 244     -12.806  82.117  44.271  1.00  0.00           H  
ATOM   4231  N   VAL B 245     -10.605  83.908  48.156  1.00  0.00           N  
ATOM   4232  CA  VAL B 245     -11.360  84.216  49.366  1.00  0.00           C  
ATOM   4233  C   VAL B 245     -10.756  85.408  50.108  1.00  0.00           C  
ATOM   4234  O   VAL B 245     -11.478  86.272  50.590  1.00  0.00           O  
ATOM   4235  CB  VAL B 245     -11.416  83.007  50.319  1.00  0.00           C  
ATOM   4236  CG1 VAL B 245     -12.032  83.406  51.650  1.00  0.00           C  
ATOM   4237  CG2 VAL B 245     -12.204  81.870  49.687  1.00  0.00           C  
ATOM   4238  H   VAL B 245     -10.135  83.017  48.083  1.00  0.00           H  
ATOM   4239  HA  VAL B 245     -12.379  84.524  49.130  1.00  0.00           H  
ATOM   4240  HB  VAL B 245     -10.403  82.637  50.480  1.00  0.00           H  
ATOM   4241 1HG1 VAL B 245     -12.065  82.539  52.310  1.00  0.00           H  
ATOM   4242 2HG1 VAL B 245     -11.429  84.190  52.110  1.00  0.00           H  
ATOM   4243 3HG1 VAL B 245     -13.045  83.775  51.487  1.00  0.00           H  
ATOM   4244 1HG2 VAL B 245     -12.235  81.024  50.372  1.00  0.00           H  
ATOM   4245 2HG2 VAL B 245     -13.222  82.205  49.478  1.00  0.00           H  
ATOM   4246 3HG2 VAL B 245     -11.724  81.566  48.756  1.00  0.00           H  
ATOM   4247  N   ARG B 246      -9.432  85.471  50.171  1.00  0.00           N  
ATOM   4248  CA  ARG B 246      -8.775  86.583  50.844  1.00  0.00           C  
ATOM   4249  C   ARG B 246      -9.025  87.888  50.071  1.00  0.00           C  
ATOM   4250  O   ARG B 246      -9.359  88.910  50.664  1.00  0.00           O  
ATOM   4251  CB  ARG B 246      -7.272  86.304  50.954  1.00  0.00           C  
ATOM   4252  CG  ARG B 246      -6.485  87.378  51.697  1.00  0.00           C  
ATOM   4253  CD  ARG B 246      -5.025  87.000  51.806  1.00  0.00           C  
ATOM   4254  NE  ARG B 246      -4.405  86.932  50.493  1.00  0.00           N  
ATOM   4255  CZ  ARG B 246      -3.267  86.298  50.229  1.00  0.00           C  
ATOM   4256  NH1 ARG B 246      -2.611  85.657  51.193  1.00  0.00           N1+
ATOM   4257  NH2 ARG B 246      -2.779  86.320  48.999  1.00  0.00           N  
ATOM   4258  H   ARG B 246      -8.867  84.747  49.750  1.00  0.00           H  
ATOM   4259  HA  ARG B 246      -9.197  86.713  51.839  1.00  0.00           H  
ATOM   4260 1HB  ARG B 246      -7.162  85.352  51.472  1.00  0.00           H  
ATOM   4261 2HB  ARG B 246      -6.890  86.213  49.939  1.00  0.00           H  
ATOM   4262 1HG  ARG B 246      -6.580  88.318  51.151  1.00  0.00           H  
ATOM   4263 2HG  ARG B 246      -6.911  87.492  52.695  1.00  0.00           H  
ATOM   4264 1HD  ARG B 246      -4.510  87.747  52.408  1.00  0.00           H  
ATOM   4265 2HD  ARG B 246      -4.947  86.027  52.290  1.00  0.00           H  
ATOM   4266  HE  ARG B 246      -4.711  87.331  49.614  1.00  0.00           H  
ATOM   4267 1HH1 ARG B 246      -2.980  85.650  52.134  1.00  0.00           H  
ATOM   4268 2HH1 ARG B 246      -1.748  85.179  50.980  1.00  0.00           H  
ATOM   4269 1HH2 ARG B 246      -3.274  86.818  48.273  1.00  0.00           H  
ATOM   4270 2HH2 ARG B 246      -1.916  85.839  48.795  1.00  0.00           H  
ATOM   4271  N   HIS B 247      -8.894  87.827  48.744  1.00  0.00           N  
ATOM   4272  CA  HIS B 247      -9.097  88.979  47.862  1.00  0.00           C  
ATOM   4273  C   HIS B 247     -10.526  89.503  47.933  1.00  0.00           C  
ATOM   4274  O   HIS B 247     -10.745  90.714  47.948  1.00  0.00           O  
ATOM   4275  CB  HIS B 247      -8.750  88.617  46.414  1.00  0.00           C  
ATOM   4276  CG  HIS B 247      -8.934  89.748  45.451  1.00  0.00           C  
ATOM   4277  CD2 HIS B 247      -9.865  89.958  44.489  1.00  0.00           C  
ATOM   4278  ND1 HIS B 247      -8.094  90.840  45.415  1.00  0.00           N  
ATOM   4279  CE1 HIS B 247      -8.498  91.671  44.471  1.00  0.00           C  
ATOM   4280  NE2 HIS B 247      -9.571  91.161  43.896  1.00  0.00           N  
ATOM   4281  H   HIS B 247      -8.643  86.936  48.340  1.00  0.00           H  
ATOM   4282  HA  HIS B 247      -8.456  89.800  48.180  1.00  0.00           H  
ATOM   4283 1HB  HIS B 247      -7.704  88.314  46.341  1.00  0.00           H  
ATOM   4284 2HB  HIS B 247      -9.387  87.805  46.069  1.00  0.00           H  
ATOM   4285  HD1 HIS B 247      -7.257  90.961  45.950  1.00  0.00           H  
ATOM   4286  HD2 HIS B 247     -10.723  89.377  44.150  1.00  0.00           H  
ATOM   4287  HE1 HIS B 247      -7.961  92.602  44.283  1.00  0.00           H  
ATOM   4288  N   GLN B 248     -11.485  88.580  47.968  1.00  0.00           N  
ATOM   4289  CA  GLN B 248     -12.911  88.897  48.024  1.00  0.00           C  
ATOM   4290  C   GLN B 248     -13.244  89.916  49.117  1.00  0.00           C  
ATOM   4291  O   GLN B 248     -14.142  90.748  48.955  1.00  0.00           O  
ATOM   4292  CB  GLN B 248     -13.722  87.618  48.257  1.00  0.00           C  
ATOM   4293  CG  GLN B 248     -15.227  87.813  48.173  1.00  0.00           C  
ATOM   4294  CD  GLN B 248     -15.689  88.143  46.767  1.00  0.00           C  
ATOM   4295  NE2 GLN B 248     -16.543  89.153  46.648  1.00  0.00           N  
ATOM   4296  OE1 GLN B 248     -15.281  87.498  45.796  1.00  0.00           O  
ATOM   4297  H   GLN B 248     -11.196  87.613  47.953  1.00  0.00           H  
ATOM   4298  HA  GLN B 248     -13.221  89.358  47.087  1.00  0.00           H  
ATOM   4299 1HB  GLN B 248     -13.400  86.901  47.503  1.00  0.00           H  
ATOM   4300 2HB  GLN B 248     -13.454  87.249  49.247  1.00  0.00           H  
ATOM   4301 1HG  GLN B 248     -15.937  87.106  48.601  1.00  0.00           H  
ATOM   4302 2HG  GLN B 248     -15.229  88.731  48.761  1.00  0.00           H  
ATOM   4303 1HE2 GLN B 248     -16.883  89.417  45.744  1.00  0.00           H  
ATOM   4304 2HE2 GLN B 248     -16.847  89.651  47.459  1.00  0.00           H  
ATOM   4305  N   ARG B 249     -12.476  89.871  50.204  1.00  0.00           N  
ATOM   4306  CA  ARG B 249     -12.665  90.783  51.327  1.00  0.00           C  
ATOM   4307  C   ARG B 249     -12.566  92.269  50.986  1.00  0.00           C  
ATOM   4308  O   ARG B 249     -13.119  93.095  51.704  1.00  0.00           O  
ATOM   4309  CB  ARG B 249     -11.721  90.436  52.468  1.00  0.00           C  
ATOM   4310  CG  ARG B 249     -11.998  89.104  53.147  1.00  0.00           C  
ATOM   4311  CD  ARG B 249     -11.040  88.754  54.226  1.00  0.00           C  
ATOM   4312  NE  ARG B 249     -11.186  87.405  54.746  1.00  0.00           N  
ATOM   4313  CZ  ARG B 249     -10.363  86.842  55.652  1.00  0.00           C  
ATOM   4314  NH1 ARG B 249      -9.317  87.490  56.113  1.00  0.00           N1+
ATOM   4315  NH2 ARG B 249     -10.622  85.608  56.050  1.00  0.00           N  
ATOM   4316  H   ARG B 249     -11.739  89.182  50.248  1.00  0.00           H  
ATOM   4317  HA  ARG B 249     -13.674  90.673  51.727  1.00  0.00           H  
ATOM   4318 1HB  ARG B 249     -10.712  90.426  52.056  1.00  0.00           H  
ATOM   4319 2HB  ARG B 249     -11.804  91.237  53.204  1.00  0.00           H  
ATOM   4320 1HG  ARG B 249     -12.998  89.138  53.584  1.00  0.00           H  
ATOM   4321 2HG  ARG B 249     -11.959  88.317  52.392  1.00  0.00           H  
ATOM   4322 1HD  ARG B 249     -10.024  88.849  53.840  1.00  0.00           H  
ATOM   4323 2HD  ARG B 249     -11.177  89.443  55.058  1.00  0.00           H  
ATOM   4324  HE  ARG B 249     -11.882  86.703  54.534  1.00  0.00           H  
ATOM   4325 1HH1 ARG B 249      -9.121  88.426  55.786  1.00  0.00           H  
ATOM   4326 2HH1 ARG B 249      -8.712  87.050  56.793  1.00  0.00           H  
ATOM   4327 1HH2 ARG B 249     -11.422  85.117  55.673  1.00  0.00           H  
ATOM   4328 2HH2 ARG B 249     -10.021  85.162  56.728  1.00  0.00           H  
ATOM   4329  N   THR B 250     -11.853  92.626  49.922  1.00  0.00           N  
ATOM   4330  CA  THR B 250     -11.753  94.042  49.547  1.00  0.00           C  
ATOM   4331  C   THR B 250     -13.118  94.500  49.018  1.00  0.00           C  
ATOM   4332  O   THR B 250     -13.463  95.674  49.123  1.00  0.00           O  
ATOM   4333  CB  THR B 250     -10.673  94.290  48.479  1.00  0.00           C  
ATOM   4334  CG2 THR B 250      -9.312  93.831  48.980  1.00  0.00           C  
ATOM   4335  OG1 THR B 250     -11.004  93.571  47.283  1.00  0.00           O  
ATOM   4336  H   THR B 250     -11.375  91.933  49.362  1.00  0.00           H  
ATOM   4337  HA  THR B 250     -11.511  94.640  50.425  1.00  0.00           H  
ATOM   4338  HB  THR B 250     -10.635  95.354  48.252  1.00  0.00           H  
ATOM   4339  HG1 THR B 250     -10.329  93.728  46.618  1.00  0.00           H  
ATOM   4340 1HG2 THR B 250      -8.561  94.013  48.214  1.00  0.00           H  
ATOM   4341 2HG2 THR B 250      -9.052  94.382  49.883  1.00  0.00           H  
ATOM   4342 3HG2 THR B 250      -9.350  92.764  49.205  1.00  0.00           H  
ATOM   4343  N   HIS B 251     -13.884  93.556  48.464  1.00  0.00           N  
ATOM   4344  CA  HIS B 251     -15.213  93.836  47.916  1.00  0.00           C  
ATOM   4345  C   HIS B 251     -16.312  93.789  48.981  1.00  0.00           C  
ATOM   4346  O   HIS B 251     -17.227  94.612  48.971  1.00  0.00           O  
ATOM   4347  CB  HIS B 251     -15.545  92.847  46.793  1.00  0.00           C  
ATOM   4348  CG  HIS B 251     -16.867  93.102  46.139  1.00  0.00           C  
ATOM   4349  CD2 HIS B 251     -18.024  92.400  46.165  1.00  0.00           C  
ATOM   4350  ND1 HIS B 251     -17.103  94.201  45.341  1.00  0.00           N  
ATOM   4351  CE1 HIS B 251     -18.352  94.163  44.903  1.00  0.00           C  
ATOM   4352  NE2 HIS B 251     -18.930  93.081  45.390  1.00  0.00           N  
ATOM   4353  H   HIS B 251     -13.525  92.613  48.424  1.00  0.00           H  
ATOM   4354  HA  HIS B 251     -15.238  94.849  47.515  1.00  0.00           H  
ATOM   4355 1HB  HIS B 251     -14.792  92.907  46.006  1.00  0.00           H  
ATOM   4356 2HB  HIS B 251     -15.579  91.833  47.185  1.00  0.00           H  
ATOM   4357  HD1 HIS B 251     -16.428  94.881  45.058  1.00  0.00           H  
ATOM   4358  HD2 HIS B 251     -18.316  91.472  46.660  1.00  0.00           H  
ATOM   4359  HE1 HIS B 251     -18.734  94.948  44.253  1.00  0.00           H  
ATOM   4360  N   THR B 252     -16.231  92.823  49.889  1.00  0.00           N  
ATOM   4361  CA  THR B 252     -17.241  92.697  50.936  1.00  0.00           C  
ATOM   4362  C   THR B 252     -17.014  93.658  52.104  1.00  0.00           C  
ATOM   4363  O   THR B 252     -17.922  93.887  52.900  1.00  0.00           O  
ATOM   4364  CB  THR B 252     -17.291  91.259  51.483  1.00  0.00           C  
ATOM   4365  CG2 THR B 252     -17.531  90.266  50.355  1.00  0.00           C  
ATOM   4366  OG1 THR B 252     -16.050  90.948  52.131  1.00  0.00           O  
ATOM   4367  H   THR B 252     -15.465  92.166  49.862  1.00  0.00           H  
ATOM   4368  HA  THR B 252     -18.221  92.958  50.537  1.00  0.00           H  
ATOM   4369  HB  THR B 252     -18.097  91.183  52.212  1.00  0.00           H  
ATOM   4370  HG1 THR B 252     -16.062  90.034  52.424  1.00  0.00           H  
ATOM   4371 1HG2 THR B 252     -17.563  89.255  50.762  1.00  0.00           H  
ATOM   4372 2HG2 THR B 252     -18.480  90.494  49.869  1.00  0.00           H  
ATOM   4373 3HG2 THR B 252     -16.724  90.339  49.629  1.00  0.00           H  
ATOM   4374  N   GLY B 253     -15.797  94.201  52.200  1.00  0.00           N  
ATOM   4375  CA  GLY B 253     -15.449  95.126  53.269  1.00  0.00           C  
ATOM   4376  C   GLY B 253     -15.231  94.456  54.610  1.00  0.00           C  
ATOM   4377  O   GLY B 253     -15.064  95.132  55.628  1.00  0.00           O  
ATOM   4378  H   GLY B 253     -15.101  93.961  51.510  1.00  0.00           H  
ATOM   4379 1HA  GLY B 253     -14.529  95.645  53.003  1.00  0.00           H  
ATOM   4380 2HA  GLY B 253     -16.253  95.852  53.387  1.00  0.00           H  
ATOM   4381  N   GLU B 254     -15.211  93.127  54.609  1.00  0.00           N  
ATOM   4382  CA  GLU B 254     -15.033  92.339  55.819  1.00  0.00           C  
ATOM   4383  C   GLU B 254     -13.604  92.422  56.336  1.00  0.00           C  
ATOM   4384  O   GLU B 254     -12.647  92.248  55.582  1.00  0.00           O  
ATOM   4385  CB  GLU B 254     -15.413  90.879  55.564  1.00  0.00           C  
ATOM   4386  CG  GLU B 254     -15.365  89.990  56.798  1.00  0.00           C  
ATOM   4387  CD  GLU B 254     -15.785  88.584  56.477  1.00  0.00           C  
ATOM   4388  OE1 GLU B 254     -16.088  88.320  55.338  1.00  0.00           O  
ATOM   4389  OE2 GLU B 254     -15.696  87.746  57.343  1.00  0.00           O1-
ATOM   4390  H   GLU B 254     -15.327  92.652  53.725  1.00  0.00           H  
ATOM   4391  HA  GLU B 254     -15.667  92.731  56.614  1.00  0.00           H  
ATOM   4392 1HB  GLU B 254     -16.425  90.880  55.157  1.00  0.00           H  
ATOM   4393 2HB  GLU B 254     -14.720  90.495  54.813  1.00  0.00           H  
ATOM   4394 1HG  GLU B 254     -14.389  89.975  57.284  1.00  0.00           H  
ATOM   4395 2HG  GLU B 254     -16.094  90.444  57.468  1.00  0.00           H  
ATOM   4396  N   LYS B 255     -13.478  92.700  57.629  1.00  0.00           N  
ATOM   4397  CA  LYS B 255     -12.189  92.811  58.306  1.00  0.00           C  
ATOM   4398  C   LYS B 255     -12.300  92.025  59.614  1.00  0.00           C  
ATOM   4399  O   LYS B 255     -12.620  92.575  60.664  1.00  0.00           O  
ATOM   4400  CB  LYS B 255     -11.870  94.283  58.571  1.00  0.00           C  
ATOM   4401  CG  LYS B 255     -11.632  95.092  57.313  1.00  0.00           C  
ATOM   4402  CD  LYS B 255     -11.116  96.478  57.643  1.00  0.00           C  
ATOM   4403  CE  LYS B 255     -10.842  97.261  56.373  1.00  0.00           C  
ATOM   4404  NZ  LYS B 255     -10.547  98.699  56.642  1.00  0.00           N1+
ATOM   4405  H   LYS B 255     -14.326  92.838  58.160  1.00  0.00           H  
ATOM   4406  HA  LYS B 255     -11.408  92.370  57.687  1.00  0.00           H  
ATOM   4407 1HB  LYS B 255     -12.712  94.699  59.124  1.00  0.00           H  
ATOM   4408 2HB  LYS B 255     -10.978  94.308  59.198  1.00  0.00           H  
ATOM   4409 1HG  LYS B 255     -10.900  94.568  56.697  1.00  0.00           H  
ATOM   4410 2HG  LYS B 255     -12.572  95.172  56.769  1.00  0.00           H  
ATOM   4411 1HD  LYS B 255     -11.867  96.993  58.242  1.00  0.00           H  
ATOM   4412 2HD  LYS B 255     -10.198  96.378  58.221  1.00  0.00           H  
ATOM   4413 1HE  LYS B 255      -9.989  96.809  55.870  1.00  0.00           H  
ATOM   4414 2HE  LYS B 255     -11.720  97.190  55.732  1.00  0.00           H  
ATOM   4415 1HZ  LYS B 255     -10.373  99.176  55.768  1.00  0.00           H  
ATOM   4416 2HZ  LYS B 255     -11.337  99.126  57.105  1.00  0.00           H  
ATOM   4417 3HZ  LYS B 255      -9.731  98.771  57.233  1.00  0.00           H  
ATOM   4418  N   PRO B 256     -12.005  90.719  59.557  1.00  0.00           N  
ATOM   4419  CA  PRO B 256     -12.051  89.754  60.660  1.00  0.00           C  
ATOM   4420  C   PRO B 256     -11.161  89.980  61.883  1.00  0.00           C  
ATOM   4421  O   PRO B 256     -11.480  89.509  62.970  1.00  0.00           O  
ATOM   4422  CB  PRO B 256     -11.676  88.431  59.974  1.00  0.00           C  
ATOM   4423  CG  PRO B 256     -12.092  88.620  58.541  1.00  0.00           C  
ATOM   4424  CD  PRO B 256     -11.677  90.026  58.283  1.00  0.00           C  
ATOM   4425  HA  PRO B 256     -13.036  89.711  61.147  1.00  0.00           H  
ATOM   4426 1HB  PRO B 256     -10.597  88.227  60.052  1.00  0.00           H  
ATOM   4427 2HB  PRO B 256     -12.198  87.578  60.432  1.00  0.00           H  
ATOM   4428 1HG  PRO B 256     -11.587  87.900  57.882  1.00  0.00           H  
ATOM   4429 2HG  PRO B 256     -13.175  88.467  58.418  1.00  0.00           H  
ATOM   4430 1HD  PRO B 256     -10.607  90.108  58.049  1.00  0.00           H  
ATOM   4431 2HD  PRO B 256     -12.226  90.474  57.441  1.00  0.00           H  
ATOM   4432  N   TYR B 257     -10.054  90.692  61.717  1.00  0.00           N  
ATOM   4433  CA  TYR B 257      -9.124  90.891  62.826  1.00  0.00           C  
ATOM   4434  C   TYR B 257      -9.162  92.283  63.437  1.00  0.00           C  
ATOM   4435  O   TYR B 257      -9.110  93.277  62.735  1.00  0.00           O  
ATOM   4436  CB  TYR B 257      -7.700  90.585  62.363  1.00  0.00           C  
ATOM   4437  CG  TYR B 257      -7.416  89.110  62.185  1.00  0.00           C  
ATOM   4438  CD1 TYR B 257      -7.728  88.462  61.000  1.00  0.00           C  
ATOM   4439  CD2 TYR B 257      -6.835  88.371  63.205  1.00  0.00           C  
ATOM   4440  CE1 TYR B 257      -7.472  87.113  60.832  1.00  0.00           C  
ATOM   4441  CE2 TYR B 257      -6.573  87.022  63.049  1.00  0.00           C  
ATOM   4442  CZ  TYR B 257      -6.893  86.398  61.861  1.00  0.00           C  
ATOM   4443  OH  TYR B 257      -6.635  85.056  61.701  1.00  0.00           O  
ATOM   4444  H   TYR B 257      -9.844  91.103  60.819  1.00  0.00           H  
ATOM   4445  HA  TYR B 257      -9.383  90.225  63.649  1.00  0.00           H  
ATOM   4446 1HB  TYR B 257      -7.551  91.101  61.411  1.00  0.00           H  
ATOM   4447 2HB  TYR B 257      -7.022  90.999  63.109  1.00  0.00           H  
ATOM   4448  HD1 TYR B 257      -8.185  89.033  60.191  1.00  0.00           H  
ATOM   4449  HD2 TYR B 257      -6.585  88.869  64.140  1.00  0.00           H  
ATOM   4450  HE1 TYR B 257      -7.722  86.617  59.895  1.00  0.00           H  
ATOM   4451  HE2 TYR B 257      -6.118  86.458  63.862  1.00  0.00           H  
ATOM   4452  HH  TYR B 257      -6.232  84.656  62.474  1.00  0.00           H  
ATOM   4453  N   LYS B 258      -9.265  92.341  64.757  1.00  0.00           N  
ATOM   4454  CA  LYS B 258      -9.346  93.612  65.461  1.00  0.00           C  
ATOM   4455  C   LYS B 258      -8.172  93.831  66.410  1.00  0.00           C  
ATOM   4456  O   LYS B 258      -7.745  92.909  67.110  1.00  0.00           O  
ATOM   4457  CB  LYS B 258     -10.663  93.698  66.234  1.00  0.00           C  
ATOM   4458  CG  LYS B 258     -11.905  93.774  65.356  1.00  0.00           C  
ATOM   4459  CD  LYS B 258     -13.166  93.921  66.193  1.00  0.00           C  
ATOM   4460  CE  LYS B 258     -14.408  93.991  65.316  1.00  0.00           C  
ATOM   4461  NZ  LYS B 258     -15.651  94.133  66.121  1.00  0.00           N1+
ATOM   4462  H   LYS B 258      -9.287  91.482  65.288  1.00  0.00           H  
ATOM   4463  HA  LYS B 258      -9.304  94.434  64.745  1.00  0.00           H  
ATOM   4464 1HB  LYS B 258     -10.720  92.812  66.868  1.00  0.00           H  
ATOM   4465 2HB  LYS B 258     -10.608  94.589  66.861  1.00  0.00           H  
ATOM   4466 1HG  LYS B 258     -11.806  94.634  64.691  1.00  0.00           H  
ATOM   4467 2HG  LYS B 258     -11.966  92.862  64.763  1.00  0.00           H  
ATOM   4468 1HD  LYS B 258     -13.241  93.061  66.860  1.00  0.00           H  
ATOM   4469 2HD  LYS B 258     -13.088  94.833  66.783  1.00  0.00           H  
ATOM   4470 1HE  LYS B 258     -14.308  94.847  64.651  1.00  0.00           H  
ATOM   4471 2HE  LYS B 258     -14.462  93.076  64.724  1.00  0.00           H  
ATOM   4472 1HZ  LYS B 258     -16.449  94.176  65.504  1.00  0.00           H  
ATOM   4473 2HZ  LYS B 258     -15.746  93.338  66.738  1.00  0.00           H  
ATOM   4474 3HZ  LYS B 258     -15.602  94.981  66.669  1.00  0.00           H  
ATOM   4475  N   CYS B 259      -7.647  95.055  66.425  1.00  0.00           N  
ATOM   4476  CA  CYS B 259      -6.533  95.405  67.298  1.00  0.00           C  
ATOM   4477  C   CYS B 259      -7.050  95.556  68.722  1.00  0.00           C  
ATOM   4478  O   CYS B 259      -7.931  96.384  68.994  1.00  0.00           O  
ATOM   4479  CB  CYS B 259      -5.870  96.713  66.854  1.00  0.00           C  
ATOM   4480  SG  CYS B 259      -4.434  97.161  67.860  1.00  0.00           S  
ATOM   4481  H   CYS B 259      -8.035  95.760  65.814  1.00  0.00           H  
ATOM   4482  HA  CYS B 259      -5.702  94.700  67.246  1.00  0.00           H  
ATOM   4483 1HB  CYS B 259      -5.520  96.629  65.825  1.00  0.00           H  
ATOM   4484 2HB  CYS B 259      -6.577  97.538  66.932  1.00  0.00           H  
ATOM   4485  HG  CYS B 259      -4.091  98.228  67.146  1.00  0.00           H  
ATOM   4486  N   PRO B 260      -6.476  94.770  69.625  1.00  0.00           N  
ATOM   4487  CA  PRO B 260      -6.848  94.769  71.035  1.00  0.00           C  
ATOM   4488  C   PRO B 260      -6.623  96.143  71.658  1.00  0.00           C  
ATOM   4489  O   PRO B 260      -7.318  96.529  72.603  1.00  0.00           O  
ATOM   4490  CB  PRO B 260      -5.950  93.698  71.662  1.00  0.00           C  
ATOM   4491  CG  PRO B 260      -5.593  92.803  70.525  1.00  0.00           C  
ATOM   4492  CD  PRO B 260      -5.478  93.705  69.326  1.00  0.00           C  
ATOM   4493  HA  PRO B 260      -7.914  94.554  71.194  1.00  0.00           H  
ATOM   4494 1HB  PRO B 260      -5.052  94.142  72.118  1.00  0.00           H  
ATOM   4495 2HB  PRO B 260      -6.474  93.146  72.454  1.00  0.00           H  
ATOM   4496 1HG  PRO B 260      -4.646  92.277  70.716  1.00  0.00           H  
ATOM   4497 2HG  PRO B 260      -6.363  92.033  70.368  1.00  0.00           H  
ATOM   4498 1HD  PRO B 260      -4.466  94.124  69.215  1.00  0.00           H  
ATOM   4499 2HD  PRO B 260      -5.714  93.184  68.387  1.00  0.00           H  
ATOM   4500  N   GLU B 261      -5.678  96.896  71.096  1.00  0.00           N  
ATOM   4501  CA  GLU B 261      -5.355  98.216  71.622  1.00  0.00           C  
ATOM   4502  C   GLU B 261      -6.206  99.381  71.125  1.00  0.00           C  
ATOM   4503  O   GLU B 261      -6.859 100.035  71.927  1.00  0.00           O  
ATOM   4504  CB  GLU B 261      -3.886  98.521  71.325  1.00  0.00           C  
ATOM   4505  CG  GLU B 261      -2.911  97.468  71.838  1.00  0.00           C  
ATOM   4506  CD  GLU B 261      -2.809  97.502  73.336  1.00  0.00           C  
ATOM   4507  OE1 GLU B 261      -3.293  98.439  73.925  1.00  0.00           O  
ATOM   4508  OE2 GLU B 261      -2.347  96.540  73.902  1.00  0.00           O1-
ATOM   4509  H   GLU B 261      -5.174  96.550  70.293  1.00  0.00           H  
ATOM   4510  HA  GLU B 261      -5.520  98.235  72.701  1.00  0.00           H  
ATOM   4511 1HB  GLU B 261      -3.791  98.605  70.242  1.00  0.00           H  
ATOM   4512 2HB  GLU B 261      -3.659  99.481  71.788  1.00  0.00           H  
ATOM   4513 1HG  GLU B 261      -3.154  96.456  71.513  1.00  0.00           H  
ATOM   4514 2HG  GLU B 261      -1.959  97.768  71.402  1.00  0.00           H  
ATOM   4515  N   CYS B 262      -6.204  99.647  69.823  1.00  0.00           N  
ATOM   4516  CA  CYS B 262      -6.973 100.771  69.294  1.00  0.00           C  
ATOM   4517  C   CYS B 262      -8.347 100.421  68.722  1.00  0.00           C  
ATOM   4518  O   CYS B 262      -9.090 101.319  68.310  1.00  0.00           O  
ATOM   4519  CB  CYS B 262      -6.167 101.509  68.228  1.00  0.00           C  
ATOM   4520  SG  CYS B 262      -5.914 100.522  66.738  1.00  0.00           S  
ATOM   4521  H   CYS B 262      -5.671  99.072  69.186  1.00  0.00           H  
ATOM   4522  HA  CYS B 262      -7.124 101.573  70.018  1.00  0.00           H  
ATOM   4523 1HB  CYS B 262      -6.686 102.419  67.923  1.00  0.00           H  
ATOM   4524 2HB  CYS B 262      -5.181 101.766  68.612  1.00  0.00           H  
ATOM   4525  HG  CYS B 262      -5.216 101.441  66.078  1.00  0.00           H  
ATOM   4526  N   GLY B 263      -8.679  99.134  68.688  1.00  0.00           N  
ATOM   4527  CA  GLY B 263      -9.968  98.657  68.168  1.00  0.00           C  
ATOM   4528  C   GLY B 263     -10.151  98.724  66.647  1.00  0.00           C  
ATOM   4529  O   GLY B 263     -11.216  98.379  66.139  1.00  0.00           O  
ATOM   4530  H   GLY B 263      -8.010  98.462  69.035  1.00  0.00           H  
ATOM   4531 1HA  GLY B 263     -10.099  97.613  68.451  1.00  0.00           H  
ATOM   4532 2HA  GLY B 263     -10.768  99.253  68.603  1.00  0.00           H  
ATOM   4533  N   LYS B 264      -9.123  99.141  65.913  1.00  0.00           N  
ATOM   4534  CA  LYS B 264      -9.230  99.204  64.460  1.00  0.00           C  
ATOM   4535  C   LYS B 264      -9.258  97.790  63.896  1.00  0.00           C  
ATOM   4536  O   LYS B 264      -8.576  96.901  64.406  1.00  0.00           O  
ATOM   4537  CB  LYS B 264      -8.071 100.000  63.858  1.00  0.00           C  
ATOM   4538  CG  LYS B 264      -8.090 100.084  62.338  1.00  0.00           C  
ATOM   4539  CD  LYS B 264      -6.954 100.955  61.818  1.00  0.00           C  
ATOM   4540  CE  LYS B 264      -6.939 100.995  60.296  1.00  0.00           C  
ATOM   4541  NZ  LYS B 264      -5.840 101.852  59.774  1.00  0.00           N1+
ATOM   4542  H   LYS B 264      -8.258  99.419  66.355  1.00  0.00           H  
ATOM   4543  HA  LYS B 264     -10.164  99.692  64.180  1.00  0.00           H  
ATOM   4544 1HB  LYS B 264      -8.121 101.005  64.278  1.00  0.00           H  
ATOM   4545 2HB  LYS B 264      -7.149  99.516  64.182  1.00  0.00           H  
ATOM   4546 1HG  LYS B 264      -7.991  99.076  61.932  1.00  0.00           H  
ATOM   4547 2HG  LYS B 264      -9.044 100.508  62.026  1.00  0.00           H  
ATOM   4548 1HD  LYS B 264      -7.083 101.964  62.208  1.00  0.00           H  
ATOM   4549 2HD  LYS B 264      -6.010 100.544  62.178  1.00  0.00           H  
ATOM   4550 1HE  LYS B 264      -6.814  99.978  59.928  1.00  0.00           H  
ATOM   4551 2HE  LYS B 264      -7.898 101.389  59.957  1.00  0.00           H  
ATOM   4552 1HZ  LYS B 264      -5.865 101.854  58.764  1.00  0.00           H  
ATOM   4553 2HZ  LYS B 264      -5.956 102.796  60.115  1.00  0.00           H  
ATOM   4554 3HZ  LYS B 264      -4.952 101.487  60.088  1.00  0.00           H  
ATOM   4555  N   SER B 265     -10.042  97.594  62.839  1.00  0.00           N  
ATOM   4556  CA  SER B 265     -10.177  96.289  62.202  1.00  0.00           C  
ATOM   4557  C   SER B 265      -9.296  96.169  60.965  1.00  0.00           C  
ATOM   4558  O   SER B 265      -9.023  97.155  60.289  1.00  0.00           O  
ATOM   4559  CB  SER B 265     -11.628  96.036  61.840  1.00  0.00           C  
ATOM   4560  OG  SER B 265     -12.116  96.986  60.933  1.00  0.00           O  
ATOM   4561  H   SER B 265     -10.559  98.377  62.468  1.00  0.00           H  
ATOM   4562  HA  SER B 265      -9.972  95.455  62.876  1.00  0.00           H  
ATOM   4563 1HB  SER B 265     -11.707  95.045  61.394  1.00  0.00           H  
ATOM   4564 2HB  SER B 265     -12.225  96.072  62.751  1.00  0.00           H  
ATOM   4565  HG  SER B 265     -13.034  96.790  60.731  1.00  0.00           H  
ATOM   4566  N   PHE B 266      -8.876  94.941  60.668  1.00  0.00           N  
ATOM   4567  CA  PHE B 266      -7.999  94.676  59.539  1.00  0.00           C  
ATOM   4568  C   PHE B 266      -8.479  93.471  58.743  1.00  0.00           C  
ATOM   4569  O   PHE B 266      -9.081  92.534  59.293  1.00  0.00           O  
ATOM   4570  CB  PHE B 266      -6.569  94.423  60.030  1.00  0.00           C  
ATOM   4571  CG  PHE B 266      -5.938  95.610  60.691  1.00  0.00           C  
ATOM   4572  CD1 PHE B 266      -6.046  95.796  62.065  1.00  0.00           C  
ATOM   4573  CD2 PHE B 266      -5.267  96.567  59.932  1.00  0.00           C  
ATOM   4574  CE1 PHE B 266      -5.499  96.926  62.684  1.00  0.00           C  
ATOM   4575  CE2 PHE B 266      -4.713  97.704  60.541  1.00  0.00           C  
ATOM   4576  CZ  PHE B 266      -4.832  97.883  61.919  1.00  0.00           C  
ATOM   4577  H   PHE B 266      -9.178  94.172  61.247  1.00  0.00           H  
ATOM   4578  HA  PHE B 266      -8.010  95.524  58.853  1.00  0.00           H  
ATOM   4579 1HB  PHE B 266      -6.561  93.618  60.765  1.00  0.00           H  
ATOM   4580 2HB  PHE B 266      -5.926  94.157  59.191  1.00  0.00           H  
ATOM   4581  HD1 PHE B 266      -6.566  95.048  62.665  1.00  0.00           H  
ATOM   4582  HD2 PHE B 266      -5.175  96.425  58.855  1.00  0.00           H  
ATOM   4583  HE1 PHE B 266      -5.593  97.056  63.762  1.00  0.00           H  
ATOM   4584  HE2 PHE B 266      -4.190  98.448  59.938  1.00  0.00           H  
ATOM   4585  HZ  PHE B 266      -4.408  98.765  62.397  1.00  0.00           H  
ATOM   4586  N   SER B 267      -8.164  93.485  57.451  1.00  0.00           N  
ATOM   4587  CA  SER B 267      -8.548  92.410  56.545  1.00  0.00           C  
ATOM   4588  C   SER B 267      -7.709  91.162  56.736  1.00  0.00           C  
ATOM   4589  O   SER B 267      -8.163  90.055  56.432  1.00  0.00           O  
ATOM   4590  CB  SER B 267      -8.434  92.880  55.082  1.00  0.00           C  
ATOM   4591  OG  SER B 267      -7.091  93.151  54.685  1.00  0.00           O  
ATOM   4592  H   SER B 267      -7.640  94.269  57.090  1.00  0.00           H  
ATOM   4593  HA  SER B 267      -9.604  92.142  56.613  1.00  0.00           H  
ATOM   4594 1HB  SER B 267      -8.835  92.099  54.434  1.00  0.00           H  
ATOM   4595 2HB  SER B 267      -9.022  93.787  54.959  1.00  0.00           H  
ATOM   4596  HG  SER B 267      -6.532  93.206  55.465  1.00  0.00           H  
ATOM   4597  N   ASP B 268      -6.495  91.333  57.259  1.00  0.00           N  
ATOM   4598  CA  ASP B 268      -5.583  90.209  57.430  1.00  0.00           C  
ATOM   4599  C   ASP B 268      -4.876  90.131  58.781  1.00  0.00           C  
ATOM   4600  O   ASP B 268      -4.626  91.149  59.419  1.00  0.00           O  
ATOM   4601  CB  ASP B 268      -4.534  90.243  56.317  1.00  0.00           C  
ATOM   4602  CG  ASP B 268      -3.815  88.919  56.090  1.00  0.00           C  
ATOM   4603  OD1 ASP B 268      -4.222  87.938  56.665  1.00  0.00           O  
ATOM   4604  OD2 ASP B 268      -2.969  88.866  55.229  1.00  0.00           O1-
ATOM   4605  H   ASP B 268      -6.196  92.256  57.544  1.00  0.00           H  
ATOM   4606  HA  ASP B 268      -6.140  89.274  57.375  1.00  0.00           H  
ATOM   4607 1HB  ASP B 268      -4.919  90.614  55.367  1.00  0.00           H  
ATOM   4608 2HB  ASP B 268      -3.835  90.968  56.733  1.00  0.00           H  
ATOM   4609  N   CYS B 269      -4.539  88.900  59.177  1.00  0.00           N  
ATOM   4610  CA  CYS B 269      -3.859  88.611  60.440  1.00  0.00           C  
ATOM   4611  C   CYS B 269      -2.419  89.094  60.479  1.00  0.00           C  
ATOM   4612  O   CYS B 269      -1.949  89.582  61.508  1.00  0.00           O  
ATOM   4613  CB  CYS B 269      -3.902  87.083  60.489  1.00  0.00           C  
ATOM   4614  SG  CYS B 269      -3.319  86.366  62.044  1.00  0.00           S  
ATOM   4615  H   CYS B 269      -4.775  88.139  58.559  1.00  0.00           H  
ATOM   4616  HA  CYS B 269      -4.379  89.005  61.314  1.00  0.00           H  
ATOM   4617 1HB  CYS B 269      -4.923  86.730  60.358  1.00  0.00           H  
ATOM   4618 2HB  CYS B 269      -3.267  86.664  59.707  1.00  0.00           H  
ATOM   4619  HG  CYS B 269      -3.508  85.098  61.692  1.00  0.00           H  
ATOM   4620  N   ARG B 270      -1.690  88.883  59.389  1.00  0.00           N  
ATOM   4621  CA  ARG B 270      -0.297  89.326  59.340  1.00  0.00           C  
ATOM   4622  C   ARG B 270      -0.191  90.852  59.413  1.00  0.00           C  
ATOM   4623  O   ARG B 270       0.719  91.387  60.051  1.00  0.00           O  
ATOM   4624  CB  ARG B 270       0.432  88.773  58.124  1.00  0.00           C  
ATOM   4625  CG  ARG B 270       0.696  87.277  58.162  1.00  0.00           C  
ATOM   4626  CD  ARG B 270       1.311  86.731  56.925  1.00  0.00           C  
ATOM   4627  NE  ARG B 270       1.516  85.292  56.937  1.00  0.00           N  
ATOM   4628  CZ  ARG B 270       1.931  84.570  55.880  1.00  0.00           C  
ATOM   4629  NH1 ARG B 270       2.148  85.139  54.715  1.00  0.00           N1+
ATOM   4630  NH2 ARG B 270       2.090  83.267  56.036  1.00  0.00           N  
ATOM   4631  H   ARG B 270      -2.087  88.417  58.587  1.00  0.00           H  
ATOM   4632  HA  ARG B 270       0.242  88.939  60.205  1.00  0.00           H  
ATOM   4633 1HB  ARG B 270      -0.176  89.010  57.254  1.00  0.00           H  
ATOM   4634 2HB  ARG B 270       1.384  89.302  58.057  1.00  0.00           H  
ATOM   4635 1HG  ARG B 270       1.366  87.063  58.995  1.00  0.00           H  
ATOM   4636 2HG  ARG B 270      -0.253  86.762  58.321  1.00  0.00           H  
ATOM   4637 1HD  ARG B 270       0.666  86.962  56.077  1.00  0.00           H  
ATOM   4638 2HD  ARG B 270       2.284  87.200  56.779  1.00  0.00           H  
ATOM   4639  HE  ARG B 270       1.392  84.630  57.691  1.00  0.00           H  
ATOM   4640 1HH1 ARG B 270       2.006  86.132  54.605  1.00  0.00           H  
ATOM   4641 2HH1 ARG B 270       2.458  84.579  53.933  1.00  0.00           H  
ATOM   4642 1HH2 ARG B 270       1.901  82.843  56.933  1.00  0.00           H  
ATOM   4643 2HH2 ARG B 270       2.398  82.702  55.258  1.00  0.00           H  
ATOM   4644  N   ASP B 271      -1.149  91.548  58.810  1.00  0.00           N  
ATOM   4645  CA  ASP B 271      -1.147  93.006  58.837  1.00  0.00           C  
ATOM   4646  C   ASP B 271      -1.527  93.511  60.234  1.00  0.00           C  
ATOM   4647  O   ASP B 271      -1.109  94.594  60.652  1.00  0.00           O  
ATOM   4648  CB  ASP B 271      -2.106  93.569  57.786  1.00  0.00           C  
ATOM   4649  CG  ASP B 271      -1.605  93.453  56.353  1.00  0.00           C  
ATOM   4650  OD1 ASP B 271      -0.433  93.228  56.170  1.00  0.00           O  
ATOM   4651  OD2 ASP B 271      -2.419  93.434  55.460  1.00  0.00           O1-
ATOM   4652  H   ASP B 271      -1.893  91.068  58.322  1.00  0.00           H  
ATOM   4653  HA  ASP B 271      -0.144  93.377  58.626  1.00  0.00           H  
ATOM   4654 1HB  ASP B 271      -3.114  93.155  57.852  1.00  0.00           H  
ATOM   4655 2HB  ASP B 271      -2.121  94.617  58.083  1.00  0.00           H  
ATOM   4656  N   LEU B 272      -2.310  92.717  60.961  1.00  0.00           N  
ATOM   4657  CA  LEU B 272      -2.677  93.091  62.324  1.00  0.00           C  
ATOM   4658  C   LEU B 272      -1.424  92.959  63.193  1.00  0.00           C  
ATOM   4659  O   LEU B 272      -1.141  93.814  64.031  1.00  0.00           O  
ATOM   4660  CB  LEU B 272      -3.776  92.171  62.866  1.00  0.00           C  
ATOM   4661  CG  LEU B 272      -4.008  92.273  64.379  1.00  0.00           C  
ATOM   4662  CD1 LEU B 272      -4.680  93.598  64.738  1.00  0.00           C  
ATOM   4663  CD2 LEU B 272      -4.848  91.098  64.849  1.00  0.00           C  
ATOM   4664  H   LEU B 272      -2.658  91.851  60.579  1.00  0.00           H  
ATOM   4665  HA  LEU B 272      -3.006  94.130  62.342  1.00  0.00           H  
ATOM   4666 1HB  LEU B 272      -4.630  92.577  62.326  1.00  0.00           H  
ATOM   4667 2HB  LEU B 272      -3.617  91.134  62.569  1.00  0.00           H  
ATOM   4668  HG  LEU B 272      -3.033  92.199  64.862  1.00  0.00           H  
ATOM   4669 1HD1 LEU B 272      -4.834  93.647  65.817  1.00  0.00           H  
ATOM   4670 2HD1 LEU B 272      -4.043  94.424  64.425  1.00  0.00           H  
ATOM   4671 3HD1 LEU B 272      -5.641  93.666  64.231  1.00  0.00           H  
ATOM   4672 1HD2 LEU B 272      -5.011  91.172  65.924  1.00  0.00           H  
ATOM   4673 2HD2 LEU B 272      -5.809  91.108  64.334  1.00  0.00           H  
ATOM   4674 3HD2 LEU B 272      -4.328  90.165  64.625  1.00  0.00           H  
ATOM   4675  N   ALA B 273      -0.659  91.897  62.959  1.00  0.00           N  
ATOM   4676  CA  ALA B 273       0.565  91.641  63.710  1.00  0.00           C  
ATOM   4677  C   ALA B 273       1.566  92.781  63.591  1.00  0.00           C  
ATOM   4678  O   ALA B 273       2.108  93.241  64.590  1.00  0.00           O  
ATOM   4679  CB  ALA B 273       1.227  90.336  63.234  1.00  0.00           C  
ATOM   4680  H   ALA B 273      -0.938  91.247  62.236  1.00  0.00           H  
ATOM   4681  HA  ALA B 273       0.314  91.554  64.768  1.00  0.00           H  
ATOM   4682 1HB  ALA B 273       2.139  90.163  63.806  1.00  0.00           H  
ATOM   4683 2HB  ALA B 273       0.540  89.504  63.382  1.00  0.00           H  
ATOM   4684 3HB  ALA B 273       1.473  90.420  62.177  1.00  0.00           H  
ATOM   4685  N   ARG B 274       1.788  93.258  62.370  1.00  0.00           N  
ATOM   4686  CA  ARG B 274       2.729  94.346  62.190  1.00  0.00           C  
ATOM   4687  C   ARG B 274       2.143  95.666  62.676  1.00  0.00           C  
ATOM   4688  O   ARG B 274       2.850  96.506  63.227  1.00  0.00           O  
ATOM   4689  CB  ARG B 274       3.219  94.445  60.752  1.00  0.00           C  
ATOM   4690  CG  ARG B 274       2.118  94.489  59.704  1.00  0.00           C  
ATOM   4691  CD  ARG B 274       1.660  95.858  59.353  1.00  0.00           C  
ATOM   4692  NE  ARG B 274       0.689  95.911  58.273  1.00  0.00           N  
ATOM   4693  CZ  ARG B 274       0.106  97.038  57.823  1.00  0.00           C  
ATOM   4694  NH1 ARG B 274       0.363  98.202  58.378  1.00  0.00           N1+
ATOM   4695  NH2 ARG B 274      -0.751  96.941  56.822  1.00  0.00           N  
ATOM   4696  H   ARG B 274       1.314  92.879  61.564  1.00  0.00           H  
ATOM   4697  HA  ARG B 274       3.623  94.164  62.789  1.00  0.00           H  
ATOM   4698 1HB  ARG B 274       3.818  95.352  60.682  1.00  0.00           H  
ATOM   4699 2HB  ARG B 274       3.852  93.577  60.572  1.00  0.00           H  
ATOM   4700 1HG  ARG B 274       2.487  94.015  58.794  1.00  0.00           H  
ATOM   4701 2HG  ARG B 274       1.259  93.933  60.081  1.00  0.00           H  
ATOM   4702 1HD  ARG B 274       1.197  96.312  60.230  1.00  0.00           H  
ATOM   4703 2HD  ARG B 274       2.522  96.452  59.048  1.00  0.00           H  
ATOM   4704  HE  ARG B 274       0.310  95.160  57.710  1.00  0.00           H  
ATOM   4705 1HH1 ARG B 274       1.005  98.257  59.155  1.00  0.00           H  
ATOM   4706 2HH1 ARG B 274      -0.086  99.035  58.026  1.00  0.00           H  
ATOM   4707 1HH2 ARG B 274      -0.950  96.036  56.418  1.00  0.00           H  
ATOM   4708 2HH2 ARG B 274      -1.202  97.769  56.465  1.00  0.00           H  
ATOM   4709  N   HIS B 275       0.829  95.811  62.563  1.00  0.00           N  
ATOM   4710  CA  HIS B 275       0.190  97.022  63.029  1.00  0.00           C  
ATOM   4711  C   HIS B 275       0.374  97.185  64.535  1.00  0.00           C  
ATOM   4712  O   HIS B 275       0.596  98.302  65.027  1.00  0.00           O  
ATOM   4713  CB  HIS B 275      -1.309  97.016  62.738  1.00  0.00           C  
ATOM   4714  CG  HIS B 275      -2.031  98.146  63.403  1.00  0.00           C  
ATOM   4715  CD2 HIS B 275      -2.772  98.184  64.535  1.00  0.00           C  
ATOM   4716  ND1 HIS B 275      -1.933  99.450  62.964  1.00  0.00           N  
ATOM   4717  CE1 HIS B 275      -2.577 100.243  63.799  1.00  0.00           C  
ATOM   4718  NE2 HIS B 275      -3.097  99.500  64.760  1.00  0.00           N  
ATOM   4719  H   HIS B 275       0.263  95.082  62.153  1.00  0.00           H  
ATOM   4720  HA  HIS B 275       0.656  97.888  62.559  1.00  0.00           H  
ATOM   4721 1HB  HIS B 275      -1.485  97.110  61.665  1.00  0.00           H  
ATOM   4722 2HB  HIS B 275      -1.758  96.091  63.099  1.00  0.00           H  
ATOM   4723  HD2 HIS B 275      -3.112  97.411  65.224  1.00  0.00           H  
ATOM   4724  HE1 HIS B 275      -2.613 101.318  63.627  1.00  0.00           H  
ATOM   4725  HE2 HIS B 275      -3.645  99.835  65.541  1.00  0.00           H  
ATOM   4726  N   GLN B 276       0.242  96.085  65.269  1.00  0.00           N  
ATOM   4727  CA  GLN B 276       0.366  96.133  66.725  1.00  0.00           C  
ATOM   4728  C   GLN B 276       1.698  96.685  67.198  1.00  0.00           C  
ATOM   4729  O   GLN B 276       1.751  97.346  68.242  1.00  0.00           O  
ATOM   4730  CB  GLN B 276       0.167  94.735  67.315  1.00  0.00           C  
ATOM   4731  CG  GLN B 276      -1.278  94.267  67.334  1.00  0.00           C  
ATOM   4732  CD  GLN B 276      -1.417  92.837  67.826  1.00  0.00           C  
ATOM   4733  NE2 GLN B 276      -2.646  92.333  67.828  1.00  0.00           N  
ATOM   4734  OE1 GLN B 276      -0.432  92.195  68.196  1.00  0.00           O  
ATOM   4735  H   GLN B 276       0.049  95.200  64.821  1.00  0.00           H  
ATOM   4736  HA  GLN B 276      -0.385  96.810  67.133  1.00  0.00           H  
ATOM   4737 1HB  GLN B 276       0.768  94.052  66.714  1.00  0.00           H  
ATOM   4738 2HB  GLN B 276       0.557  94.762  68.332  1.00  0.00           H  
ATOM   4739 1HG  GLN B 276      -2.083  94.854  67.778  1.00  0.00           H  
ATOM   4740 2HG  GLN B 276      -1.384  94.269  66.249  1.00  0.00           H  
ATOM   4741 1HE2 GLN B 276      -2.799  91.393  68.141  1.00  0.00           H  
ATOM   4742 2HE2 GLN B 276      -3.418  92.887  67.519  1.00  0.00           H  
ATOM   4743  N   ARG B 277       2.752  96.476  66.404  1.00  0.00           N  
ATOM   4744  CA  ARG B 277       4.083  96.989  66.741  1.00  0.00           C  
ATOM   4745  C   ARG B 277       4.153  98.518  66.828  1.00  0.00           C  
ATOM   4746  O   ARG B 277       5.022  99.073  67.504  1.00  0.00           O  
ATOM   4747  CB  ARG B 277       5.116  96.489  65.748  1.00  0.00           C  
ATOM   4748  CG  ARG B 277       5.365  95.011  65.883  1.00  0.00           C  
ATOM   4749  CD  ARG B 277       6.298  94.495  64.805  1.00  0.00           C  
ATOM   4750  NE  ARG B 277       6.421  93.058  64.970  1.00  0.00           N  
ATOM   4751  CZ  ARG B 277       6.854  92.219  64.038  1.00  0.00           C  
ATOM   4752  NH1 ARG B 277       7.242  92.661  62.849  1.00  0.00           N1+
ATOM   4753  NH2 ARG B 277       6.801  90.916  64.280  1.00  0.00           N  
ATOM   4754  H   ARG B 277       2.629  95.952  65.548  1.00  0.00           H  
ATOM   4755  HA  ARG B 277       4.375  96.639  67.732  1.00  0.00           H  
ATOM   4756 1HB  ARG B 277       4.742  96.725  64.752  1.00  0.00           H  
ATOM   4757 2HB  ARG B 277       6.033  97.048  65.934  1.00  0.00           H  
ATOM   4758 1HG  ARG B 277       5.806  94.821  66.861  1.00  0.00           H  
ATOM   4759 2HG  ARG B 277       4.408  94.492  65.809  1.00  0.00           H  
ATOM   4760 1HD  ARG B 277       5.881  94.738  63.829  1.00  0.00           H  
ATOM   4761 2HD  ARG B 277       7.268  94.981  64.916  1.00  0.00           H  
ATOM   4762  HE  ARG B 277       6.212  92.480  65.773  1.00  0.00           H  
ATOM   4763 1HH1 ARG B 277       7.209  93.650  62.646  1.00  0.00           H  
ATOM   4764 2HH1 ARG B 277       7.567  92.008  62.152  1.00  0.00           H  
ATOM   4765 1HH2 ARG B 277       6.436  90.585  65.162  1.00  0.00           H  
ATOM   4766 2HH2 ARG B 277       7.124  90.263  63.582  1.00  0.00           H  
ATOM   4767  N   THR B 278       3.213  99.189  66.170  1.00  0.00           N  
ATOM   4768  CA  THR B 278       3.155 100.644  66.191  1.00  0.00           C  
ATOM   4769  C   THR B 278       2.745 101.114  67.600  1.00  0.00           C  
ATOM   4770  O   THR B 278       2.995 102.266  67.989  1.00  0.00           O  
ATOM   4771  CB  THR B 278       2.150 101.194  65.129  1.00  0.00           C  
ATOM   4772  CG2 THR B 278       2.490 100.660  63.744  1.00  0.00           C  
ATOM   4773  OG1 THR B 278       0.815 100.793  65.462  1.00  0.00           O  
ATOM   4774  H   THR B 278       2.523  98.677  65.639  1.00  0.00           H  
ATOM   4775  HA  THR B 278       4.142 101.056  65.982  1.00  0.00           H  
ATOM   4776  HB  THR B 278       2.202 102.283  65.123  1.00  0.00           H  
ATOM   4777  HG1 THR B 278       0.845 100.069  66.094  1.00  0.00           H  
ATOM   4778 1HG2 THR B 278       1.779 101.054  63.020  1.00  0.00           H  
ATOM   4779 2HG2 THR B 278       3.500 100.973  63.473  1.00  0.00           H  
ATOM   4780 3HG2 THR B 278       2.437  99.572  63.751  1.00  0.00           H  
ATOM   4781  N   HIS B 279       2.094 100.217  68.339  1.00  0.00           N  
ATOM   4782  CA  HIS B 279       1.645 100.506  69.693  1.00  0.00           C  
ATOM   4783  C   HIS B 279       2.706 100.154  70.713  1.00  0.00           C  
ATOM   4784  O   HIS B 279       2.968 100.923  71.648  1.00  0.00           O  
ATOM   4785  CB  HIS B 279       0.349  99.753  70.008  1.00  0.00           C  
ATOM   4786  CG  HIS B 279      -0.820 100.194  69.181  1.00  0.00           C  
ATOM   4787  CD2 HIS B 279      -1.566  99.530  68.267  1.00  0.00           C  
ATOM   4788  ND1 HIS B 279      -1.341 101.468  69.252  1.00  0.00           N  
ATOM   4789  CE1 HIS B 279      -2.360 101.570  68.417  1.00  0.00           C  
ATOM   4790  NE2 HIS B 279      -2.516 100.408  67.808  1.00  0.00           N  
ATOM   4791  H   HIS B 279       1.910  99.307  67.943  1.00  0.00           H  
ATOM   4792  HA  HIS B 279       1.459 101.575  69.796  1.00  0.00           H  
ATOM   4793 1HB  HIS B 279       0.479  98.685  69.818  1.00  0.00           H  
ATOM   4794 2HB  HIS B 279       0.070  99.904  71.049  1.00  0.00           H  
ATOM   4795  HD1 HIS B 279      -0.969 102.230  69.783  1.00  0.00           H  
ATOM   4796  HD2 HIS B 279      -1.532  98.512  67.882  1.00  0.00           H  
ATOM   4797  HE1 HIS B 279      -2.911 102.506  68.324  1.00  0.00           H  
ATOM   4798  N   THR B 280       3.300  98.974  70.533  1.00  0.00           N  
ATOM   4799  CA  THR B 280       4.302  98.456  71.459  1.00  0.00           C  
ATOM   4800  C   THR B 280       5.704  99.009  71.300  1.00  0.00           C  
ATOM   4801  O   THR B 280       6.474  98.999  72.257  1.00  0.00           O  
ATOM   4802  CB  THR B 280       4.390  96.923  71.348  1.00  0.00           C  
ATOM   4803  CG2 THR B 280       3.048  96.286  71.680  1.00  0.00           C  
ATOM   4804  OG1 THR B 280       4.771  96.558  70.015  1.00  0.00           O  
ATOM   4805  H   THR B 280       3.045  98.425  69.725  1.00  0.00           H  
ATOM   4806  HA  THR B 280       4.037  98.729  72.480  1.00  0.00           H  
ATOM   4807  HB  THR B 280       5.146  96.560  72.044  1.00  0.00           H  
ATOM   4808  HG1 THR B 280       4.825  95.601  69.949  1.00  0.00           H  
ATOM   4809 1HG2 THR B 280       3.130  95.203  71.596  1.00  0.00           H  
ATOM   4810 2HG2 THR B 280       2.762  96.553  72.698  1.00  0.00           H  
ATOM   4811 3HG2 THR B 280       2.292  96.648  70.984  1.00  0.00           H  
ATOM   4812  N   GLY B 281       6.030  99.487  70.100  1.00  0.00           N  
ATOM   4813  CA  GLY B 281       7.361 100.026  69.844  1.00  0.00           C  
ATOM   4814  C   GLY B 281       8.378  98.931  69.599  1.00  0.00           C  
ATOM   4815  O   GLY B 281       9.591  99.147  69.652  1.00  0.00           O  
ATOM   4816  H   GLY B 281       5.350  99.480  69.354  1.00  0.00           H  
ATOM   4817 1HA  GLY B 281       7.321 100.669  68.964  1.00  0.00           H  
ATOM   4818 2HA  GLY B 281       7.680 100.611  70.705  1.00  0.00           H  
ATOM   4819  N   GLU B 282       7.864  97.733  69.348  1.00  0.00           N  
ATOM   4820  CA  GLU B 282       8.677  96.565  69.084  1.00  0.00           C  
ATOM   4821  C   GLU B 282       9.264  96.658  67.677  1.00  0.00           C  
ATOM   4822  O   GLU B 282       8.543  96.928  66.705  1.00  0.00           O  
ATOM   4823  CB  GLU B 282       7.855  95.284  69.243  1.00  0.00           C  
ATOM   4824  CG  GLU B 282       8.651  93.999  69.069  1.00  0.00           C  
ATOM   4825  CD  GLU B 282       7.782  92.787  69.267  1.00  0.00           C  
ATOM   4826  OE1 GLU B 282       6.611  92.952  69.508  1.00  0.00           O  
ATOM   4827  OE2 GLU B 282       8.264  91.697  69.066  1.00  0.00           O1-
ATOM   4828  H   GLU B 282       6.858  97.646  69.341  1.00  0.00           H  
ATOM   4829  HA  GLU B 282       9.511  96.529  69.786  1.00  0.00           H  
ATOM   4830 1HB  GLU B 282       7.418  95.308  70.241  1.00  0.00           H  
ATOM   4831 2HB  GLU B 282       7.058  95.321  68.498  1.00  0.00           H  
ATOM   4832 1HG  GLU B 282       9.157  93.930  68.106  1.00  0.00           H  
ATOM   4833 2HG  GLU B 282       9.392  94.048  69.864  1.00  0.00           H  
ATOM   4834  N   LYS B 283      10.579  96.449  67.582  1.00  0.00           N  
ATOM   4835  CA  LYS B 283      11.303  96.507  66.312  1.00  0.00           C  
ATOM   4836  C   LYS B 283      12.295  95.349  66.247  1.00  0.00           C  
ATOM   4837  O   LYS B 283      13.470  95.489  66.596  1.00  0.00           O  
ATOM   4838  CB  LYS B 283      12.028  97.844  66.152  1.00  0.00           C  
ATOM   4839  CG  LYS B 283      11.104  99.049  66.024  1.00  0.00           C  
ATOM   4840  CD  LYS B 283      11.887 100.315  65.712  1.00  0.00           C  
ATOM   4841  CE  LYS B 283      10.962 101.509  65.526  1.00  0.00           C  
ATOM   4842  NZ  LYS B 283      11.715 102.786  65.415  1.00  0.00           N1+
ATOM   4843  H   LYS B 283      11.087  96.240  68.430  1.00  0.00           H  
ATOM   4844  HA  LYS B 283      10.604  96.396  65.483  1.00  0.00           H  
ATOM   4845 1HB  LYS B 283      12.666  97.968  67.027  1.00  0.00           H  
ATOM   4846 2HB  LYS B 283      12.649  97.767  65.260  1.00  0.00           H  
ATOM   4847 1HG  LYS B 283      10.393  98.855  65.220  1.00  0.00           H  
ATOM   4848 2HG  LYS B 283      10.566  99.175  66.962  1.00  0.00           H  
ATOM   4849 1HD  LYS B 283      12.572 100.511  66.540  1.00  0.00           H  
ATOM   4850 2HD  LYS B 283      12.461 100.155  64.800  1.00  0.00           H  
ATOM   4851 1HE  LYS B 283      10.380 101.350  64.617  1.00  0.00           H  
ATOM   4852 2HE  LYS B 283      10.290 101.556  66.382  1.00  0.00           H  
ATOM   4853 1HZ  LYS B 283      11.066 103.551  65.293  1.00  0.00           H  
ATOM   4854 2HZ  LYS B 283      12.254 102.934  66.257  1.00  0.00           H  
ATOM   4855 3HZ  LYS B 283      12.337 102.743  64.621  1.00  0.00           H  
ATOM   4856  N   PRO B 284      11.832  94.192  65.758  1.00  0.00           N  
ATOM   4857  CA  PRO B 284      12.615  92.963  65.620  1.00  0.00           C  
ATOM   4858  C   PRO B 284      13.700  92.923  64.530  1.00  0.00           C  
ATOM   4859  O   PRO B 284      14.561  92.042  64.561  1.00  0.00           O  
ATOM   4860  CB  PRO B 284      11.529  91.917  65.346  1.00  0.00           C  
ATOM   4861  CG  PRO B 284      10.417  92.690  64.725  1.00  0.00           C  
ATOM   4862  CD  PRO B 284      10.441  94.037  65.400  1.00  0.00           C  
ATOM   4863  HA  PRO B 284      13.213  92.734  66.514  1.00  0.00           H  
ATOM   4864 1HB  PRO B 284      11.890  91.128  64.671  1.00  0.00           H  
ATOM   4865 2HB  PRO B 284      11.201  91.425  66.273  1.00  0.00           H  
ATOM   4866 1HG  PRO B 284      10.559  92.791  63.640  1.00  0.00           H  
ATOM   4867 2HG  PRO B 284       9.449  92.191  64.877  1.00  0.00           H  
ATOM   4868 1HD  PRO B 284      10.111  94.843  64.730  1.00  0.00           H  
ATOM   4869 2HD  PRO B 284       9.792  94.069  66.286  1.00  0.00           H  
ATOM   4870  N   TYR B 285      13.695  93.875  63.596  1.00  0.00           N  
ATOM   4871  CA  TYR B 285      14.670  93.843  62.500  1.00  0.00           C  
ATOM   4872  C   TYR B 285      15.708  94.948  62.533  1.00  0.00           C  
ATOM   4873  O   TYR B 285      15.385  96.116  62.363  1.00  0.00           O  
ATOM   4874  CB  TYR B 285      13.936  93.892  61.158  1.00  0.00           C  
ATOM   4875  CG  TYR B 285      12.926  92.784  60.970  1.00  0.00           C  
ATOM   4876  CD1 TYR B 285      11.603  92.953  61.353  1.00  0.00           C  
ATOM   4877  CD2 TYR B 285      13.296  91.572  60.407  1.00  0.00           C  
ATOM   4878  CE1 TYR B 285      10.674  91.942  61.183  1.00  0.00           C  
ATOM   4879  CE2 TYR B 285      12.377  90.555  60.234  1.00  0.00           C  
ATOM   4880  CZ  TYR B 285      11.067  90.744  60.623  1.00  0.00           C  
ATOM   4881  OH  TYR B 285      10.147  89.735  60.451  1.00  0.00           O  
ATOM   4882  H   TYR B 285      13.020  94.626  63.633  1.00  0.00           H  
ATOM   4883  HA  TYR B 285      15.254  92.923  62.551  1.00  0.00           H  
ATOM   4884 1HB  TYR B 285      13.431  94.859  61.103  1.00  0.00           H  
ATOM   4885 2HB  TYR B 285      14.693  93.833  60.375  1.00  0.00           H  
ATOM   4886  HD1 TYR B 285      11.300  93.902  61.795  1.00  0.00           H  
ATOM   4887  HD2 TYR B 285      14.333  91.428  60.104  1.00  0.00           H  
ATOM   4888  HE1 TYR B 285       9.639  92.088  61.489  1.00  0.00           H  
ATOM   4889  HE2 TYR B 285      12.689  89.609  59.791  1.00  0.00           H  
ATOM   4890  HH  TYR B 285      10.526  88.947  60.053  1.00  0.00           H  
ATOM   4891  N   LYS B 286      16.968  94.567  62.668  1.00  0.00           N  
ATOM   4892  CA  LYS B 286      18.044  95.547  62.717  1.00  0.00           C  
ATOM   4893  C   LYS B 286      18.919  95.505  61.477  1.00  0.00           C  
ATOM   4894  O   LYS B 286      19.134  94.449  60.891  1.00  0.00           O  
ATOM   4895  CB  LYS B 286      18.900  95.330  63.965  1.00  0.00           C  
ATOM   4896  CG  LYS B 286      18.178  95.588  65.278  1.00  0.00           C  
ATOM   4897  CD  LYS B 286      19.100  95.379  66.470  1.00  0.00           C  
ATOM   4898  CE  LYS B 286      18.378  95.637  67.784  1.00  0.00           C  
ATOM   4899  NZ  LYS B 286      19.270  95.438  68.958  1.00  0.00           N1+
ATOM   4900  H   LYS B 286      17.195  93.585  62.739  1.00  0.00           H  
ATOM   4901  HA  LYS B 286      17.623  96.552  62.750  1.00  0.00           H  
ATOM   4902 1HB  LYS B 286      19.247  94.295  63.937  1.00  0.00           H  
ATOM   4903 2HB  LYS B 286      19.758  95.998  63.885  1.00  0.00           H  
ATOM   4904 1HG  LYS B 286      17.812  96.616  65.276  1.00  0.00           H  
ATOM   4905 2HG  LYS B 286      17.332  94.905  65.349  1.00  0.00           H  
ATOM   4906 1HD  LYS B 286      19.465  94.351  66.451  1.00  0.00           H  
ATOM   4907 2HD  LYS B 286      19.944  96.064  66.380  1.00  0.00           H  
ATOM   4908 1HE  LYS B 286      18.011  96.662  67.777  1.00  0.00           H  
ATOM   4909 2HE  LYS B 286      17.535  94.950  67.850  1.00  0.00           H  
ATOM   4910 1HZ  LYS B 286      18.752  95.617  69.808  1.00  0.00           H  
ATOM   4911 2HZ  LYS B 286      19.611  94.486  68.966  1.00  0.00           H  
ATOM   4912 3HZ  LYS B 286      20.051  96.075  68.897  1.00  0.00           H  
ATOM   4913  N   CYS B 287      19.421  96.669  61.091  1.00  0.00           N  
ATOM   4914  CA  CYS B 287      20.307  96.786  59.942  1.00  0.00           C  
ATOM   4915  C   CYS B 287      21.646  96.145  60.316  1.00  0.00           C  
ATOM   4916  O   CYS B 287      22.191  96.441  61.374  1.00  0.00           O  
ATOM   4917  CB  CYS B 287      20.446  98.296  59.750  1.00  0.00           C  
ATOM   4918  SG  CYS B 287      18.921  99.132  59.251  1.00  0.00           S  
ATOM   4919  H   CYS B 287      19.179  97.500  61.612  1.00  0.00           H  
ATOM   4920  HA  CYS B 287      19.889  96.363  59.028  1.00  0.00           H  
ATOM   4921 1HB  CYS B 287      20.758  98.767  60.683  1.00  0.00           H  
ATOM   4922 2HB  CYS B 287      21.178  98.511  58.971  1.00  0.00           H  
ATOM   4923  HG  CYS B 287      18.756  98.454  58.120  1.00  0.00           H  
ATOM   4924  N   PRO B 288      22.163  95.264  59.460  1.00  0.00           N  
ATOM   4925  CA  PRO B 288      23.441  94.600  59.727  1.00  0.00           C  
ATOM   4926  C   PRO B 288      24.613  95.562  59.751  1.00  0.00           C  
ATOM   4927  O   PRO B 288      25.622  95.300  60.400  1.00  0.00           O  
ATOM   4928  CB  PRO B 288      23.569  93.581  58.588  1.00  0.00           C  
ATOM   4929  CG  PRO B 288      22.705  94.126  57.504  1.00  0.00           C  
ATOM   4930  CD  PRO B 288      21.557  94.798  58.209  1.00  0.00           C  
ATOM   4931  HA  PRO B 288      23.472  94.119  60.716  1.00  0.00           H  
ATOM   4932 1HB  PRO B 288      24.614  93.483  58.253  1.00  0.00           H  
ATOM   4933 2HB  PRO B 288      23.235  92.582  58.902  1.00  0.00           H  
ATOM   4934 1HG  PRO B 288      23.256  94.842  56.875  1.00  0.00           H  
ATOM   4935 2HG  PRO B 288      22.346  93.325  56.842  1.00  0.00           H  
ATOM   4936 1HD  PRO B 288      21.153  95.644  57.632  1.00  0.00           H  
ATOM   4937 2HD  PRO B 288      20.722  94.108  58.395  1.00  0.00           H  
ATOM   4938  N   GLU B 289      24.474  96.671  59.034  1.00  0.00           N  
ATOM   4939  CA  GLU B 289      25.528  97.660  58.933  1.00  0.00           C  
ATOM   4940  C   GLU B 289      25.553  98.734  60.016  1.00  0.00           C
[truncated: 173,725 more chars]
