# Supplementary material for: Correction: Targeted DNA Methylation Using an Artificially Bisected M.HhaI Fused to Zinc Fingers
Source: PLoS One. 2014 Jan 29;9(1):10.1371/annotation/b1f48851-2dd7-438f-938e-6bac0b4d8c94. doi: 10.1371/annotation/b1f48851-2dd7-438f-938e-6bac0b4d8c94 (PMC3906384; doi:10.1371/annotation/b1f48851-2dd7-438f-938e-6bac0b4d8c94)
Supplement: Supplementary file 2 [file pone.b1f48851-2dd7-438f-938e-6bac0b4d8c94.s002.zip › ModelsS1_corrected/NZ_ZC.spacer.2.rev.pdb]

ATOM      1  N   MET A   1     -33.656  12.246  50.640  1.00  0.00           N  
ATOM      2  CA  MET A   1     -34.697  13.237  50.876  1.00  0.00           C  
ATOM      3  C   MET A   1     -34.153  14.659  50.726  1.00  0.00           C  
ATOM      4  O   MET A   1     -33.743  15.286  51.705  1.00  0.00           O  
ATOM      5  CB  MET A   1     -35.300  13.045  52.267  1.00  0.00           C  
ATOM      6  CG  MET A   1     -36.469  13.969  52.581  1.00  0.00           C  
ATOM      7  SD  MET A   1     -37.384  13.457  54.049  1.00  0.00           S  
ATOM      8  CE  MET A   1     -38.502  14.841  54.250  1.00  0.00           C  
ATOM      9 1H   MET A   1     -33.408  11.599  51.361  1.00  0.00           H  
ATOM     10 2H   MET A   1     -33.759  11.578  49.904  1.00  0.00           H  
ATOM     11 3H   MET A   1     -32.727  12.540  50.412  1.00  0.00           H  
ATOM     12  HA  MET A   1     -35.489  13.129  50.136  1.00  0.00           H  
ATOM     13 1HB  MET A   1     -35.629  12.009  52.329  1.00  0.00           H  
ATOM     14 2HB  MET A   1     -34.499  13.216  52.988  1.00  0.00           H  
ATOM     15 1HG  MET A   1     -36.076  14.973  52.737  1.00  0.00           H  
ATOM     16 2HG  MET A   1     -37.140  13.969  51.723  1.00  0.00           H  
ATOM     17 1HE  MET A   1     -39.137  14.672  55.120  1.00  0.00           H  
ATOM     18 2HE  MET A   1     -37.925  15.756  54.393  1.00  0.00           H  
ATOM     19 3HE  MET A   1     -39.124  14.940  53.359  1.00  0.00           H  
ATOM     20  N   GLU A   2     -34.118  15.169  49.480  1.00  0.00           N  
ATOM     21  CA  GLU A   2     -33.631  16.504  49.119  1.00  0.00           C  
ATOM     22  C   GLU A   2     -34.556  17.699  49.407  1.00  0.00           C  
ATOM     23  O   GLU A   2     -34.195  18.848  49.127  1.00  0.00           O  
ATOM     24  CB  GLU A   2     -33.275  16.510  47.632  1.00  0.00           C  
ATOM     25  CG  GLU A   2     -32.076  15.646  47.269  1.00  0.00           C  
ATOM     26  CD  GLU A   2     -31.867  15.602  45.781  1.00  0.00           C  
ATOM     27  OE1 GLU A   2     -32.652  16.182  45.069  1.00  0.00           O  
ATOM     28  OE2 GLU A   2     -30.859  15.083  45.358  1.00  0.00           O1-
ATOM     29  H   GLU A   2     -34.463  14.558  48.754  1.00  0.00           H  
ATOM     30  HA  GLU A   2     -32.744  16.746  49.709  1.00  0.00           H  
ATOM     31 1HB  GLU A   2     -34.155  16.153  47.095  1.00  0.00           H  
ATOM     32 2HB  GLU A   2     -33.076  17.545  47.354  1.00  0.00           H  
ATOM     33 1HG  GLU A   2     -31.153  15.959  47.757  1.00  0.00           H  
ATOM     34 2HG  GLU A   2     -32.355  14.656  47.625  1.00  0.00           H  
ATOM     35  N   LYS A   3     -35.746  17.443  49.937  1.00  0.00           N  
ATOM     36  CA  LYS A   3     -36.700  18.505  50.229  1.00  0.00           C  
ATOM     37  C   LYS A   3     -36.038  19.649  50.988  1.00  0.00           C  
ATOM     38  O   LYS A   3     -35.415  19.437  52.028  1.00  0.00           O  
ATOM     39  CB  LYS A   3     -37.884  17.960  51.031  1.00  0.00           C  
ATOM     40  CG  LYS A   3     -38.960  18.990  51.345  1.00  0.00           C  
ATOM     41  CD  LYS A   3     -40.135  18.358  52.076  1.00  0.00           C  
ATOM     42  CE  LYS A   3     -41.193  19.394  52.424  1.00  0.00           C  
ATOM     43  NZ  LYS A   3     -42.387  18.778  53.065  1.00  0.00           N1+
ATOM     44  H   LYS A   3     -35.998  16.486  50.144  1.00  0.00           H  
ATOM     45  HA  LYS A   3     -37.077  18.928  49.298  1.00  0.00           H  
ATOM     46 1HB  LYS A   3     -38.318  17.148  50.446  1.00  0.00           H  
ATOM     47 2HB  LYS A   3     -37.481  17.560  51.963  1.00  0.00           H  
ATOM     48 1HG  LYS A   3     -38.521  19.771  51.970  1.00  0.00           H  
ATOM     49 2HG  LYS A   3     -39.305  19.428  50.409  1.00  0.00           H  
ATOM     50 1HD  LYS A   3     -40.572  17.593  51.432  1.00  0.00           H  
ATOM     51 2HD  LYS A   3     -39.767  17.893  52.991  1.00  0.00           H  
ATOM     52 1HE  LYS A   3     -40.750  20.119  53.106  1.00  0.00           H  
ATOM     53 2HE  LYS A   3     -41.494  19.898  51.506  1.00  0.00           H  
ATOM     54 1HZ  LYS A   3     -43.063  19.497  53.278  1.00  0.00           H  
ATOM     55 2HZ  LYS A   3     -42.799  18.106  52.430  1.00  0.00           H  
ATOM     56 3HZ  LYS A   3     -42.109  18.311  53.915  1.00  0.00           H  
ATOM     57  N   PRO A   4     -36.172  20.860  50.458  1.00  0.00           N  
ATOM     58  CA  PRO A   4     -35.589  22.039  51.085  1.00  0.00           C  
ATOM     59  C   PRO A   4     -36.295  22.375  52.393  1.00  0.00           C  
ATOM     60  O   PRO A   4     -37.459  22.025  52.589  1.00  0.00           O  
ATOM     61  CB  PRO A   4     -35.758  23.143  50.038  1.00  0.00           C  
ATOM     62  CG  PRO A   4     -36.933  22.709  49.228  1.00  0.00           C  
ATOM     63  CD  PRO A   4     -36.844  21.208  49.171  1.00  0.00           C  
ATOM     64  HA  PRO A   4     -34.535  21.896  51.362  1.00  0.00           H  
ATOM     65 1HB  PRO A   4     -35.942  24.122  50.509  1.00  0.00           H  
ATOM     66 2HB  PRO A   4     -34.861  23.250  49.413  1.00  0.00           H  
ATOM     67 1HG  PRO A   4     -37.879  23.031  49.690  1.00  0.00           H  
ATOM     68 2HG  PRO A   4     -36.902  23.146  48.219  1.00  0.00           H  
ATOM     69 1HD  PRO A   4     -37.834  20.733  49.098  1.00  0.00           H  
ATOM     70 2HD  PRO A   4     -36.256  20.857  48.307  1.00  0.00           H  
ATOM     71  N   TYR A   5     -35.583  23.055  53.286  1.00  0.00           N  
ATOM     72  CA  TYR A   5     -36.145  23.447  54.574  1.00  0.00           C  
ATOM     73  C   TYR A   5     -36.197  24.961  54.712  1.00  0.00           C  
ATOM     74  O   TYR A   5     -35.283  25.667  54.285  1.00  0.00           O  
ATOM     75  CB  TYR A   5     -35.330  22.844  55.719  1.00  0.00           C  
ATOM     76  CG  TYR A   5     -35.215  21.337  55.664  1.00  0.00           C  
ATOM     77  CD1 TYR A   5     -34.138  20.724  55.039  1.00  0.00           C  
ATOM     78  CD2 TYR A   5     -36.186  20.529  56.237  1.00  0.00           C  
ATOM     79  CE1 TYR A   5     -34.029  19.350  54.985  1.00  0.00           C  
ATOM     80  CE2 TYR A   5     -36.086  19.152  56.190  1.00  0.00           C  
ATOM     81  CZ  TYR A   5     -35.008  18.565  55.562  1.00  0.00           C  
ATOM     82  OH  TYR A   5     -34.903  17.193  55.513  1.00  0.00           O  
ATOM     83  H   TYR A   5     -34.630  23.306  53.068  1.00  0.00           H  
ATOM     84  HA  TYR A   5     -37.171  23.091  54.653  1.00  0.00           H  
ATOM     85 1HB  TYR A   5     -34.333  23.286  55.673  1.00  0.00           H  
ATOM     86 2HB  TYR A   5     -35.814  23.137  56.650  1.00  0.00           H  
ATOM     87  HD1 TYR A   5     -33.369  21.351  54.585  1.00  0.00           H  
ATOM     88  HD2 TYR A   5     -37.036  20.999  56.731  1.00  0.00           H  
ATOM     89  HE1 TYR A   5     -33.176  18.884  54.491  1.00  0.00           H  
ATOM     90  HE2 TYR A   5     -36.861  18.534  56.646  1.00  0.00           H  
ATOM     91  HH  TYR A   5     -35.635  16.746  55.946  1.00  0.00           H  
ATOM     92  N   ALA A   6     -37.274  25.459  55.311  1.00  0.00           N  
ATOM     93  CA  ALA A   6     -37.453  26.894  55.497  1.00  0.00           C  
ATOM     94  C   ALA A   6     -37.264  27.289  56.957  1.00  0.00           C  
ATOM     95  O   ALA A   6     -37.627  26.540  57.864  1.00  0.00           O  
ATOM     96  CB  ALA A   6     -38.826  27.325  55.005  1.00  0.00           C  
ATOM     97  H   ALA A   6     -37.987  24.827  55.646  1.00  0.00           H  
ATOM     98  HA  ALA A   6     -36.694  27.420  54.919  1.00  0.00           H  
ATOM     99 1HB  ALA A   6     -38.946  28.400  55.149  1.00  0.00           H  
ATOM    100 2HB  ALA A   6     -38.923  27.091  53.942  1.00  0.00           H  
ATOM    101 3HB  ALA A   6     -39.598  26.797  55.562  1.00  0.00           H  
ATOM    102  N   CYS A   7     -36.693  28.467  57.177  1.00  0.00           N  
ATOM    103  CA  CYS A   7     -36.640  29.058  58.509  1.00  0.00           C  
ATOM    104  C   CYS A   7     -37.660  30.177  58.657  1.00  0.00           C  
ATOM    105  O   CYS A   7     -37.571  31.206  57.985  1.00  0.00           O  
ATOM    106  CB  CYS A   7     -35.217  29.611  58.577  1.00  0.00           C  
ATOM    107  SG  CYS A   7     -34.750  30.283  60.190  1.00  0.00           S  
ATOM    108  H   CYS A   7     -36.285  28.970  56.401  1.00  0.00           H  
ATOM    109  HA  CYS A   7     -36.769  28.329  59.309  1.00  0.00           H  
ATOM    110 1HB  CYS A   7     -34.494  28.825  58.354  1.00  0.00           H  
ATOM    111 2HB  CYS A   7     -35.097  30.427  57.864  1.00  0.00           H  
ATOM    112  HG  CYS A   7     -34.920  29.150  60.867  1.00  0.00           H  
ATOM    113  N   PRO A   8     -38.631  29.974  59.541  1.00  0.00           N  
ATOM    114  CA  PRO A   8     -39.674  30.966  59.775  1.00  0.00           C  
ATOM    115  C   PRO A   8     -39.131  32.167  60.540  1.00  0.00           C  
ATOM    116  O   PRO A   8     -39.765  33.220  60.592  1.00  0.00           O  
ATOM    117  CB  PRO A   8     -40.739  30.208  60.575  1.00  0.00           C  
ATOM    118  CG  PRO A   8     -39.980  29.146  61.292  1.00  0.00           C  
ATOM    119  CD  PRO A   8     -38.878  28.738  60.350  1.00  0.00           C  
ATOM    120  HA  PRO A   8     -40.082  31.385  58.844  1.00  0.00           H  
ATOM    121 1HB  PRO A   8     -41.260  30.870  61.283  1.00  0.00           H  
ATOM    122 2HB  PRO A   8     -41.505  29.775  59.915  1.00  0.00           H  
ATOM    123 1HG  PRO A   8     -39.568  29.520  62.240  1.00  0.00           H  
ATOM    124 2HG  PRO A   8     -40.625  28.291  61.537  1.00  0.00           H  
ATOM    125 1HD  PRO A   8     -37.967  28.426  60.883  1.00  0.00           H  
ATOM    126 2HD  PRO A   8     -39.173  27.898  59.702  1.00  0.00           H  
ATOM    127  N   GLU A   9     -37.915  32.051  61.107  1.00  0.00           N  
ATOM    128  CA  GLU A   9     -37.378  33.093  61.976  1.00  0.00           C  
ATOM    129  C   GLU A   9     -36.525  34.080  61.187  1.00  0.00           C  
ATOM    130  O   GLU A   9     -36.246  35.185  61.654  1.00  0.00           O  
ATOM    131  CB  GLU A   9     -36.553  32.475  63.107  1.00  0.00           C  
ATOM    132  CG  GLU A   9     -37.343  31.562  64.033  1.00  0.00           C  
ATOM    133  CD  GLU A   9     -38.513  32.280  64.643  1.00  0.00           C  
ATOM    134  OE1 GLU A   9     -38.313  33.328  65.207  1.00  0.00           O  
ATOM    135  OE2 GLU A   9     -39.622  31.841  64.448  1.00  0.00           O1-
ATOM    136  H   GLU A   9     -37.367  31.219  60.940  1.00  0.00           H  
ATOM    137  HA  GLU A   9     -38.193  33.668  62.413  1.00  0.00           H  
ATOM    138 1HB  GLU A   9     -35.746  31.909  62.641  1.00  0.00           H  
ATOM    139 2HB  GLU A   9     -36.135  33.300  63.684  1.00  0.00           H  
ATOM    140 1HG  GLU A   9     -37.691  30.648  63.547  1.00  0.00           H  
ATOM    141 2HG  GLU A   9     -36.626  31.307  64.812  1.00  0.00           H  
ATOM    142  N   CYS A  10     -36.117  33.677  59.988  1.00  0.00           N  
ATOM    143  CA  CYS A  10     -35.214  34.482  59.176  1.00  0.00           C  
ATOM    144  C   CYS A  10     -35.803  34.749  57.797  1.00  0.00           C  
ATOM    145  O   CYS A  10     -35.639  35.834  57.240  1.00  0.00           O  
ATOM    146  CB  CYS A  10     -33.972  33.597  59.069  1.00  0.00           C  
ATOM    147  SG  CYS A  10     -33.145  33.273  60.645  1.00  0.00           S  
ATOM    148  H   CYS A  10     -36.439  32.789  59.633  1.00  0.00           H  
ATOM    149  HA  CYS A  10     -34.930  35.425  59.646  1.00  0.00           H  
ATOM    150 1HB  CYS A  10     -34.241  32.620  58.663  1.00  0.00           H  
ATOM    151 2HB  CYS A  10     -33.227  34.066  58.428  1.00  0.00           H  
ATOM    152  HG  CYS A  10     -32.880  34.546  60.927  1.00  0.00           H  
ATOM    153  N   GLY A  11     -36.490  33.751  57.250  1.00  0.00           N  
ATOM    154  CA  GLY A  11     -37.076  33.864  55.920  1.00  0.00           C  
ATOM    155  C   GLY A  11     -36.132  33.326  54.852  1.00  0.00           C  
ATOM    156  O   GLY A  11     -36.265  33.647  53.672  1.00  0.00           O  
ATOM    157  H   GLY A  11     -36.609  32.892  57.769  1.00  0.00           H  
ATOM    158 1HA  GLY A  11     -38.006  33.293  55.891  1.00  0.00           H  
ATOM    159 2HA  GLY A  11     -37.289  34.912  55.711  1.00  0.00           H  
ATOM    160  N   LYS A  12     -35.174  32.508  55.277  1.00  0.00           N  
ATOM    161  CA  LYS A  12     -34.266  31.845  54.348  1.00  0.00           C  
ATOM    162  C   LYS A  12     -34.576  30.359  54.239  1.00  0.00           C  
ATOM    163  O   LYS A  12     -35.096  29.752  55.175  1.00  0.00           O  
ATOM    164  CB  LYS A  12     -32.814  32.049  54.784  1.00  0.00           C  
ATOM    165  CG  LYS A  12     -32.403  33.509  54.942  1.00  0.00           C  
ATOM    166  CD  LYS A  12     -32.449  34.244  53.611  1.00  0.00           C  
ATOM    167  CE  LYS A  12     -31.911  35.661  53.742  1.00  0.00           C  
ATOM    168  NZ  LYS A  12     -32.058  36.432  52.478  1.00  0.00           N1+
ATOM    169  H   LYS A  12     -35.073  32.339  56.267  1.00  0.00           H  
ATOM    170  HA  LYS A  12     -34.391  32.264  53.348  1.00  0.00           H  
ATOM    171 1HB  LYS A  12     -32.689  31.532  55.734  1.00  0.00           H  
ATOM    172 2HB  LYS A  12     -32.184  31.577  54.028  1.00  0.00           H  
ATOM    173 1HG  LYS A  12     -33.087  33.985  55.645  1.00  0.00           H  
ATOM    174 2HG  LYS A  12     -31.390  33.541  55.340  1.00  0.00           H  
ATOM    175 1HD  LYS A  12     -31.847  33.691  52.887  1.00  0.00           H  
ATOM    176 2HD  LYS A  12     -33.483  34.279  53.269  1.00  0.00           H  
ATOM    177 1HE  LYS A  12     -32.458  36.162  54.539  1.00  0.00           H  
ATOM    178 2HE  LYS A  12     -30.855  35.602  54.010  1.00  0.00           H  
ATOM    179 1HZ  LYS A  12     -31.689  37.364  52.608  1.00  0.00           H  
ATOM    180 2HZ  LYS A  12     -31.548  35.969  51.739  1.00  0.00           H  
ATOM    181 3HZ  LYS A  12     -33.035  36.487  52.229  1.00  0.00           H  
ATOM    182  N   SER A  13     -34.254  29.775  53.089  1.00  0.00           N  
ATOM    183  CA  SER A  13     -34.528  28.362  52.813  1.00  0.00           C  
ATOM    184  C   SER A  13     -33.221  27.693  52.370  1.00  0.00           C  
ATOM    185  O   SER A  13     -32.406  28.314  51.685  1.00  0.00           O  
ATOM    186  CB  SER A  13     -35.604  28.216  51.753  1.00  0.00           C  
ATOM    187  OG  SER A  13     -36.827  28.755  52.167  1.00  0.00           O  
ATOM    188  H   SER A  13     -33.802  30.336  52.381  1.00  0.00           H  
ATOM    189  HA  SER A  13     -34.991  27.839  53.653  1.00  0.00           H  
ATOM    190 1HB  SER A  13     -35.275  28.734  50.852  1.00  0.00           H  
ATOM    191 2HB  SER A  13     -35.736  27.157  51.535  1.00  0.00           H  
ATOM    192  HG  SER A  13     -37.480  28.642  51.470  1.00  0.00           H  
ATOM    193  N   PHE A  14     -33.055  26.414  52.702  1.00  0.00           N  
ATOM    194  CA  PHE A  14     -31.831  25.694  52.376  1.00  0.00           C  
ATOM    195  C   PHE A  14     -32.054  24.320  51.765  1.00  0.00           C  
ATOM    196  O   PHE A  14     -33.086  23.698  51.997  1.00  0.00           O  
ATOM    197  CB  PHE A  14     -30.970  25.554  53.633  1.00  0.00           C  
ATOM    198  CG  PHE A  14     -30.558  26.865  54.235  1.00  0.00           C  
ATOM    199  CD1 PHE A  14     -31.303  27.446  55.250  1.00  0.00           C  
ATOM    200  CD2 PHE A  14     -29.422  27.526  53.787  1.00  0.00           C  
ATOM    201  CE1 PHE A  14     -30.925  28.653  55.805  1.00  0.00           C  
ATOM    202  CE2 PHE A  14     -29.041  28.733  54.340  1.00  0.00           C  
ATOM    203  CZ  PHE A  14     -29.794  29.295  55.350  1.00  0.00           C  
ATOM    204  H   PHE A  14     -33.795  25.932  53.193  1.00  0.00           H  
ATOM    205  HA  PHE A  14     -31.269  26.242  51.619  1.00  0.00           H  
ATOM    206 1HB  PHE A  14     -31.518  25.016  54.405  1.00  0.00           H  
ATOM    207 2HB  PHE A  14     -30.052  25.014  53.399  1.00  0.00           H  
ATOM    208  HD1 PHE A  14     -32.196  26.935  55.612  1.00  0.00           H  
ATOM    209  HD2 PHE A  14     -28.827  27.079  52.989  1.00  0.00           H  
ATOM    210  HE1 PHE A  14     -31.520  29.096  56.602  1.00  0.00           H  
ATOM    211  HE2 PHE A  14     -28.146  29.240  53.979  1.00  0.00           H  
ATOM    212  HZ  PHE A  14     -29.495  30.248  55.786  1.00  0.00           H  
ATOM    213  N   SER A  15     -31.047  23.840  51.031  1.00  0.00           N  
ATOM    214  CA  SER A  15     -31.075  22.539  50.364  1.00  0.00           C  
ATOM    215  C   SER A  15     -30.903  21.361  51.315  1.00  0.00           C  
ATOM    216  O   SER A  15     -31.544  20.316  51.153  1.00  0.00           O  
ATOM    217  CB  SER A  15     -29.999  22.494  49.296  1.00  0.00           C  
ATOM    218  OG  SER A  15     -30.245  23.409  48.264  1.00  0.00           O  
ATOM    219  H   SER A  15     -30.227  24.420  50.942  1.00  0.00           H  
ATOM    220  HA  SER A  15     -31.980  22.372  49.776  1.00  0.00           H  
ATOM    221 1HB  SER A  15     -29.040  22.730  49.758  1.00  0.00           H  
ATOM    222 2HB  SER A  15     -29.965  21.489  48.878  1.00  0.00           H  
ATOM    223  HG  SER A  15     -29.544  23.351  47.611  1.00  0.00           H  
ATOM    224  N   ARG A  16     -30.000  21.504  52.278  1.00  0.00           N  
ATOM    225  CA  ARG A  16     -29.743  20.439  53.234  1.00  0.00           C  
ATOM    226  C   ARG A  16     -30.108  20.878  54.644  1.00  0.00           C  
ATOM    227  O   ARG A  16     -30.069  22.070  54.973  1.00  0.00           O  
ATOM    228  CB  ARG A  16     -28.313  19.928  53.158  1.00  0.00           C  
ATOM    229  CG  ARG A  16     -27.960  19.207  51.868  1.00  0.00           C  
ATOM    230  CD  ARG A  16     -26.564  18.700  51.812  1.00  0.00           C  
ATOM    231  NE  ARG A  16     -26.179  18.133  50.528  1.00  0.00           N  
ATOM    232  CZ  ARG A  16     -26.396  16.855  50.161  1.00  0.00           C  
ATOM    233  NH1 ARG A  16     -26.959  16.000  50.985  1.00  0.00           N1+
ATOM    234  NH2 ARG A  16     -26.006  16.478  48.956  1.00  0.00           N  
ATOM    235  H   ARG A  16     -29.479  22.366  52.352  1.00  0.00           H  
ATOM    236  HA  ARG A  16     -30.370  19.577  53.001  1.00  0.00           H  
ATOM    237 1HB  ARG A  16     -27.660  20.791  53.278  1.00  0.00           H  
ATOM    238 2HB  ARG A  16     -28.174  19.248  53.998  1.00  0.00           H  
ATOM    239 1HG  ARG A  16     -28.631  18.355  51.749  1.00  0.00           H  
ATOM    240 2HG  ARG A  16     -28.101  19.898  51.035  1.00  0.00           H  
ATOM    241 1HD  ARG A  16     -25.880  19.522  52.023  1.00  0.00           H  
ATOM    242 2HD  ARG A  16     -26.440  17.922  52.563  1.00  0.00           H  
ATOM    243  HE  ARG A  16     -25.715  18.570  49.744  1.00  0.00           H  
ATOM    244 1HH1 ARG A  16     -27.236  16.300  51.910  1.00  0.00           H  
ATOM    245 2HH1 ARG A  16     -27.112  15.047  50.690  1.00  0.00           H  
ATOM    246 1HH2 ARG A  16     -25.559  17.144  48.341  1.00  0.00           H  
ATOM    247 2HH2 ARG A  16     -26.158  15.526  48.655  1.00  0.00           H  
ATOM    248  N   LYS A  17     -30.421  19.901  55.487  1.00  0.00           N  
ATOM    249  CA  LYS A  17     -30.783  20.185  56.863  1.00  0.00           C  
ATOM    250  C   LYS A  17     -29.640  20.792  57.652  1.00  0.00           C  
ATOM    251  O   LYS A  17     -29.870  21.616  58.511  1.00  0.00           O  
ATOM    252  CB  LYS A  17     -31.267  18.909  57.552  1.00  0.00           C  
ATOM    253  CG  LYS A  17     -31.743  19.108  58.985  1.00  0.00           C  
ATOM    254  CD  LYS A  17     -32.282  17.814  59.577  1.00  0.00           C  
ATOM    255  CE  LYS A  17     -32.735  18.008  61.015  1.00  0.00           C  
ATOM    256  NZ  LYS A  17     -33.235  16.742  61.617  1.00  0.00           N1+
ATOM    257  H   LYS A  17     -30.407  18.942  55.168  1.00  0.00           H  
ATOM    258  HA  LYS A  17     -31.585  20.923  56.889  1.00  0.00           H  
ATOM    259 1HB  LYS A  17     -32.086  18.511  56.951  1.00  0.00           H  
ATOM    260 2HB  LYS A  17     -30.435  18.203  57.543  1.00  0.00           H  
ATOM    261 1HG  LYS A  17     -30.901  19.459  59.585  1.00  0.00           H  
ATOM    262 2HG  LYS A  17     -32.527  19.864  58.987  1.00  0.00           H  
ATOM    263 1HD  LYS A  17     -33.126  17.481  58.970  1.00  0.00           H  
ATOM    264 2HD  LYS A  17     -31.494  17.061  59.542  1.00  0.00           H  
ATOM    265 1HE  LYS A  17     -31.888  18.374  61.593  1.00  0.00           H  
ATOM    266 2HE  LYS A  17     -33.530  18.752  61.025  1.00  0.00           H  
ATOM    267 1HZ  LYS A  17     -33.526  16.913  62.569  1.00  0.00           H  
ATOM    268 2HZ  LYS A  17     -34.023  16.401  61.081  1.00  0.00           H  
ATOM    269 3HZ  LYS A  17     -32.498  16.051  61.609  1.00  0.00           H  
ATOM    270  N   ASP A  18     -28.407  20.390  57.365  1.00  0.00           N  
ATOM    271  CA  ASP A  18     -27.266  20.924  58.100  1.00  0.00           C  
ATOM    272  C   ASP A  18     -27.047  22.413  57.842  1.00  0.00           C  
ATOM    273  O   ASP A  18     -26.525  23.132  58.697  1.00  0.00           O  
ATOM    274  CB  ASP A  18     -25.998  20.146  57.741  1.00  0.00           C  
ATOM    275  CG  ASP A  18     -25.936  18.742  58.325  1.00  0.00           C  
ATOM    276  OD1 ASP A  18     -26.729  18.441  59.185  1.00  0.00           O  
ATOM    277  OD2 ASP A  18     -25.205  17.935  57.804  1.00  0.00           O1-
ATOM    278  H   ASP A  18     -28.248  19.709  56.634  1.00  0.00           H  
ATOM    279  HA  ASP A  18     -27.442  20.834  59.173  1.00  0.00           H  
ATOM    280 1HB  ASP A  18     -25.803  20.102  56.669  1.00  0.00           H  
ATOM    281 2HB  ASP A  18     -25.246  20.774  58.223  1.00  0.00           H  
ATOM    282  N   SER A  19     -27.465  22.874  56.667  1.00  0.00           N  
ATOM    283  CA  SER A  19     -27.346  24.285  56.328  1.00  0.00           C  
ATOM    284  C   SER A  19     -28.335  25.071  57.196  1.00  0.00           C  
ATOM    285  O   SER A  19     -28.050  26.200  57.589  1.00  0.00           O  
ATOM    286  CB  SER A  19     -27.611  24.508  54.851  1.00  0.00           C  
ATOM    287  OG  SER A  19     -26.644  23.894  54.044  1.00  0.00           O  
ATOM    288  H   SER A  19     -27.873  22.238  55.995  1.00  0.00           H  
ATOM    289  HA  SER A  19     -26.328  24.666  56.417  1.00  0.00           H  
ATOM    290 1HB  SER A  19     -28.589  24.096  54.606  1.00  0.00           H  
ATOM    291 2HB  SER A  19     -27.607  25.578  54.653  1.00  0.00           H  
ATOM    292  HG  SER A  19     -26.846  24.057  53.119  1.00  0.00           H  
ATOM    293  N   LEU A  20     -29.492  24.470  57.492  1.00  0.00           N  
ATOM    294  CA  LEU A  20     -30.494  25.132  58.325  1.00  0.00           C  
ATOM    295  C   LEU A  20     -30.001  25.216  59.758  1.00  0.00           C  
ATOM    296  O   LEU A  20     -30.131  26.252  60.403  1.00  0.00           O  
ATOM    297  CB  LEU A  20     -31.832  24.386  58.258  1.00  0.00           C  
ATOM    298  CG  LEU A  20     -32.963  24.997  59.097  1.00  0.00           C  
ATOM    299  CD1 LEU A  20     -33.261  26.412  58.615  1.00  0.00           C  
ATOM    300  CD2 LEU A  20     -34.201  24.120  58.996  1.00  0.00           C  
ATOM    301  H   LEU A  20     -29.681  23.545  57.136  1.00  0.00           H  
ATOM    302  HA  LEU A  20     -30.646  26.152  57.974  1.00  0.00           H  
ATOM    303 1HB  LEU A  20     -32.048  24.503  57.197  1.00  0.00           H  
ATOM    304 2HB  LEU A  20     -31.716  23.327  58.492  1.00  0.00           H  
ATOM    305  HG  LEU A  20     -32.635  24.994  60.136  1.00  0.00           H  
ATOM    306 1HD1 LEU A  20     -34.066  26.838  59.216  1.00  0.00           H  
ATOM    307 2HD1 LEU A  20     -32.368  27.027  58.719  1.00  0.00           H  
ATOM    308 3HD1 LEU A  20     -33.566  26.384  57.571  1.00  0.00           H  
ATOM    309 1HD2 LEU A  20     -35.004  24.556  59.592  1.00  0.00           H  
ATOM    310 2HD2 LEU A  20     -34.517  24.054  57.955  1.00  0.00           H  
ATOM    311 3HD2 LEU A  20     -33.974  23.122  59.370  1.00  0.00           H  
ATOM    312  N   VAL A  21     -29.398  24.137  60.242  1.00  0.00           N  
ATOM    313  CA  VAL A  21     -28.887  24.106  61.609  1.00  0.00           C  
ATOM    314  C   VAL A  21     -27.772  25.129  61.811  1.00  0.00           C  
ATOM    315  O   VAL A  21     -27.725  25.809  62.828  1.00  0.00           O  
ATOM    316  CB  VAL A  21     -28.359  22.708  61.982  1.00  0.00           C  
ATOM    317  CG1 VAL A  21     -27.657  22.744  63.331  1.00  0.00           C  
ATOM    318  CG2 VAL A  21     -29.495  21.698  62.003  1.00  0.00           C  
ATOM    319  H   VAL A  21     -29.290  23.320  59.660  1.00  0.00           H  
ATOM    320  HA  VAL A  21     -29.657  24.391  62.328  1.00  0.00           H  
ATOM    321  HB  VAL A  21     -27.657  22.378  61.216  1.00  0.00           H  
ATOM    322 1HG1 VAL A  21     -27.290  21.748  63.579  1.00  0.00           H  
ATOM    323 2HG1 VAL A  21     -26.818  23.440  63.285  1.00  0.00           H  
ATOM    324 3HG1 VAL A  21     -28.358  23.073  64.098  1.00  0.00           H  
ATOM    325 1HG2 VAL A  21     -29.105  20.714  62.267  1.00  0.00           H  
ATOM    326 2HG2 VAL A  21     -30.240  22.003  62.740  1.00  0.00           H  
ATOM    327 3HG2 VAL A  21     -29.958  21.649  61.016  1.00  0.00           H  
ATOM    328  N   ARG A  22     -26.894  25.265  60.823  1.00  0.00           N  
ATOM    329  CA  ARG A  22     -25.810  26.233  60.923  1.00  0.00           C  
ATOM    330  C   ARG A  22     -26.375  27.661  60.914  1.00  0.00           C  
ATOM    331  O   ARG A  22     -25.979  28.493  61.727  1.00  0.00           O  
ATOM    332  CB  ARG A  22     -24.833  26.035  59.759  1.00  0.00           C  
ATOM    333  CG  ARG A  22     -23.742  27.094  59.665  1.00  0.00           C  
ATOM    334  CD  ARG A  22     -22.822  26.822  58.496  1.00  0.00           C  
ATOM    335  NE  ARG A  22     -23.545  26.904  57.236  1.00  0.00           N  
ATOM    336  CZ  ARG A  22     -23.102  26.414  56.083  1.00  0.00           C  
ATOM    337  NH1 ARG A  22     -21.927  25.790  56.019  1.00  0.00           N1+
ATOM    338  NH2 ARG A  22     -23.832  26.563  54.991  1.00  0.00           N  
ATOM    339  H   ARG A  22     -26.972  24.697  59.993  1.00  0.00           H  
ATOM    340  HA  ARG A  22     -25.283  26.100  61.868  1.00  0.00           H  
ATOM    341 1HB  ARG A  22     -24.377  25.055  59.888  1.00  0.00           H  
ATOM    342 2HB  ARG A  22     -25.424  26.043  58.843  1.00  0.00           H  
ATOM    343 1HG  ARG A  22     -24.213  28.070  59.543  1.00  0.00           H  
ATOM    344 2HG  ARG A  22     -23.169  27.083  60.596  1.00  0.00           H  
ATOM    345 1HD  ARG A  22     -22.019  27.560  58.499  1.00  0.00           H  
ATOM    346 2HD  ARG A  22     -22.398  25.824  58.605  1.00  0.00           H  
ATOM    347  HE  ARG A  22     -24.444  27.320  57.035  1.00  0.00           H  
ATOM    348 1HH1 ARG A  22     -21.368  25.687  56.853  1.00  0.00           H  
ATOM    349 2HH1 ARG A  22     -21.605  25.423  55.137  1.00  0.00           H  
ATOM    350 1HH2 ARG A  22     -24.716  27.049  55.041  1.00  0.00           H  
ATOM    351 2HH2 ARG A  22     -23.501  26.194  54.112  1.00  0.00           H  
ATOM    352  N   HIS A  23     -27.329  27.916  60.017  1.00  0.00           N  
ATOM    353  CA  HIS A  23     -27.971  29.227  59.877  1.00  0.00           C  
ATOM    354  C   HIS A  23     -28.727  29.624  61.140  1.00  0.00           C  
ATOM    355  O   HIS A  23     -28.680  30.780  61.556  1.00  0.00           O  
ATOM    356  CB  HIS A  23     -28.927  29.234  58.679  1.00  0.00           C  
ATOM    357  CG  HIS A  23     -29.627  30.541  58.476  1.00  0.00           C  
ATOM    358  CD2 HIS A  23     -30.920  30.898  58.656  1.00  0.00           C  
ATOM    359  ND1 HIS A  23     -28.975  31.672  58.030  1.00  0.00           N  
ATOM    360  CE1 HIS A  23     -29.838  32.670  57.946  1.00  0.00           C  
ATOM    361  NE2 HIS A  23     -31.025  32.227  58.320  1.00  0.00           N  
ATOM    362  H   HIS A  23     -27.612  27.162  59.408  1.00  0.00           H  
ATOM    363  HA  HIS A  23     -27.213  29.993  59.724  1.00  0.00           H  
ATOM    364 1HB  HIS A  23     -28.379  29.026  57.759  1.00  0.00           H  
ATOM    365 2HB  HIS A  23     -29.703  28.481  58.814  1.00  0.00           H  
ATOM    366  HD1 HIS A  23     -28.020  31.728  57.733  1.00  0.00           H  
ATOM    367  HD2 HIS A  23     -31.800  30.350  58.994  1.00  0.00           H  
ATOM    368  HE1 HIS A  23     -29.516  33.655  57.610  1.00  0.00           H  
ATOM    369  N   GLN A  24     -29.425  28.657  61.732  1.00  0.00           N  
ATOM    370  CA  GLN A  24     -30.220  28.856  62.942  1.00  0.00           C  
ATOM    371  C   GLN A  24     -29.438  29.569  64.047  1.00  0.00           C  
ATOM    372  O   GLN A  24     -30.002  30.355  64.815  1.00  0.00           O  
ATOM    373  CB  GLN A  24     -30.725  27.507  63.465  1.00  0.00           C  
ATOM    374  CG  GLN A  24     -31.689  27.615  64.633  1.00  0.00           C  
ATOM    375  CD  GLN A  24     -33.014  28.238  64.235  1.00  0.00           C  
ATOM    376  NE2 GLN A  24     -33.483  29.189  65.033  1.00  0.00           N  
ATOM    377  OE1 GLN A  24     -33.607  27.870  63.217  1.00  0.00           O  
ATOM    378  H   GLN A  24     -29.395  27.740  61.307  1.00  0.00           H  
ATOM    379  HA  GLN A  24     -31.070  29.500  62.719  1.00  0.00           H  
ATOM    380 1HB  GLN A  24     -31.213  27.008  62.628  1.00  0.00           H  
ATOM    381 2HB  GLN A  24     -29.846  26.938  63.765  1.00  0.00           H  
ATOM    382 1HG  GLN A  24     -31.899  26.782  65.304  1.00  0.00           H  
ATOM    383 2HG  GLN A  24     -31.101  28.366  65.163  1.00  0.00           H  
ATOM    384 1HE2 GLN A  24     -34.353  29.637  64.822  1.00  0.00           H  
ATOM    385 2HE2 GLN A  24     -32.969  29.457  65.847  1.00  0.00           H  
ATOM    386  N   ARG A  25     -28.130  29.326  64.080  1.00  0.00           N  
ATOM    387  CA  ARG A  25     -27.250  29.938  65.070  1.00  0.00           C  
ATOM    388  C   ARG A  25     -27.241  31.467  65.081  1.00  0.00           C  
ATOM    389  O   ARG A  25     -26.911  32.063  66.099  1.00  0.00           O  
ATOM    390  CB  ARG A  25     -25.821  29.410  64.922  1.00  0.00           C  
ATOM    391  CG  ARG A  25     -25.620  28.011  65.478  1.00  0.00           C  
ATOM    392  CD  ARG A  25     -24.151  27.739  65.753  1.00  0.00           C  
ATOM    393  NE  ARG A  25     -23.393  27.497  64.530  1.00  0.00           N  
ATOM    394  CZ  ARG A  25     -23.279  26.307  63.947  1.00  0.00           C  
ATOM    395  NH1 ARG A  25     -23.866  25.245  64.481  1.00  0.00           N1+
ATOM    396  NH2 ARG A  25     -22.567  26.175  62.838  1.00  0.00           N  
ATOM    397  H   ARG A  25     -27.737  28.695  63.398  1.00  0.00           H  
ATOM    398  HA  ARG A  25     -27.582  29.673  66.074  1.00  0.00           H  
ATOM    399 1HB  ARG A  25     -25.585  29.421  63.858  1.00  0.00           H  
ATOM    400 2HB  ARG A  25     -25.167  30.110  65.445  1.00  0.00           H  
ATOM    401 1HG  ARG A  25     -26.191  27.921  66.403  1.00  0.00           H  
ATOM    402 2HG  ARG A  25     -25.996  27.292  64.749  1.00  0.00           H  
ATOM    403 1HD  ARG A  25     -23.722  28.602  66.262  1.00  0.00           H  
ATOM    404 2HD  ARG A  25     -24.067  26.862  66.392  1.00  0.00           H  
ATOM    405  HE  ARG A  25     -22.866  28.147  63.960  1.00  0.00           H  
ATOM    406 1HH1 ARG A  25     -24.403  25.342  65.331  1.00  0.00           H  
ATOM    407 2HH1 ARG A  25     -23.775  24.345  64.033  1.00  0.00           H  
ATOM    408 1HH2 ARG A  25     -22.111  26.983  62.435  1.00  0.00           H  
ATOM    409 2HH2 ARG A  25     -22.483  25.270  62.401  1.00  0.00           H  
ATOM    410  N   THR A  26     -27.571  32.106  63.962  1.00  0.00           N  
ATOM    411  CA  THR A  26     -27.599  33.574  63.938  1.00  0.00           C  
ATOM    412  C   THR A  26     -28.787  34.050  64.781  1.00  0.00           C  
ATOM    413  O   THR A  26     -28.751  35.143  65.343  1.00  0.00           O  
ATOM    414  CB  THR A  26     -27.719  34.132  62.508  1.00  0.00           C  
ATOM    415  CG2 THR A  26     -26.553  33.661  61.653  1.00  0.00           C  
ATOM    416  OG1 THR A  26     -28.949  33.692  61.921  1.00  0.00           O  
ATOM    417  H   THR A  26     -27.805  31.595  63.122  1.00  0.00           H  
ATOM    418  HA  THR A  26     -26.685  33.966  64.384  1.00  0.00           H  
ATOM    419  HB  THR A  26     -27.718  35.221  62.554  1.00  0.00           H  
ATOM    420  HG1 THR A  26     -29.023  34.044  61.031  1.00  0.00           H  
ATOM    421 1HG2 THR A  26     -26.656  34.066  60.646  1.00  0.00           H  
ATOM    422 2HG2 THR A  26     -25.617  34.004  62.090  1.00  0.00           H  
ATOM    423 3HG2 THR A  26     -26.556  32.572  61.605  1.00  0.00           H  
ATOM    424  N   HIS A  27     -29.822  33.211  64.870  1.00  0.00           N  
ATOM    425  CA  HIS A  27     -31.029  33.521  65.640  1.00  0.00           C  
ATOM    426  C   HIS A  27     -30.893  33.157  67.121  1.00  0.00           C  
ATOM    427  O   HIS A  27     -31.351  33.896  67.990  1.00  0.00           O  
ATOM    428  CB  HIS A  27     -32.242  32.801  65.043  1.00  0.00           C  
ATOM    429  CG  HIS A  27     -33.531  33.116  65.735  1.00  0.00           C  
ATOM    430  CD2 HIS A  27     -34.335  32.354  66.512  1.00  0.00           C  
ATOM    431  ND1 HIS A  27     -34.129  34.357  65.665  1.00  0.00           N  
ATOM    432  CE1 HIS A  27     -35.249  34.343  66.369  1.00  0.00           C  
ATOM    433  NE2 HIS A  27     -35.394  33.140  66.893  1.00  0.00           N  
ATOM    434  H   HIS A  27     -29.764  32.329  64.382  1.00  0.00           H  
ATOM    435  HA  HIS A  27     -31.210  34.597  65.619  1.00  0.00           H  
ATOM    436 1HB  HIS A  27     -32.371  33.086  63.997  1.00  0.00           H  
ATOM    437 2HB  HIS A  27     -32.108  31.721  65.109  1.00  0.00           H  
ATOM    438  HD1 HIS A  27     -33.825  35.130  65.105  1.00  0.00           H  
ATOM    439  HD2 HIS A  27     -34.275  31.318  66.848  1.00  0.00           H  
ATOM    440  HE1 HIS A  27     -35.871  35.235  66.438  1.00  0.00           H  
ATOM    441  N   THR A  28     -30.279  32.016  67.407  1.00  0.00           N  
ATOM    442  CA  THR A  28     -30.114  31.582  68.791  1.00  0.00           C  
ATOM    443  C   THR A  28     -28.935  32.259  69.492  1.00  0.00           C  
ATOM    444  O   THR A  28     -28.850  32.236  70.718  1.00  0.00           O  
ATOM    445  CB  THR A  28     -29.925  30.056  68.874  1.00  0.00           C  
ATOM    446  CG2 THR A  28     -31.086  29.339  68.201  1.00  0.00           C  
ATOM    447  OG1 THR A  28     -28.701  29.688  68.228  1.00  0.00           O  
ATOM    448  H   THR A  28     -29.919  31.434  66.664  1.00  0.00           H  
ATOM    449  HA  THR A  28     -30.993  31.862  69.373  1.00  0.00           H  
ATOM    450  HB  THR A  28     -29.876  29.762  69.922  1.00  0.00           H  
ATOM    451  HG1 THR A  28     -28.647  28.731  68.166  1.00  0.00           H  
ATOM    452 1HG2 THR A  28     -30.935  28.262  68.270  1.00  0.00           H  
ATOM    453 2HG2 THR A  28     -32.018  29.609  68.698  1.00  0.00           H  
ATOM    454 3HG2 THR A  28     -31.137  29.632  67.153  1.00  0.00           H  
ATOM    455  N   GLY A  29     -28.030  32.846  68.704  1.00  0.00           N  
ATOM    456  CA  GLY A  29     -26.859  33.518  69.242  1.00  0.00           C  
ATOM    457  C   GLY A  29     -25.783  32.572  69.735  1.00  0.00           C  
ATOM    458  O   GLY A  29     -24.797  33.006  70.339  1.00  0.00           O  
ATOM    459  H   GLY A  29     -28.165  32.818  67.703  1.00  0.00           H  
ATOM    460 1HA  GLY A  29     -26.420  34.144  68.466  1.00  0.00           H  
ATOM    461 2HA  GLY A  29     -27.161  34.141  70.083  1.00  0.00           H  
ATOM    462  N   GLU A  30     -25.959  31.285  69.460  1.00  0.00           N  
ATOM    463  CA  GLU A  30     -25.026  30.252  69.883  1.00  0.00           C  
ATOM    464  C   GLU A  30     -23.730  30.305  69.087  1.00  0.00           C  
ATOM    465  O   GLU A  30     -23.744  30.377  67.859  1.00  0.00           O  
ATOM    466  CB  GLU A  30     -25.666  28.867  69.744  1.00  0.00           C  
ATOM    467  CG  GLU A  30     -24.803  27.723  70.254  1.00  0.00           C  
ATOM    468  CD  GLU A  30     -25.502  26.400  70.099  1.00  0.00           C  
ATOM    469  OE1 GLU A  30     -26.605  26.387  69.608  1.00  0.00           O  
ATOM    470  OE2 GLU A  30     -24.891  25.392  70.367  1.00  0.00           O1-
ATOM    471  H   GLU A  30     -26.781  31.021  68.935  1.00  0.00           H  
ATOM    472  HA  GLU A  30     -24.750  30.406  70.925  1.00  0.00           H  
ATOM    473 1HB  GLU A  30     -26.603  28.893  70.303  1.00  0.00           H  
ATOM    474 2HB  GLU A  30     -25.878  28.719  68.686  1.00  0.00           H  
ATOM    475 1HG  GLU A  30     -23.824  27.672  69.778  1.00  0.00           H  
ATOM    476 2HG  GLU A  30     -24.680  27.945  71.313  1.00  0.00           H  
ATOM    477  N   LYS A  31     -22.613  30.285  69.809  1.00  0.00           N  
ATOM    478  CA  LYS A  31     -21.277  30.323  69.221  1.00  0.00           C  
ATOM    479  C   LYS A  31     -20.446  29.249  69.927  1.00  0.00           C  
ATOM    480  O   LYS A  31     -19.758  29.519  70.906  1.00  0.00           O  
ATOM    481  CB  LYS A  31     -20.665  31.710  69.415  1.00  0.00           C  
ATOM    482  CG  LYS A  31     -21.376  32.803  68.641  1.00  0.00           C  
ATOM    483  CD  LYS A  31     -20.605  34.105  68.705  1.00  0.00           C  
ATOM    484  CE  LYS A  31     -21.305  35.177  67.891  1.00  0.00           C  
ATOM    485  NZ  LYS A  31     -20.711  36.533  68.097  1.00  0.00           N1+
ATOM    486  H   LYS A  31     -22.710  30.241  70.812  1.00  0.00           H  
ATOM    487  HA  LYS A  31     -21.334  30.088  68.157  1.00  0.00           H  
ATOM    488 1HB  LYS A  31     -20.704  31.931  70.481  1.00  0.00           H  
ATOM    489 2HB  LYS A  31     -19.625  31.649  69.093  1.00  0.00           H  
ATOM    490 1HG  LYS A  31     -21.473  32.485  67.603  1.00  0.00           H  
ATOM    491 2HG  LYS A  31     -22.366  32.944  69.071  1.00  0.00           H  
ATOM    492 1HD  LYS A  31     -20.534  34.417  69.745  1.00  0.00           H  
ATOM    493 2HD  LYS A  31     -19.604  33.936  68.307  1.00  0.00           H  
ATOM    494 1HE  LYS A  31     -21.230  34.911  66.837  1.00  0.00           H  
ATOM    495 2HE  LYS A  31     -22.354  35.198  68.184  1.00  0.00           H  
ATOM    496 1HZ  LYS A  31     -21.209  37.207  67.537  1.00  0.00           H  
ATOM    497 2HZ  LYS A  31     -20.780  36.785  69.074  1.00  0.00           H  
ATOM    498 3HZ  LYS A  31     -19.739  36.518  67.823  1.00  0.00           H  
ATOM    499  N   PRO A  32     -20.495  28.013  69.410  1.00  0.00           N  
ATOM    500  CA  PRO A  32     -19.808  26.819  69.911  1.00  0.00           C  
ATOM    501  C   PRO A  32     -18.280  26.815  69.983  1.00  0.00           C  
ATOM    502  O   PRO A  32     -17.703  26.085  70.783  1.00  0.00           O  
ATOM    503  CB  PRO A  32     -20.295  25.720  68.954  1.00  0.00           C  
ATOM    504  CG  PRO A  32     -21.630  26.208  68.466  1.00  0.00           C  
ATOM    505  CD  PRO A  32     -21.370  27.661  68.266  1.00  0.00           C  
ATOM    506  HA  PRO A  32     -20.048  26.598  70.962  1.00  0.00           H  
ATOM    507 1HB  PRO A  32     -19.594  25.573  68.119  1.00  0.00           H  
ATOM    508 2HB  PRO A  32     -20.387  24.751  69.468  1.00  0.00           H  
ATOM    509 1HG  PRO A  32     -21.926  25.696  67.538  1.00  0.00           H  
ATOM    510 2HG  PRO A  32     -22.419  26.015  69.208  1.00  0.00           H  
ATOM    511 1HD  PRO A  32     -20.876  27.865  67.305  1.00  0.00           H  
ATOM    512 2HD  PRO A  32     -22.298  28.253  68.281  1.00  0.00           H  
ATOM    513  N   TYR A  33     -17.622  27.617  69.157  1.00  0.00           N  
ATOM    514  CA  TYR A  33     -16.163  27.616  69.124  1.00  0.00           C  
ATOM    515  C   TYR A  33     -15.516  28.822  69.784  1.00  0.00           C  
ATOM    516  O   TYR A  33     -15.884  29.954  69.522  1.00  0.00           O  
ATOM    517  CB  TYR A  33     -15.680  27.520  67.676  1.00  0.00           C  
ATOM    518  CG  TYR A  33     -16.346  26.420  66.879  1.00  0.00           C  
ATOM    519  CD1 TYR A  33     -17.519  26.657  66.176  1.00  0.00           C  
ATOM    520  CD2 TYR A  33     -15.799  25.146  66.830  1.00  0.00           C  
ATOM    521  CE1 TYR A  33     -18.130  25.655  65.447  1.00  0.00           C  
ATOM    522  CE2 TYR A  33     -16.402  24.137  66.105  1.00  0.00           C  
ATOM    523  CZ  TYR A  33     -17.569  24.395  65.415  1.00  0.00           C  
ATOM    524  OH  TYR A  33     -18.174  23.394  64.692  1.00  0.00           O  
ATOM    525  H   TYR A  33     -18.128  28.237  68.541  1.00  0.00           H  
ATOM    526  HA  TYR A  33     -15.778  26.761  69.683  1.00  0.00           H  
ATOM    527 1HB  TYR A  33     -15.884  28.484  67.202  1.00  0.00           H  
ATOM    528 2HB  TYR A  33     -14.605  27.347  67.703  1.00  0.00           H  
ATOM    529  HD1 TYR A  33     -17.958  27.654  66.206  1.00  0.00           H  
ATOM    530  HD2 TYR A  33     -14.878  24.949  67.379  1.00  0.00           H  
ATOM    531  HE1 TYR A  33     -19.052  25.856  64.901  1.00  0.00           H  
ATOM    532  HE2 TYR A  33     -15.957  23.141  66.082  1.00  0.00           H  
ATOM    533  HH  TYR A  33     -17.699  22.560  64.735  1.00  0.00           H  
ATOM    534  N   LYS A  34     -14.552  28.566  70.658  1.00  0.00           N  
ATOM    535  CA  LYS A  34     -13.878  29.630  71.386  1.00  0.00           C  
ATOM    536  C   LYS A  34     -12.386  29.702  71.072  1.00  0.00           C  
ATOM    537  O   LYS A  34     -11.713  28.673  70.972  1.00  0.00           O  
ATOM    538  CB  LYS A  34     -14.084  29.449  72.890  1.00  0.00           C  
ATOM    539  CG  LYS A  34     -15.521  29.644  73.357  1.00  0.00           C  
ATOM    540  CD  LYS A  34     -15.635  29.506  74.867  1.00  0.00           C  
ATOM    541  CE  LYS A  34     -17.071  29.697  75.335  1.00  0.00           C  
ATOM    542  NZ  LYS A  34     -17.199  29.566  76.812  1.00  0.00           N1+
ATOM    543  H   LYS A  34     -14.278  27.609  70.823  1.00  0.00           H  
ATOM    544  HA  LYS A  34     -14.288  30.597  71.088  1.00  0.00           H  
ATOM    545 1HB  LYS A  34     -13.756  28.438  73.138  1.00  0.00           H  
ATOM    546 2HB  LYS A  34     -13.440  30.171  73.391  1.00  0.00           H  
ATOM    547 1HG  LYS A  34     -15.851  30.637  73.055  1.00  0.00           H  
ATOM    548 2HG  LYS A  34     -16.145  28.891  72.876  1.00  0.00           H  
ATOM    549 1HD  LYS A  34     -15.287  28.515  75.154  1.00  0.00           H  
ATOM    550 2HD  LYS A  34     -15.001  30.260  75.333  1.00  0.00           H  
ATOM    551 1HE  LYS A  34     -17.401  30.689  75.029  1.00  0.00           H  
ATOM    552 2HE  LYS A  34     -17.689  28.943  74.848  1.00  0.00           H  
ATOM    553 1HZ  LYS A  34     -18.164  29.697  77.078  1.00  0.00           H  
ATOM    554 2HZ  LYS A  34     -16.892  28.645  77.096  1.00  0.00           H  
ATOM    555 3HZ  LYS A  34     -16.626  30.264  77.261  1.00  0.00           H  
ATOM    556  N   CYS A  35     -11.876  30.920  70.908  1.00  0.00           N  
ATOM    557  CA  CYS A  35     -10.462  31.134  70.619  1.00  0.00           C  
ATOM    558  C   CYS A  35      -9.662  30.915  71.897  1.00  0.00           C  
ATOM    559  O   CYS A  35      -9.880  31.597  72.909  1.00  0.00           O  
ATOM    560  CB  CYS A  35     -10.210  32.547  70.094  1.00  0.00           C  
ATOM    561  SG  CYS A  35      -8.479  32.846  69.653  1.00  0.00           S  
ATOM    562  H   CYS A  35     -12.487  31.720  70.986  1.00  0.00           H  
ATOM    563  HA  CYS A  35     -10.089  30.515  69.803  1.00  0.00           H  
ATOM    564 1HB  CYS A  35     -10.799  32.728  69.196  1.00  0.00           H  
ATOM    565 2HB  CYS A  35     -10.472  33.284  70.855  1.00  0.00           H  
ATOM    566  HG  CYS A  35      -8.668  34.071  69.174  1.00  0.00           H  
ATOM    567  N   PRO A  36      -8.722  29.981  71.829  1.00  0.00           N  
ATOM    568  CA  PRO A  36      -7.861  29.631  72.955  1.00  0.00           C  
ATOM    569  C   PRO A  36      -7.047  30.833  73.415  1.00  0.00           C  
ATOM    570  O   PRO A  36      -6.693  30.944  74.591  1.00  0.00           O  
ATOM    571  CB  PRO A  36      -6.974  28.503  72.414  1.00  0.00           C  
ATOM    572  CG  PRO A  36      -7.759  27.922  71.287  1.00  0.00           C  
ATOM    573  CD  PRO A  36      -8.485  29.085  70.665  1.00  0.00           C  
ATOM    574  HA  PRO A  36      -8.431  29.313  73.841  1.00  0.00           H  
ATOM    575 1HB  PRO A  36      -6.004  28.888  72.066  1.00  0.00           H  
ATOM    576 2HB  PRO A  36      -6.766  27.748  73.187  1.00  0.00           H  
ATOM    577 1HG  PRO A  36      -7.099  27.430  70.557  1.00  0.00           H  
ATOM    578 2HG  PRO A  36      -8.465  27.160  71.647  1.00  0.00           H  
ATOM    579 1HD  PRO A  36      -7.883  29.583  69.889  1.00  0.00           H  
ATOM    580 2HD  PRO A  36      -9.430  28.780  70.191  1.00  0.00           H  
ATOM    581  N   GLU A  37      -6.788  31.757  72.488  1.00  0.00           N  
ATOM    582  CA  GLU A  37      -5.996  32.938  72.805  1.00  0.00           C  
ATOM    583  C   GLU A  37      -6.740  34.128  73.403  1.00  0.00           C  
ATOM    584  O   GLU A  37      -6.433  34.533  74.516  1.00  0.00           O  
ATOM    585  CB  GLU A  37      -5.271  33.399  71.539  1.00  0.00           C  
ATOM    586  CG  GLU A  37      -4.422  32.325  70.874  1.00  0.00           C  
ATOM    587  CD  GLU A  37      -3.196  32.018  71.688  1.00  0.00           C  
ATOM    588  OE1 GLU A  37      -2.907  32.757  72.597  1.00  0.00           O  
ATOM    589  OE2 GLU A  37      -2.609  30.982  71.473  1.00  0.00           O1-
ATOM    590  H   GLU A  37      -7.145  31.640  71.551  1.00  0.00           H  
ATOM    591  HA  GLU A  37      -5.263  32.696  73.576  1.00  0.00           H  
ATOM    592 1HB  GLU A  37      -6.036  33.739  70.839  1.00  0.00           H  
ATOM    593 2HB  GLU A  37      -4.638  34.241  71.822  1.00  0.00           H  
ATOM    594 1HG  GLU A  37      -4.966  31.402  70.676  1.00  0.00           H  
ATOM    595 2HG  GLU A  37      -4.126  32.780  69.930  1.00  0.00           H  
ATOM    596  N   CYS A  38      -7.707  34.687  72.683  1.00  0.00           N  
ATOM    597  CA  CYS A  38      -8.431  35.851  73.190  1.00  0.00           C  
ATOM    598  C   CYS A  38      -9.775  35.553  73.859  1.00  0.00           C  
ATOM    599  O   CYS A  38     -10.424  36.469  74.370  1.00  0.00           O  
ATOM    600  CB  CYS A  38      -8.652  36.867  72.073  1.00  0.00           C  
ATOM    601  SG  CYS A  38      -9.785  36.270  70.800  1.00  0.00           S  
ATOM    602  H   CYS A  38      -7.950  34.311  71.778  1.00  0.00           H  
ATOM    603  HA  CYS A  38      -7.853  36.450  73.892  1.00  0.00           H  
ATOM    604 1HB  CYS A  38      -9.080  37.784  72.476  1.00  0.00           H  
ATOM    605 2HB  CYS A  38      -7.707  37.092  71.578  1.00  0.00           H  
ATOM    606  HG  CYS A  38      -9.733  37.362  70.045  1.00  0.00           H  
ATOM    607  N   GLY A  39     -10.190  34.288  73.847  1.00  0.00           N  
ATOM    608  CA  GLY A  39     -11.455  33.859  74.456  1.00  0.00           C  
ATOM    609  C   GLY A  39     -12.735  34.265  73.713  1.00  0.00           C  
ATOM    610  O   GLY A  39     -13.836  33.979  74.179  1.00  0.00           O  
ATOM    611  H   GLY A  39      -9.601  33.600  73.399  1.00  0.00           H  
ATOM    612 1HA  GLY A  39     -11.469  32.771  74.522  1.00  0.00           H  
ATOM    613 2HA  GLY A  39     -11.532  34.285  75.456  1.00  0.00           H  
ATOM    614  N   LYS A  40     -12.606  34.908  72.556  1.00  0.00           N  
ATOM    615  CA  LYS A  40     -13.785  35.298  71.791  1.00  0.00           C  
ATOM    616  C   LYS A  40     -14.439  34.055  71.204  1.00  0.00           C  
ATOM    617  O   LYS A  40     -13.749  33.119  70.800  1.00  0.00           O  
ATOM    618  CB  LYS A  40     -13.420  36.285  70.684  1.00  0.00           C  
ATOM    619  CG  LYS A  40     -14.595  36.724  69.817  1.00  0.00           C  
ATOM    620  CD  LYS A  40     -14.171  37.767  68.795  1.00  0.00           C  
ATOM    621  CE  LYS A  40     -15.333  38.171  67.900  1.00  0.00           C  
ATOM    622  NZ  LYS A  40     -14.938  39.207  66.909  1.00  0.00           N1+
ATOM    623  H   LYS A  40     -11.691  35.132  72.193  1.00  0.00           H  
ATOM    624  HA  LYS A  40     -14.510  35.776  72.452  1.00  0.00           H  
ATOM    625 1HB  LYS A  40     -12.981  37.160  71.166  1.00  0.00           H  
ATOM    626 2HB  LYS A  40     -12.670  35.805  70.058  1.00  0.00           H  
ATOM    627 1HG  LYS A  40     -14.988  35.847  69.300  1.00  0.00           H  
ATOM    628 2HG  LYS A  40     -15.365  37.140  70.465  1.00  0.00           H  
ATOM    629 1HD  LYS A  40     -13.799  38.646  69.328  1.00  0.00           H  
ATOM    630 2HD  LYS A  40     -13.370  37.351  68.183  1.00  0.00           H  
ATOM    631 1HE  LYS A  40     -15.686  37.284  67.377  1.00  0.00           H  
ATOM    632 2HE  LYS A  40     -16.130  38.561  68.532  1.00  0.00           H  
ATOM    633 1HZ  LYS A  40     -15.734  39.447  66.336  1.00  0.00           H  
ATOM    634 2HZ  LYS A  40     -14.610  40.030  67.393  1.00  0.00           H  
ATOM    635 3HZ  LYS A  40     -14.199  38.847  66.322  1.00  0.00           H  
ATOM    636  N   SER A  41     -15.769  34.056  71.154  1.00  0.00           N  
ATOM    637  CA  SER A  41     -16.529  32.929  70.630  1.00  0.00           C  
ATOM    638  C   SER A  41     -16.956  33.156  69.184  1.00  0.00           C  
ATOM    639  O   SER A  41     -17.168  34.290  68.763  1.00  0.00           O  
ATOM    640  CB  SER A  41     -17.742  32.670  71.500  1.00  0.00           C  
ATOM    641  OG  SER A  41     -18.610  33.770  71.531  1.00  0.00           O  
ATOM    642  H   SER A  41     -16.264  34.870  71.491  1.00  0.00           H  
ATOM    643  HA  SER A  41     -15.999  31.978  70.704  1.00  0.00           H  
ATOM    644 1HB  SER A  41     -18.278  31.807  71.106  1.00  0.00           H  
ATOM    645 2HB  SER A  41     -17.405  32.457  72.514  1.00  0.00           H  
ATOM    646  HG  SER A  41     -19.363  33.566  72.092  1.00  0.00           H  
ATOM    647  N   PHE A  42     -17.101  32.064  68.440  1.00  0.00           N  
ATOM    648  CA  PHE A  42     -17.467  32.125  67.036  1.00  0.00           C  
ATOM    649  C   PHE A  42     -18.550  31.106  66.706  1.00  0.00           C  
ATOM    650  O   PHE A  42     -18.629  30.031  67.319  1.00  0.00           O  
ATOM    651  CB  PHE A  42     -16.237  31.861  66.159  1.00  0.00           C  
ATOM    652  CG  PHE A  42     -15.167  32.900  66.289  1.00  0.00           C  
ATOM    653  CD1 PHE A  42     -14.145  32.751  67.221  1.00  0.00           C  
ATOM    654  CD2 PHE A  42     -15.199  34.049  65.506  1.00  0.00           C  
ATOM    655  CE1 PHE A  42     -13.165  33.739  67.382  1.00  0.00           C  
ATOM    656  CE2 PHE A  42     -14.224  35.049  65.654  1.00  0.00           C  
ATOM    657  CZ  PHE A  42     -13.209  34.891  66.596  1.00  0.00           C  
ATOM    658  H   PHE A  42     -16.949  31.162  68.869  1.00  0.00           H  
ATOM    659  HA  PHE A  42     -17.882  33.107  66.805  1.00  0.00           H  
ATOM    660 1HB  PHE A  42     -15.781  30.908  66.427  1.00  0.00           H  
ATOM    661 2HB  PHE A  42     -16.524  31.840  65.106  1.00  0.00           H  
ATOM    662  HD1 PHE A  42     -14.110  31.850  67.834  1.00  0.00           H  
ATOM    663  HD2 PHE A  42     -15.996  34.171  64.769  1.00  0.00           H  
ATOM    664  HE1 PHE A  42     -12.374  33.606  68.118  1.00  0.00           H  
ATOM    665  HE2 PHE A  42     -14.261  35.947  65.037  1.00  0.00           H  
ATOM    666  HZ  PHE A  42     -12.451  35.664  66.721  1.00  0.00           H  
ATOM    667  N   SER A  43     -19.350  31.442  65.697  1.00  0.00           N  
ATOM    668  CA  SER A  43     -20.441  30.582  65.251  1.00  0.00           C  
ATOM    669  C   SER A  43     -19.950  29.382  64.465  1.00  0.00           C  
ATOM    670  O   SER A  43     -20.621  28.348  64.426  1.00  0.00           O  
ATOM    671  CB  SER A  43     -21.433  31.384  64.389  1.00  0.00           C  
ATOM    672  OG  SER A  43     -20.863  31.846  63.165  1.00  0.00           O  
ATOM    673  H   SER A  43     -19.192  32.321  65.227  1.00  0.00           H  
ATOM    674  HA  SER A  43     -21.080  30.237  66.066  1.00  0.00           H  
ATOM    675 1HB  SER A  43     -22.285  30.746  64.155  1.00  0.00           H  
ATOM    676 2HB  SER A  43     -21.773  32.247  64.959  1.00  0.00           H  
ATOM    677  HG  SER A  43     -19.910  31.913  63.262  1.00  0.00           H  
ATOM    678  N   GLN A  44     -18.770  29.508  63.859  1.00  0.00           N  
ATOM    679  CA  GLN A  44     -18.232  28.439  63.029  1.00  0.00           C  
ATOM    680  C   GLN A  44     -16.762  28.097  63.258  1.00  0.00           C  
ATOM    681  O   GLN A  44     -15.970  28.954  63.640  1.00  0.00           O  
ATOM    682  CB  GLN A  44     -18.428  28.804  61.555  1.00  0.00           C  
ATOM    683  CG  GLN A  44     -19.881  28.878  61.117  1.00  0.00           C  
ATOM    684  CD  GLN A  44     -20.026  29.189  59.639  1.00  0.00           C  
ATOM    685  NE2 GLN A  44     -20.544  30.372  59.333  1.00  0.00           N  
ATOM    686  OE1 GLN A  44     -19.672  28.375  58.784  1.00  0.00           O  
ATOM    687  H   GLN A  44     -18.234  30.357  63.974  1.00  0.00           H  
ATOM    688  HA  GLN A  44     -18.752  27.507  63.253  1.00  0.00           H  
ATOM    689 1HB  GLN A  44     -17.947  29.771  61.404  1.00  0.00           H  
ATOM    690 2HB  GLN A  44     -17.907  28.044  60.971  1.00  0.00           H  
ATOM    691 1HG  GLN A  44     -20.613  28.114  61.372  1.00  0.00           H  
ATOM    692 2HG  GLN A  44     -20.094  29.786  61.683  1.00  0.00           H  
ATOM    693 1HE2 GLN A  44     -20.663  30.635  58.375  1.00  0.00           H  
ATOM    694 2HE2 GLN A  44     -20.814  31.005  60.060  1.00  0.00           H  
ATOM    695  N   SER A  45     -16.423  26.833  62.991  1.00  0.00           N  
ATOM    696  CA  SER A  45     -15.067  26.304  63.149  1.00  0.00           C  
ATOM    697  C   SER A  45     -14.077  26.859  62.140  1.00  0.00           C  
ATOM    698  O   SER A  45     -12.923  27.127  62.476  1.00  0.00           O  
ATOM    699  CB  SER A  45     -15.070  24.779  63.023  1.00  0.00           C  
ATOM    700  OG  SER A  45     -15.354  24.389  61.687  1.00  0.00           O  
ATOM    701  H   SER A  45     -17.154  26.220  62.660  1.00  0.00           H  
ATOM    702  HA  SER A  45     -14.656  26.455  64.148  1.00  0.00           H  
ATOM    703 1HB  SER A  45     -14.091  24.401  63.315  1.00  0.00           H  
ATOM    704 2HB  SER A  45     -15.829  24.374  63.692  1.00  0.00           H  
ATOM    705  HG  SER A  45     -16.257  24.630  61.467  1.00  0.00           H  
ATOM    706  N   GLY A  46     -14.496  26.955  60.884  1.00  0.00           N  
ATOM    707  CA  GLY A  46     -13.610  27.490  59.851  1.00  0.00           C  
ATOM    708  C   GLY A  46     -13.269  28.961  60.107  1.00  0.00           C  
ATOM    709  O   GLY A  46     -12.139  29.392  59.877  1.00  0.00           O  
ATOM    710  H   GLY A  46     -15.428  26.663  60.628  1.00  0.00           H  
ATOM    711 1HA  GLY A  46     -12.686  26.910  59.841  1.00  0.00           H  
ATOM    712 2HA  GLY A  46     -14.101  27.404  58.882  1.00  0.00           H  
ATOM    713  N   ASP A  47     -14.232  29.713  60.638  1.00  0.00           N  
ATOM    714  CA  ASP A  47     -14.002  31.121  60.936  1.00  0.00           C  
ATOM    715  C   ASP A  47     -13.087  31.262  62.156  1.00  0.00           C  
ATOM    716  O   ASP A  47     -12.353  32.245  62.287  1.00  0.00           O  
ATOM    717  CB  ASP A  47     -15.329  31.846  61.172  1.00  0.00           C  
ATOM    718  CG  ASP A  47     -16.154  32.074  59.915  1.00  0.00           C  
ATOM    719  OD1 ASP A  47     -15.625  31.911  58.840  1.00  0.00           O  
ATOM    720  OD2 ASP A  47     -17.343  32.255  60.032  1.00  0.00           O1-
ATOM    721  H   ASP A  47     -15.135  29.310  60.837  1.00  0.00           H  
ATOM    722  HA  ASP A  47     -13.492  31.597  60.097  1.00  0.00           H  
ATOM    723 1HB  ASP A  47     -15.951  31.375  61.934  1.00  0.00           H  
ATOM    724 2HB  ASP A  47     -14.960  32.803  61.543  1.00  0.00           H  
ATOM    725  N   LEU A  48     -13.123  30.273  63.045  1.00  0.00           N  
ATOM    726  CA  LEU A  48     -12.246  30.295  64.210  1.00  0.00           C  
ATOM    727  C   LEU A  48     -10.817  30.048  63.718  1.00  0.00           C  
ATOM    728  O   LEU A  48      -9.873  30.702  64.159  1.00  0.00           O  
ATOM    729  CB  LEU A  48     -12.636  29.204  65.212  1.00  0.00           C  
ATOM    730  CG  LEU A  48     -11.604  28.946  66.317  1.00  0.00           C  
ATOM    731  CD1 LEU A  48     -11.274  30.238  67.065  1.00  0.00           C  
ATOM    732  CD2 LEU A  48     -12.131  27.889  67.274  1.00  0.00           C  
ATOM    733  H   LEU A  48     -13.756  29.495  62.922  1.00  0.00           H  
ATOM    734  HA  LEU A  48     -12.287  31.276  64.680  1.00  0.00           H  
ATOM    735 1HB  LEU A  48     -13.532  29.661  65.632  1.00  0.00           H  
ATOM    736 2HB  LEU A  48     -12.904  28.273  64.710  1.00  0.00           H  
ATOM    737  HG  LEU A  48     -10.710  28.546  65.838  1.00  0.00           H  
ATOM    738 1HD1 LEU A  48     -10.541  30.030  67.842  1.00  0.00           H  
ATOM    739 2HD1 LEU A  48     -10.866  30.967  66.366  1.00  0.00           H  
ATOM    740 3HD1 LEU A  48     -12.181  30.637  67.517  1.00  0.00           H  
ATOM    741 1HD2 LEU A  48     -11.394  27.709  68.057  1.00  0.00           H  
ATOM    742 2HD2 LEU A  48     -13.062  28.236  67.723  1.00  0.00           H  
ATOM    743 3HD2 LEU A  48     -12.314  26.963  66.728  1.00  0.00           H  
ATOM    744  N   ARG A  49     -10.675  29.121  62.774  1.00  0.00           N  
ATOM    745  CA  ARG A  49      -9.372  28.780  62.213  1.00  0.00           C  
ATOM    746  C   ARG A  49      -8.681  29.981  61.580  1.00  0.00           C  
ATOM    747  O   ARG A  49      -7.510  30.234  61.836  1.00  0.00           O  
ATOM    748  CB  ARG A  49      -9.466  27.622  61.229  1.00  0.00           C  
ATOM    749  CG  ARG A  49      -9.704  26.262  61.866  1.00  0.00           C  
ATOM    750  CD  ARG A  49      -9.856  25.149  60.893  1.00  0.00           C  
ATOM    751  NE  ARG A  49     -10.063  23.843  61.500  1.00  0.00           N  
ATOM    752  CZ  ARG A  49     -10.244  22.700  60.811  1.00  0.00           C  
ATOM    753  NH1 ARG A  49     -10.283  22.700  59.497  1.00  0.00           N1+
ATOM    754  NH2 ARG A  49     -10.407  21.579  61.491  1.00  0.00           N  
ATOM    755  H   ARG A  49     -11.497  28.641  62.438  1.00  0.00           H  
ATOM    756  HA  ARG A  49      -8.706  28.438  63.004  1.00  0.00           H  
ATOM    757 1HB  ARG A  49     -10.284  27.849  60.547  1.00  0.00           H  
ATOM    758 2HB  ARG A  49      -8.527  27.598  60.676  1.00  0.00           H  
ATOM    759 1HG  ARG A  49      -8.860  26.029  62.515  1.00  0.00           H  
ATOM    760 2HG  ARG A  49     -10.618  26.314  62.461  1.00  0.00           H  
ATOM    761 1HD  ARG A  49     -10.713  25.352  60.254  1.00  0.00           H  
ATOM    762 2HD  ARG A  49      -8.954  25.087  60.284  1.00  0.00           H  
ATOM    763  HE  ARG A  49     -10.102  23.586  62.476  1.00  0.00           H  
ATOM    764 1HH1 ARG A  49     -10.174  23.568  58.991  1.00  0.00           H  
ATOM    765 2HH1 ARG A  49     -10.420  21.833  58.998  1.00  0.00           H  
ATOM    766 1HH2 ARG A  49     -10.391  21.599  62.502  1.00  0.00           H  
ATOM    767 2HH2 ARG A  49     -10.545  20.710  61.000  1.00  0.00           H  
ATOM    768  N   ARG A  50      -9.419  30.741  60.777  1.00  0.00           N  
ATOM    769  CA  ARG A  50      -8.822  31.904  60.146  1.00  0.00           C  
ATOM    770  C   ARG A  50      -8.621  33.031  61.150  1.00  0.00           C  
ATOM    771  O   ARG A  50      -7.641  33.766  61.085  1.00  0.00           O  
ATOM    772  CB  ARG A  50      -9.615  32.364  58.932  1.00  0.00           C  
ATOM    773  CG  ARG A  50      -9.559  31.426  57.736  1.00  0.00           C  
ATOM    774  CD  ARG A  50     -10.383  31.859  56.580  1.00  0.00           C  
ATOM    775  NE  ARG A  50     -10.353  30.952  55.443  1.00  0.00           N  
ATOM    776  CZ  ARG A  50     -11.142  31.059  54.357  1.00  0.00           C  
ATOM    777  NH1 ARG A  50     -12.048  32.005  54.269  1.00  0.00           N1+
ATOM    778  NH2 ARG A  50     -10.996  30.169  53.389  1.00  0.00           N  
ATOM    779  H   ARG A  50     -10.391  30.528  60.597  1.00  0.00           H  
ATOM    780  HA  ARG A  50      -7.833  31.647  59.764  1.00  0.00           H  
ATOM    781 1HB  ARG A  50     -10.650  32.478  59.251  1.00  0.00           H  
ATOM    782 2HB  ARG A  50      -9.217  33.337  58.643  1.00  0.00           H  
ATOM    783 1HG  ARG A  50      -8.524  31.352  57.402  1.00  0.00           H  
ATOM    784 2HG  ARG A  50      -9.911  30.443  58.051  1.00  0.00           H  
ATOM    785 1HD  ARG A  50     -11.421  31.948  56.897  1.00  0.00           H  
ATOM    786 2HD  ARG A  50     -10.026  32.828  56.234  1.00  0.00           H  
ATOM    787  HE  ARG A  50      -9.772  30.139  55.284  1.00  0.00           H  
ATOM    788 1HH1 ARG A  50     -12.160  32.666  55.025  1.00  0.00           H  
ATOM    789 2HH1 ARG A  50     -12.630  32.067  53.446  1.00  0.00           H  
ATOM    790 1HH2 ARG A  50     -10.305  29.436  53.482  1.00  0.00           H  
ATOM    791 2HH2 ARG A  50     -11.574  30.225  52.566  1.00  0.00           H  
ATOM    792  N   HIS A  51      -9.503  33.112  62.138  1.00  0.00           N  
ATOM    793  CA  HIS A  51      -9.368  34.139  63.150  1.00  0.00           C  
ATOM    794  C   HIS A  51      -8.066  33.960  63.929  1.00  0.00           C  
ATOM    795  O   HIS A  51      -7.392  34.943  64.263  1.00  0.00           O  
ATOM    796  CB  HIS A  51     -10.521  34.099  64.150  1.00  0.00           C  
ATOM    797  CG  HIS A  51     -10.292  34.991  65.328  1.00  0.00           C  
ATOM    798  CD2 HIS A  51      -9.872  34.717  66.585  1.00  0.00           C  
ATOM    799  ND1 HIS A  51     -10.388  36.368  65.248  1.00  0.00           N  
ATOM    800  CE1 HIS A  51     -10.029  36.899  66.400  1.00  0.00           C  
ATOM    801  NE2 HIS A  51      -9.711  35.919  67.230  1.00  0.00           N  
ATOM    802  H   HIS A  51     -10.273  32.461  62.196  1.00  0.00           H  
ATOM    803  HA  HIS A  51      -9.319  35.116  62.676  1.00  0.00           H  
ATOM    804 1HB  HIS A  51     -11.444  34.428  63.670  1.00  0.00           H  
ATOM    805 2HB  HIS A  51     -10.653  33.087  64.533  1.00  0.00           H  
ATOM    806  HD2 HIS A  51      -9.656  33.784  67.109  1.00  0.00           H  
ATOM    807  HE1 HIS A  51     -10.032  37.980  66.538  1.00  0.00           H  
ATOM    808  HE2 HIS A  51      -9.402  36.027  68.184  1.00  0.00           H  
ATOM    809  N   GLN A  52      -7.739  32.711  64.253  1.00  0.00           N  
ATOM    810  CA  GLN A  52      -6.530  32.430  65.025  1.00  0.00           C  
ATOM    811  C   GLN A  52      -5.259  32.944  64.371  1.00  0.00           C  
ATOM    812  O   GLN A  52      -4.329  33.347  65.075  1.00  0.00           O  
ATOM    813  CB  GLN A  52      -6.396  30.923  65.259  1.00  0.00           C  
ATOM    814  CG  GLN A  52      -7.340  30.369  66.311  1.00  0.00           C  
ATOM    815  CD  GLN A  52      -7.245  28.860  66.439  1.00  0.00           C  
ATOM    816  NE2 GLN A  52      -8.074  28.287  67.302  1.00  0.00           N  
ATOM    817  OE1 GLN A  52      -6.435  28.216  65.765  1.00  0.00           O  
ATOM    818  H   GLN A  52      -8.327  31.944  63.964  1.00  0.00           H  
ATOM    819  HA  GLN A  52      -6.584  32.943  65.987  1.00  0.00           H  
ATOM    820 1HB  GLN A  52      -6.587  30.439  64.300  1.00  0.00           H  
ATOM    821 2HB  GLN A  52      -5.364  30.741  65.557  1.00  0.00           H  
ATOM    822 1HG  GLN A  52      -7.413  30.786  67.316  1.00  0.00           H  
ATOM    823 2HG  GLN A  52      -8.246  30.611  65.753  1.00  0.00           H  
ATOM    824 1HE2 GLN A  52      -8.056  27.294  67.429  1.00  0.00           H  
ATOM    825 2HE2 GLN A  52      -8.716  28.845  67.829  1.00  0.00           H  
ATOM    826  N   ARG A  53      -5.252  32.996  63.036  1.00  0.00           N  
ATOM    827  CA  ARG A  53      -4.094  33.504  62.293  1.00  0.00           C  
ATOM    828  C   ARG A  53      -3.766  34.971  62.589  1.00  0.00           C  
ATOM    829  O   ARG A  53      -2.628  35.412  62.415  1.00  0.00           O  
ATOM    830  CB  ARG A  53      -4.293  33.317  60.800  1.00  0.00           C  
ATOM    831  CG  ARG A  53      -4.307  31.865  60.408  1.00  0.00           C  
ATOM    832  CD  ARG A  53      -4.609  31.683  58.933  1.00  0.00           C  
ATOM    833  NE  ARG A  53      -4.780  30.263  58.681  1.00  0.00           N  
ATOM    834  CZ  ARG A  53      -5.358  29.742  57.605  1.00  0.00           C  
ATOM    835  NH1 ARG A  53      -5.814  30.521  56.635  1.00  0.00           N1+
ATOM    836  NH2 ARG A  53      -5.557  28.434  57.562  1.00  0.00           N  
ATOM    837  H   ARG A  53      -6.063  32.677  62.524  1.00  0.00           H  
ATOM    838  HA  ARG A  53      -3.200  32.952  62.584  1.00  0.00           H  
ATOM    839 1HB  ARG A  53      -5.236  33.793  60.542  1.00  0.00           H  
ATOM    840 2HB  ARG A  53      -3.474  33.839  60.304  1.00  0.00           H  
ATOM    841 1HG  ARG A  53      -3.329  31.435  60.629  1.00  0.00           H  
ATOM    842 2HG  ARG A  53      -5.071  31.353  60.996  1.00  0.00           H  
ATOM    843 1HD  ARG A  53      -5.518  32.231  58.688  1.00  0.00           H  
ATOM    844 2HD  ARG A  53      -3.778  32.080  58.351  1.00  0.00           H  
ATOM    845  HE  ARG A  53      -4.507  29.471  59.246  1.00  0.00           H  
ATOM    846 1HH1 ARG A  53      -5.724  31.525  56.710  1.00  0.00           H  
ATOM    847 2HH1 ARG A  53      -6.250  30.108  55.823  1.00  0.00           H  
ATOM    848 1HH2 ARG A  53      -5.270  27.855  58.340  1.00  0.00           H  
ATOM    849 2HH2 ARG A  53      -5.994  28.021  56.751  1.00  0.00           H  
ATOM    850  N   THR A  54      -4.764  35.713  63.064  1.00  0.00           N  
ATOM    851  CA  THR A  54      -4.575  37.117  63.406  1.00  0.00           C  
ATOM    852  C   THR A  54      -3.675  37.220  64.651  1.00  0.00           C  
ATOM    853  O   THR A  54      -3.055  38.264  64.910  1.00  0.00           O  
ATOM    854  CB  THR A  54      -5.938  37.830  63.672  1.00  0.00           C  
ATOM    855  CG2 THR A  54      -6.876  37.648  62.484  1.00  0.00           C  
ATOM    856  OG1 THR A  54      -6.562  37.280  64.839  1.00  0.00           O  
ATOM    857  H   THR A  54      -5.672  35.295  63.191  1.00  0.00           H  
ATOM    858  HA  THR A  54      -4.065  37.630  62.588  1.00  0.00           H  
ATOM    859  HB  THR A  54      -5.758  38.891  63.832  1.00  0.00           H  
ATOM    860  HG1 THR A  54      -6.290  36.365  64.946  1.00  0.00           H  
ATOM    861 1HG2 THR A  54      -7.820  38.152  62.688  1.00  0.00           H  
ATOM    862 2HG2 THR A  54      -6.421  38.078  61.593  1.00  0.00           H  
ATOM    863 3HG2 THR A  54      -7.058  36.587  62.324  1.00  0.00           H  
ATOM    864  N   HIS A  55      -3.633  36.135  65.422  1.00  0.00           N  
ATOM    865  CA  HIS A  55      -2.826  36.072  66.631  1.00  0.00           C  
ATOM    866  C   HIS A  55      -1.431  35.564  66.335  1.00  0.00           C  
ATOM    867  O   HIS A  55      -0.436  36.113  66.835  1.00  0.00           O  
ATOM    868  CB  HIS A  55      -3.492  35.182  67.684  1.00  0.00           C  
ATOM    869  CG  HIS A  55      -4.791  35.721  68.194  1.00  0.00           C  
ATOM    870  CD2 HIS A  55      -6.054  35.239  68.110  1.00  0.00           C  
ATOM    871  ND1 HIS A  55      -4.881  36.907  68.894  1.00  0.00           N  
ATOM    872  CE1 HIS A  55      -6.145  37.130  69.216  1.00  0.00           C  
ATOM    873  NE2 HIS A  55      -6.874  36.133  68.752  1.00  0.00           N  
ATOM    874  H   HIS A  55      -4.182  35.330  65.155  1.00  0.00           H  
ATOM    875  HA  HIS A  55      -2.709  37.074  67.045  1.00  0.00           H  
ATOM    876 1HB  HIS A  55      -3.708  34.198  67.263  1.00  0.00           H  
ATOM    877 2HB  HIS A  55      -2.839  35.070  68.550  1.00  0.00           H  
ATOM    878  HD1 HIS A  55      -4.134  37.551  69.064  1.00  0.00           H  
ATOM    879  HD2 HIS A  55      -6.474  34.341  67.655  1.00  0.00           H  
ATOM    880  HE1 HIS A  55      -6.424  38.024  69.772  1.00  0.00           H  
ATOM    881  N   THR A  56      -1.369  34.501  65.535  1.00  0.00           N  
ATOM    882  CA  THR A  56      -0.107  33.849  65.199  1.00  0.00           C  
ATOM    883  C   THR A  56       0.718  34.517  64.115  1.00  0.00           C  
ATOM    884  O   THR A  56       1.931  34.338  64.077  1.00  0.00           O  
ATOM    885  CB  THR A  56      -0.356  32.393  64.765  1.00  0.00           C  
ATOM    886  CG2 THR A  56      -1.019  31.608  65.887  1.00  0.00           C  
ATOM    887  OG1 THR A  56      -1.201  32.374  63.608  1.00  0.00           O  
ATOM    888  H   THR A  56      -2.229  34.137  65.151  1.00  0.00           H  
ATOM    889  HA  THR A  56       0.558  33.860  66.064  1.00  0.00           H  
ATOM    890  HB  THR A  56       0.599  31.932  64.515  1.00  0.00           H  
ATOM    891  HG1 THR A  56      -1.355  31.465  63.341  1.00  0.00           H  
ATOM    892 1HG2 THR A  56      -1.187  30.582  65.563  1.00  0.00           H  
ATOM    893 2HG2 THR A  56      -0.373  31.612  66.765  1.00  0.00           H  
ATOM    894 3HG2 THR A  56      -1.974  32.071  66.138  1.00  0.00           H  
ATOM    895  N   GLY A  57       0.061  35.279  63.244  1.00  0.00           N  
ATOM    896  CA  GLY A  57       0.762  35.951  62.156  1.00  0.00           C  
ATOM    897  C   GLY A  57       1.047  35.011  61.001  1.00  0.00           C  
ATOM    898  O   GLY A  57       1.871  35.290  60.126  1.00  0.00           O  
ATOM    899  H   GLY A  57      -0.938  35.400  63.332  1.00  0.00           H  
ATOM    900 1HA  GLY A  57       0.148  36.773  61.791  1.00  0.00           H  
ATOM    901 2HA  GLY A  57       1.708  36.341  62.530  1.00  0.00           H  
ATOM    902  N   GLU A  58       0.364  33.874  61.023  1.00  0.00           N  
ATOM    903  CA  GLU A  58       0.497  32.853  60.003  1.00  0.00           C  
ATOM    904  C   GLU A  58      -0.210  33.310  58.729  1.00  0.00           C  
ATOM    905  O   GLU A  58      -1.369  33.748  58.771  1.00  0.00           O  
ATOM    906  CB  GLU A  58      -0.069  31.520  60.492  1.00  0.00           C  
ATOM    907  CG  GLU A  58       0.108  30.366  59.516  1.00  0.00           C  
ATOM    908  CD  GLU A  58      -0.451  29.087  60.075  1.00  0.00           C  
ATOM    909  OE1 GLU A  58      -0.966  29.113  61.167  1.00  0.00           O  
ATOM    910  OE2 GLU A  58      -0.462  28.108  59.369  1.00  0.00           O1-
ATOM    911  H   GLU A  58      -0.275  33.722  61.788  1.00  0.00           H  
ATOM    912  HA  GLU A  58       1.552  32.712  59.759  1.00  0.00           H  
ATOM    913 1HB  GLU A  58       0.434  31.282  61.429  1.00  0.00           H  
ATOM    914 2HB  GLU A  58      -1.132  31.677  60.680  1.00  0.00           H  
ATOM    915 1HG  GLU A  58      -0.334  30.555  58.537  1.00  0.00           H  
ATOM    916 2HG  GLU A  58       1.188  30.279  59.415  1.00  0.00           H  
ATOM    917  N   LYS A  59       0.500  33.215  57.605  1.00  0.00           N  
ATOM    918  CA  LYS A  59      -0.023  33.614  56.297  1.00  0.00           C  
ATOM    919  C   LYS A  59       0.375  32.570  55.257  1.00  0.00           C  
ATOM    920  O   LYS A  59       1.394  32.704  54.574  1.00  0.00           O  
ATOM    921  CB  LYS A  59       0.494  34.997  55.894  1.00  0.00           C  
ATOM    922  CG  LYS A  59      -0.004  36.135  56.776  1.00  0.00           C  
ATOM    923  CD  LYS A  59       0.423  37.488  56.225  1.00  0.00           C  
ATOM    924  CE  LYS A  59      -0.124  38.629  57.071  1.00  0.00           C  
ATOM    925  NZ  LYS A  59       0.438  39.943  56.663  1.00  0.00           N1+
ATOM    926  H   LYS A  59       1.442  32.851  57.668  1.00  0.00           H  
ATOM    927  HA  LYS A  59      -1.112  33.654  56.332  1.00  0.00           H  
ATOM    928 1HB  LYS A  59       1.583  34.955  55.938  1.00  0.00           H  
ATOM    929 2HB  LYS A  59       0.178  35.169  54.865  1.00  0.00           H  
ATOM    930 1HG  LYS A  59      -1.092  36.087  56.820  1.00  0.00           H  
ATOM    931 2HG  LYS A  59       0.407  36.005  57.776  1.00  0.00           H  
ATOM    932 1HD  LYS A  59       1.513  37.531  56.216  1.00  0.00           H  
ATOM    933 2HD  LYS A  59       0.047  37.581  55.206  1.00  0.00           H  
ATOM    934 1HE  LYS A  59      -1.208  38.647  56.960  1.00  0.00           H  
ATOM    935 2HE  LYS A  59       0.128  38.431  58.113  1.00  0.00           H  
ATOM    936 1HZ  LYS A  59       0.053  40.671  57.248  1.00  0.00           H  
ATOM    937 2HZ  LYS A  59       1.443  39.927  56.769  1.00  0.00           H  
ATOM    938 3HZ  LYS A  59       0.203  40.126  55.699  1.00  0.00           H  
ATOM    939  N   PRO A  60      -0.452  31.531  55.104  1.00  0.00           N  
ATOM    940  CA  PRO A  60      -0.248  30.422  54.172  1.00  0.00           C  
ATOM    941  C   PRO A  60      -0.424  30.708  52.669  1.00  0.00           C  
ATOM    942  O   PRO A  60       0.008  29.901  51.844  1.00  0.00           O  
ATOM    943  CB  PRO A  60      -1.280  29.398  54.657  1.00  0.00           C  
ATOM    944  CG  PRO A  60      -2.337  30.219  55.309  1.00  0.00           C  
ATOM    945  CD  PRO A  60      -1.612  31.372  55.951  1.00  0.00           C  
ATOM    946  HA  PRO A  60       0.780  30.035  54.189  1.00  0.00           H  
ATOM    947 1HB  PRO A  60      -1.688  28.811  53.821  1.00  0.00           H  
ATOM    948 2HB  PRO A  60      -0.835  28.684  55.365  1.00  0.00           H  
ATOM    949 1HG  PRO A  60      -3.076  30.576  54.575  1.00  0.00           H  
ATOM    950 2HG  PRO A  60      -2.889  29.633  56.059  1.00  0.00           H  
ATOM    951 1HD  PRO A  60      -2.220  32.288  55.970  1.00  0.00           H  
ATOM    952 2HD  PRO A  60      -1.324  31.155  56.991  1.00  0.00           H  
ATOM    953  N   TYR A  61      -1.014  31.847  52.306  1.00  0.00           N  
ATOM    954  CA  TYR A  61      -1.260  32.134  50.890  1.00  0.00           C  
ATOM    955  C   TYR A  61      -0.435  33.269  50.312  1.00  0.00           C  
ATOM    956  O   TYR A  61      -0.601  34.422  50.691  1.00  0.00           O  
ATOM    957  CB  TYR A  61      -2.745  32.445  50.681  1.00  0.00           C  
ATOM    958  CG  TYR A  61      -3.660  31.271  50.947  1.00  0.00           C  
ATOM    959  CD1 TYR A  61      -4.196  31.059  52.209  1.00  0.00           C  
ATOM    960  CD2 TYR A  61      -3.987  30.380  49.935  1.00  0.00           C  
ATOM    961  CE1 TYR A  61      -5.034  29.987  52.457  1.00  0.00           C  
ATOM    962  CE2 TYR A  61      -4.824  29.309  50.172  1.00  0.00           C  
ATOM    963  CZ  TYR A  61      -5.346  29.113  51.436  1.00  0.00           C  
ATOM    964  OH  TYR A  61      -6.179  28.045  51.676  1.00  0.00           O  
ATOM    965  H   TYR A  61      -1.294  32.522  53.002  1.00  0.00           H  
ATOM    966  HA  TYR A  61      -0.989  31.269  50.284  1.00  0.00           H  
ATOM    967 1HB  TYR A  61      -3.000  33.266  51.352  1.00  0.00           H  
ATOM    968 2HB  TYR A  61      -2.863  32.770  49.647  1.00  0.00           H  
ATOM    969  HD1 TYR A  61      -3.947  31.752  53.012  1.00  0.00           H  
ATOM    970  HD2 TYR A  61      -3.573  30.540  48.939  1.00  0.00           H  
ATOM    971  HE1 TYR A  61      -5.448  29.832  53.454  1.00  0.00           H  
ATOM    972  HE2 TYR A  61      -5.069  28.619  49.364  1.00  0.00           H  
ATOM    973  HH  TYR A  61      -6.329  27.504  50.899  1.00  0.00           H  
ATOM    974  N   LYS A  62       0.395  32.950  49.332  1.00  0.00           N  
ATOM    975  CA  LYS A  62       1.238  33.962  48.710  1.00  0.00           C  
ATOM    976  C   LYS A  62       0.818  34.268  47.282  1.00  0.00           C  
ATOM    977  O   LYS A  62       0.346  33.393  46.563  1.00  0.00           O  
ATOM    978  CB  LYS A  62       2.702  33.518  48.733  1.00  0.00           C  
ATOM    979  CG  LYS A  62       3.305  33.416  50.128  1.00  0.00           C  
ATOM    980  CD  LYS A  62       4.768  32.998  50.070  1.00  0.00           C  
ATOM    981  CE  LYS A  62       5.371  32.895  51.462  1.00  0.00           C  
ATOM    982  NZ  LYS A  62       6.802  32.489  51.419  1.00  0.00           N1+
ATOM    983  H   LYS A  62       0.452  31.996  49.006  1.00  0.00           H  
ATOM    984  HA  LYS A  62       1.148  34.901  49.254  1.00  0.00           H  
ATOM    985 1HB  LYS A  62       2.749  32.543  48.247  1.00  0.00           H  
ATOM    986 2HB  LYS A  62       3.265  34.243  48.146  1.00  0.00           H  
ATOM    987 1HG  LYS A  62       3.226  34.391  50.612  1.00  0.00           H  
ATOM    988 2HG  LYS A  62       2.740  32.680  50.698  1.00  0.00           H  
ATOM    989 1HD  LYS A  62       4.831  32.029  49.573  1.00  0.00           H  
ATOM    990 2HD  LYS A  62       5.317  33.739  49.490  1.00  0.00           H  
ATOM    991 1HE  LYS A  62       5.285  33.867  51.944  1.00  0.00           H  
ATOM    992 2HE  LYS A  62       4.801  32.158  52.028  1.00  0.00           H  
ATOM    993 1HZ  LYS A  62       7.164  32.432  52.360  1.00  0.00           H  
ATOM    994 2HZ  LYS A  62       6.882  31.586  50.974  1.00  0.00           H  
ATOM    995 3HZ  LYS A  62       7.330  33.172  50.898  1.00  0.00           H  
ATOM    996  N   CYS A  63       0.996  35.519  46.888  1.00  0.00           N  
ATOM    997  CA  CYS A  63       0.673  35.958  45.538  1.00  0.00           C  
ATOM    998  C   CYS A  63       1.702  35.337  44.589  1.00  0.00           C  
ATOM    999  O   CYS A  63       2.896  35.416  44.845  1.00  0.00           O  
ATOM   1000  CB  CYS A  63       0.827  37.478  45.611  1.00  0.00           C  
ATOM   1001  SG  CYS A  63       0.480  38.342  44.060  1.00  0.00           S  
ATOM   1002  H   CYS A  63       1.367  36.189  47.546  1.00  0.00           H  
ATOM   1003  HA  CYS A  63      -0.351  35.730  45.241  1.00  0.00           H  
ATOM   1004 1HB  CYS A  63       0.137  37.891  46.347  1.00  0.00           H  
ATOM   1005 2HB  CYS A  63       1.848  37.740  45.881  1.00  0.00           H  
ATOM   1006  HG  CYS A  63       0.715  39.563  44.526  1.00  0.00           H  
ATOM   1007  N   PRO A  64       1.235  34.715  43.504  1.00  0.00           N  
ATOM   1008  CA  PRO A  64       2.138  34.092  42.534  1.00  0.00           C  
ATOM   1009  C   PRO A  64       3.018  35.100  41.818  1.00  0.00           C  
ATOM   1010  O   PRO A  64       4.107  34.763  41.361  1.00  0.00           O  
ATOM   1011  CB  PRO A  64       1.194  33.378  41.562  1.00  0.00           C  
ATOM   1012  CG  PRO A  64      -0.102  34.101  41.703  1.00  0.00           C  
ATOM   1013  CD  PRO A  64      -0.174  34.514  43.149  1.00  0.00           C  
ATOM   1014  HA  PRO A  64       2.853  33.400  43.001  1.00  0.00           H  
ATOM   1015 1HB  PRO A  64       1.567  33.428  40.527  1.00  0.00           H  
ATOM   1016 2HB  PRO A  64       1.087  32.313  41.813  1.00  0.00           H  
ATOM   1017 1HG  PRO A  64      -0.146  34.975  41.038  1.00  0.00           H  
ATOM   1018 2HG  PRO A  64      -0.950  33.451  41.436  1.00  0.00           H  
ATOM   1019 1HD  PRO A  64      -0.749  35.442  43.290  1.00  0.00           H  
ATOM   1020 2HD  PRO A  64      -0.645  33.745  43.779  1.00  0.00           H  
ATOM   1021  N   GLU A  65       2.537  36.333  41.719  1.00  0.00           N  
ATOM   1022  CA  GLU A  65       3.251  37.386  41.025  1.00  0.00           C  
ATOM   1023  C   GLU A  65       4.256  38.179  41.858  1.00  0.00           C  
ATOM   1024  O   GLU A  65       5.405  38.361  41.428  1.00  0.00           O  
ATOM   1025  CB  GLU A  65       2.235  38.353  40.413  1.00  0.00           C  
ATOM   1026  CG  GLU A  65       1.380  37.751  39.308  1.00  0.00           C  
ATOM   1027  CD  GLU A  65       0.395  38.751  38.773  1.00  0.00           C  
ATOM   1028  OE1 GLU A  65       0.381  39.859  39.255  1.00  0.00           O  
ATOM   1029  OE2 GLU A  65      -0.265  38.447  37.806  1.00  0.00           O1-
ATOM   1030  H   GLU A  65       1.642  36.540  42.141  1.00  0.00           H  
ATOM   1031  HA  GLU A  65       3.865  36.956  40.234  1.00  0.00           H  
ATOM   1032 1HB  GLU A  65       1.590  38.692  41.225  1.00  0.00           H  
ATOM   1033 2HB  GLU A  65       2.797  39.198  40.017  1.00  0.00           H  
ATOM   1034 1HG  GLU A  65       1.964  37.341  38.484  1.00  0.00           H  
ATOM   1035 2HG  GLU A  65       0.844  36.944  39.808  1.00  0.00           H  
ATOM   1036  N   CYS A  66       3.864  38.600  43.057  1.00  0.00           N  
ATOM   1037  CA  CYS A  66       4.770  39.387  43.881  1.00  0.00           C  
ATOM   1038  C   CYS A  66       5.191  38.744  45.204  1.00  0.00           C  
ATOM   1039  O   CYS A  66       5.997  39.309  45.944  1.00  0.00           O  
ATOM   1040  CB  CYS A  66       3.928  40.634  44.151  1.00  0.00           C  
ATOM   1041  SG  CYS A  66       3.440  41.547  42.670  1.00  0.00           S  
ATOM   1042  H   CYS A  66       2.944  38.380  43.412  1.00  0.00           H  
ATOM   1043  HA  CYS A  66       5.685  39.676  43.363  1.00  0.00           H  
ATOM   1044 1HB  CYS A  66       3.001  40.360  44.657  1.00  0.00           H  
ATOM   1045 2HB  CYS A  66       4.485  41.338  44.769  1.00  0.00           H  
ATOM   1046  HG  CYS A  66       2.766  42.499  43.306  1.00  0.00           H  
ATOM   1047  N   GLY A  67       4.659  37.562  45.498  1.00  0.00           N  
ATOM   1048  CA  GLY A  67       5.021  36.887  46.731  1.00  0.00           C  
ATOM   1049  C   GLY A  67       4.431  37.434  48.023  1.00  0.00           C  
ATOM   1050  O   GLY A  67       4.750  36.941  49.100  1.00  0.00           O  
ATOM   1051  H   GLY A  67       4.001  37.123  44.871  1.00  0.00           H  
ATOM   1052 1HA  GLY A  67       4.704  35.845  46.672  1.00  0.00           H  
ATOM   1053 2HA  GLY A  67       6.103  36.930  46.855  1.00  0.00           H  
ATOM   1054  N   LYS A  68       3.579  38.448  47.939  1.00  0.00           N  
ATOM   1055  CA  LYS A  68       2.971  38.983  49.152  1.00  0.00           C  
ATOM   1056  C   LYS A  68       2.078  37.911  49.779  1.00  0.00           C  
ATOM   1057  O   LYS A  68       1.312  37.247  49.090  1.00  0.00           O  
ATOM   1058  CB  LYS A  68       2.165  40.248  48.850  1.00  0.00           C  
ATOM   1059  CG  LYS A  68       1.560  40.916  50.077  1.00  0.00           C  
ATOM   1060  CD  LYS A  68       0.849  42.209  49.708  1.00  0.00           C  
ATOM   1061  CE  LYS A  68       0.256  42.886  50.933  1.00  0.00           C  
ATOM   1062  NZ  LYS A  68      -0.441  44.155  50.589  1.00  0.00           N1+
ATOM   1063  H   LYS A  68       3.343  38.861  47.048  1.00  0.00           H  
ATOM   1064  HA  LYS A  68       3.748  39.233  49.875  1.00  0.00           H  
ATOM   1065 1HB  LYS A  68       2.840  40.944  48.353  1.00  0.00           H  
ATOM   1066 2HB  LYS A  68       1.368  39.964  48.162  1.00  0.00           H  
ATOM   1067 1HG  LYS A  68       0.848  40.227  50.532  1.00  0.00           H  
ATOM   1068 2HG  LYS A  68       2.362  41.131  50.784  1.00  0.00           H  
ATOM   1069 1HD  LYS A  68       1.570  42.880  49.235  1.00  0.00           H  
ATOM   1070 2HD  LYS A  68       0.053  41.980  49.000  1.00  0.00           H  
ATOM   1071 1HE  LYS A  68      -0.451  42.198  51.394  1.00  0.00           H  
ATOM   1072 2HE  LYS A  68       1.065  43.096  51.634  1.00  0.00           H  
ATOM   1073 1HZ  LYS A  68      -0.820  44.570  51.428  1.00  0.00           H  
ATOM   1074 2HZ  LYS A  68       0.216  44.794  50.163  1.00  0.00           H  
ATOM   1075 3HZ  LYS A  68      -1.193  43.960  49.941  1.00  0.00           H  
ATOM   1076  N   SER A  69       2.205  37.743  51.090  1.00  0.00           N  
ATOM   1077  CA  SER A  69       1.460  36.733  51.833  1.00  0.00           C  
ATOM   1078  C   SER A  69       0.201  37.242  52.507  1.00  0.00           C  
ATOM   1079  O   SER A  69       0.118  38.398  52.933  1.00  0.00           O  
ATOM   1080  CB  SER A  69       2.371  36.108  52.870  1.00  0.00           C  
ATOM   1081  OG  SER A  69       2.805  37.040  53.822  1.00  0.00           O  
ATOM   1082  H   SER A  69       2.846  38.345  51.587  1.00  0.00           H  
ATOM   1083  HA  SER A  69       1.180  35.869  51.227  1.00  0.00           H  
ATOM   1084 1HB  SER A  69       1.825  35.312  53.378  1.00  0.00           H  
ATOM   1085 2HB  SER A  69       3.239  35.686  52.366  1.00  0.00           H  
ATOM   1086  HG  SER A  69       3.376  36.606  54.460  1.00  0.00           H  
ATOM   1087  N   PHE A  70      -0.751  36.332  52.657  1.00  0.00           N  
ATOM   1088  CA  PHE A  70      -2.030  36.655  53.277  1.00  0.00           C  
ATOM   1089  C   PHE A  70      -2.503  35.527  54.184  1.00  0.00           C  
ATOM   1090  O   PHE A  70      -2.197  34.358  53.949  1.00  0.00           O  
ATOM   1091  CB  PHE A  70      -3.084  36.948  52.208  1.00  0.00           C  
ATOM   1092  CG  PHE A  70      -2.839  38.222  51.449  1.00  0.00           C  
ATOM   1093  CD1 PHE A  70      -2.135  38.207  50.254  1.00  0.00           C  
ATOM   1094  CD2 PHE A  70      -3.310  39.434  51.927  1.00  0.00           C  
ATOM   1095  CE1 PHE A  70      -1.909  39.378  49.553  1.00  0.00           C  
ATOM   1096  CE2 PHE A  70      -3.087  40.605  51.229  1.00  0.00           C  
ATOM   1097  CZ  PHE A  70      -2.383  40.578  50.041  1.00  0.00           C  
ATOM   1098  H   PHE A  70      -0.588  35.389  52.330  1.00  0.00           H  
ATOM   1099  HA  PHE A  70      -1.922  37.537  53.910  1.00  0.00           H  
ATOM   1100 1HB  PHE A  70      -3.105  36.146  51.472  1.00  0.00           H  
ATOM   1101 2HB  PHE A  70      -4.067  37.046  52.668  1.00  0.00           H  
ATOM   1102  HD1 PHE A  70      -1.760  37.260  49.867  1.00  0.00           H  
ATOM   1103  HD2 PHE A  70      -3.863  39.457  52.865  1.00  0.00           H  
ATOM   1104  HE1 PHE A  70      -1.353  39.352  48.616  1.00  0.00           H  
ATOM   1105  HE2 PHE A  70      -3.463  41.552  51.616  1.00  0.00           H  
ATOM   1106  HZ  PHE A  70      -2.205  41.499  49.491  1.00  0.00           H  
ATOM   1107  N   SER A  71      -3.392  35.893  55.230  1.00  0.00           N  
ATOM   1108  CA  SER A  71      -3.811  34.900  56.210  1.00  0.00           C  
ATOM   1109  C   SER A  71      -4.874  33.972  55.634  1.00  0.00           C  
ATOM   1110  O   SER A  71      -4.972  32.808  56.021  1.00  0.00           O  
ATOM   1111  CB  SER A  71      -4.329  35.586  57.459  1.00  0.00           C  
ATOM   1112  OG  SER A  71      -5.496  36.319  57.212  1.00  0.00           O  
ATOM   1113  H   SER A  71      -3.720  36.842  55.321  1.00  0.00           H  
ATOM   1114  HA  SER A  71      -2.984  34.311  56.613  1.00  0.00           H  
ATOM   1115 1HB  SER A  71      -4.541  34.825  58.212  1.00  0.00           H  
ATOM   1116 2HB  SER A  71      -3.560  36.261  57.832  1.00  0.00           H  
ATOM   1117  HG  SER A  71      -5.790  36.737  58.025  1.00  0.00           H  
ATOM   1118  N   ASP A  72      -5.669  34.497  54.707  1.00  0.00           N  
ATOM   1119  CA  ASP A  72      -6.736  33.721  54.086  1.00  0.00           C  
ATOM   1120  C   ASP A  72      -6.642  33.772  52.567  1.00  0.00           C  
ATOM   1121  O   ASP A  72      -6.185  34.762  51.996  1.00  0.00           O  
ATOM   1122  CB  ASP A  72      -8.106  34.229  54.545  1.00  0.00           C  
ATOM   1123  CG  ASP A  72      -8.420  35.659  54.123  1.00  0.00           C  
ATOM   1124  OD1 ASP A  72      -8.570  35.890  52.947  1.00  0.00           O  
ATOM   1125  OD2 ASP A  72      -8.660  36.470  54.984  1.00  0.00           O1-
ATOM   1126  H   ASP A  72      -5.529  35.456  54.426  1.00  0.00           H  
ATOM   1127  HA  ASP A  72      -6.642  32.671  54.368  1.00  0.00           H  
ATOM   1128 1HB  ASP A  72      -8.930  33.577  54.258  1.00  0.00           H  
ATOM   1129 2HB  ASP A  72      -7.971  34.193  55.627  1.00  0.00           H  
ATOM   1130  N   CYS A  73      -7.079  32.698  51.916  1.00  0.00           N  
ATOM   1131  CA  CYS A  73      -7.040  32.616  50.461  1.00  0.00           C  
ATOM   1132  C   CYS A  73      -7.926  33.679  49.824  1.00  0.00           C  
ATOM   1133  O   CYS A  73      -7.605  34.213  48.763  1.00  0.00           O  
ATOM   1134  CB  CYS A  73      -7.593  31.218  50.189  1.00  0.00           C  
ATOM   1135  SG  CYS A  73      -7.556  30.725  48.448  1.00  0.00           S  
ATOM   1136  H   CYS A  73      -7.449  31.920  52.444  1.00  0.00           H  
ATOM   1137  HA  CYS A  73      -6.031  32.681  50.051  1.00  0.00           H  
ATOM   1138 1HB  CYS A  73      -7.012  30.469  50.728  1.00  0.00           H  
ATOM   1139 2HB  CYS A  73      -8.638  31.160  50.495  1.00  0.00           H  
ATOM   1140  HG  CYS A  73      -8.092  29.522  48.635  1.00  0.00           H  
ATOM   1141  N   ARG A  74      -9.042  33.980  50.478  1.00  0.00           N  
ATOM   1142  CA  ARG A  74      -9.989  34.920  49.908  1.00  0.00           C  
ATOM   1143  C   ARG A  74      -9.391  36.320  49.942  1.00  0.00           C  
ATOM   1144  O   ARG A  74      -9.733  37.161  49.114  1.00  0.00           O  
ATOM   1145  CB  ARG A  74     -11.351  34.862  50.582  1.00  0.00           C  
ATOM   1146  CG  ARG A  74     -12.152  33.601  50.298  1.00  0.00           C  
ATOM   1147  CD  ARG A  74     -13.453  33.529  51.012  1.00  0.00           C  
ATOM   1148  NE  ARG A  74     -14.209  32.312  50.764  1.00  0.00           N  
ATOM   1149  CZ  ARG A  74     -15.323  31.954  51.432  1.00  0.00           C  
ATOM   1150  NH1 ARG A  74     -15.794  32.697  52.409  1.00  0.00           N1+
ATOM   1151  NH2 ARG A  74     -15.918  30.824  51.094  1.00  0.00           N  
ATOM   1152  H   ARG A  74      -9.244  33.563  51.375  1.00  0.00           H  
ATOM   1153  HA  ARG A  74     -10.177  34.666  48.865  1.00  0.00           H  
ATOM   1154 1HB  ARG A  74     -11.179  34.943  51.655  1.00  0.00           H  
ATOM   1155 2HB  ARG A  74     -11.914  35.731  50.239  1.00  0.00           H  
ATOM   1156 1HG  ARG A  74     -12.354  33.555  49.226  1.00  0.00           H  
ATOM   1157 2HG  ARG A  74     -11.558  32.739  50.593  1.00  0.00           H  
ATOM   1158 1HD  ARG A  74     -13.273  33.589  52.084  1.00  0.00           H  
ATOM   1159 2HD  ARG A  74     -14.076  34.368  50.701  1.00  0.00           H  
ATOM   1160  HE  ARG A  74     -14.041  31.572  50.095  1.00  0.00           H  
ATOM   1161 1HH1 ARG A  74     -15.318  33.548  52.668  1.00  0.00           H  
ATOM   1162 2HH1 ARG A  74     -16.632  32.411  52.897  1.00  0.00           H  
ATOM   1163 1HH2 ARG A  74     -15.534  30.256  50.351  1.00  0.00           H  
ATOM   1164 2HH2 ARG A  74     -16.754  30.533  51.576  1.00  0.00           H  
ATOM   1165  N   ASP A  75      -8.466  36.554  50.876  1.00  0.00           N  
ATOM   1166  CA  ASP A  75      -7.819  37.855  51.003  1.00  0.00           C  
ATOM   1167  C   ASP A  75      -6.841  38.098  49.860  1.00  0.00           C  
ATOM   1168  O   ASP A  75      -6.784  39.195  49.305  1.00  0.00           O  
ATOM   1169  CB  ASP A  75      -7.095  37.963  52.347  1.00  0.00           C  
ATOM   1170  CG  ASP A  75      -6.745  39.386  52.759  1.00  0.00           C  
ATOM   1171  OD1 ASP A  75      -7.243  40.304  52.148  1.00  0.00           O  
ATOM   1172  OD2 ASP A  75      -6.109  39.553  53.773  1.00  0.00           O1-
ATOM   1173  H   ASP A  75      -8.207  35.812  51.510  1.00  0.00           H  
ATOM   1174  HA  ASP A  75      -8.567  38.646  50.947  1.00  0.00           H  
ATOM   1175 1HB  ASP A  75      -7.620  37.469  53.165  1.00  0.00           H  
ATOM   1176 2HB  ASP A  75      -6.181  37.418  52.118  1.00  0.00           H  
ATOM   1177  N   LEU A  76      -6.073  37.069  49.516  1.00  0.00           N  
ATOM   1178  CA  LEU A  76      -5.147  37.149  48.394  1.00  0.00           C  
ATOM   1179  C   LEU A  76      -5.888  37.341  47.078  1.00  0.00           C  
ATOM   1180  O   LEU A  76      -5.490  38.153  46.242  1.00  0.00           O  
ATOM   1181  CB  LEU A  76      -4.276  35.887  48.339  1.00  0.00           C  
ATOM   1182  CG  LEU A  76      -3.405  35.750  47.080  1.00  0.00           C  
ATOM   1183  CD1 LEU A  76      -2.430  36.916  46.991  1.00  0.00           C  
ATOM   1184  CD2 LEU A  76      -2.659  34.425  47.122  1.00  0.00           C  
ATOM   1185  H   LEU A  76      -6.134  36.214  50.045  1.00  0.00           H  
ATOM   1186  HA  LEU A  76      -4.499  38.017  48.514  1.00  0.00           H  
ATOM   1187 1HB  LEU A  76      -3.647  36.065  49.208  1.00  0.00           H  
ATOM   1188 2HB  LEU A  76      -4.864  34.982  48.493  1.00  0.00           H  
ATOM   1189  HG  LEU A  76      -4.078  35.728  46.222  1.00  0.00           H  
ATOM   1190 1HD1 LEU A  76      -1.818  36.811  46.096  1.00  0.00           H  
ATOM   1191 2HD1 LEU A  76      -2.986  37.851  46.941  1.00  0.00           H  
ATOM   1192 3HD1 LEU A  76      -1.789  36.921  47.871  1.00  0.00           H  
ATOM   1193 1HD2 LEU A  76      -2.042  34.329  46.227  1.00  0.00           H  
ATOM   1194 2HD2 LEU A  76      -2.024  34.390  48.006  1.00  0.00           H  
ATOM   1195 3HD2 LEU A  76      -3.377  33.603  47.156  1.00  0.00           H  
ATOM   1196  N   ALA A  77      -6.968  36.589  46.899  1.00  0.00           N  
ATOM   1197  CA  ALA A  77      -7.861  36.787  45.763  1.00  0.00           C  
ATOM   1198  C   ALA A  77      -8.438  38.196  45.756  1.00  0.00           C  
ATOM   1199  O   ALA A  77      -8.451  38.866  44.722  1.00  0.00           O  
ATOM   1200  CB  ALA A  77      -8.977  35.753  45.779  1.00  0.00           C  
ATOM   1201  H   ALA A  77      -7.179  35.862  47.568  1.00  0.00           H  
ATOM   1202  HA  ALA A  77      -7.286  36.666  44.844  1.00  0.00           H  
ATOM   1203 1HB  ALA A  77      -9.633  35.915  44.924  1.00  0.00           H  
ATOM   1204 2HB  ALA A  77      -8.548  34.752  45.723  1.00  0.00           H  
ATOM   1205 3HB  ALA A  77      -9.550  35.852  46.699  1.00  0.00           H  
ATOM   1206  N   ARG A  78      -8.873  38.727  46.920  1.00  0.00           N  
ATOM   1207  CA  ARG A  78      -9.604  39.988  46.977  1.00  0.00           C  
ATOM   1208  C   ARG A  78      -8.731  41.148  46.515  1.00  0.00           C  
ATOM   1209  O   ARG A  78      -9.217  42.086  45.879  1.00  0.00           O  
ATOM   1210  CB  ARG A  78     -10.193  40.248  48.355  1.00  0.00           C  
ATOM   1211  CG  ARG A  78     -11.026  41.512  48.466  1.00  0.00           C  
ATOM   1212  CD  ARG A  78     -11.709  41.685  49.774  1.00  0.00           C  
ATOM   1213  NE  ARG A  78     -12.479  42.913  49.895  1.00  0.00           N  
ATOM   1214  CZ  ARG A  78     -13.109  43.312  51.016  1.00  0.00           C  
ATOM   1215  NH1 ARG A  78     -13.099  42.569  52.102  1.00  0.00           N1+
ATOM   1216  NH2 ARG A  78     -13.762  44.460  50.989  1.00  0.00           N  
ATOM   1217  H   ARG A  78      -8.717  38.210  47.774  1.00  0.00           H  
ATOM   1218  HA  ARG A  78     -10.455  39.951  46.298  1.00  0.00           H  
ATOM   1219 1HB  ARG A  78     -10.812  39.386  48.604  1.00  0.00           H  
ATOM   1220 2HB  ARG A  78      -9.358  40.305  49.051  1.00  0.00           H  
ATOM   1221 1HG  ARG A  78     -10.375  42.372  48.311  1.00  0.00           H  
ATOM   1222 2HG  ARG A  78     -11.791  41.493  47.688  1.00  0.00           H  
ATOM   1223 1HD  ARG A  78     -12.395  40.853  49.928  1.00  0.00           H  
ATOM   1224 2HD  ARG A  78     -10.959  41.690  50.566  1.00  0.00           H  
ATOM   1225  HE  ARG A  78     -12.662  43.630  49.205  1.00  0.00           H  
ATOM   1226 1HH1 ARG A  78     -12.609  41.687  52.100  1.00  0.00           H  
ATOM   1227 2HH1 ARG A  78     -13.577  42.887  52.931  1.00  0.00           H  
ATOM   1228 1HH2 ARG A  78     -13.777  45.010  50.141  1.00  0.00           H  
ATOM   1229 2HH2 ARG A  78     -14.244  44.783  51.815  1.00  0.00           H  
ATOM   1230  N   HIS A  79      -7.445  41.081  46.838  1.00  0.00           N  
ATOM   1231  CA  HIS A  79      -6.513  42.148  46.495  1.00  0.00           C  
ATOM   1232  C   HIS A  79      -6.178  42.134  45.008  1.00  0.00           C  
ATOM   1233  O   HIS A  79      -6.157  43.180  44.360  1.00  0.00           O  
ATOM   1234  CB  HIS A  79      -5.227  42.029  47.321  1.00  0.00           C  
ATOM   1235  CG  HIS A  79      -4.227  43.107  47.037  1.00  0.00           C  
ATOM   1236  CD2 HIS A  79      -3.028  43.069  46.412  1.00  0.00           C  
ATOM   1237  ND1 HIS A  79      -4.423  44.419  47.416  1.00  0.00           N  
ATOM   1238  CE1 HIS A  79      -3.382  45.143  47.035  1.00  0.00           C  
ATOM   1239  NE2 HIS A  79      -2.523  44.346  46.426  1.00  0.00           N  
ATOM   1240  H   HIS A  79      -7.103  40.270  47.334  1.00  0.00           H  
ATOM   1241  HA  HIS A  79      -6.970  43.115  46.700  1.00  0.00           H  
ATOM   1242 1HB  HIS A  79      -5.457  42.089  48.385  1.00  0.00           H  
ATOM   1243 2HB  HIS A  79      -4.732  41.081  47.109  1.00  0.00           H  
ATOM   1244  HD2 HIS A  79      -2.459  42.262  45.949  1.00  0.00           H  
ATOM   1245  HE1 HIS A  79      -3.343  46.211  47.245  1.00  0.00           H  
ATOM   1246  HE2 HIS A  79      -1.636  44.623  46.030  1.00  0.00           H  
ATOM   1247  N   GLN A  80      -5.921  40.944  44.477  1.00  0.00           N  
ATOM   1248  CA  GLN A  80      -5.574  40.793  43.070  1.00  0.00           C  
ATOM   1249  C   GLN A  80      -6.623  41.439  42.171  1.00  0.00           C  
ATOM   1250  O   GLN A  80      -6.309  41.920  41.083  1.00  0.00           O  
ATOM   1251  CB  GLN A  80      -5.424  39.314  42.710  1.00  0.00           C  
ATOM   1252  CG  GLN A  80      -4.179  38.657  43.284  1.00  0.00           C  
ATOM   1253  CD  GLN A  80      -4.120  37.170  42.984  1.00  0.00           C  
ATOM   1254  NE2 GLN A  80      -3.037  36.527  43.403  1.00  0.00           N  
ATOM   1255  OE1 GLN A  80      -5.040  36.606  42.384  1.00  0.00           O  
ATOM   1256  H   GLN A  80      -5.967  40.123  45.062  1.00  0.00           H  
ATOM   1257  HA  GLN A  80      -4.635  41.310  42.867  1.00  0.00           H  
ATOM   1258 1HB  GLN A  80      -6.315  38.808  43.084  1.00  0.00           H  
ATOM   1259 2HB  GLN A  80      -5.403  39.255  41.622  1.00  0.00           H  
ATOM   1260 1HG  GLN A  80      -3.180  39.066  43.146  1.00  0.00           H  
ATOM   1261 2HG  GLN A  80      -4.486  38.787  44.323  1.00  0.00           H  
ATOM   1262 1HE2 GLN A  80      -2.942  35.545  43.235  1.00  0.00           H  
ATOM   1263 2HE2 GLN A  80      -2.317  37.022  43.887  1.00  0.00           H  
ATOM   1264  N   ARG A  81      -7.869  41.442  42.633  1.00  0.00           N  
ATOM   1265  CA  ARG A  81      -8.987  42.069  41.947  1.00  0.00           C  
ATOM   1266  C   ARG A  81      -8.773  43.567  41.679  1.00  0.00           C  
ATOM   1267  O   ARG A  81      -9.236  44.100  40.667  1.00  0.00           O  
ATOM   1268  CB  ARG A  81     -10.295  41.823  42.685  1.00  0.00           C  
ATOM   1269  CG  ARG A  81     -10.804  40.392  42.623  1.00  0.00           C  
ATOM   1270  CD  ARG A  81     -12.047  40.150  43.400  1.00  0.00           C  
ATOM   1271  NE  ARG A  81     -12.520  38.777  43.370  1.00  0.00           N  
ATOM   1272  CZ  ARG A  81     -13.564  38.312  44.083  1.00  0.00           C  
ATOM   1273  NH1 ARG A  81     -14.223  39.093  44.910  1.00  0.00           N1+
ATOM   1274  NH2 ARG A  81     -13.895  37.039  43.946  1.00  0.00           N  
ATOM   1275  H   ARG A  81      -8.030  40.978  43.516  1.00  0.00           H  
ATOM   1276  HA  ARG A  81      -9.112  41.619  40.960  1.00  0.00           H  
ATOM   1277 1HB  ARG A  81     -10.130  42.101  43.724  1.00  0.00           H  
ATOM   1278 2HB  ARG A  81     -11.037  42.489  42.245  1.00  0.00           H  
ATOM   1279 1HG  ARG A  81     -11.006  40.140  41.583  1.00  0.00           H  
ATOM   1280 2HG  ARG A  81     -10.030  39.732  43.014  1.00  0.00           H  
ATOM   1281 1HD  ARG A  81     -11.868  40.411  44.444  1.00  0.00           H  
ATOM   1282 2HD  ARG A  81     -12.843  40.779  43.002  1.00  0.00           H  
ATOM   1283  HE  ARG A  81     -12.172  37.987  42.845  1.00  0.00           H  
ATOM   1284 1HH1 ARG A  81     -13.947  40.059  45.015  1.00  0.00           H  
ATOM   1285 2HH1 ARG A  81     -15.002  38.725  45.433  1.00  0.00           H  
ATOM   1286 1HH2 ARG A  81     -13.367  36.446  43.321  1.00  0.00           H  
ATOM   1287 2HH2 ARG A  81     -14.672  36.664  44.469  1.00  0.00           H  
ATOM   1288  N   THR A  82      -8.080  44.249  42.588  1.00  0.00           N  
ATOM   1289  CA  THR A  82      -7.867  45.689  42.439  1.00  0.00           C  
ATOM   1290  C   THR A  82      -7.070  46.082  41.200  1.00  0.00           C  
ATOM   1291  O   THR A  82      -7.139  47.237  40.755  1.00  0.00           O  
ATOM   1292  CB  THR A  82      -7.151  46.263  43.675  1.00  0.00           C  
ATOM   1293  CG2 THR A  82      -7.982  46.032  44.928  1.00  0.00           C  
ATOM   1294  OG1 THR A  82      -5.875  45.627  43.828  1.00  0.00           O  
ATOM   1295  H   THR A  82      -7.694  43.777  43.393  1.00  0.00           H  
ATOM   1296  HA  THR A  82      -8.826  46.195  42.315  1.00  0.00           H  
ATOM   1297  HB  THR A  82      -7.000  47.333  43.533  1.00  0.00           H  
ATOM   1298  HG1 THR A  82      -5.431  45.987  44.599  1.00  0.00           H  
ATOM   1299 1HG2 THR A  82      -7.459  46.445  45.792  1.00  0.00           H  
ATOM   1300 2HG2 THR A  82      -8.949  46.523  44.819  1.00  0.00           H  
ATOM   1301 3HG2 THR A  82      -8.131  44.962  45.072  1.00  0.00           H  
ATOM   1302  N   HIS A  83      -6.337  45.134  40.623  1.00  0.00           N  
ATOM   1303  CA  HIS A  83      -5.537  45.403  39.435  1.00  0.00           C  
ATOM   1304  C   HIS A  83      -6.413  45.499  38.191  1.00  0.00           C  
ATOM   1305  O   HIS A  83      -5.934  45.835  37.108  1.00  0.00           O  
ATOM   1306  CB  HIS A  83      -4.473  44.316  39.243  1.00  0.00           C  
ATOM   1307  CG  HIS A  83      -3.422  44.307  40.309  1.00  0.00           C  
ATOM   1308  CD2 HIS A  83      -2.222  44.930  40.384  1.00  0.00           C  
ATOM   1309  ND1 HIS A  83      -3.556  43.588  41.479  1.00  0.00           N  
ATOM   1310  CE1 HIS A  83      -2.480  43.770  42.227  1.00  0.00           C  
ATOM   1311  NE2 HIS A  83      -1.658  44.579  41.586  1.00  0.00           N  
ATOM   1312  H   HIS A  83      -6.337  44.205  41.018  1.00  0.00           H  
ATOM   1313  HA  HIS A  83      -5.038  46.364  39.539  1.00  0.00           H  
ATOM   1314 1HB  HIS A  83      -4.936  43.328  39.255  1.00  0.00           H  
ATOM   1315 2HB  HIS A  83      -3.955  44.461  38.295  1.00  0.00           H  
ATOM   1316  HD2 HIS A  83      -1.692  45.600  39.707  1.00  0.00           H  
ATOM   1317  HE1 HIS A  83      -2.391  43.281  43.196  1.00  0.00           H  
ATOM   1318  HE2 HIS A  83      -0.758  44.894  41.916  1.00  0.00           H  
ATOM   1319  N   THR A  84      -7.697  45.202  38.354  1.00  0.00           N  
ATOM   1320  CA  THR A  84      -8.628  45.187  37.232  1.00  0.00           C  
ATOM   1321  C   THR A  84      -9.163  46.584  36.943  1.00  0.00           C  
ATOM   1322  O   THR A  84      -9.215  47.011  35.789  1.00  0.00           O  
ATOM   1323  CB  THR A  84      -9.813  44.239  37.495  1.00  0.00           C  
ATOM   1324  CG2 THR A  84     -10.774  44.248  36.317  1.00  0.00           C  
ATOM   1325  OG1 THR A  84      -9.326  42.906  37.698  1.00  0.00           O  
ATOM   1326  H   THR A  84      -8.038  44.981  39.279  1.00  0.00           H  
ATOM   1327  HA  THR A  84      -8.112  44.861  36.329  1.00  0.00           H  
ATOM   1328  HB  THR A  84     -10.337  44.567  38.392  1.00  0.00           H  
ATOM   1329  HG1 THR A  84     -10.066  42.317  37.863  1.00  0.00           H  
ATOM   1330 1HG2 THR A  84     -11.605  43.573  36.521  1.00  0.00           H  
ATOM   1331 2HG2 THR A  84     -11.156  45.260  36.166  1.00  0.00           H  
ATOM   1332 3HG2 THR A  84     -10.252  43.920  35.419  1.00  0.00           H  
ATOM   1333  N   GLY A  85      -9.558  47.291  37.995  1.00  0.00           N  
ATOM   1334  CA  GLY A  85     -10.128  48.625  37.850  1.00  0.00           C  
ATOM   1335  C   GLY A  85     -11.648  48.570  37.767  1.00  0.00           C  
ATOM   1336  O   GLY A  85     -12.203  49.044  38.452  1.00  0.00           O  
ATOM   1337  OXT GLY A  85     -12.179  47.955  36.884  1.00  0.00           O1-
ATOM   1338  H   GLY A  85      -9.461  46.894  38.919  1.00  0.00           H  
ATOM   1339 1HA  GLY A  85      -9.841  49.229  38.712  1.00  0.00           H  
ATOM   1340 2HA  GLY A  85      -9.739  49.082  36.942  1.00  0.00           H  
TER    1341      GLY A  85 
ATOM   1342  N   LYS A  91     -27.849  64.824  56.561  1.00 42.10           N  
ATOM   1343  CA  LYS A  91     -29.007  64.282  55.878  1.00 43.12           C  
ATOM   1344  C   LYS A  91     -28.699  62.981  55.163  1.00 42.98           C  
ATOM   1345  O   LYS A  91     -29.553  62.087  55.122  1.00 43.54           O  
ATOM   1346  CB  LYS A  91     -29.567  65.330  54.907  1.00 45.24           C  
ATOM   1347  CG  LYS A  91     -30.390  66.401  55.633  1.00 47.98           C  
ATOM   1348  CD  LYS A  91     -30.509  67.697  54.845  1.00 49.89           C  
ATOM   1349  CE  LYS A  91     -31.394  68.708  55.577  1.00 51.21           C  
ATOM   1350  NZ  LYS A  91     -30.930  69.010  56.973  1.00 52.03           N1+
ATOM   1351  N   ASP A  92     -27.484  62.847  54.629  1.00 41.90           N  
ATOM   1352  CA  ASP A  92     -27.125  61.618  53.921  1.00 41.03           C  
ATOM   1353  C   ASP A  92     -26.622  60.506  54.843  1.00 40.09           C  
ATOM   1354  O   ASP A  92     -25.976  59.558  54.399  1.00 39.84           O  
ATOM   1355  CB  ASP A  92     -26.103  61.907  52.812  1.00 40.19           C  
ATOM   1356  CG  ASP A  92     -24.755  62.337  53.352  1.00 41.55           C  
ATOM   1357  OD1 ASP A  92     -24.658  62.638  54.555  1.00 39.13           O  
ATOM   1358  OD2 ASP A  92     -23.793  62.388  52.558  1.00 42.19           O1-
ATOM   1359  N   LEU A  93     -26.933  60.623  56.129  1.00 40.11           N  
ATOM   1360  CA  LEU A  93     -26.566  59.609  57.117  1.00 40.56           C  
ATOM   1361  C   LEU A  93     -27.500  58.424  56.867  1.00 40.93           C  
ATOM   1362  O   LEU A  93     -28.718  58.593  56.837  1.00 41.21           O  
ATOM   1363  CB  LEU A  93     -26.795  60.150  58.537  1.00 41.75           C  
ATOM   1364  CG  LEU A  93     -26.563  59.248  59.757  1.00 43.71           C  
ATOM   1365  CD1 LEU A  93     -26.766  60.077  61.019  1.00 44.61           C  
ATOM   1366  CD2 LEU A  93     -27.526  58.065  59.770  1.00 43.58           C  
ATOM   1367  N   VAL A  94     -26.940  57.230  56.704  1.00 40.45           N  
ATOM   1368  CA  VAL A  94     -27.748  56.041  56.448  1.00 40.47           C  
ATOM   1369  C   VAL A  94     -27.330  54.885  57.340  1.00 41.28           C  
ATOM   1370  O   VAL A  94     -26.205  54.385  57.233  1.00 41.46           O  
ATOM   1371  CB  VAL A  94     -27.605  55.581  54.986  1.00 40.17           C  
ATOM   1372  CG1 VAL A  94     -28.457  54.352  54.741  1.00 40.88           C  
ATOM   1373  CG2 VAL A  94     -27.997  56.703  54.052  1.00 41.05           C  
ATOM   1374  N   MET A  95     -28.227  54.451  58.216  1.00 41.42           N  
ATOM   1375  CA  MET A  95     -27.912  53.342  59.100  1.00 42.33           C  
ATOM   1376  C   MET A  95     -28.199  52.036  58.378  1.00 42.71           C  
ATOM   1377  O   MET A  95     -29.304  51.798  57.901  1.00 43.33           O  
ATOM   1378  CB  MET A  95     -28.720  53.436  60.390  1.00 43.61           C  
ATOM   1379  CG  MET A  95     -28.364  54.639  61.229  1.00 44.09           C  
ATOM   1380  SD  MET A  95     -26.595  54.651  61.571  1.00 47.40           S  
ATOM   1381  CE  MET A  95     -26.513  53.808  63.131  1.00 45.31           C  
ATOM   1382  N   THR A  96     -27.182  51.192  58.288  1.00 42.71           N  
ATOM   1383  CA  THR A  96     -27.312  49.924  57.599  1.00 42.66           C  
ATOM   1384  C   THR A  96     -27.428  48.744  58.559  1.00 42.89           C  
ATOM   1385  O   THR A  96     -27.841  47.658  58.152  1.00 44.04           O  
ATOM   1386  CB  THR A  96     -26.101  49.690  56.694  1.00 42.27           C  
ATOM   1387  CG2 THR A  96     -25.953  50.834  55.705  1.00 40.97           C  
ATOM   1388  OG1 THR A  96     -24.916  49.609  57.501  1.00 41.56           O  
ATOM   1389  N   ASN A  97     -27.072  48.954  59.825  1.00 41.88           N  
ATOM   1390  CA  ASN A  97     -27.124  47.872  60.809  1.00 42.00           C  
ATOM   1391  C   ASN A  97     -27.565  48.289  62.200  1.00 41.44           C  
ATOM   1392  O   ASN A  97     -27.150  49.327  62.720  1.00 40.73           O  
ATOM   1393  CB  ASN A  97     -25.756  47.200  60.912  1.00 43.93           C  
ATOM   1394  CG  ASN A  97     -25.381  46.467  59.653  1.00 45.50           C  
ATOM   1395  ND2 ASN A  97     -24.405  46.997  58.921  1.00 44.84           N  
ATOM   1396  OD1 ASN A  97     -25.968  45.431  59.333  1.00 46.93           O  
ATOM   1397  N   GLN A  98     -28.400  47.455  62.809  1.00 41.96           N  
ATOM   1398  CA  GLN A  98     -28.905  47.711  64.153  1.00 41.20           C  
ATOM   1399  C   GLN A  98     -27.806  47.676  65.206  1.00 38.93           C  
ATOM   1400  O   GLN A  98     -26.899  46.843  65.155  1.00 37.92           O  
ATOM   1401  CB  GLN A  98     -29.976  46.682  64.530  1.00 43.42           C  
ATOM   1402  CG  GLN A  98     -31.407  47.111  64.220  1.00 47.79           C  
ATOM   1403  CD  GLN A  98     -32.428  46.204  64.885  1.00 50.39           C  
ATOM   1404  NE2 GLN A  98     -31.945  45.112  65.482  1.00 48.28           N  
ATOM   1405  OE1 GLN A  98     -33.640  46.480  64.870  1.00 52.42           O  
ATOM   1406  N   GLU A  99     -27.904  48.595  66.160  1.00 37.24           N  
ATOM   1407  CA  GLU A  99     -26.951  48.688  67.254  1.00 36.42           C  
ATOM   1408  C   GLU A  99     -26.906  47.336  67.952  1.00 35.68           C  
ATOM   1409  O   GLU A  99     -27.923  46.638  68.036  1.00 34.42           O  
ATOM   1410  CB  GLU A  99     -27.406  49.771  68.238  1.00 34.99           C  
ATOM   1411  CG  GLU A  99     -26.666  49.804  69.568  1.00 34.85           C  
ATOM   1412  CD  GLU A  99     -25.208  50.220  69.443  1.00 34.73           C  
ATOM   1413  OE1 GLU A  99     -24.433  49.520  68.745  1.00 30.29           O  
ATOM   1414  OE2 GLU A  99     -24.841  51.246  70.062  1.00 34.33           O1-
ATOM   1415  N   ILE A 100     -25.729  46.961  68.436  1.00 34.78           N  
ATOM   1416  CA  ILE A 100     -25.579  45.696  69.144  1.00 35.77           C  
ATOM   1417  C   ILE A 100     -25.647  45.952  70.644  1.00 36.21           C  
ATOM   1418  O   ILE A 100     -25.178  46.975  71.142  1.00 35.87           O  
ATOM   1419  CB  ILE A 100     -24.240  44.995  68.823  1.00 35.70           C  
ATOM   1420  CG1 ILE A 100     -23.071  45.952  69.073  1.00 35.46           C  
ATOM   1421  CG2 ILE A 100     -24.261  44.471  67.385  1.00 34.38           C  
ATOM   1422  CD1 ILE A 100     -21.697  45.296  68.925  1.00 34.75           C  
ATOM   1423  N   GLU A 101     -26.240  45.002  71.349  1.00 36.54           N  
ATOM   1424  CA  GLU A 101     -26.417  45.059  72.790  1.00 37.35           C  
ATOM   1425  C   GLU A 101     -25.220  44.441  73.524  1.00 36.99           C  
ATOM   1426  O   GLU A 101     -24.805  44.926  74.581  1.00 35.60           O  
ATOM   1427  CB  GLU A 101     -27.701  44.296  73.142  1.00 40.32           C  
ATOM   1428  CG  GLU A 101     -28.283  43.536  71.927  1.00 43.10           C  
ATOM   1429  CD  GLU A 101     -27.278  42.570  71.306  1.00 43.76           C  
ATOM   1430  OE1 GLU A 101     -27.317  42.352  70.078  1.00 43.06           O  
ATOM   1431  OE2 GLU A 101     -26.449  42.019  72.057  1.00 47.50           O1-
ATOM   1432  N   GLN A 102     -24.667  43.374  72.958  1.00 36.29           N  
ATOM   1433  CA  GLN A 102     -23.537  42.689  73.578  1.00 37.29           C  
ATOM   1434  C   GLN A 102     -22.190  43.130  73.035  1.00 35.07           C  
ATOM   1435  O   GLN A 102     -22.001  43.249  71.825  1.00 34.72           O  
ATOM   1436  CB  GLN A 102     -23.682  41.175  73.404  1.00 39.15           C  
ATOM   1437  CG  GLN A 102     -24.918  40.598  74.082  1.00 44.60           C  
ATOM   1438  CD  GLN A 102     -24.833  39.087  74.229  1.00 47.28           C  
ATOM   1439  NE2 GLN A 102     -25.807  38.380  73.667  1.00 47.11           N  
ATOM   1440  OE1 GLN A 102     -23.895  38.564  74.844  1.00 50.45           O  
ATOM   1441  N   THR A 103     -21.251  43.359  73.944  1.00 35.44           N  
ATOM   1442  CA  THR A 103     -19.909  43.787  73.573  1.00 34.25           C  
ATOM   1443  C   THR A 103     -19.191  42.675  72.814  1.00 35.40           C  
ATOM   1444  O   THR A 103     -19.313  41.494  73.159  1.00 35.69           O  
ATOM   1445  CB  THR A 103     -19.103  44.180  74.820  1.00 33.87           C  
ATOM   1446  CG2 THR A 103     -19.658  45.461  75.410  1.00 32.47           C  
ATOM   1447  OG1 THR A 103     -19.188  43.140  75.805  1.00 32.84           O  
ATOM   1448  N   THR A 104     -18.452  43.055  71.774  1.00 33.55           N  
ATOM   1449  CA  THR A 104     -17.732  42.100  70.941  1.00 33.46           C  
ATOM   1450  C   THR A 104     -16.340  42.630  70.651  1.00 32.63           C  
ATOM   1451  O   THR A 104     -16.155  43.831  70.492  1.00 31.52           O  
ATOM   1452  CB  THR A 104     -18.460  41.903  69.625  1.00 34.37           C  
ATOM   1453  CG2 THR A 104     -17.938  40.676  68.890  1.00 33.95           C  
ATOM   1454  OG1 THR A 104     -19.853  41.722  69.896  1.00 40.70           O  
ATOM   1455  N   PRO A 105     -15.338  41.742  70.571  1.00 32.61           N  
ATOM   1456  CA  PRO A 105     -13.978  42.211  70.298  1.00 31.93           C  
ATOM   1457  C   PRO A 105     -13.684  42.427  68.812  1.00 30.59           C  
ATOM   1458  O   PRO A 105     -12.704  41.915  68.289  1.00 31.59           O  
ATOM   1459  CB  PRO A 105     -13.123  41.113  70.917  1.00 33.02           C  
ATOM   1460  CG  PRO A 105     -13.903  39.888  70.565  1.00 32.84           C  
ATOM   1461  CD  PRO A 105     -15.348  40.295  70.854  1.00 33.05           C  
ATOM   1462  N   LYS A 106     -14.540  43.188  68.134  1.00 30.26           N  
ATOM   1463  CA  LYS A 106     -14.343  43.464  66.710  1.00 30.54           C  
ATOM   1464  C   LYS A 106     -15.030  44.769  66.335  1.00 29.19           C  
ATOM   1465  O   LYS A 106     -15.817  45.299  67.109  1.00 27.37           O  
ATOM   1466  CB  LYS A 106     -14.916  42.328  65.856  1.00 32.58           C  
ATOM   1467  CG  LYS A 106     -16.423  42.178  65.953  1.00 35.73           C  
ATOM   1468  CD  LYS A 106     -16.939  41.087  65.022  1.00 38.10           C  
ATOM   1469  CE  LYS A 106     -18.467  41.098  64.944  1.00 39.46           C  
ATOM   1470  NZ  LYS A 106     -18.981  40.149  63.895  1.00 40.46           N1+
ATOM   1471  N   THR A 107     -14.718  45.294  65.156  1.00 29.61           N  
ATOM   1472  CA  THR A 107     -15.346  46.528  64.708  1.00 29.38           C  
ATOM   1473  C   THR A 107     -16.690  46.148  64.095  1.00 29.33           C  
ATOM   1474  O   THR A 107     -16.791  45.188  63.326  1.00 30.06           O  
ATOM   1475  CB  THR A 107     -14.508  47.255  63.630  1.00 30.19           C  
ATOM   1476  CG2 THR A 107     -13.131  47.629  64.175  1.00 28.61           C  
ATOM   1477  OG1 THR A 107     -14.369  46.407  62.481  1.00 30.23           O  
ATOM   1478  N   VAL A 108     -17.728  46.889  64.446  1.00 27.75           N  
ATOM   1479  CA  VAL A 108     -19.045  46.612  63.896  1.00 28.86           C  
ATOM   1480  C   VAL A 108     -19.621  47.882  63.278  1.00 28.32           C  
ATOM   1481  O   VAL A 108     -19.959  48.837  63.981  1.00 27.16           O  
ATOM   1482  CB  VAL A 108     -19.994  46.000  64.988  1.00 29.33           C  
ATOM   1483  CG1 VAL A 108     -19.479  46.314  66.362  1.00 30.61           C  
ATOM   1484  CG2 VAL A 108     -21.418  46.506  64.816  1.00 28.85           C  
ATOM   1485  N   ARG A 109     -19.690  47.896  61.951  1.00 28.05           N  
ATOM   1486  CA  ARG A 109     -20.219  49.052  61.248  1.00 30.38           C  
ATOM   1487  C   ARG A 109     -21.744  49.100  61.382  1.00 30.35           C  
ATOM   1488  O   ARG A 109     -22.423  48.079  61.267  1.00 30.05           O  
ATOM   1489  CB  ARG A 109     -19.829  49.018  59.765  1.00 30.73           C  
ATOM   1490  CG  ARG A 109     -20.112  50.348  59.073  1.00 33.79           C  
ATOM   1491  CD  ARG A 109     -19.944  50.301  57.563  1.00 37.25           C  
ATOM   1492  NE  ARG A 109     -18.545  50.292  57.142  1.00 38.95           N  
ATOM   1493  CZ  ARG A 109     -18.160  50.330  55.869  1.00 40.63           C  
ATOM   1494  NH1 ARG A 109     -19.072  50.380  54.905  1.00 43.99           N1+
ATOM   1495  NH2 ARG A 109     -16.873  50.315  55.549  1.00 40.10           N  
ATOM   1496  N   LEU A 110     -22.271  50.291  61.632  1.00 28.79           N  
ATOM   1497  CA  LEU A 110     -23.707  50.480  61.786  1.00 29.65           C  
ATOM   1498  C   LEU A 110     -24.273  51.331  60.656  1.00 30.88           C  
ATOM   1499  O   LEU A 110     -25.433  51.175  60.264  1.00 31.20           O  
ATOM   1500  CB  LEU A 110     -24.006  51.164  63.124  1.00 28.41           C  
ATOM   1501  CG  LEU A 110     -23.520  50.409  64.360  1.00 26.53           C  
ATOM   1502  CD1 LEU A 110     -23.775  51.230  65.608  1.00 27.97           C  
ATOM   1503  CD2 LEU A 110     -24.234  49.066  64.439  1.00 23.97           C  
ATOM   1504  N   GLY A 111     -23.456  52.237  60.129  1.00 30.15           N  
ATOM   1505  CA  GLY A 111     -23.939  53.097  59.076  1.00 30.04           C  
ATOM   1506  C   GLY A 111     -22.852  53.829  58.325  1.00 30.54           C  
ATOM   1507  O   GLY A 111     -21.656  53.623  58.548  1.00 27.79           O  
ATOM   1508  N   ILE A 112     -23.288  54.719  57.446  1.00 29.74           N  
ATOM   1509  CA  ILE A 112     -22.371  55.458  56.617  1.00 32.19           C  
ATOM   1510  C   ILE A 112     -22.936  56.805  56.214  1.00 33.37           C  
ATOM   1511  O   ILE A 112     -24.153  57.010  56.182  1.00 34.52           O  
ATOM   1512  CB  ILE A 112     -22.074  54.644  55.348  1.00 32.93           C  
ATOM   1513  CG1 ILE A 112     -21.059  53.547  55.665  1.00 33.10           C  
ATOM   1514  CG2 ILE A 112     -21.618  55.542  54.236  1.00 34.68           C  
ATOM   1515  CD1 ILE A 112     -20.941  52.516  54.577  1.00 36.13           C  
ATOM   1516  N   VAL A 113     -22.026  57.724  55.920  1.00 33.52           N  
ATOM   1517  CA  VAL A 113     -22.376  59.054  55.462  1.00 34.15           C  
ATOM   1518  C   VAL A 113     -21.762  59.149  54.075  1.00 34.26           C  
ATOM   1519  O   VAL A 113     -20.751  58.496  53.801  1.00 33.86           O  
ATOM   1520  CB  VAL A 113     -21.775  60.131  56.391  1.00 36.13           C  
ATOM   1521  CG1 VAL A 113     -21.692  61.470  55.665  1.00 37.54           C  
ATOM   1522  CG2 VAL A 113     -22.645  60.265  57.636  1.00 35.54           C  
ATOM   1523  N   GLY A 114     -22.377  59.932  53.190  1.00 34.38           N  
ATOM   1524  CA  GLY A 114     -21.840  60.083  51.845  1.00 33.79           C  
ATOM   1525  C   GLY A 114     -21.657  58.760  51.113  1.00 33.66           C  
ATOM   1526  O   GLY A 114     -22.570  57.939  51.090  1.00 33.12           O  
ATOM   1527  N   LYS A 115     -20.485  58.554  50.512  1.00 32.28           N  
ATOM   1528  CA  LYS A 115     -20.204  57.319  49.783  1.00 31.17           C  
ATOM   1529  C   LYS A 115     -19.647  56.239  50.704  1.00 30.02           C  
ATOM   1530  O   LYS A 115     -19.440  55.102  50.288  1.00 28.82           O  
ATOM   1531  CB  LYS A 115     -19.219  57.579  48.642  1.00 31.17           C  
ATOM   1532  CG  LYS A 115     -19.670  58.697  47.709  1.00 34.50           C  
ATOM   1533  CD  LYS A 115     -18.900  58.721  46.397  1.00 35.58           C  
ATOM   1534  CE  LYS A 115     -19.506  59.763  45.454  1.00 37.62           C  
ATOM   1535  NZ  LYS A 115     -18.871  59.778  44.104  1.00 39.66           N1+
ATOM   1536  N   GLY A 116     -19.398  56.594  51.956  1.00 28.45           N  
ATOM   1537  CA  GLY A 116     -18.888  55.616  52.897  1.00 27.89           C  
ATOM   1538  C   GLY A 116     -17.419  55.290  52.747  1.00 27.35           C  
ATOM   1539  O   GLY A 116     -16.992  54.176  53.047  1.00 27.85           O  
ATOM   1540  N   GLY A 117     -16.645  56.259  52.271  1.00 26.71           N  
ATOM   1541  CA  GLY A 117     -15.221  56.050  52.122  1.00 25.20           C  
ATOM   1542  C   GLY A 117     -14.600  56.259  53.492  1.00 24.82           C  
ATOM   1543  O   GLY A 117     -15.322  56.396  54.480  1.00 25.00           O  
ATOM   1544  N   GLN A 118     -13.275  56.283  53.564  1.00 25.16           N  
ATOM   1545  CA  GLN A 118     -12.599  56.485  54.837  1.00 25.09           C  
ATOM   1546  C   GLN A 118     -13.122  57.730  55.559  1.00 25.20           C  
ATOM   1547  O   GLN A 118     -13.294  58.787  54.949  1.00 25.71           O  
ATOM   1548  CB  GLN A 118     -11.092  56.583  54.609  1.00 25.53           C  
ATOM   1549  CG  GLN A 118     -10.443  55.232  54.340  1.00 26.66           C  
ATOM   1550  CD  GLN A 118      -8.975  55.349  53.973  1.00 27.77           C  
ATOM   1551  NE2 GLN A 118      -8.099  54.897  54.868  1.00 26.36           N  
ATOM   1552  OE1 GLN A 118      -8.636  55.843  52.900  1.00 27.75           O  
ATOM   1553  N   GLY A 119     -13.388  57.586  56.855  1.00 23.05           N  
ATOM   1554  CA  GLY A 119     -13.890  58.698  57.644  1.00 25.16           C  
ATOM   1555  C   GLY A 119     -15.350  59.033  57.369  1.00 26.19           C  
ATOM   1556  O   GLY A 119     -15.820  60.102  57.744  1.00 26.84           O  
ATOM   1557  N   GLU A 120     -16.064  58.125  56.713  1.00 26.26           N  
ATOM   1558  CA  GLU A 120     -17.473  58.326  56.399  1.00 25.82           C  
ATOM   1559  C   GLU A 120     -18.231  57.090  56.877  1.00 25.66           C  
ATOM   1560  O   GLU A 120     -19.355  56.826  56.457  1.00 25.67           O  
ATOM   1561  CB  GLU A 120     -17.652  58.492  54.885  1.00 28.87           C  
ATOM   1562  CG  GLU A 120     -16.657  59.454  54.228  1.00 28.44           C  
ATOM   1563  CD  GLU A 120     -16.976  59.728  52.757  1.00 31.92           C  
ATOM   1564  OE1 GLU A 120     -17.295  58.768  52.018  1.00 32.37           O  
ATOM   1565  OE2 GLU A 120     -16.897  60.905  52.337  1.00 31.57           O1-
ATOM   1566  N   ARG A 121     -17.601  56.344  57.775  1.00 25.31           N  
ATOM   1567  CA  ARG A 121     -18.172  55.114  58.308  1.00 24.71           C  
ATOM   1568  C   ARG A 121     -18.469  55.230  59.797  1.00 25.82           C  
ATOM   1569  O   ARG A 121     -17.688  55.810  60.555  1.00 25.19           O  
ATOM   1570  CB  ARG A 121     -17.201  53.969  58.042  1.00 25.96           C  
ATOM   1571  CG  ARG A 121     -16.827  53.850  56.569  1.00 24.27           C  
ATOM   1572  CD  ARG A 121     -15.468  53.198  56.383  1.00 26.26           C  
ATOM   1573  NE  ARG A 121     -15.062  53.175  54.980  1.00 24.37           N  
ATOM   1574  CZ  ARG A 121     -13.858  52.804  54.563  1.00 26.14           C  
ATOM   1575  NH1 ARG A 121     -12.942  52.425  55.443  1.00 24.89           N1+
ATOM   1576  NH2 ARG A 121     -13.567  52.816  53.273  1.00 25.33           N  
ATOM   1577  N   ILE A 122     -19.596  54.668  60.215  1.00 25.58           N  
ATOM   1578  CA  ILE A 122     -20.013  54.743  61.611  1.00 25.60           C  
ATOM   1579  C   ILE A 122     -20.039  53.373  62.275  1.00 26.80           C  
ATOM   1580  O   ILE A 122     -20.619  52.426  61.736  1.00 26.62           O  
ATOM   1581  CB  ILE A 122     -21.397  55.404  61.704  1.00 28.50           C  
ATOM   1582  CG1 ILE A 122     -21.316  56.804  61.073  1.00 26.98           C  
ATOM   1583  CG2 ILE A 122     -21.856  55.476  63.166  1.00 27.31           C  
ATOM   1584  CD1 ILE A 122     -22.643  57.486  60.906  1.00 32.44           C  
ATOM   1585  N   TYR A 123     -19.421  53.284  63.450  1.00 24.46           N  
ATOM   1586  CA  TYR A 123     -19.336  52.019  64.166  1.00 25.37           C  
ATOM   1587  C   TYR A 123     -19.981  52.021  65.548  1.00 24.18           C  
ATOM   1588  O   TYR A 123     -20.303  53.072  66.098  1.00 24.56           O  
ATOM   1589  CB  TYR A 123     -17.865  51.603  64.288  1.00 23.91           C  
ATOM   1590  CG  TYR A 123     -17.134  51.569  62.959  1.00 22.44           C  
ATOM   1591  CD1 TYR A 123     -16.561  52.720  62.422  1.00 21.71           C  
ATOM   1592  CD2 TYR A 123     -17.039  50.389  62.228  1.00 21.90           C  
ATOM   1593  CE1 TYR A 123     -15.911  52.695  61.188  1.00 20.88           C  
ATOM   1594  CE2 TYR A 123     -16.391  50.353  60.994  1.00 23.35           C  
ATOM   1595  CZ  TYR A 123     -15.833  51.510  60.484  1.00 21.99           C  
ATOM   1596  OH  TYR A 123     -15.197  51.470  59.270  1.00 23.51           O  
ATOM   1597  N   SER A 124     -20.153  50.823  66.096  1.00 24.66           N  
ATOM   1598  CA  SER A 124     -20.744  50.643  67.408  1.00 24.31           C  
ATOM   1599  C   SER A 124     -19.694  50.786  68.495  1.00 26.00           C  
ATOM   1600  O   SER A 124     -18.589  50.251  68.372  1.00 25.52           O  
ATOM   1601  CB  SER A 124     -21.382  49.257  67.513  1.00 24.00           C  
ATOM   1602  OG  SER A 124     -21.713  48.974  68.860  1.00 26.58           O  
ATOM   1603  N   THR A 125     -20.037  51.505  69.560  1.00 24.08           N  
ATOM   1604  CA  THR A 125     -19.107  51.684  70.662  1.00 24.77           C  
ATOM   1605  C   THR A 125     -19.071  50.406  71.492  1.00 26.19           C  
ATOM   1606  O   THR A 125     -18.281  50.286  72.432  1.00 26.44           O  
ATOM   1607  CB  THR A 125     -19.504  52.868  71.570  1.00 24.49           C  
ATOM   1608  CG2 THR A 125     -19.397  54.177  70.809  1.00 26.25           C  
ATOM   1609  OG1 THR A 125     -20.847  52.694  72.043  1.00 26.17           O  
ATOM   1610  N   ARG A 126     -19.927  49.450  71.133  1.00 26.95           N  
ATOM   1611  CA  ARG A 126     -19.982  48.171  71.833  1.00 29.35           C  
ATOM   1612  C   ARG A 126     -18.928  47.228  71.277  1.00 29.24           C  
ATOM   1613  O   ARG A 126     -18.636  46.180  71.863  1.00 30.42           O  
ATOM   1614  CB  ARG A 126     -21.369  47.550  71.705  1.00 30.24           C  
ATOM   1615  CG  ARG A 126     -22.157  47.592  73.003  1.00 33.27           C  
ATOM   1616  CD  ARG A 126     -22.319  49.013  73.526  1.00 39.08           C  
ATOM   1617  NE  ARG A 126     -23.591  49.597  73.121  1.00 41.15           N  
ATOM   1618  CZ  ARG A 126     -24.776  49.061  73.404  1.00 42.13           C  
ATOM   1619  NH1 ARG A 126     -24.847  47.933  74.102  1.00 43.41           N1+
ATOM   1620  NH2 ARG A 126     -25.885  49.635  72.971  1.00 40.69           N  
ATOM   1621  N   GLY A 127     -18.380  47.608  70.126  1.00 28.18           N  
ATOM   1622  CA  GLY A 127     -17.325  46.832  69.507  1.00 26.79           C  
ATOM   1623  C   GLY A 127     -16.024  47.558  69.807  1.00 26.45           C  
ATOM   1624  O   GLY A 127     -15.890  48.191  70.860  1.00 25.77           O  
ATOM   1625  N   ILE A 128     -15.064  47.491  68.892  1.00 25.11           N  
ATOM   1626  CA  ILE A 128     -13.794  48.167  69.115  1.00 24.13           C  
ATOM   1627  C   ILE A 128     -13.597  49.265  68.083  1.00 24.22           C  
ATOM   1628  O   ILE A 128     -14.289  49.295  67.064  1.00 24.20           O  
ATOM   1629  CB  ILE A 128     -12.616  47.178  69.065  1.00 24.42           C  
ATOM   1630  CG1 ILE A 128     -12.575  46.483  67.701  1.00 25.08           C  
ATOM   1631  CG2 ILE A 128     -12.757  46.157  70.189  1.00 25.94           C  
ATOM   1632  CD1 ILE A 128     -11.477  45.424  67.575  1.00 28.57           C  
ATOM   1633  N   ALA A 129     -12.656  50.165  68.354  1.00 24.56           N  
ATOM   1634  CA  ALA A 129     -12.381  51.292  67.465  1.00 23.60           C  
ATOM   1635  C   ALA A 129     -11.584  50.893  66.239  1.00 24.36           C  
ATOM   1636  O   ALA A 129     -10.767  49.972  66.296  1.00 25.98           O  
ATOM   1637  CB  ALA A 129     -11.634  52.377  68.226  1.00 23.97           C  
ATOM   1638  N   ILE A 130     -11.827  51.576  65.124  1.00 22.57           N  
ATOM   1639  CA  ILE A 130     -11.062  51.289  63.920  1.00 23.19           C  
ATOM   1640  C   ILE A 130      -9.693  51.939  64.111  1.00 24.96           C  
ATOM   1641  O   ILE A 130      -9.458  52.645  65.097  1.00 26.16           O  
ATOM   1642  CB  ILE A 130     -11.720  51.876  62.656  1.00 23.62           C  
ATOM   1643  CG1 ILE A 130     -11.900  53.389  62.819  1.00 24.57           C  
ATOM   1644  CG2 ILE A 130     -13.051  51.190  62.401  1.00 21.98           C  
ATOM   1645  CD1 ILE A 130     -12.336  54.093  61.549  1.00 25.69           C  
ATOM   1646  N   THR A 131      -8.790  51.692  63.173  1.00 23.90           N  
ATOM   1647  CA  THR A 131      -7.440  52.240  63.246  1.00 23.72           C  
ATOM   1648  C   THR A 131      -7.381  53.761  63.094  1.00 23.35           C  
ATOM   1649  O   THR A 131      -7.772  54.303  62.062  1.00 22.49           O  
ATOM   1650  CB  THR A 131      -6.545  51.594  62.147  1.00 23.78           C  
ATOM   1651  CG2 THR A 131      -5.144  52.179  62.169  1.00 20.47           C  
ATOM   1652  OG1 THR A 131      -6.481  50.177  62.354  1.00 24.14           O  
ATOM   1653  N   LEU A 132      -6.889  54.451  64.122  1.00 23.26           N  
ATOM   1654  CA  LEU A 132      -6.743  55.908  64.053  1.00 23.03           C  
ATOM   1655  C   LEU A 132      -5.664  56.218  63.004  1.00 22.88           C  
ATOM   1656  O   LEU A 132      -4.653  55.522  62.939  1.00 21.62           O  
ATOM   1657  CB  LEU A 132      -6.308  56.477  65.410  1.00 25.30           C  
ATOM   1658  CG  LEU A 132      -7.334  56.562  66.551  1.00 27.54           C  
ATOM   1659  CD1 LEU A 132      -7.882  55.191  66.875  1.00 33.14           C  
ATOM   1660  CD2 LEU A 132      -6.670  57.159  67.785  1.00 27.54           C  
ATOM   1661  N   SER A 133      -5.870  57.248  62.186  1.00 21.59           N  
ATOM   1662  CA  SER A 133      -4.888  57.604  61.155  1.00 20.27           C  
ATOM   1663  C   SER A 133      -4.333  59.012  61.335  1.00 20.86           C  
ATOM   1664  O   SER A 133      -4.896  59.813  62.074  1.00 21.68           O  
ATOM   1665  CB  SER A 133      -5.498  57.464  59.760  1.00 21.09           C  
ATOM   1666  OG  SER A 133      -6.677  58.236  59.629  1.00 24.26           O  
ATOM   1667  N   ALA A 134      -3.236  59.311  60.638  1.00 22.09           N  
ATOM   1668  CA  ALA A 134      -2.572  60.609  60.755  1.00 21.38           C  
ATOM   1669  C   ALA A 134      -2.948  61.664  59.719  1.00 22.83           C  
ATOM   1670  O   ALA A 134      -2.994  62.852  60.038  1.00 22.01           O  
ATOM   1671  CB  ALA A 134      -1.056  60.406  60.766  1.00 22.73           C  
ATOM   1672  N   TYR A 135      -3.214  61.238  58.488  1.00 21.83           N  
ATOM   1673  CA  TYR A 135      -3.576  62.161  57.422  1.00 22.90           C  
ATOM   1674  C   TYR A 135      -4.983  61.870  56.910  1.00 23.47           C  
ATOM   1675  O   TYR A 135      -5.406  62.420  55.894  1.00 25.11           O  
ATOM   1676  CB  TYR A 135      -2.577  62.042  56.263  1.00 23.06           C  
ATOM   1677  CG  TYR A 135      -1.149  62.419  56.622  1.00 23.12           C  
ATOM   1678  CD1 TYR A 135      -0.720  63.743  56.553  1.00 24.37           C  
ATOM   1679  CD2 TYR A 135      -0.236  61.453  57.040  1.00 23.82           C  
ATOM   1680  CE1 TYR A 135       0.590  64.100  56.893  1.00 23.82           C  
ATOM   1681  CE2 TYR A 135       1.075  61.796  57.384  1.00 24.93           C  
ATOM   1682  CZ  TYR A 135       1.480  63.122  57.307  1.00 26.13           C  
ATOM   1683  OH  TYR A 135       2.770  63.469  57.641  1.00 26.43           O  
ATOM   1684  N   GLY A 136      -5.701  61.005  57.619  1.00 22.97           N  
ATOM   1685  CA  GLY A 136      -7.049  60.628  57.220  1.00 24.17           C  
ATOM   1686  C   GLY A 136      -8.047  61.747  56.971  1.00 23.62           C  
ATOM   1687  O   GLY A 136      -8.044  62.768  57.657  1.00 23.39           O  
ATOM   1688  N   GLY A 137      -8.913  61.536  55.984  1.00 23.49           N  
ATOM   1689  CA  GLY A 137      -9.931  62.518  55.647  1.00 23.78           C  
ATOM   1690  C   GLY A 137     -11.346  62.055  55.965  1.00 24.28           C  
ATOM   1691  O   GLY A 137     -11.552  61.179  56.805  1.00 22.67           O  
ATOM   1692  N   GLY A 138     -12.331  62.639  55.289  1.00 23.44           N  
ATOM   1693  CA  GLY A 138     -13.709  62.263  55.556  1.00 25.25           C  
ATOM   1694  C   GLY A 138     -14.248  63.087  56.714  1.00 25.24           C  
ATOM   1695  O   GLY A 138     -13.474  63.615  57.514  1.00 25.38           O  
ATOM   1696  N   ILE A 139     -15.567  63.199  56.817  1.00 25.11           N  
ATOM   1697  CA  ILE A 139     -16.154  64.005  57.878  1.00 26.08           C  
ATOM   1698  C   ILE A 139     -15.699  63.601  59.286  1.00 25.79           C  
ATOM   1699  O   ILE A 139     -15.558  64.458  60.157  1.00 24.77           O  
ATOM   1700  CB  ILE A 139     -17.699  63.988  57.803  1.00 27.06           C  
ATOM   1701  CG1 ILE A 139     -18.264  65.103  58.685  1.00 27.72           C  
ATOM   1702  CG2 ILE A 139     -18.240  62.630  58.232  1.00 28.14           C  
ATOM   1703  CD1 ILE A 139     -17.921  66.498  58.193  1.00 28.43           C  
ATOM   1704  N   PHE A 140     -15.476  62.307  59.510  1.00 25.33           N  
ATOM   1705  CA  PHE A 140     -15.009  61.814  60.816  1.00 25.59           C  
ATOM   1706  C   PHE A 140     -13.502  61.566  60.716  1.00 25.43           C  
ATOM   1707  O   PHE A 140     -12.990  60.566  61.218  1.00 24.98           O  
ATOM   1708  CB  PHE A 140     -15.700  60.492  61.181  1.00 27.10           C  
ATOM   1709  CG  PHE A 140     -17.196  60.588  61.275  1.00 27.16           C  
ATOM   1710  CD1 PHE A 140     -17.796  61.345  62.278  1.00 27.96           C  
ATOM   1711  CD2 PHE A 140     -18.005  59.913  60.364  1.00 29.16           C  
ATOM   1712  CE1 PHE A 140     -19.189  61.433  62.376  1.00 28.71           C  
ATOM   1713  CE2 PHE A 140     -19.400  59.991  60.448  1.00 29.12           C  
ATOM   1714  CZ  PHE A 140     -19.993  60.756  61.461  1.00 28.42           C  
ATOM   1715  N   ALA A 141     -12.812  62.489  60.055  1.00 23.76           N  
ATOM   1716  CA  ALA A 141     -11.374  62.405  59.826  1.00 23.90           C  
ATOM   1717  C   ALA A 141     -10.490  61.920  60.975  1.00 23.35           C  
ATOM   1718  O   ALA A 141     -10.589  62.396  62.106  1.00 22.96           O  
ATOM   1719  CB  ALA A 141     -10.859  63.760  59.329  1.00 23.86           C  
ATOM   1720  N   LYS A 142      -9.627  60.963  60.647  1.00 23.23           N  
ATOM   1721  CA  LYS A 142      -8.640  60.396  61.564  1.00 23.39           C  
ATOM   1722  C   LYS A 142      -9.114  59.524  62.718  1.00 23.80           C  
ATOM   1723  O   LYS A 142      -8.290  58.904  63.396  1.00 24.85           O  
ATOM   1724  CB  LYS A 142      -7.769  61.520  62.127  1.00 23.55           C  
ATOM   1725  CG  LYS A 142      -7.062  62.351  61.065  1.00 25.19           C  
ATOM   1726  CD  LYS A 142      -6.584  63.643  61.678  1.00 30.11           C  
ATOM   1727  CE  LYS A 142      -5.993  64.579  60.653  1.00 32.67           C  
ATOM   1728  NZ  LYS A 142      -5.721  65.897  61.301  1.00 35.82           N1+
ATOM   1729  N   THR A 143     -10.416  59.464  62.961  1.00 24.52           N  
ATOM   1730  CA  THR A 143     -10.898  58.644  64.070  1.00 24.44           C  
ATOM   1731  C   THR A 143     -12.076  57.758  63.699  1.00 23.62           C  
ATOM   1732  O   THR A 143     -12.277  56.703  64.296  1.00 23.65           O  
ATOM   1733  CB  THR A 143     -11.331  59.518  65.277  1.00 25.56           C  
ATOM   1734  CG2 THR A 143     -10.460  60.760  65.394  1.00 23.95           C  
ATOM   1735  OG1 THR A 143     -12.690  59.927  65.101  1.00 28.46           O  
ATOM   1736  N   GLY A 144     -12.854  58.185  62.710  1.00 24.97           N  
ATOM   1737  CA  GLY A 144     -14.019  57.408  62.324  1.00 24.12           C  
ATOM   1738  C   GLY A 144     -15.202  57.837  63.176  1.00 25.24           C  
ATOM   1739  O   GLY A 144     -15.027  58.519  64.192  1.00 24.00           O  
ATOM   1740  N   GLY A 145     -16.403  57.442  62.772  1.00 23.99           N  
ATOM   1741  CA  GLY A 145     -17.586  57.835  63.514  1.00 24.01           C  
ATOM   1742  C   GLY A 145     -18.141  56.758  64.423  1.00 24.29           C  
ATOM   1743  O   GLY A 145     -17.959  55.573  64.168  1.00 24.73           O  
ATOM   1744  N   TYR A 146     -18.812  57.178  65.492  1.00 24.43           N  
ATOM   1745  CA  TYR A 146     -19.409  56.238  66.430  1.00 24.81           C  
ATOM   1746  C   TYR A 146     -20.810  56.660  66.834  1.00 26.28           C  
ATOM   1747  O   TYR A 146     -21.114  57.850  66.918  1.00 23.51           O  
ATOM   1748  CB  TYR A 146     -18.532  56.099  67.671  1.00 26.11           C  
ATOM   1749  CG  TYR A 146     -17.174  55.528  67.341  1.00 26.28           C  
ATOM   1750  CD1 TYR A 146     -16.136  56.349  66.907  1.00 25.90           C  
ATOM   1751  CD2 TYR A 146     -16.962  54.155  67.359  1.00 28.22           C  
ATOM   1752  CE1 TYR A 146     -14.923  55.806  66.494  1.00 25.55           C  
ATOM   1753  CE2 TYR A 146     -15.757  53.606  66.944  1.00 27.04           C  
ATOM   1754  CZ  TYR A 146     -14.749  54.434  66.511  1.00 26.47           C  
ATOM   1755  OH  TYR A 146     -13.574  53.880  66.058  1.00 28.48           O  
ATOM   1756  N   LEU A 147     -21.660  55.664  67.070  1.00 25.20           N  
ATOM   1757  CA  LEU A 147     -23.033  55.901  67.478  1.00 27.37           C  
ATOM   1758  C   LEU A 147     -23.032  55.964  69.003  1.00 26.78           C  
ATOM   1759  O   LEU A 147     -22.779  54.965  69.670  1.00 27.59           O  
ATOM   1760  CB  LEU A 147     -23.920  54.752  66.977  1.00 29.59           C  
ATOM   1761  CG  LEU A 147     -25.445  54.836  67.116  1.00 32.17           C  
ATOM   1762  CD1 LEU A 147     -25.850  54.616  68.554  1.00 36.53           C  
ATOM   1763  CD2 LEU A 147     -25.931  56.179  66.605  1.00 31.48           C  
ATOM   1764  N   VAL A 148     -23.281  57.147  69.552  1.00 25.81           N  
ATOM   1765  CA  VAL A 148     -23.307  57.316  71.002  1.00 28.10           C  
ATOM   1766  C   VAL A 148     -24.619  57.964  71.434  1.00 28.60           C  
ATOM   1767  O   VAL A 148     -24.940  59.074  71.012  1.00 27.14           O  
ATOM   1768  CB  VAL A 148     -22.127  58.190  71.499  1.00 28.29           C  
ATOM   1769  CG1 VAL A 148     -22.062  58.162  73.027  1.00 28.66           C  
ATOM   1770  CG2 VAL A 148     -20.814  57.689  70.906  1.00 27.67           C  
ATOM   1771  N   ASN A 149     -25.375  57.255  72.271  1.00 29.89           N  
ATOM   1772  CA  ASN A 149     -26.655  57.745  72.778  1.00 29.92           C  
ATOM   1773  C   ASN A 149     -27.552  58.317  71.680  1.00 30.36           C  
ATOM   1774  O   ASN A 149     -28.122  59.399  71.832  1.00 29.60           O  
ATOM   1775  CB  ASN A 149     -26.412  58.801  73.862  1.00 31.89           C  
ATOM   1776  CG  ASN A 149     -25.847  58.206  75.138  1.00 31.99           C  
ATOM   1777  ND2 ASN A 149     -26.224  56.968  75.422  1.00 31.45           N  
ATOM   1778  OD1 ASN A 149     -25.083  58.856  75.863  1.00 34.43           O  
ATOM   1779  N   GLY A 150     -27.665  57.590  70.572  1.00 30.20           N  
ATOM   1780  CA  GLY A 150     -28.505  58.039  69.476  1.00 30.74           C  
ATOM   1781  C   GLY A 150     -27.928  59.112  68.568  1.00 31.76           C  
ATOM   1782  O   GLY A 150     -28.600  59.568  67.641  1.00 31.91           O  
ATOM   1783  N   LYS A 151     -26.691  59.524  68.822  1.00 30.49           N  
ATOM   1784  CA  LYS A 151     -26.051  60.549  67.995  1.00 32.04           C  
ATOM   1785  C   LYS A 151     -24.754  60.017  67.392  1.00 31.80           C  
ATOM   1786  O   LYS A 151     -24.087  59.153  67.975  1.00 31.61           O  
ATOM   1787  CB  LYS A 151     -25.740  61.795  68.830  1.00 32.70           C  
ATOM   1788  CG  LYS A 151     -26.966  62.476  69.449  1.00 36.65           C  
ATOM   1789  CD  LYS A 151     -26.562  63.688  70.291  1.00 35.67           C  
ATOM   1790  CE  LYS A 151     -27.760  64.317  70.993  1.00 38.92           C  
ATOM   1791  NZ  LYS A 151     -28.744  64.919  70.029  1.00 38.94           N1+
ATOM   1792  N   THR A 152     -24.398  60.529  66.223  1.00 30.83           N  
ATOM   1793  CA  THR A 152     -23.170  60.112  65.563  1.00 29.69           C  
ATOM   1794  C   THR A 152     -22.136  61.230  65.680  1.00 28.37           C  
ATOM   1795  O   THR A 152     -22.448  62.391  65.430  1.00 25.85           O  
ATOM   1796  CB  THR A 152     -23.425  59.783  64.075  1.00 32.42           C  
ATOM   1797  CG2 THR A 152     -23.964  60.984  63.339  1.00 30.93           C  
ATOM   1798  OG1 THR A 152     -22.190  59.387  63.464  1.00 37.32           O  
ATOM   1799  N   ARG A 153     -20.912  60.876  66.071  1.00 25.76           N  
ATOM   1800  CA  ARG A 153     -19.837  61.857  66.237  1.00 25.96           C  
ATOM   1801  C   ARG A 153     -18.467  61.189  66.145  1.00 24.93           C  
ATOM   1802  O   ARG A 153     -18.361  59.974  66.315  1.00 23.83           O  
ATOM   1803  CB  ARG A 153     -19.940  62.528  67.614  1.00 25.16           C  
ATOM   1804  CG  ARG A 153     -19.578  61.610  68.797  1.00 23.56           C  
ATOM   1805  CD  ARG A 153     -19.598  62.371  70.129  1.00 24.57           C  
ATOM   1806  NE  ARG A 153     -19.342  61.553  71.322  1.00 26.17           N  
ATOM   1807  CZ  ARG A 153     -18.145  61.113  71.708  1.00 27.51           C  
ATOM   1808  NH1 ARG A 153     -17.064  61.393  70.995  1.00 25.70           N1+
ATOM   1809  NH2 ARG A 153     -18.022  60.428  72.844  1.00 25.21           N  
ATOM   1810  N   LYS A 154     -17.427  61.981  65.887  1.00 23.90           N  
ATOM   1811  CA  LYS A 154     -16.070  61.429  65.832  1.00 26.17           C  
ATOM   1812  C   LYS A 154     -15.545  61.456  67.264  1.00 25.59           C  
ATOM   1813  O   LYS A 154     -16.205  62.004  68.157  1.00 26.03           O  
ATOM   1814  CB  LYS A 154     -15.157  62.254  64.898  1.00 26.71           C  
ATOM   1815  CG  LYS A 154     -14.932  63.700  65.304  1.00 28.73           C  
ATOM   1816  CD  LYS A 154     -14.058  64.469  64.296  1.00 30.78           C  
ATOM   1817  CE  LYS A 154     -12.623  63.929  64.228  1.00 36.29           C  
ATOM   1818  NZ  LYS A 154     -11.695  64.750  63.348  1.00 37.98           N1+
ATOM   1819  N   LEU A 155     -14.385  60.854  67.497  1.00 24.86           N  
ATOM   1820  CA  LEU A 155     -13.811  60.830  68.836  1.00 24.93           C  
ATOM   1821  C   LEU A 155     -13.120  62.147  69.173  1.00 24.69           C  
ATOM   1822  O   LEU A 155     -12.669  62.877  68.283  1.00 24.38           O  
ATOM   1823  CB  LEU A 155     -12.794  59.687  68.976  1.00 22.49           C  
ATOM   1824  CG  LEU A 155     -13.248  58.258  68.665  1.00 23.08           C  
ATOM   1825  CD1 LEU A 155     -12.037  57.332  68.714  1.00 23.46           C  
ATOM   1826  CD2 LEU A 155     -14.306  57.807  69.655  1.00 22.33           C  
ATOM   1827  N   HIS A 156     -13.060  62.434  70.470  1.00 24.86           N  
ATOM   1828  CA  HIS A 156     -12.405  63.620  71.024  1.00 24.30           C  
ATOM   1829  C   HIS A 156     -10.926  63.224  71.151  1.00 24.35           C  
ATOM   1830  O   HIS A 156     -10.615  62.046  71.327  1.00 22.85           O  
ATOM   1831  CB  HIS A 156     -13.002  63.905  72.414  1.00 26.45           C  
ATOM   1832  CG  HIS A 156     -12.377  65.065  73.132  1.00 25.84           C  
ATOM   1833  CD2 HIS A 156     -11.217  65.165  73.825  1.00 23.15           C  
ATOM   1834  ND1 HIS A 156     -12.985  66.301  73.225  1.00 27.68           N  
ATOM   1835  CE1 HIS A 156     -12.229  67.111  73.945  1.00 25.72           C  
ATOM   1836  NE2 HIS A 156     -11.150  66.444  74.322  1.00 29.68           N  
ATOM   1837  N   PRO A 157      -9.998  64.189  71.049  1.00 24.26           N  
ATOM   1838  CA  PRO A 157      -8.579  63.831  71.168  1.00 23.17           C  
ATOM   1839  C   PRO A 157      -8.267  62.998  72.415  1.00 24.11           C  
ATOM   1840  O   PRO A 157      -7.417  62.116  72.384  1.00 21.91           O  
ATOM   1841  CB  PRO A 157      -7.890  65.192  71.198  1.00 25.16           C  
ATOM   1842  CG  PRO A 157      -8.756  66.008  70.280  1.00 24.34           C  
ATOM   1843  CD  PRO A 157     -10.153  65.618  70.717  1.00 25.41           C  
ATOM   1844  N   ARG A 158      -8.963  63.287  73.511  1.00 22.23           N  
ATOM   1845  CA  ARG A 158      -8.755  62.560  74.761  1.00 23.96           C  
ATOM   1846  C   ARG A 158      -9.118  61.088  74.590  1.00 22.79           C  
ATOM   1847  O   ARG A 158      -8.425  60.198  75.085  1.00 20.88           O  
ATOM   1848  CB  ARG A 158      -9.618  63.150  75.873  1.00 24.61           C  
ATOM   1849  CG  ARG A 158      -9.245  62.666  77.253  1.00 28.33           C  
ATOM   1850  CD  ARG A 158      -8.038  63.435  77.741  1.00 32.34           C  
ATOM   1851  NE  ARG A 158      -6.864  62.595  77.842  1.00 30.67           N  
ATOM   1852  CZ  ARG A 158      -5.636  63.059  78.035  1.00 29.85           C  
ATOM   1853  NH1 ARG A 158      -5.422  64.364  78.142  1.00 29.77           N1+
ATOM   1854  NH2 ARG A 158      -4.627  62.212  78.140  1.00 27.40           N  
ATOM   1855  N   GLU A 159     -10.222  60.844  73.897  1.00 22.02           N  
ATOM   1856  CA  GLU A 159     -10.670  59.482  73.660  1.00 24.15           C  
ATOM   1857  C   GLU A 159      -9.650  58.774  72.751  1.00 24.16           C  
ATOM   1858  O   GLU A 159      -9.360  57.591  72.936  1.00 25.17           O  
ATOM   1859  CB  GLU A 159     -12.078  59.504  73.048  1.00 24.07           C  
ATOM   1860  CG  GLU A 159     -13.113  60.143  73.988  1.00 24.18           C  
ATOM   1861  CD  GLU A 159     -14.477  60.348  73.350  1.00 26.17           C  
ATOM   1862  OE1 GLU A 159     -14.522  60.693  72.151  1.00 23.95           O  
ATOM   1863  OE2 GLU A 159     -15.502  60.183  74.055  1.00 26.33           O1-
ATOM   1864  N   CYS A 160      -9.090  59.504  71.788  1.00 24.01           N  
ATOM   1865  CA  CYS A 160      -8.073  58.923  70.912  1.00 24.99           C  
ATOM   1866  C   CYS A 160      -6.895  58.511  71.798  1.00 24.76           C  
ATOM   1867  O   CYS A 160      -6.319  57.436  71.631  1.00 24.77           O  
ATOM   1868  CB  CYS A 160      -7.593  59.942  69.872  1.00 23.91           C  
ATOM   1869  SG  CYS A 160      -8.820  60.366  68.608  1.00 25.44           S  
ATOM   1870  N   ALA A 161      -6.549  59.375  72.746  1.00 23.60           N  
ATOM   1871  CA  ALA A 161      -5.446  59.084  73.657  1.00 22.08           C  
ATOM   1872  C   ALA A 161      -5.735  57.770  74.375  1.00 21.59           C  
ATOM   1873  O   ALA A 161      -4.861  56.907  74.508  1.00 20.22           O  
ATOM   1874  CB  ALA A 161      -5.285  60.216  74.666  1.00 21.67           C  
ATOM   1875  N   ARG A 162      -6.975  57.616  74.826  1.00 21.93           N  
ATOM   1876  CA  ARG A 162      -7.376  56.410  75.545  1.00 22.69           C  
ATOM   1877  C   ARG A 162      -7.390  55.189  74.641  1.00 23.04           C  
ATOM   1878  O   ARG A 162      -7.009  54.098  75.064  1.00 23.01           O  
ATOM   1879  CB  ARG A 162      -8.744  56.607  76.186  1.00 24.76           C  
ATOM   1880  CG  ARG A 162      -8.728  57.576  77.355  1.00 23.60           C  
ATOM   1881  CD  ARG A 162     -10.133  57.863  77.849  1.00 25.08           C  
ATOM   1882  NE  ARG A 162     -10.112  58.725  79.028  1.00 25.80           N  
ATOM   1883  CZ  ARG A 162     -11.187  59.303  79.559  1.00 27.40           C  
ATOM   1884  NH1 ARG A 162     -12.386  59.117  79.021  1.00 24.96           N1+
ATOM   1885  NH2 ARG A 162     -11.054  60.074  80.629  1.00 28.72           N  
ATOM   1886  N   VAL A 163      -7.832  55.383  73.404  1.00 22.89           N  
ATOM   1887  CA  VAL A 163      -7.877  54.308  72.419  1.00 25.75           C  
ATOM   1888  C   VAL A 163      -6.452  53.850  72.080  1.00 25.22           C  
ATOM   1889  O   VAL A 163      -6.246  52.720  71.617  1.00 25.75           O  
ATOM   1890  CB  VAL A 163      -8.605  54.776  71.139  1.00 26.93           C  
ATOM   1891  CG1 VAL A 163      -8.330  53.830  69.991  1.00 27.27           C  
ATOM   1892  CG2 VAL A 163     -10.105  54.825  71.407  1.00 29.50           C  
ATOM   1893  N   MET A 164      -5.482  54.728  72.321  1.00 24.70           N  
ATOM   1894  CA  MET A 164      -4.073  54.426  72.062  1.00 23.91           C  
ATOM   1895  C   MET A 164      -3.345  53.987  73.328  1.00 25.17           C  
ATOM   1896  O   MET A 164      -2.135  53.743  73.306  1.00 24.66           O  
ATOM   1897  CB  MET A 164      -3.362  55.646  71.481  1.00 23.28           C  
ATOM   1898  CG  MET A 164      -3.818  56.028  70.090  1.00 24.74           C  
ATOM   1899  SD  MET A 164      -3.611  54.687  68.902  1.00 25.33           S  
ATOM   1900  CE  MET A 164      -1.875  54.913  68.438  1.00 22.88           C  
ATOM   1901  N   GLY A 165      -4.086  53.896  74.429  1.00 25.59           N  
ATOM   1902  CA  GLY A 165      -3.498  53.466  75.687  1.00 24.53           C  
ATOM   1903  C   GLY A 165      -2.724  54.519  76.466  1.00 24.75           C  
ATOM   1904  O   GLY A 165      -2.019  54.191  77.424  1.00 24.94           O  
ATOM   1905  N   TYR A 166      -2.833  55.781  76.066  1.00 22.13           N  
ATOM   1906  CA  TYR A 166      -2.134  56.841  76.787  1.00 24.24           C  
ATOM   1907  C   TYR A 166      -2.872  57.165  78.095  1.00 24.27           C  
ATOM   1908  O   TYR A 166      -4.096  57.122  78.145  1.00 22.82           O  
ATOM   1909  CB  TYR A 166      -2.035  58.108  75.931  1.00 23.77           C  
ATOM   1910  CG  TYR A 166      -0.910  58.106  74.914  1.00 25.30           C  
ATOM   1911  CD1 TYR A 166      -0.958  57.288  73.788  1.00 24.90           C  
ATOM   1912  CD2 TYR A 166       0.200  58.936  75.074  1.00 24.33           C  
ATOM   1913  CE1 TYR A 166       0.068  57.299  72.843  1.00 22.55           C  
ATOM   1914  CE2 TYR A 166       1.233  58.953  74.137  1.00 24.70           C  
ATOM   1915  CZ  TYR A 166       1.159  58.131  73.023  1.00 24.49           C  
ATOM   1916  OH  TYR A 166       2.188  58.129  72.102  1.00 23.61           O  
ATOM   1917  N   PRO A 167      -2.131  57.473  79.174  1.00 25.26           N  
ATOM   1918  CA  PRO A 167      -2.768  57.800  80.458  1.00 25.67           C  
ATOM   1919  C   PRO A 167      -3.438  59.172  80.394  1.00 25.44           C  
ATOM   1920  O   PRO A 167      -3.026  60.028  79.608  1.00 24.49           O  
ATOM   1921  CB  PRO A 167      -1.599  57.778  81.439  1.00 27.02           C  
ATOM   1922  CG  PRO A 167      -0.458  58.250  80.599  1.00 25.63           C  
ATOM   1923  CD  PRO A 167      -0.662  57.492  79.297  1.00 26.34           C  
ATOM   1924  N   ASP A 168      -4.464  59.399  81.208  1.00 25.47           N  
ATOM   1925  CA  ASP A 168      -5.127  60.697  81.170  1.00 25.73           C  
ATOM   1926  C   ASP A 168      -4.192  61.830  81.595  1.00 25.96           C  
ATOM   1927  O   ASP A 168      -4.448  62.995  81.292  1.00 26.31           O  
ATOM   1928  CB  ASP A 168      -6.389  60.701  82.035  1.00 28.44           C  
ATOM   1929  CG  ASP A 168      -7.497  59.830  81.458  1.00 28.58           C  
ATOM   1930  OD1 ASP A 168      -7.454  59.492  80.251  1.00 27.25           O  
ATOM   1931  OD2 ASP A 168      -8.424  59.495  82.213  1.00 28.85           O1-
ATOM   1932  N   SER A 169      -3.101  61.490  82.275  1.00 25.96           N  
ATOM   1933  CA  SER A 169      -2.140  62.502  82.707  1.00 25.67           C  
ATOM   1934  C   SER A 169      -1.348  63.063  81.522  1.00 25.80           C  
ATOM   1935  O   SER A 169      -0.763  64.143  81.619  1.00 26.43           O  
ATOM   1936  CB  SER A 169      -1.172  61.920  83.740  1.00 27.13           C  
ATOM   1937  OG  SER A 169      -0.524  60.778  83.225  1.00 30.66           O  
ATOM   1938  N   TYR A 170      -1.324  62.339  80.406  1.00 23.71           N  
ATOM   1939  CA  TYR A 170      -0.596  62.825  79.235  1.00 23.92           C  
ATOM   1940  C   TYR A 170      -1.311  64.029  78.634  1.00 22.15           C  
ATOM   1941  O   TYR A 170      -2.513  63.989  78.378  1.00 23.61           O  
ATOM   1942  CB  TYR A 170      -0.446  61.720  78.191  1.00 23.88           C  
ATOM   1943  CG  TYR A 170       0.461  62.114  77.044  1.00 23.62           C  
ATOM   1944  CD1 TYR A 170       0.010  62.950  76.023  1.00 21.75           C  
ATOM   1945  CD2 TYR A 170       1.790  61.683  77.006  1.00 23.47           C  
ATOM   1946  CE1 TYR A 170       0.863  63.352  74.994  1.00 22.67           C  
ATOM   1947  CE2 TYR A 170       2.650  62.083  75.984  1.00 22.22           C  
ATOM   1948  CZ  TYR A 170       2.182  62.916  74.985  1.00 22.45           C  
ATOM   1949  OH  TYR A 170       3.032  63.327  73.985  1.00 23.07           O  
ATOM   1950  N   LYS A 171      -0.555  65.097  78.408  1.00 22.30           N  
ATOM   1951  CA  LYS A 171      -1.089  66.344  77.875  1.00 24.75           C  
ATOM   1952  C   LYS A 171      -1.143  66.372  76.349  1.00 24.20           C  
ATOM   1953  O   LYS A 171      -0.117  66.265  75.691  1.00 24.55           O  
ATOM   1954  CB  LYS A 171      -0.238  67.508  78.400  1.00 26.30           C  
ATOM   1955  CG  LYS A 171      -0.000  67.433  79.914  1.00 29.04           C  
ATOM   1956  CD  LYS A 171       1.121  68.354  80.383  1.00 32.46           C  
ATOM   1957  CE  LYS A 171       0.663  69.792  80.490  1.00 33.67           C  
ATOM   1958  NZ  LYS A 171      -0.302  69.957  81.617  1.00 36.78           N1+
ATOM   1959  N   VAL A 172      -2.341  66.530  75.792  1.00 24.35           N  
ATOM   1960  CA  VAL A 172      -2.499  66.567  74.337  1.00 24.34           C  
ATOM   1961  C   VAL A 172      -2.140  67.939  73.763  1.00 24.66           C  
ATOM   1962  O   VAL A 172      -2.205  68.946  74.462  1.00 25.14           O  
ATOM   1963  CB  VAL A 172      -3.949  66.220  73.918  1.00 25.58           C  
ATOM   1964  CG1 VAL A 172      -4.329  64.851  74.452  1.00 25.56           C  
ATOM   1965  CG2 VAL A 172      -4.902  67.272  74.435  1.00 28.35           C  
ATOM   1966  N   HIS A 173      -1.759  67.976  72.489  1.00 23.24           N  
ATOM   1967  CA  HIS A 173      -1.393  69.235  71.847  1.00 22.40           C  
ATOM   1968  C   HIS A 173      -2.628  70.136  71.698  1.00 23.34           C  
ATOM   1969  O   HIS A 173      -3.729  69.655  71.420  1.00 22.97           O  
ATOM   1970  CB  HIS A 173      -0.760  68.954  70.478  1.00 21.41           C  
ATOM   1971  CG  HIS A 173      -0.126  70.152  69.848  1.00 21.07           C  
ATOM   1972  CD2 HIS A 173       1.166  70.559  69.809  1.00 21.94           C  
ATOM   1973  ND1 HIS A 173      -0.854  71.127  69.202  1.00 21.57           N  
ATOM   1974  CE1 HIS A 173      -0.037  72.085  68.795  1.00 22.41           C  
ATOM   1975  NE2 HIS A 173       1.195  71.764  69.152  1.00 22.98           N  
ATOM   1976  N   PRO A 174      -2.454  71.458  71.877  1.00 23.65           N  
ATOM   1977  CA  PRO A 174      -3.555  72.430  71.769  1.00 24.50           C  
ATOM   1978  C   PRO A 174      -4.276  72.499  70.428  1.00 24.94           C  
ATOM   1979  O   PRO A 174      -5.408  72.972  70.357  1.00 25.39           O  
ATOM   1980  CB  PRO A 174      -2.896  73.757  72.162  1.00 23.38           C  
ATOM   1981  CG  PRO A 174      -1.458  73.553  71.791  1.00 24.77           C  
ATOM   1982  CD  PRO A 174      -1.192  72.135  72.227  1.00 22.71           C  
ATOM   1983  N   SER A 175      -3.619  72.057  69.360  1.00 25.79           N  
ATOM   1984  CA  SER A 175      -4.256  72.039  68.052  1.00 24.34           C  
ATOM   1985  C   SER A 175      -4.950  70.684  67.944  1.00 24.71           C  
ATOM   1986  O   SER A 175      -4.290  69.642  67.958  1.00 21.66           O  
ATOM   1987  CB  SER A 175      -3.224  72.174  66.936  1.00 26.25           C  
ATOM   1988  OG  SER A 175      -3.799  71.840  65.683  1.00 22.87           O  
ATOM   1989  N   THR A 176      -6.274  70.686  67.843  1.00 22.42           N  
ATOM   1990  CA  THR A 176      -6.983  69.424  67.758  1.00 23.28           C  
ATOM   1991  C   THR A 176      -6.557  68.649  66.524  1.00 23.21           C  
ATOM   1992  O   THR A 176      -6.323  67.448  66.594  1.00 22.63           O  
ATOM   1993  CB  THR A 176      -8.525  69.613  67.745  1.00 22.91           C  
ATOM   1994  CG2 THR A 176      -9.001  70.205  69.078  1.00 24.01           C  
ATOM   1995  OG1 THR A 176      -8.901  70.473  66.668  1.00 22.82           O  
ATOM   1996  N   SER A 177      -6.437  69.339  65.398  1.00 22.59           N  
ATOM   1997  CA  SER A 177      -6.050  68.671  64.169  1.00 22.07           C  
ATOM   1998  C   SER A 177      -4.689  67.992  64.305  1.00 21.45           C  
ATOM   1999  O   SER A 177      -4.519  66.856  63.858  1.00 20.33           O  
ATOM   2000  CB  SER A 177      -6.022  69.662  63.007  1.00 22.92           C  
ATOM   2001  OG  SER A 177      -5.902  68.961  61.786  1.00 23.87           O  
ATOM   2002  N   GLN A 178      -3.723  68.671  64.917  1.00 18.88           N  
ATOM   2003  CA  GLN A 178      -2.401  68.071  65.089  1.00 19.84           C  
ATOM   2004  C   GLN A 178      -2.468  66.956  66.129  1.00 21.22           C  
ATOM   2005  O   GLN A 178      -1.739  65.965  66.043  1.00 22.11           O  
ATOM   2006  CB  GLN A 178      -1.368  69.127  65.511  1.00 20.02           C  
ATOM   2007  CG  GLN A 178      -1.083  70.195  64.455  1.00 23.38           C  
ATOM   2008  CD  GLN A 178      -0.495  69.620  63.173  1.00 24.81           C  
ATOM   2009  NE2 GLN A 178      -0.965  70.111  62.029  1.00 24.08           N  
ATOM   2010  OE1 GLN A 178       0.378  68.755  63.213  1.00 21.47           O  
ATOM   2011  N   ALA A 179      -3.344  67.119  67.113  1.00 20.69           N  
ATOM   2012  CA  ALA A 179      -3.507  66.109  68.156  1.00 22.16           C  
ATOM   2013  C   ALA A 179      -4.001  64.800  67.521  1.00 21.73           C  
ATOM   2014  O   ALA A 179      -3.487  63.725  67.820  1.00 19.23           O  
ATOM   2015  CB  ALA A 179      -4.502  66.599  69.211  1.00 22.75           C  
ATOM   2016  N   TYR A 180      -4.999  64.895  66.641  1.00 20.03           N  
ATOM   2017  CA  TYR A 180      -5.528  63.710  65.959  1.00 20.87           C  
ATOM   2018  C   TYR A 180      -4.439  63.082  65.081  1.00 20.68           C  
ATOM   2019  O   TYR A 180      -4.287  61.861  65.034  1.00 19.18           O  
ATOM   2020  CB  TYR A 180      -6.724  64.074  65.068  1.00 20.57           C  
ATOM   2021  CG  TYR A 180      -8.019  64.390  65.795  1.00 23.68           C  
ATOM   2022  CD1 TYR A 180      -8.549  63.502  66.734  1.00 23.92           C  
ATOM   2023  CD2 TYR A 180      -8.749  65.543  65.493  1.00 22.91           C  
ATOM   2024  CE1 TYR A 180      -9.783  63.754  67.350  1.00 24.48           C  
ATOM   2025  CE2 TYR A 180      -9.982  65.807  66.107  1.00 24.82           C  
ATOM   2026  CZ  TYR A 180     -10.492  64.903  67.033  1.00 25.06           C  
ATOM   2027  OH  TYR A 180     -11.709  65.136  67.636  1.00 24.56           O  
ATOM   2028  N   LYS A 181      -3.693  63.930  64.377  1.00 20.28           N  
ATOM   2029  CA  LYS A 181      -2.621  63.457  63.506  1.00 23.26           C  
ATOM   2030  C   LYS A 181      -1.578  62.725  64.343  1.00 22.70           C  
ATOM   2031  O   LYS A 181      -1.131  61.634  63.992  1.00 22.52           O  
ATOM   2032  CB  LYS A 181      -1.962  64.635  62.778  1.00 22.60           C  
ATOM   2033  CG  LYS A 181      -0.692  64.268  62.018  1.00 23.47           C  
ATOM   2034  CD  LYS A 181      -0.113  65.485  61.301  1.00 23.11           C  
ATOM   2035  CE  LYS A 181       1.139  65.111  60.524  1.00 25.16           C  
ATOM   2036  NZ  LYS A 181       1.606  66.196  59.628  1.00 22.73           N1+
ATOM   2037  N   GLN A 182      -1.211  63.334  65.463  1.00 22.08           N  
ATOM   2038  CA  GLN A 182      -0.224  62.760  66.360  1.00 22.73           C  
ATOM   2039  C   GLN A 182      -0.659  61.394  66.888  1.00 22.84           C  
ATOM   2040  O   GLN A 182       0.076  60.416  66.758  1.00 20.64           O  
ATOM   2041  CB  GLN A 182       0.063  63.746  67.496  1.00 22.35           C  
ATOM   2042  CG  GLN A 182       0.775  64.999  66.975  1.00 20.92           C  
ATOM   2043  CD  GLN A 182       0.843  66.121  67.981  1.00 21.98           C  
ATOM   2044  NE2 GLN A 182       1.544  67.195  67.619  1.00 23.16           N  
ATOM   2045  OE1 GLN A 182       0.272  66.035  69.072  1.00 23.63           O  
ATOM   2046  N   PHE A 183      -1.851  61.313  67.467  1.00 22.60           N  
ATOM   2047  CA  PHE A 183      -2.319  60.024  67.952  1.00 22.84           C  
ATOM   2048  C   PHE A 183      -2.495  59.081  66.765  1.00 23.23           C  
ATOM   2049  O   PHE A 183      -2.325  57.870  66.896  1.00 21.52           O  
ATOM   2050  CB  PHE A 183      -3.625  60.186  68.732  1.00 21.45           C  
ATOM   2051  CG  PHE A 183      -3.427  60.775  70.104  1.00 21.17           C  
ATOM   2052  CD1 PHE A 183      -2.731  60.063  71.079  1.00 21.37           C  
ATOM   2053  CD2 PHE A 183      -3.870  62.054  70.402  1.00 21.85           C  
ATOM   2054  CE1 PHE A 183      -2.476  60.623  72.334  1.00 21.29           C  
ATOM   2055  CE2 PHE A 183      -3.620  62.630  71.656  1.00 23.38           C  
ATOM   2056  CZ  PHE A 183      -2.918  61.907  72.623  1.00 22.50           C  
ATOM   2057  N   GLY A 184      -2.797  59.660  65.606  1.00 22.88           N  
ATOM   2058  CA  GLY A 184      -2.991  58.875  64.393  1.00 25.18           C  
ATOM   2059  C   GLY A 184      -1.809  58.005  63.985  1.00 25.32           C  
ATOM   2060  O   GLY A 184      -1.978  56.836  63.670  1.00 25.79           O  
ATOM   2061  N   ASN A 185      -0.600  58.544  63.959  1.00 26.15           N  
ATOM   2062  CA  ASN A 185       0.500  57.677  63.561  1.00 27.45           C  
ATOM   2063  C   ASN A 185       1.295  57.172  64.764  1.00 25.21           C  
ATOM   2064  O   ASN A 185       2.412  56.703  64.615  1.00 26.97           O  
ATOM   2065  CB  ASN A 185       1.412  58.367  62.525  1.00 31.47           C  
ATOM   2066  CG  ASN A 185       1.872  59.709  62.971  1.00 30.61           C  
ATOM   2067  ND2 ASN A 185       2.269  60.558  62.031  1.00 29.31           N  
ATOM   2068  OD1 ASN A 185       1.883  59.983  64.162  1.00 34.68           O  
ATOM   2069  N   SER A 186       0.695  57.230  65.952  1.00 21.87           N  
ATOM   2070  CA  SER A 186       1.376  56.774  67.161  1.00 21.39           C  
ATOM   2071  C   SER A 186       1.237  55.274  67.418  1.00 21.44           C  
ATOM   2072  O   SER A 186       0.791  54.520  66.556  1.00 21.41           O  
ATOM   2073  CB  SER A 186       0.878  57.560  68.383  1.00 22.16           C  
ATOM   2074  OG  SER A 186       1.738  57.361  69.500  1.00 25.30           O  
ATOM   2075  N   VAL A 187       1.611  54.852  68.621  1.00 23.18           N  
ATOM   2076  CA  VAL A 187       1.572  53.445  69.002  1.00 24.74           C  
ATOM   2077  C   VAL A 187       0.707  53.179  70.238  1.00 26.13           C  
ATOM   2078  O   VAL A 187       0.511  54.065  71.066  1.00 26.87           O  
ATOM   2079  CB  VAL A 187       2.995  52.948  69.285  1.00 25.29           C  
ATOM   2080  CG1 VAL A 187       3.628  53.796  70.385  1.00 25.70           C  
ATOM   2081  CG2 VAL A 187       2.970  51.499  69.682  1.00 30.75           C  
ATOM   2082  N   VAL A 188       0.195  51.956  70.356  1.00 24.49           N  
ATOM   2083  CA  VAL A 188      -0.626  51.587  71.503  1.00 25.07           C  
ATOM   2084  C   VAL A 188       0.335  51.197  72.622  1.00 24.60           C  
ATOM   2085  O   VAL A 188       0.963  50.135  72.581  1.00 23.44           O  
ATOM   2086  CB  VAL A 188      -1.578  50.407  71.162  1.00 24.87           C  
ATOM   2087  CG1 VAL A 188      -2.331  49.945  72.409  1.00 22.03           C  
ATOM   2088  CG2 VAL A 188      -2.568  50.848  70.094  1.00 24.99           C  
ATOM   2089  N   ILE A 189       0.439  52.073  73.615  1.00 25.18           N  
ATOM   2090  CA  ILE A 189       1.347  51.884  74.746  1.00 25.66           C  
ATOM   2091  C   ILE A 189       1.335  50.494  75.391  1.00 25.26           C  
ATOM   2092  O   ILE A 189       2.392  49.923  75.655  1.00 26.39           O  
ATOM   2093  CB  ILE A 189       1.064  52.924  75.854  1.00 26.91           C  
ATOM   2094  CG1 ILE A 189       1.004  54.339  75.259  1.00 27.05           C  
ATOM   2095  CG2 ILE A 189       2.140  52.838  76.929  1.00 26.86           C  
ATOM   2096  CD1 ILE A 189       2.313  54.852  74.718  1.00 28.30           C  
ATOM   2097  N   ASN A 190       0.147  49.959  75.655  1.00 25.38           N  
ATOM   2098  CA  ASN A 190       0.015  48.652  76.304  1.00 24.26           C  
ATOM   2099  C   ASN A 190       0.765  47.543  75.568  1.00 24.15           C  
ATOM   2100  O   ASN A 190       1.450  46.724  76.189  1.00 25.00           O  
ATOM   2101  CB  ASN A 190      -1.465  48.268  76.427  1.00 24.34           C  
ATOM   2102  CG  ASN A 190      -2.262  49.262  77.250  1.00 25.53           C  
ATOM   2103  ND2 ASN A 190      -3.003  48.761  78.233  1.00 24.47           N  
ATOM   2104  OD1 ASN A 190      -2.218  50.465  77.002  1.00 23.82           O  
ATOM   2105  N   VAL A 191       0.622  47.514  74.245  1.00 22.67           N  
ATOM   2106  CA  VAL A 191       1.282  46.511  73.428  1.00 22.21           C  
ATOM   2107  C   VAL A 191       2.786  46.648  73.623  1.00 23.14           C  
ATOM   2108  O   VAL A 191       3.485  45.659  73.853  1.00 22.43           O  
ATOM   2109  CB  VAL A 191       0.935  46.696  71.942  1.00 22.86           C  
ATOM   2110  CG1 VAL A 191       1.743  45.733  71.084  1.00 22.05           C  
ATOM   2111  CG2 VAL A 191      -0.548  46.466  71.739  1.00 23.82           C  
ATOM   2112  N   LEU A 192       3.269  47.883  73.540  1.00 22.63           N  
ATOM   2113  CA  LEU A 192       4.683  48.168  73.720  1.00 25.09           C  
ATOM   2114  C   LEU A 192       5.155  47.719  75.086  1.00 25.62           C  
ATOM   2115  O   LEU A 192       6.246  47.177  75.218  1.00 27.02           O  
ATOM   2116  CB  LEU A 192       4.952  49.667  73.551  1.00 26.32           C  
ATOM   2117  CG  LEU A 192       5.512  50.065  72.188  1.00 28.90           C  
ATOM   2118  CD1 LEU A 192       4.769  49.328  71.105  1.00 30.83           C  
ATOM   2119  CD2 LEU A 192       5.422  51.563  72.006  1.00 28.07           C  
ATOM   2120  N   GLN A 193       4.329  47.943  76.102  1.00 24.30           N  
ATOM   2121  CA  GLN A 193       4.689  47.549  77.454  1.00 25.67           C  
ATOM   2122  C   GLN A 193       4.967  46.052  77.575  1.00 25.91           C  
ATOM   2123  O   GLN A 193       6.023  45.653  78.069  1.00 25.46           O  
ATOM   2124  CB  GLN A 193       3.592  47.957  78.438  1.00 24.29           C  
ATOM   2125  CG  GLN A 193       3.617  49.429  78.791  1.00 24.52           C  
ATOM   2126  CD  GLN A 193       2.587  49.792  79.846  1.00 26.85           C  
ATOM   2127  NE2 GLN A 193       3.054  50.122  81.044  1.00 24.85           N  
ATOM   2128  OE1 GLN A 193       1.381  49.771  79.584  1.00 30.01           O  
ATOM   2129  N   TYR A 194       4.028  45.231  77.109  1.00 25.73           N  
ATOM   2130  CA  TYR A 194       4.184  43.779  77.179  1.00 26.58           C  
ATOM   2131  C   TYR A 194       5.439  43.320  76.443  1.00 26.75           C  
ATOM   2132  O   TYR A 194       6.173  42.459  76.928  1.00 26.47           O  
ATOM   2133  CB  TYR A 194       2.946  43.077  76.609  1.00 26.15           C  
ATOM   2134  CG  TYR A 194       1.681  43.352  77.392  1.00 26.65           C  
ATOM   2135  CD1 TYR A 194       1.611  43.083  78.760  1.00 27.40           C  
ATOM   2136  CD2 TYR A 194       0.563  43.912  76.774  1.00 28.02           C  
ATOM   2137  CE1 TYR A 194       0.460  43.376  79.497  1.00 27.81           C  
ATOM   2138  CE2 TYR A 194      -0.594  44.206  77.501  1.00 27.07           C  
ATOM   2139  CZ  TYR A 194      -0.638  43.941  78.859  1.00 27.14           C  
ATOM   2140  OH  TYR A 194      -1.765  44.265  79.582  1.00 27.14           O  
ATOM   2141  N   ILE A 195       5.691  43.900  75.273  1.00 26.58           N  
ATOM   2142  CA  ILE A 195       6.883  43.545  74.510  1.00 26.63           C  
ATOM   2143  C   ILE A 195       8.136  44.016  75.251  1.00 27.08           C  
ATOM   2144  O   ILE A 195       9.094  43.253  75.409  1.00 25.40           O  
ATOM   2145  CB  ILE A 195       6.852  44.170  73.095  1.00 26.77           C  
ATOM   2146  CG1 ILE A 195       5.700  43.552  72.296  1.00 26.57           C  
ATOM   2147  CG2 ILE A 195       8.200  43.959  72.387  1.00 26.66           C  
ATOM   2148  CD1 ILE A 195       5.478  44.158  70.936  1.00 28.46           C  
ATOM   2149  N   ALA A 196       8.127  45.267  75.706  1.00 25.86           N  
ATOM   2150  CA  ALA A 196       9.270  45.807  76.433  1.00 26.23           C  
ATOM   2151  C   ALA A 196       9.583  44.918  77.641  1.00 26.58           C  
ATOM   2152  O   ALA A 196      10.742  44.608  77.916  1.00 26.29           O  
ATOM   2153  CB  ALA A 196       8.976  47.226  76.893  1.00 25.81           C  
ATOM   2154  N   TYR A 197       8.538  44.508  78.349  1.00 25.69           N  
ATOM   2155  CA  TYR A 197       8.682  43.655  79.517  1.00 27.49           C  
ATOM   2156  C   TYR A 197       9.388  42.365  79.135  1.00 27.89           C  
ATOM   2157  O   TYR A 197      10.282  41.897  79.845  1.00 25.95           O  
ATOM   2158  CB  TYR A 197       7.314  43.306  80.094  1.00 29.23           C  
ATOM   2159  CG  TYR A 197       7.391  42.599  81.426  1.00 32.24           C  
ATOM   2160  CD1 TYR A 197       7.458  43.323  82.615  1.00 33.49           C  
ATOM   2161  CD2 TYR A 197       7.426  41.202  81.498  1.00 34.00           C  
ATOM   2162  CE1 TYR A 197       7.557  42.676  83.846  1.00 34.46           C  
ATOM   2163  CE2 TYR A 197       7.530  40.548  82.727  1.00 35.00           C  
ATOM   2164  CZ  TYR A 197       7.594  41.294  83.891  1.00 35.42           C  
ATOM   2165  OH  TYR A 197       7.701  40.657  85.110  1.00 38.86           O  
ATOM   2166  N   ASN A 198       8.962  41.787  78.015  1.00 26.98           N  
ATOM   2167  CA  ASN A 198       9.538  40.544  77.523  1.00 28.70           C  
ATOM   2168  C   ASN A 198      10.967  40.718  77.002  1.00 28.55           C  
ATOM   2169  O   ASN A 198      11.760  39.772  77.021  1.00 27.04           O  
ATOM   2170  CB  ASN A 198       8.629  39.948  76.447  1.00 27.49           C  
ATOM   2171  CG  ASN A 198       7.410  39.246  77.040  1.00 26.64           C  
ATOM   2172  ND2 ASN A 198       6.754  38.415  76.234  1.00 24.43           N  
ATOM   2173  OD1 ASN A 198       7.062  39.455  78.206  1.00 25.16           O  
ATOM   2174  N   ILE A 199      11.294  41.925  76.538  1.00 28.91           N  
ATOM   2175  CA  ILE A 199      12.643  42.197  76.054  1.00 28.49           C  
ATOM   2176  C   ILE A 199      13.586  42.152  77.258  1.00 28.64           C  
ATOM   2177  O   ILE A 199      14.629  41.497  77.220  1.00 27.56           O  
ATOM   2178  CB  ILE A 199      12.738  43.586  75.367  1.00 27.92           C  
ATOM   2179  CG1 ILE A 199      12.096  43.518  73.975  1.00 27.40           C  
ATOM   2180  CG2 ILE A 199      14.194  44.016  75.249  1.00 29.47           C  
ATOM   2181  CD1 ILE A 199      12.069  44.855  73.238  1.00 28.04           C  
ATOM   2182  N   GLY A 200      13.201  42.837  78.331  1.00 27.49           N  
ATOM   2183  CA  GLY A 200      14.021  42.850  79.534  1.00 28.56           C  
ATOM   2184  C   GLY A 200      14.094  41.488  80.206  1.00 28.81           C  
ATOM   2185  O   GLY A 200      15.116  41.138  80.815  1.00 28.60           O  
ATOM   2186  N   SER A 201      13.009  40.723  80.124  1.00 28.19           N  
ATOM   2187  CA  SER A 201      12.982  39.383  80.708  1.00 30.90           C  
ATOM   2188  C   SER A 201      14.112  38.567  80.085  1.00 31.60           C  
ATOM   2189  O   SER A 201      14.883  37.906  80.789  1.00 32.73           O  
ATOM   2190  CB  SER A 201      11.649  38.686  80.419  1.00 30.36           C  
ATOM   2191  OG  SER A 201      10.576  39.287  81.124  1.00 31.94           O  
ATOM   2192  N   SER A 202      14.205  38.612  78.760  1.00 30.93           N  
ATOM   2193  CA  SER A 202      15.243  37.872  78.050  1.00 30.91           C  
ATOM   2194  C   SER A 202      16.630  38.430  78.358  1.00 31.54           C  
ATOM   2195  O   SER A 202      17.577  37.668  78.576  1.00 32.90           O  
ATOM   2196  CB  SER A 202      14.977  37.900  76.537  1.00 31.32           C  
ATOM   2197  OG  SER A 202      13.810  37.151  76.218  1.00 30.27           O  
ATOM   2198  N   LEU A 203      16.760  39.749  78.390  1.00 30.61           N  
ATOM   2199  CA  LEU A 203      18.050  40.351  78.692  1.00 31.18           C  
ATOM   2200  C   LEU A 203      18.526  39.969  80.092  1.00 31.23           C  
ATOM   2201  O   LEU A 203      19.726  39.790  80.325  1.00 31.14           O  
ATOM   2202  CB  LEU A 203      17.973  41.877  78.584  1.00 31.35           C  
ATOM   2203  CG  LEU A 203      17.794  42.475  77.185  1.00 32.71           C  
ATOM   2204  CD1 LEU A 203      17.656  43.995  77.279  1.00 32.75           C  
ATOM   2205  CD2 LEU A 203      18.985  42.101  76.326  1.00 32.94           C  
ATOM   2206  N   ASN A 204      17.587  39.835  81.021  1.00 30.24           N  
ATOM   2207  CA  ASN A 204      17.941  39.516  82.398  1.00 31.40           C  
ATOM   2208  C   ASN A 204      18.190  38.038  82.727  1.00 31.81           C  
ATOM   2209  O   ASN A 204      18.669  37.727  83.820  1.00 32.00           O  
ATOM   2210  CB  ASN A 204      16.883  40.080  83.354  1.00 31.62           C  
ATOM   2211  CG  ASN A 204      16.829  41.599  83.338  1.00 33.28           C  
ATOM   2212  ND2 ASN A 204      15.633  42.152  83.533  1.00 33.55           N  
ATOM   2213  OD1 ASN A 204      17.848  42.268  83.170  1.00 32.54           O  
ATOM   2214  N   PHE A 205      17.877  37.131  81.803  1.00 32.05           N  
ATOM   2215  CA  PHE A 205      18.088  35.704  82.064  1.00 32.12           C  
ATOM   2216  C   PHE A 205      19.498  35.326  81.654  1.00 32.59           C  
ATOM   2217  O   PHE A 205      19.746  34.996  80.491  1.00 30.45           O  
ATOM   2218  CB  PHE A 205      17.084  34.855  81.285  1.00 32.13           C  
ATOM   2219  CG  PHE A 205      17.209  33.375  81.542  1.00 32.68           C  
ATOM   2220  CD1 PHE A 205      16.931  32.845  82.800  1.00 33.71           C  
ATOM   2221  CD2 PHE A 205      17.622  32.514  80.528  1.00 32.47           C  
ATOM   2222  CE1 PHE A 205      17.065  31.478  83.041  1.00 32.84           C  
ATOM   2223  CE2 PHE A 205      17.761  31.145  80.763  1.00 33.07           C  
ATOM   2224  CZ  PHE A 205      17.483  30.628  82.013  1.00 32.84           C  
ATOM   2225  N   LYS A 206      20.416  35.373  82.617  1.00 32.88           N  
ATOM   2226  CA  LYS A 206      21.815  35.061  82.359  1.00 33.73           C  
ATOM   2227  C   LYS A 206      22.341  34.093  83.411  1.00 33.32           C  
ATOM   2228  O   LYS A 206      23.127  34.480  84.266  1.00 33.92           O  
ATOM   2229  CB  LYS A 206      22.649  36.343  82.412  1.00 35.50           C  
ATOM   2230  CG  LYS A 206      22.220  37.441  81.453  1.00 40.01           C  
ATOM   2231  CD  LYS A 206      23.030  38.710  81.723  1.00 43.68           C  
ATOM   2232  CE  LYS A 206      22.776  39.797  80.690  1.00 46.37           C  
ATOM   2233  NZ  LYS A 206      23.678  40.974  80.909  1.00 47.87           N1+
ATOM   2234  N   PRO A 207      21.918  32.823  83.364  1.00 32.57           N  
ATOM   2235  CA  PRO A 207      22.409  31.880  84.370  1.00 32.82           C  
ATOM   2236  C   PRO A 207      23.877  31.500  84.233  1.00 32.96           C  
ATOM   2237  O   PRO A 207      24.504  31.692  83.188  1.00 33.28           O  
ATOM   2238  CB  PRO A 207      21.491  30.676  84.191  1.00 32.32           C  
ATOM   2239  CG  PRO A 207      21.227  30.686  82.704  1.00 32.43           C  
ATOM   2240  CD  PRO A 207      21.001  32.160  82.417  1.00 33.24           C  
ATOM   2241  N   TYR A 208      24.419  30.966  85.315  1.00 32.43           N  
ATOM   2242  CA  TYR A 208      25.795  30.511  85.347  1.00 31.93           C  
ATOM   2243  C   TYR A 208      25.826  29.135  84.698  1.00 32.34           C  
ATOM   2244  O   TYR A 208      26.907  28.724  84.227  1.00 32.30           O  
ATOM   2245  CB  TYR A 208      26.275  30.425  86.796  1.00 29.46           C  
ATOM   2246  CG  TYR A 208      26.739  31.748  87.373  1.00 30.70           C  
ATOM   2247  CD1 TYR A 208      28.030  32.222  87.134  1.00 30.25           C  
ATOM   2248  CD2 TYR A 208      25.903  32.509  88.183  1.00 30.42           C  
ATOM   2249  CE1 TYR A 208      28.475  33.418  87.691  1.00 30.05           C  
ATOM   2250  CE2 TYR A 208      26.339  33.711  88.746  1.00 31.51           C  
ATOM   2251  CZ  TYR A 208      27.628  34.154  88.494  1.00 30.30           C  
ATOM   2252  OH  TYR A 208      28.070  35.336  89.048  1.00 32.11           O  
ATOM   2253  OXT TYR A 208      24.763  28.472  84.687  1.00 32.04           O1-
TER    2254      TYR A 208 
ATOM   2255  N   MET B   1      -2.532  52.520  79.381  1.00 31.15           N  
ATOM   2256  CA  MET B   1      -1.296  51.767  79.717  1.00 32.32           C  
ATOM   2257  C   MET B   1      -1.446  51.037  81.054  1.00 33.57           C  
ATOM   2258  O   MET B   1      -2.349  51.335  81.843  1.00 34.73           O  
ATOM   2259  CB  MET B   1      -0.071  52.702  79.709  1.00 32.07           C  
ATOM   2260  CG  MET B   1       0.023  53.728  80.816  1.00 32.86           C  
ATOM   2261  SD  MET B   1       1.442  54.864  80.575  1.00 34.59           S  
ATOM   2262  CE  MET B   1       2.838  53.790  81.046  1.00 32.02           C  
ATOM   2263  N   ILE B   2      -0.559  50.086  81.305  1.00 32.21           N  
ATOM   2264  CA  ILE B   2      -0.628  49.256  82.501  1.00 33.22           C  
ATOM   2265  C   ILE B   2       0.450  49.539  83.564  1.00 33.65           C  
ATOM   2266  O   ILE B   2       1.486  50.128  83.270  1.00 31.41           O  
ATOM   2267  CB  ILE B   2      -0.578  47.762  82.038  1.00 34.25           C  
ATOM   2268  CG1 ILE B   2      -1.794  47.014  82.566  1.00 36.05           C  
ATOM   2269  CG2 ILE B   2       0.738  47.114  82.404  1.00 33.47           C  
ATOM   2270  CD1 ILE B   2      -3.056  47.302  81.786  1.00 37.81           C  
ATOM   2271  N   GLU B   3       0.191  49.138  84.807  1.00 36.14           N  
ATOM   2272  CA  GLU B   3       1.167  49.331  85.885  1.00 37.12           C  
ATOM   2273  C   GLU B   3       2.154  48.174  85.832  1.00 36.46           C  
ATOM   2274  O   GLU B   3       1.746  47.020  85.748  1.00 36.80           O  
ATOM   2275  CB  GLU B   3       0.492  49.329  87.265  1.00 40.31           C  
ATOM   2276  CG  GLU B   3       1.499  49.266  88.412  1.00 44.53           C  
ATOM   2277  CD  GLU B   3       0.851  49.216  89.793  1.00 47.65           C  
ATOM   2278  OE1 GLU B   3       0.131  48.231  90.081  1.00 47.34           O  
ATOM   2279  OE2 GLU B   3       1.069  50.163  90.587  1.00 48.75           O1-
ATOM   2280  N   ILE B   4       3.445  48.472  85.877  1.00 34.76           N  
ATOM   2281  CA  ILE B   4       4.441  47.415  85.838  1.00 36.28           C  
ATOM   2282  C   ILE B   4       5.203  47.353  87.144  1.00 36.01           C  
ATOM   2283  O   ILE B   4       6.053  48.188  87.414  1.00 36.02           O  
ATOM   2284  CB  ILE B   4       5.435  47.632  84.699  1.00 37.53           C  
ATOM   2285  CG1 ILE B   4       4.695  47.570  83.363  1.00 36.30           C  
ATOM   2286  CG2 ILE B   4       6.530  46.566  84.763  1.00 36.24           C  
ATOM   2287  CD1 ILE B   4       5.511  48.068  82.201  1.00 40.53           C  
ATOM   2288  N   LYS B   5       4.887  46.357  87.958  1.00 37.50           N  
ATOM   2289  CA  LYS B   5       5.545  46.192  89.253  1.00 39.88           C  
ATOM   2290  C   LYS B   5       7.004  45.755  89.152  1.00 39.26           C  
ATOM   2291  O   LYS B   5       7.872  46.339  89.800  1.00 39.85           O  
ATOM   2292  CB  LYS B   5       4.753  45.198  90.095  1.00 41.69           C  
ATOM   2293  CG  LYS B   5       3.420  45.761  90.547  1.00 45.59           C  
ATOM   2294  CD  LYS B   5       3.642  46.935  91.498  1.00 47.06           C  
ATOM   2295  CE  LYS B   5       2.325  47.443  92.056  1.00 48.75           C  
ATOM   2296  NZ  LYS B   5       2.526  48.364  93.215  1.00 48.42           N1+
ATOM   2297  N   ASP B   6       7.270  44.740  88.333  1.00 40.00           N  
ATOM   2298  CA  ASP B   6       8.631  44.227  88.138  1.00 41.26           C  
ATOM   2299  C   ASP B   6       9.352  44.931  86.990  1.00 39.56           C  
ATOM   2300  O   ASP B   6       9.199  44.547  85.833  1.00 39.43           O  
ATOM   2301  CB  ASP B   6       8.599  42.724  87.846  1.00 44.94           C  
ATOM   2302  CG  ASP B   6       8.518  41.885  89.104  1.00 49.05           C  
ATOM   2303  OD1 ASP B   6       7.430  41.822  89.729  1.00 51.31           O  
ATOM   2304  OD2 ASP B   6       9.560  41.287  89.472  1.00 51.92           O1-
ATOM   2305  N   LYS B   7      10.160  45.937  87.314  1.00 38.22           N  
ATOM   2306  CA  LYS B   7      10.880  46.696  86.299  1.00 38.25           C  
ATOM   2307  C   LYS B   7      11.962  45.848  85.643  1.00 38.69           C  
ATOM   2308  O   LYS B   7      12.984  45.551  86.253  1.00 41.04           O  
ATOM   2309  CB  LYS B   7      11.497  47.947  86.929  1.00 37.09           C  
ATOM   2310  CG  LYS B   7      10.506  48.774  87.735  1.00 37.54           C  
ATOM   2311  CD  LYS B   7       9.222  49.016  86.964  1.00 37.34           C  
ATOM   2312  CE  LYS B   7       8.233  49.836  87.782  1.00 38.30           C  
ATOM   2313  NZ  LYS B   7       8.774  51.187  88.099  1.00 39.34           N1+
ATOM   2314  N   GLN B   8      11.744  45.458  84.393  1.00 37.47           N  
ATOM   2315  CA  GLN B   8      12.714  44.624  83.696  1.00 37.02           C  
ATOM   2316  C   GLN B   8      13.817  45.389  82.990  1.00 35.75           C  
ATOM   2317  O   GLN B   8      14.816  44.797  82.599  1.00 36.02           O  
ATOM   2318  CB  GLN B   8      12.012  43.745  82.661  1.00 38.53           C  
ATOM   2319  CG  GLN B   8      10.973  42.806  83.228  1.00 38.85           C  
ATOM   2320  CD  GLN B   8      11.542  41.876  84.270  1.00 38.85           C  
ATOM   2321  NE2 GLN B   8      10.794  41.669  85.337  1.00 38.80           N  
ATOM   2322  OE1 GLN B   8      12.642  41.334  84.112  1.00 40.16           O  
ATOM   2323  N   LEU B   9      13.644  46.694  82.819  1.00 34.31           N  
ATOM   2324  CA  LEU B   9      14.650  47.476  82.110  1.00 33.54           C  
ATOM   2325  C   LEU B   9      15.425  48.472  82.976  1.00 32.36           C  
ATOM   2326  O   LEU B   9      16.097  49.368  82.458  1.00 31.41           O  
ATOM   2327  CB  LEU B   9      13.988  48.200  80.932  1.00 32.61           C  
ATOM   2328  CG  LEU B   9      13.230  47.300  79.949  1.00 34.14           C  
ATOM   2329  CD1 LEU B   9      12.552  48.167  78.880  1.00 30.58           C  
ATOM   2330  CD2 LEU B   9      14.186  46.294  79.315  1.00 30.61           C  
ATOM   2331  N   THR B  10      15.339  48.319  84.292  1.00 32.94           N  
ATOM   2332  CA  THR B  10      16.069  49.202  85.197  1.00 34.59           C  
ATOM   2333  C   THR B  10      17.548  49.186  84.817  1.00 33.36           C  
ATOM   2334  O   THR B  10      18.097  48.133  84.506  1.00 33.37           O  
ATOM   2335  CB  THR B  10      15.952  48.730  86.659  1.00 35.16           C  
ATOM   2336  CG2 THR B  10      16.838  49.573  87.564  1.00 35.39           C  
ATOM   2337  OG1 THR B  10      14.587  48.835  87.086  1.00 39.19           O  
ATOM   2338  N   GLY B  11      18.185  50.350  84.832  1.00 33.94           N  
ATOM   2339  CA  GLY B  11      19.599  50.419  84.503  1.00 34.81           C  
ATOM   2340  C   GLY B  11      19.933  50.494  83.024  1.00 36.23           C  
ATOM   2341  O   GLY B  11      21.095  50.705  82.664  1.00 36.86           O  
ATOM   2342  N   LEU B  12      18.937  50.313  82.155  1.00 35.10           N  
ATOM   2343  CA  LEU B  12      19.182  50.387  80.718  1.00 33.93           C  
ATOM   2344  C   LEU B  12      18.785  51.746  80.158  1.00 33.92           C  
ATOM   2345  O   LEU B  12      17.827  52.367  80.630  1.00 33.47           O  
ATOM   2346  CB  LEU B  12      18.428  49.277  79.989  1.00 35.07           C  
ATOM   2347  CG  LEU B  12      18.865  47.872  80.414  1.00 36.02           C  
ATOM   2348  CD1 LEU B  12      18.166  46.826  79.567  1.00 36.58           C  
ATOM   2349  CD2 LEU B  12      20.377  47.748  80.275  1.00 34.90           C  
ATOM   2350  N   ARG B  13      19.535  52.204  79.158  1.00 33.07           N  
ATOM   2351  CA  ARG B  13      19.287  53.491  78.516  1.00 33.06           C  
ATOM   2352  C   ARG B  13      18.749  53.237  77.110  1.00 31.41           C  
ATOM   2353  O   ARG B  13      19.173  52.295  76.449  1.00 30.63           O  
ATOM   2354  CB  ARG B  13      20.595  54.288  78.420  1.00 35.75           C  
ATOM   2355  CG  ARG B  13      21.376  54.376  79.727  1.00 37.64           C  
ATOM   2356  CD  ARG B  13      22.854  54.698  79.487  1.00 40.33           C  
ATOM   2357  NE  ARG B  13      23.011  55.933  78.728  1.00 44.60           N  
ATOM   2358  CZ  ARG B  13      24.109  56.680  78.720  1.00 45.70           C  
ATOM   2359  NH1 ARG B  13      25.165  56.321  79.443  1.00 48.38           N1+
ATOM   2360  NH2 ARG B  13      24.151  57.789  77.986  1.00 45.37           N  
ATOM   2361  N   PHE B  14      17.817  54.066  76.653  1.00 29.00           N  
ATOM   2362  CA  PHE B  14      17.282  53.884  75.312  1.00 27.63           C  
ATOM   2363  C   PHE B  14      17.182  55.194  74.550  1.00 26.84           C  
ATOM   2364  O   PHE B  14      17.230  56.274  75.143  1.00 25.96           O  
ATOM   2365  CB  PHE B  14      15.902  53.213  75.354  1.00 27.25           C  
ATOM   2366  CG  PHE B  14      14.809  54.087  75.902  1.00 26.81           C  
ATOM   2367  CD1 PHE B  14      14.605  54.192  77.273  1.00 25.89           C  
ATOM   2368  CD2 PHE B  14      13.967  54.787  75.043  1.00 27.10           C  
ATOM   2369  CE1 PHE B  14      13.580  54.974  77.784  1.00 27.84           C  
ATOM   2370  CE2 PHE B  14      12.935  55.574  75.540  1.00 27.29           C  
ATOM   2371  CZ  PHE B  14      12.741  55.668  76.917  1.00 27.34           C  
ATOM   2372  N   ILE B  15      17.058  55.074  73.228  1.00 26.76           N  
ATOM   2373  CA  ILE B  15      16.921  56.217  72.329  1.00 28.32           C  
ATOM   2374  C   ILE B  15      15.521  56.193  71.731  1.00 26.95           C  
ATOM   2375  O   ILE B  15      15.047  55.151  71.290  1.00 27.85           O  
ATOM   2376  CB  ILE B  15      17.937  56.151  71.179  1.00 30.01           C  
ATOM   2377  CG1 ILE B  15      19.345  56.184  71.750  1.00 32.56           C  
ATOM   2378  CG2 ILE B  15      17.745  57.318  70.247  1.00 35.15           C  
ATOM   2379  CD1 ILE B  15      19.593  57.323  72.682  1.00 32.89           C  
ATOM   2380  N   ASP B  16      14.874  57.351  71.711  1.00 27.83           N  
ATOM   2381  CA  ASP B  16      13.513  57.485  71.198  1.00 27.38           C  
ATOM   2382  C   ASP B  16      13.570  58.149  69.817  1.00 26.94           C  
ATOM   2383  O   ASP B  16      13.517  59.377  69.723  1.00 28.07           O  
ATOM   2384  CB  ASP B  16      12.709  58.343  72.197  1.00 29.09           C  
ATOM   2385  CG  ASP B  16      11.204  58.313  71.949  1.00 30.82           C  
ATOM   2386  OD1 ASP B  16      10.746  57.554  71.076  1.00 32.34           O  
ATOM   2387  OD2 ASP B  16      10.473  59.051  72.651  1.00 31.56           O1-
ATOM   2388  N   LEU B  17      13.698  57.348  68.752  1.00 25.69           N  
ATOM   2389  CA  LEU B  17      13.755  57.891  67.386  1.00 25.65           C  
ATOM   2390  C   LEU B  17      12.350  58.056  66.794  1.00 24.98           C  
ATOM   2391  O   LEU B  17      11.445  57.303  67.140  1.00 25.91           O  
ATOM   2392  CB  LEU B  17      14.595  56.985  66.477  1.00 26.25           C  
ATOM   2393  CG  LEU B  17      16.056  56.750  66.885  1.00 25.63           C  
ATOM   2394  CD1 LEU B  17      16.756  55.920  65.812  1.00 26.34           C  
ATOM   2395  CD2 LEU B  17      16.763  58.080  67.067  1.00 24.02           C  
ATOM   2396  N   PHE B  18      12.173  59.028  65.902  1.00 22.19           N  
ATOM   2397  CA  PHE B  18      10.855  59.283  65.312  1.00 22.91           C  
ATOM   2398  C   PHE B  18       9.883  59.275  66.497  1.00 22.67           C  
ATOM   2399  O   PHE B  18       8.840  58.627  66.470  1.00 21.56           O  
ATOM   2400  CB  PHE B  18      10.503  58.169  64.325  1.00 23.38           C  
ATOM   2401  CG  PHE B  18      11.576  57.906  63.311  1.00 25.20           C  
ATOM   2402  CD1 PHE B  18      11.761  58.765  62.232  1.00 25.22           C  
ATOM   2403  CD2 PHE B  18      12.443  56.821  63.460  1.00 23.48           C  
ATOM   2404  CE1 PHE B  18      12.795  58.552  61.314  1.00 26.49           C  
ATOM   2405  CE2 PHE B  18      13.477  56.600  62.552  1.00 23.20           C  
ATOM   2406  CZ  PHE B  18      13.655  57.462  61.480  1.00 24.59           C  
ATOM   2407  N   ALA B  19      10.266  60.006  67.537  1.00 23.00           N  
ATOM   2408  CA  ALA B  19       9.532  60.080  68.795  1.00 22.81           C  
ATOM   2409  C   ALA B  19       8.033  60.377  68.748  1.00 23.03           C  
ATOM   2410  O   ALA B  19       7.259  59.743  69.467  1.00 23.70           O  
ATOM   2411  CB  ALA B  19      10.224  61.075  69.723  1.00 22.05           C  
ATOM   2412  N   GLY B  20       7.618  61.324  67.918  1.00 21.66           N  
ATOM   2413  CA  GLY B  20       6.203  61.649  67.870  1.00 20.66           C  
ATOM   2414  C   GLY B  20       5.736  62.094  69.252  1.00 19.31           C  
ATOM   2415  O   GLY B  20       6.257  63.060  69.795  1.00 19.52           O  
ATOM   2416  N   LEU B  21       4.766  61.384  69.825  1.00 19.99           N  
ATOM   2417  CA  LEU B  21       4.235  61.711  71.155  1.00 21.30           C  
ATOM   2418  C   LEU B  21       5.091  61.158  72.305  1.00 20.55           C  
ATOM   2419  O   LEU B  21       4.930  61.552  73.460  1.00 21.54           O  
ATOM   2420  CB  LEU B  21       2.805  61.172  71.296  1.00 22.37           C  
ATOM   2421  CG  LEU B  21       1.743  61.803  70.391  1.00 23.92           C  
ATOM   2422  CD1 LEU B  21       0.442  61.014  70.456  1.00 25.91           C  
ATOM   2423  CD2 LEU B  21       1.525  63.239  70.820  1.00 26.17           C  
ATOM   2424  N   GLY B  22       5.993  60.239  71.983  1.00 22.55           N  
ATOM   2425  CA  GLY B  22       6.835  59.640  73.008  1.00 22.26           C  
ATOM   2426  C   GLY B  22       6.261  58.326  73.521  1.00 23.54           C  
ATOM   2427  O   GLY B  22       6.568  57.892  74.632  1.00 23.48           O  
ATOM   2428  N   GLY B  23       5.421  57.689  72.706  1.00 23.66           N  
ATOM   2429  CA  GLY B  23       4.814  56.428  73.090  1.00 23.26           C  
ATOM   2430  C   GLY B  23       5.828  55.392  73.543  1.00 25.07           C  
ATOM   2431  O   GLY B  23       5.646  54.726  74.562  1.00 24.36           O  
ATOM   2432  N   PHE B  24       6.898  55.238  72.776  1.00 25.71           N  
ATOM   2433  CA  PHE B  24       7.924  54.282  73.151  1.00 25.83           C  
ATOM   2434  C   PHE B  24       8.531  54.669  74.495  1.00 26.85           C  
ATOM   2435  O   PHE B  24       8.851  53.797  75.315  1.00 26.27           O  
ATOM   2436  CB  PHE B  24       9.027  54.210  72.091  1.00 25.47           C  
ATOM   2437  CG  PHE B  24       8.765  53.194  71.011  1.00 24.31           C  
ATOM   2438  CD1 PHE B  24       8.087  53.547  69.854  1.00 24.44           C  
ATOM   2439  CD2 PHE B  24       9.216  51.883  71.152  1.00 24.83           C  
ATOM   2440  CE1 PHE B  24       7.862  52.613  68.847  1.00 26.19           C  
ATOM   2441  CE2 PHE B  24       8.993  50.935  70.149  1.00 26.35           C  
ATOM   2442  CZ  PHE B  24       8.317  51.303  68.994  1.00 25.61           C  
ATOM   2443  N   ARG B  25       8.687  55.970  74.730  1.00 26.02           N  
ATOM   2444  CA  ARG B  25       9.259  56.403  75.990  1.00 26.58           C  
ATOM   2445  C   ARG B  25       8.369  56.026  77.164  1.00 25.88           C  
ATOM   2446  O   ARG B  25       8.859  55.561  78.191  1.00 26.29           O  
ATOM   2447  CB  ARG B  25       9.510  57.907  76.039  1.00 26.65           C  
ATOM   2448  CG  ARG B  25      10.250  58.237  77.332  1.00 31.38           C  
ATOM   2449  CD  ARG B  25      10.215  59.676  77.753  1.00 34.38           C  
ATOM   2450  NE  ARG B  25      11.108  60.517  76.981  1.00 35.01           N  
ATOM   2451  CZ  ARG B  25      11.902  61.441  77.512  1.00 32.94           C  
ATOM   2452  NH1 ARG B  25      11.917  61.630  78.822  1.00 36.02           N1+
ATOM   2453  NH2 ARG B  25      12.658  62.189  76.732  1.00 31.11           N  
ATOM   2454  N   LEU B  26       7.064  56.241  77.027  1.00 23.86           N  
ATOM   2455  CA  LEU B  26       6.142  55.909  78.104  1.00 23.15           C  
ATOM   2456  C   LEU B  26       6.230  54.418  78.413  1.00 23.48           C  
ATOM   2457  O   LEU B  26       6.296  54.013  79.573  1.00 22.97           O  
ATOM   2458  CB  LEU B  26       4.699  56.273  77.721  1.00 23.93           C  
ATOM   2459  CG  LEU B  26       4.336  57.759  77.661  1.00 26.72           C  
ATOM   2460  CD1 LEU B  26       2.887  57.917  77.186  1.00 28.34           C  
ATOM   2461  CD2 LEU B  26       4.508  58.383  79.042  1.00 25.89           C  
ATOM   2462  N   ALA B  27       6.246  53.610  77.362  1.00 23.17           N  
ATOM   2463  CA  ALA B  27       6.322  52.168  77.510  1.00 23.12           C  
ATOM   2464  C   ALA B  27       7.617  51.698  78.175  1.00 24.64           C  
ATOM   2465  O   ALA B  27       7.575  50.945  79.150  1.00 23.41           O  
ATOM   2466  CB  ALA B  27       6.166  51.505  76.159  1.00 22.87           C  
ATOM   2467  N   LEU B  28       8.761  52.133  77.646  1.00 24.47           N  
ATOM   2468  CA  LEU B  28      10.052  51.724  78.199  1.00 28.33           C  
ATOM   2469  C   LEU B  28      10.302  52.290  79.594  1.00 29.10           C  
ATOM   2470  O   LEU B  28      10.815  51.582  80.450  1.00 31.38           O  
ATOM   2471  CB  LEU B  28      11.210  52.123  77.272  1.00 27.40           C  
ATOM   2472  CG  LEU B  28      11.392  51.518  75.864  1.00 28.71           C  
ATOM   2473  CD1 LEU B  28      12.709  50.759  75.806  1.00 26.55           C  
ATOM   2474  CD2 LEU B  28      10.231  50.615  75.487  1.00 29.27           C  
ATOM   2475  N   GLU B  29       9.942  53.551  79.831  1.00 30.03           N  
ATOM   2476  CA  GLU B  29      10.149  54.149  81.155  1.00 30.06           C  
ATOM   2477  C   GLU B  29       9.292  53.472  82.214  1.00 29.77           C  
ATOM   2478  O   GLU B  29       9.684  53.403  83.378  1.00 27.95           O  
ATOM   2479  CB  GLU B  29       9.863  55.664  81.142  1.00 29.98           C  
ATOM   2480  CG  GLU B  29      10.967  56.498  80.482  1.00 31.16           C  
ATOM   2481  CD  GLU B  29      10.729  58.002  80.556  1.00 32.90           C  
ATOM   2482  OE1 GLU B  29       9.601  58.429  80.875  1.00 35.98           O  
ATOM   2483  OE2 GLU B  29      11.674  58.769  80.283  1.00 33.90           O1-
ATOM   2484  N   SER B  30       8.125  52.974  81.808  1.00 28.22           N  
ATOM   2485  CA  SER B  30       7.234  52.301  82.744  1.00 28.83           C  
ATOM   2486  C   SER B  30       7.857  50.970  83.169  1.00 29.59           C  
ATOM   2487  O   SER B  30       7.420  50.358  84.139  1.00 28.44           O  
ATOM   2488  CB  SER B  30       5.858  52.054  82.113  1.00 28.66           C  
ATOM   2489  OG  SER B  30       5.884  50.980  81.181  1.00 29.65           O  
ATOM   2490  N   CYS B  31       8.875  50.533  82.431  1.00 30.33           N  
ATOM   2491  CA  CYS B  31       9.569  49.288  82.738  1.00 31.47           C  
ATOM   2492  C   CYS B  31      10.869  49.563  83.471  1.00 32.24           C  
ATOM   2493  O   CYS B  31      11.608  48.636  83.810  1.00 32.43           O  
ATOM   2494  CB  CYS B  31       9.854  48.499  81.463  1.00 32.84           C  
ATOM   2495  SG  CYS B  31       8.433  47.579  80.876  1.00 36.39           S  
ATOM   2496  N   GLY B  32      11.149  50.844  83.705  1.00 31.01           N  
ATOM   2497  CA  GLY B  32      12.349  51.220  84.430  1.00 31.75           C  
ATOM   2498  C   GLY B  32      13.536  51.739  83.642  1.00 32.08           C  
ATOM   2499  O   GLY B  32      14.572  52.047  84.234  1.00 32.53           O  
ATOM   2500  N   ALA B  33      13.394  51.862  82.324  1.00 31.07           N  
ATOM   2501  CA  ALA B  33      14.486  52.334  81.473  1.00 29.88           C  
ATOM   2502  C   ALA B  33      14.623  53.853  81.447  1.00 29.60           C  
ATOM   2503  O   ALA B  33      13.677  54.579  81.751  1.00 27.35           O  
ATOM   2504  CB  ALA B  33      14.298  51.810  80.056  1.00 29.36           C  
ATOM   2505  N   GLU B  34      15.809  54.318  81.066  1.00 29.34           N  
ATOM   2506  CA  GLU B  34      16.098  55.751  80.988  1.00 31.36           C  
ATOM   2507  C   GLU B  34      16.322  56.208  79.551  1.00 30.05           C  
ATOM   2508  O   GLU B  34      17.129  55.626  78.822  1.00 30.46           O  
ATOM   2509  CB  GLU B  34      17.332  56.089  81.847  1.00 32.46           C  
ATOM   2510  CG  GLU B  34      18.092  57.340  81.420  1.00 36.90           C  
ATOM   2511  CD  GLU B  34      19.375  57.576  82.220  1.00 39.88           C  
ATOM   2512  OE1 GLU B  34      19.993  56.592  82.696  1.00 41.77           O  
ATOM   2513  OE2 GLU B  34      19.772  58.755  82.358  1.00 40.96           O1-
ATOM   2514  N   CYS B  35      15.596  57.244  79.144  1.00 31.09           N  
ATOM   2515  CA  CYS B  35      15.730  57.796  77.799  1.00 31.81           C  
ATOM   2516  C   CYS B  35      16.928  58.746  77.785  1.00 32.00           C  
ATOM   2517  O   CYS B  35      17.015  59.651  78.615  1.00 31.11           O  
ATOM   2518  CB  CYS B  35      14.455  58.564  77.405  1.00 31.64           C  
ATOM   2519  SG  CYS B  35      14.458  59.246  75.696  1.00 33.06           S  
ATOM   2520  N   VAL B  36      17.857  58.552  76.850  1.00 31.62           N  
ATOM   2521  CA  VAL B  36      19.023  59.425  76.788  1.00 31.28           C  
ATOM   2522  C   VAL B  36      19.121  60.249  75.512  1.00 30.76           C  
ATOM   2523  O   VAL B  36      20.090  60.973  75.325  1.00 30.83           O  
ATOM   2524  CB  VAL B  36      20.350  58.628  76.964  1.00 30.16           C  
ATOM   2525  CG1 VAL B  36      20.337  57.892  78.289  1.00 32.03           C  
ATOM   2526  CG2 VAL B  36      20.544  57.652  75.816  1.00 30.52           C  
ATOM   2527  N   TYR B  37      18.123  60.145  74.639  1.00 29.30           N  
ATOM   2528  CA  TYR B  37      18.116  60.908  73.387  1.00 28.88           C  
ATOM   2529  C   TYR B  37      16.786  60.741  72.657  1.00 28.36           C  
ATOM   2530  O   TYR B  37      16.211  59.651  72.620  1.00 28.94           O  
ATOM   2531  CB  TYR B  37      19.251  60.453  72.458  1.00 27.70           C  
ATOM   2532  CG  TYR B  37      19.274  61.146  71.103  1.00 28.93           C  
ATOM   2533  CD1 TYR B  37      19.686  62.478  70.975  1.00 29.69           C  
ATOM   2534  CD2 TYR B  37      18.884  60.467  69.945  1.00 27.93           C  
ATOM   2535  CE1 TYR B  37      19.714  63.117  69.717  1.00 28.66           C  
ATOM   2536  CE2 TYR B  37      18.906  61.086  68.694  1.00 27.39           C  
ATOM   2537  CZ  TYR B  37      19.324  62.408  68.584  1.00 29.05           C  
ATOM   2538  OH  TYR B  37      19.368  63.005  67.338  1.00 25.38           O  
ATOM   2539  N   SER B  38      16.297  61.824  72.072  1.00 28.65           N  
ATOM   2540  CA  SER B  38      15.045  61.744  71.338  1.00 28.70           C  
ATOM   2541  C   SER B  38      15.178  62.530  70.046  1.00 27.64           C  
ATOM   2542  O   SER B  38      15.865  63.547  69.994  1.00 26.71           O  
ATOM   2543  CB  SER B  38      13.891  62.291  72.175  1.00 29.12           C  
ATOM   2544  OG  SER B  38      13.963  63.700  72.268  1.00 34.63           O  
ATOM   2545  N   ASN B  39      14.518  62.046  69.002  1.00 26.35           N  
ATOM   2546  CA  ASN B  39      14.575  62.704  67.709  1.00 27.46           C  
ATOM   2547  C   ASN B  39      13.208  62.730  67.037  1.00 24.63           C  
ATOM   2548  O   ASN B  39      12.517  61.718  66.968  1.00 27.18           O  
ATOM   2549  CB  ASN B  39      15.598  62.001  66.817  1.00 27.81           C  
ATOM   2550  CG  ASN B  39      15.853  62.753  65.537  1.00 30.63           C  
ATOM   2551  ND2 ASN B  39      17.039  63.341  65.423  1.00 29.49           N  
ATOM   2552  OD1 ASN B  39      14.987  62.825  64.664  1.00 28.62           O  
ATOM   2553  N   GLU B  40      12.830  63.904  66.549  1.00 26.55           N  
ATOM   2554  CA  GLU B  40      11.546  64.122  65.891  1.00 25.63           C  
ATOM   2555  C   GLU B  40      11.623  65.491  65.219  1.00 25.54           C  
ATOM   2556  O   GLU B  40      11.983  66.470  65.867  1.00 26.07           O  
ATOM   2557  CB  GLU B  40      10.429  64.107  66.938  1.00 25.25           C  
ATOM   2558  CG  GLU B  40       9.126  64.703  66.454  1.00 23.47           C  
ATOM   2559  CD  GLU B  40       8.593  63.980  65.248  1.00 25.11           C  
ATOM   2560  OE1 GLU B  40       8.402  62.748  65.346  1.00 23.24           O  
ATOM   2561  OE2 GLU B  40       8.363  64.642  64.208  1.00 25.25           O1-
ATOM   2562  N   TRP B  41      11.268  65.579  63.939  1.00 25.35           N  
ATOM   2563  CA  TRP B  41      11.381  66.862  63.244  1.00 26.03           C  
ATOM   2564  C   TRP B  41      10.124  67.705  63.077  1.00 25.96           C  
ATOM   2565  O   TRP B  41      10.209  68.863  62.670  1.00 26.39           O  
ATOM   2566  CB  TRP B  41      12.042  66.661  61.871  1.00 25.88           C  
ATOM   2567  CG  TRP B  41      11.175  66.030  60.806  1.00 26.70           C  
ATOM   2568  CD1 TRP B  41       9.972  65.403  60.977  1.00 25.97           C  
ATOM   2569  CD2 TRP B  41      11.492  65.916  59.411  1.00 27.27           C  
ATOM   2570  CE2 TRP B  41      10.438  65.199  58.796  1.00 27.30           C  
ATOM   2571  CE3 TRP B  41      12.571  66.348  58.622  1.00 26.72           C  
ATOM   2572  NE1 TRP B  41       9.523  64.897  59.772  1.00 26.87           N  
ATOM   2573  CZ2 TRP B  41      10.431  64.901  57.427  1.00 30.03           C  
ATOM   2574  CZ3 TRP B  41      12.565  66.053  57.260  1.00 26.90           C  
ATOM   2575  CH2 TRP B  41      11.499  65.334  56.677  1.00 28.84           C  
ATOM   2576  N   ASP B  42       8.959  67.147  63.386  1.00 25.53           N  
ATOM   2577  CA  ASP B  42       7.720  67.910  63.244  1.00 24.52           C  
ATOM   2578  C   ASP B  42       7.593  68.908  64.399  1.00 25.02           C  
ATOM   2579  O   ASP B  42       7.588  68.515  65.564  1.00 24.49           O  
ATOM   2580  CB  ASP B  42       6.527  66.956  63.209  1.00 23.30           C  
ATOM   2581  CG  ASP B  42       5.208  67.676  63.058  1.00 25.32           C  
ATOM   2582  OD1 ASP B  42       4.695  68.200  64.069  1.00 22.31           O  
ATOM   2583  OD2 ASP B  42       4.693  67.721  61.921  1.00 25.25           O1-
ATOM   2584  N   LYS B  43       7.490  70.196  64.070  1.00 24.48           N  
ATOM   2585  CA  LYS B  43       7.387  71.250  65.083  1.00 25.32           C  
ATOM   2586  C   LYS B  43       6.312  71.002  66.141  1.00 24.61           C  
ATOM   2587  O   LYS B  43       6.551  71.131  67.337  1.00 24.46           O  
ATOM   2588  CB  LYS B  43       7.144  72.605  64.406  1.00 27.32           C  
ATOM   2589  CG  LYS B  43       6.591  73.681  65.326  1.00 31.95           C  
ATOM   2590  CD  LYS B  43       6.485  75.034  64.631  1.00 35.95           C  
ATOM   2591  CE  LYS B  43       5.760  76.051  65.514  1.00 38.77           C  
ATOM   2592  NZ  LYS B  43       6.108  77.466  65.148  1.00 40.58           N1+
ATOM   2593  N   TYR B  44       5.119  70.646  65.689  1.00 24.62           N  
ATOM   2594  CA  TYR B  44       4.015  70.395  66.597  1.00 24.25           C  
ATOM   2595  C   TYR B  44       4.294  69.196  67.511  1.00 23.58           C  
ATOM   2596  O   TYR B  44       3.985  69.233  68.696  1.00 20.80           O  
ATOM   2597  CB  TYR B  44       2.744  70.168  65.790  1.00 23.80           C  
ATOM   2598  CG  TYR B  44       2.312  71.369  64.969  1.00 25.60           C  
ATOM   2599  CD1 TYR B  44       1.792  72.506  65.581  1.00 26.02           C  
ATOM   2600  CD2 TYR B  44       2.380  71.345  63.575  1.00 25.11           C  
ATOM   2601  CE1 TYR B  44       1.333  73.596  64.822  1.00 27.77           C  
ATOM   2602  CE2 TYR B  44       1.926  72.428  62.806  1.00 27.76           C  
ATOM   2603  CZ  TYR B  44       1.401  73.544  63.437  1.00 28.78           C  
ATOM   2604  OH  TYR B  44       0.906  74.589  62.681  1.00 30.92           O  
ATOM   2605  N   ALA B  45       4.875  68.135  66.962  1.00 23.81           N  
ATOM   2606  CA  ALA B  45       5.190  66.963  67.776  1.00 23.31           C  
ATOM   2607  C   ALA B  45       6.233  67.360  68.817  1.00 23.47           C  
ATOM   2608  O   ALA B  45       6.143  66.971  69.982  1.00 21.64           O  
ATOM   2609  CB  ALA B  45       5.723  65.832  66.901  1.00 23.14           C  
ATOM   2610  N   GLN B  46       7.222  68.143  68.399  1.00 23.46           N  
ATOM   2611  CA  GLN B  46       8.254  68.573  69.338  1.00 25.44           C  
ATOM   2612  C   GLN B  46       7.609  69.362  70.473  1.00 24.44           C  
ATOM   2613  O   GLN B  46       8.037  69.259  71.621  1.00 24.24           O  
ATOM   2614  CB  GLN B  46       9.315  69.442  68.647  1.00 25.71           C  
ATOM   2615  CG  GLN B  46      10.041  68.756  67.489  1.00 25.97           C  
ATOM   2616  CD  GLN B  46      11.009  69.679  66.786  1.00 28.39           C  
ATOM   2617  NE2 GLN B  46      12.111  69.126  66.282  1.00 28.63           N  
ATOM   2618  OE1 GLN B  46      10.764  70.877  66.685  1.00 29.20           O  
ATOM   2619  N   GLU B  47       6.576  70.138  70.152  1.00 23.47           N  
ATOM   2620  CA  GLU B  47       5.884  70.938  71.158  1.00 23.51           C  
ATOM   2621  C   GLU B  47       5.171  70.075  72.190  1.00 24.67           C  
ATOM   2622  O   GLU B  47       5.275  70.341  73.386  1.00 24.68           O  
ATOM   2623  CB  GLU B  47       4.874  71.900  70.500  1.00 24.53           C  
ATOM   2624  CG  GLU B  47       5.522  73.045  69.715  1.00 26.40           C  
ATOM   2625  CD  GLU B  47       4.513  73.905  68.971  1.00 29.91           C  
ATOM   2626  OE1 GLU B  47       3.315  73.533  68.919  1.00 28.43           O  
ATOM   2627  OE2 GLU B  47       4.921  74.953  68.426  1.00 31.51           O1-
ATOM   2628  N   VAL B  48       4.450  69.049  71.735  1.00 23.68           N  
ATOM   2629  CA  VAL B  48       3.734  68.170  72.660  1.00 25.15           C  
ATOM   2630  C   VAL B  48       4.728  67.353  73.464  1.00 24.15           C  
ATOM   2631  O   VAL B  48       4.562  67.151  74.668  1.00 23.53           O  
ATOM   2632  CB  VAL B  48       2.829  67.150  71.945  1.00 26.60           C  
ATOM   2633  CG1 VAL B  48       1.680  66.750  72.878  1.00 26.16           C  
ATOM   2634  CG2 VAL B  48       2.324  67.705  70.641  1.00 31.84           C  
ATOM   2635  N   TYR B  49       5.751  66.861  72.776  1.00 24.35           N  
ATOM   2636  CA  TYR B  49       6.784  66.054  73.422  1.00 24.68           C  
ATOM   2637  C   TYR B  49       7.403  66.850  74.575  1.00 25.65           C  
ATOM   2638  O   TYR B  49       7.487  66.367  75.704  1.00 25.88           O  
ATOM   2639  CB  TYR B  49       7.866  65.687  72.413  1.00 24.38           C  
ATOM   2640  CG  TYR B  49       8.777  64.571  72.860  1.00 24.21           C  
ATOM   2641  CD1 TYR B  49       8.445  63.240  72.618  1.00 23.73           C  
ATOM   2642  CD2 TYR B  49       9.990  64.844  73.494  1.00 25.91           C  
ATOM   2643  CE1 TYR B  49       9.306  62.205  72.989  1.00 25.22           C  
ATOM   2644  CE2 TYR B  49      10.860  63.814  73.872  1.00 26.51           C  
ATOM   2645  CZ  TYR B  49      10.510  62.496  73.611  1.00 25.65           C  
ATOM   2646  OH  TYR B  49      11.365  61.470  73.948  1.00 27.28           O  
ATOM   2647  N   GLU B  50       7.829  68.073  74.281  1.00 26.83           N  
ATOM   2648  CA  GLU B  50       8.434  68.940  75.290  1.00 28.48           C  
ATOM   2649  C   GLU B  50       7.440  69.230  76.422  1.00 28.76           C  
ATOM   2650  O   GLU B  50       7.795  69.231  77.597  1.00 28.44           O  
ATOM   2651  CB  GLU B  50       8.901  70.241  74.628  1.00 31.98           C  
ATOM   2652  CG  GLU B  50       9.642  71.198  75.551  1.00 37.25           C  
ATOM   2653  CD  GLU B  50      10.264  72.360  74.794  1.00 39.76           C  
ATOM   2654  OE1 GLU B  50      11.409  72.233  74.309  1.00 41.82           O  
ATOM   2655  OE2 GLU B  50       9.589  73.401  74.669  1.00 42.58           O1-
ATOM   2656  N   MET B  51       6.184  69.455  76.061  1.00 27.97           N  
ATOM   2657  CA  MET B  51       5.142  69.731  77.037  1.00 27.55           C  
ATOM   2658  C   MET B  51       4.939  68.567  78.020  1.00 27.84           C  
ATOM   2659  O   MET B  51       4.487  68.763  79.152  1.00 26.00           O  
ATOM   2660  CB  MET B  51       3.838  70.042  76.291  1.00 29.46           C  
ATOM   2661  CG  MET B  51       2.616  70.211  77.168  1.00 31.44           C  
ATOM   2662  SD  MET B  51       1.251  71.091  76.333  1.00 38.84           S  
ATOM   2663  CE  MET B  51       1.595  70.767  74.563  1.00 29.88           C  
ATOM   2664  N   ASN B  52       5.297  67.359  77.594  1.00 25.19           N  
ATOM   2665  CA  ASN B  52       5.128  66.177  78.433  1.00 25.68           C  
ATOM   2666  C   ASN B  52       6.402  65.619  79.074  1.00 26.89           C  
ATOM   2667  O   ASN B  52       6.337  65.008  80.141  1.00 27.61           O  
ATOM   2668  CB  ASN B  52       4.458  65.061  77.620  1.00 26.54           C  
ATOM   2669  CG  ASN B  52       2.957  65.244  77.496  1.00 24.85           C  
ATOM   2670  ND2 ASN B  52       2.505  65.672  76.318  1.00 23.84           N  
ATOM   2671  OD1 ASN B  52       2.211  65.015  78.453  1.00 24.26           O  
ATOM   2672  N   PHE B  53       7.547  65.820  78.426  1.00 26.06           N  
ATOM   2673  CA  PHE B  53       8.811  65.294  78.925  1.00 25.78           C  
ATOM   2674  C   PHE B  53       9.854  66.349  79.293  1.00 27.01           C  
ATOM   2675  O   PHE B  53      10.889  66.026  79.874  1.00 27.82           O  
ATOM   2676  CB  PHE B  53       9.387  64.312  77.906  1.00 24.42           C  
ATOM   2677  CG  PHE B  53       8.509  63.113  77.666  1.00 25.09           C  
ATOM   2678  CD1 PHE B  53       8.323  62.159  78.664  1.00 25.99           C  
ATOM   2679  CD2 PHE B  53       7.842  62.952  76.452  1.00 23.45           C  
ATOM   2680  CE1 PHE B  53       7.485  61.063  78.460  1.00 25.78           C  
ATOM   2681  CE2 PHE B  53       7.002  61.864  76.235  1.00 24.04           C  
ATOM   2682  CZ  PHE B  53       6.819  60.915  77.237  1.00 24.83           C  
ATOM   2683  N   GLY B  54       9.585  67.605  78.952  1.00 29.04           N  
ATOM   2684  CA  GLY B  54      10.507  68.671  79.300  1.00 32.67           C  
ATOM   2685  C   GLY B  54      11.649  68.945  78.343  1.00 34.53           C  
ATOM   2686  O   GLY B  54      12.401  69.900  78.550  1.00 35.94           O  
ATOM   2687  N   GLU B  55      11.789  68.129  77.302  1.00 34.12           N  
ATOM   2688  CA  GLU B  55      12.861  68.310  76.327  1.00 36.21           C  
ATOM   2689  C   GLU B  55      12.340  68.335  74.892  1.00 36.00           C  
ATOM   2690  O   GLU B  55      11.317  67.720  74.576  1.00 34.03           O  
ATOM   2691  CB  GLU B  55      13.897  67.182  76.451  1.00 37.76           C  
ATOM   2692  CG  GLU B  55      13.315  65.782  76.247  1.00 41.66           C  
ATOM   2693  CD  GLU B  55      14.348  64.671  76.403  1.00 44.49           C  
ATOM   2694  OE1 GLU B  55      15.099  64.395  75.429  1.00 43.68           O  
ATOM   2695  OE2 GLU B  55      14.408  64.076  77.512  1.00 45.41           O1-
ATOM   2696  N   LYS B  56      13.058  69.058  74.038  1.00 34.80           N  
ATOM   2697  CA  LYS B  56      12.724  69.158  72.624  1.00 35.42           C  
ATOM   2698  C   LYS B  56      13.589  68.161  71.838  1.00 33.72           C  
ATOM   2699  O   LYS B  56      14.821  68.212  71.892  1.00 34.44           O  
ATOM   2700  CB  LYS B  56      13.005  70.576  72.125  1.00 37.25           C  
ATOM   2701  CG  LYS B  56      13.005  70.713  70.619  1.00 39.52           C  
ATOM   2702  CD  LYS B  56      13.633  72.035  70.180  1.00 42.45           C  
ATOM   2703  CE  LYS B  56      13.555  72.187  68.667  1.00 43.91           C  
ATOM   2704  NZ  LYS B  56      14.030  73.526  68.201  1.00 45.92           N1+
ATOM   2705  N   PRO B  57      12.954  67.225  71.114  1.00 31.96           N  
ATOM   2706  CA  PRO B  57      13.726  66.247  70.337  1.00 30.96           C  
ATOM   2707  C   PRO B  57      14.598  66.957  69.302  1.00 30.16           C  
ATOM   2708  O   PRO B  57      14.294  68.078  68.896  1.00 29.87           O  
ATOM   2709  CB  PRO B  57      12.639  65.402  69.665  1.00 30.94           C  
ATOM   2710  CG  PRO B  57      11.512  65.465  70.643  1.00 30.50           C  
ATOM   2711  CD  PRO B  57      11.515  66.927  71.051  1.00 31.21           C  
ATOM   2712  N   GLU B  58      15.683  66.312  68.887  1.00 30.18           N  
ATOM   2713  CA  GLU B  58      16.557  66.894  67.874  1.00 29.09           C  
ATOM   2714  C   GLU B  58      15.843  66.733  66.532  1.00 28.25           C  
ATOM   2715  O   GLU B  58      14.988  65.853  66.384  1.00 26.52           O  
ATOM   2716  CB  GLU B  58      17.912  66.178  67.865  1.00 28.47           C  
ATOM   2717  CG  GLU B  58      18.839  66.625  66.752  1.00 29.58           C  
ATOM   2718  CD  GLU B  58      20.292  66.332  67.047  1.00 31.27           C  
ATOM   2719  OE1 GLU B  58      20.609  65.205  67.468  1.00 32.14           O  
ATOM   2720  OE2 GLU B  58      21.123  67.237  66.854  1.00 34.28           O1-
ATOM   2721  N   GLY B  59      16.191  67.575  65.563  1.00 28.60           N  
ATOM   2722  CA  GLY B  59      15.546  67.542  64.260  1.00 29.50           C  
ATOM   2723  C   GLY B  59      15.995  66.475  63.276  1.00 30.46           C  
ATOM   2724  O   GLY B  59      16.681  65.524  63.654  1.00 31.77           O  
ATOM   2725  N   ASP B  60      15.611  66.662  62.010  1.00 29.54           N  
ATOM   2726  CA  ASP B  60      15.910  65.749  60.896  1.00 29.05           C  
ATOM   2727  C   ASP B  60      17.041  64.759  61.137  1.00 30.32           C  
ATOM   2728  O   ASP B  60      18.216  65.112  61.060  1.00 30.16           O  
ATOM   2729  CB  ASP B  60      16.226  66.539  59.626  1.00 28.20           C  
ATOM   2730  CG  ASP B  60      16.171  65.674  58.369  1.00 27.07           C  
ATOM   2731  OD1 ASP B  60      16.173  64.427  58.478  1.00 25.39           O  
ATOM   2732  OD2 ASP B  60      16.134  66.250  57.265  1.00 28.29           O1-
ATOM   2733  N   ILE B  61      16.668  63.509  61.395  1.00 31.33           N  
ATOM   2734  CA  ILE B  61      17.621  62.444  61.656  1.00 31.65           C  
ATOM   2735  C   ILE B  61      18.565  62.216  60.476  1.00 33.81           C  
ATOM   2736  O   ILE B  61      19.704  61.777  60.666  1.00 33.71           O  
ATOM   2737  CB  ILE B  61      16.883  61.113  61.967  1.00 31.08           C  
ATOM   2738  CG1 ILE B  61      17.875  60.067  62.481  1.00 30.91           C  
ATOM   2739  CG2 ILE B  61      16.179  60.588  60.713  1.00 28.19           C  
ATOM   2740  CD1 ILE B  61      18.348  60.318  63.892  1.00 32.45           C  
ATOM   2741  N   THR B  62      18.107  62.513  59.261  1.00 34.43           N  
ATOM   2742  CA  THR B  62      18.951  62.296  58.086  1.00 35.94           C  
ATOM   2743  C   THR B  62      20.177  63.202  58.059  1.00 37.28           C  
ATOM   2744  O   THR B  62      21.108  62.951  57.292  1.00 37.60           O  
ATOM   2745  CB  THR B  62      18.180  62.493  56.755  1.00 34.23           C  
ATOM   2746  CG2 THR B  62      16.999  61.537  56.671  1.00 33.80           C  
ATOM   2747  OG1 THR B  62      17.724  63.847  56.656  1.00 34.54           O  
ATOM   2748  N   GLN B  63      20.186  64.247  58.886  1.00 38.15           N  
ATOM   2749  CA  GLN B  63      21.334  65.151  58.918  1.00 39.82           C  
ATOM   2750  C   GLN B  63      22.027  65.177  60.279  1.00 39.36           C  
ATOM   2751  O   GLN B  63      22.743  66.123  60.611  1.00 40.48           O  
ATOM   2752  CB  GLN B  63      20.927  66.569  58.483  1.00 42.24           C  
ATOM   2753  CG  GLN B  63      20.103  67.363  59.485  1.00 47.04           C  
ATOM   2754  CD  GLN B  63      19.539  68.651  58.878  1.00 50.17           C  
ATOM   2755  NE2 GLN B  63      19.814  68.868  57.587  1.00 50.07           N  
ATOM   2756  OE1 GLN B  63      18.857  69.438  59.558  1.00 51.24           O  
ATOM   2757  N   VAL B  64      21.814  64.125  61.061  1.00 38.29           N  
ATOM   2758  CA  VAL B  64      22.438  64.008  62.370  1.00 37.03           C  
ATOM   2759  C   VAL B  64      23.569  62.992  62.261  1.00 35.75           C  
ATOM   2760  O   VAL B  64      23.381  61.897  61.738  1.00 34.91           O  
ATOM   2761  CB  VAL B  64      21.433  63.519  63.437  1.00 36.95           C  
ATOM   2762  CG1 VAL B  64      22.128  63.407  64.788  1.00 38.53           C  
ATOM   2763  CG2 VAL B  64      20.271  64.488  63.536  1.00 36.20           C  
ATOM   2764  N   ASN B  65      24.750  63.362  62.737  1.00 36.23           N  
ATOM   2765  CA  ASN B  65      25.885  62.451  62.680  1.00 35.42           C  
ATOM   2766  C   ASN B  65      25.699  61.370  63.740  1.00 34.61           C  
ATOM   2767  O   ASN B  65      25.616  61.665  64.932  1.00 33.77           O  
ATOM   2768  CB  ASN B  65      27.187  63.232  62.908  1.00 36.14           C  
ATOM   2769  CG  ASN B  65      28.401  62.327  63.040  1.00 36.83           C  
ATOM   2770  ND2 ASN B  65      29.442  62.830  63.693  1.00 40.22           N  
ATOM   2771  OD1 ASN B  65      28.410  61.199  62.549  1.00 37.71           O  
ATOM   2772  N   GLU B  66      25.630  60.115  63.302  1.00 35.09           N  
ATOM   2773  CA  GLU B  66      25.429  58.993  64.219  1.00 37.18           C  
ATOM   2774  C   GLU B  66      26.408  58.947  65.393  1.00 38.14           C  
ATOM   2775  O   GLU B  66      26.050  58.493  66.481  1.00 38.16           O  
ATOM   2776  CB  GLU B  66      25.495  57.668  63.454  1.00 37.74           C  
ATOM   2777  CG  GLU B  66      26.786  57.487  62.695  1.00 38.69           C  
ATOM   2778  CD  GLU B  66      26.678  57.875  61.231  1.00 40.00           C  
ATOM   2779  OE1 GLU B  66      26.043  58.907  60.911  1.00 36.64           O  
ATOM   2780  OE2 GLU B  66      27.252  57.140  60.402  1.00 40.74           O1-
ATOM   2781  N   LYS B  67      27.636  59.415  65.183  1.00 38.56           N  
ATOM   2782  CA  LYS B  67      28.643  59.420  66.246  1.00 39.03           C  
ATOM   2783  C   LYS B  67      28.211  60.359  67.368  1.00 39.84           C  
ATOM   2784  O   LYS B  67      28.677  60.258  68.502  1.00 38.73           O  
ATOM   2785  CB  LYS B  67      29.999  59.873  65.689  1.00 40.31           C  
ATOM   2786  CG  LYS B  67      30.578  58.931  64.641  1.00 41.98           C  
ATOM   2787  CD  LYS B  67      31.951  59.372  64.151  1.00 42.59           C  
ATOM   2788  CE  LYS B  67      32.512  58.350  63.169  1.00 44.06           C  
ATOM   2789  NZ  LYS B  67      33.888  58.668  62.685  1.00 44.43           N1+
ATOM   2790  N   THR B  68      27.308  61.274  67.030  1.00 39.56           N  
ATOM   2791  CA  THR B  68      26.776  62.260  67.964  1.00 40.84           C  
ATOM   2792  C   THR B  68      25.734  61.675  68.921  1.00 39.54           C  
ATOM   2793  O   THR B  68      25.536  62.192  70.021  1.00 39.47           O  
ATOM   2794  CB  THR B  68      26.157  63.440  67.172  1.00 42.51           C  
ATOM   2795  CG2 THR B  68      25.351  64.348  68.069  1.00 44.19           C  
ATOM   2796  OG1 THR B  68      27.212  64.188  66.552  1.00 44.74           O  
ATOM   2797  N   ILE B  69      25.076  60.595  68.506  1.00 39.07           N  
ATOM   2798  CA  ILE B  69      24.044  59.954  69.324  1.00 37.69           C  
ATOM   2799  C   ILE B  69      24.642  59.300  70.586  1.00 37.32           C  
ATOM   2800  O   ILE B  69      25.623  58.563  70.510  1.00 36.43           O  
ATOM   2801  CB  ILE B  69      23.267  58.892  68.482  1.00 38.06           C  
ATOM   2802  CG1 ILE B  69      22.329  59.579  67.485  1.00 38.52           C  
ATOM   2803  CG2 ILE B  69      22.404  58.011  69.386  1.00 37.08           C  
ATOM   2804  CD1 ILE B  69      22.968  60.624  66.606  1.00 40.85           C  
ATOM   2805  N   PRO B  70      24.058  59.583  71.766  1.00 36.97           N  
ATOM   2806  CA  PRO B  70      24.507  59.045  73.057  1.00 35.72           C  
ATOM   2807  C   PRO B  70      24.486  57.527  73.091  1.00 35.66           C  
ATOM   2808  O   PRO B  70      23.633  56.909  72.465  1.00 35.08           O  
ATOM   2809  CB  PRO B  70      23.506  59.636  74.047  1.00 35.98           C  
ATOM   2810  CG  PRO B  70      23.128  60.922  73.416  1.00 36.27           C  
ATOM   2811  CD  PRO B  70      22.947  60.530  71.968  1.00 35.99           C  
ATOM   2812  N   ASP B  71      25.429  56.930  73.822  1.00 35.45           N  
ATOM   2813  CA  ASP B  71      25.486  55.478  73.941  1.00 34.76           C  
ATOM   2814  C   ASP B  71      24.167  54.993  74.527  1.00 33.11           C  
ATOM   2815  O   ASP B  71      23.584  55.658  75.387  1.00 33.08           O  
ATOM   2816  CB  ASP B  71      26.625  55.047  74.872  1.00 37.05           C  
ATOM   2817  CG  ASP B  71      27.989  55.490  74.380  1.00 40.44           C  
ATOM   2818  OD1 ASP B  71      28.232  55.428  73.149  1.00 40.56           O  
ATOM   2819  OD2 ASP B  71      28.822  55.885  75.230  1.00 40.24           O1-
ATOM   2820  N   HIS B  72      23.707  53.830  74.082  1.00 31.51           N  
ATOM   2821  CA  HIS B  72      22.446  53.297  74.572  1.00 29.85           C  
ATOM   2822  C   HIS B  72      22.320  51.785  74.412  1.00 30.20           C  
ATOM   2823  O   HIS B  72      23.017  51.170  73.612  1.00 31.09           O  
ATOM   2824  CB  HIS B  72      21.294  53.988  73.845  1.00 28.23           C  
ATOM   2825  CG  HIS B  72      21.381  53.890  72.355  1.00 24.74           C  
ATOM   2826  CD2 HIS B  72      22.153  54.552  71.464  1.00 24.38           C  
ATOM   2827  ND1 HIS B  72      20.604  53.024  71.618  1.00 25.97           N  
ATOM   2828  CE1 HIS B  72      20.892  53.159  70.336  1.00 23.84           C  
ATOM   2829  NE2 HIS B  72      21.831  54.080  70.215  1.00 25.70           N  
ATOM   2830  N   ASP B  73      21.404  51.200  75.174  1.00 29.23           N  
ATOM   2831  CA  ASP B  73      21.171  49.764  75.149  1.00 29.29           C  
ATOM   2832  C   ASP B  73      20.048  49.345  74.219  1.00 29.13           C  
ATOM   2833  O   ASP B  73      20.096  48.270  73.628  1.00 29.86           O  
ATOM   2834  CB  ASP B  73      20.843  49.277  76.559  1.00 32.13           C  
ATOM   2835  CG  ASP B  73      21.956  49.556  77.536  1.00 33.87           C  
ATOM   2836  OD1 ASP B  73      23.035  48.945  77.380  1.00 34.78           O  
ATOM   2837  OD2 ASP B  73      21.756  50.390  78.447  1.00 32.80           O1-
ATOM   2838  N   ILE B  74      19.036  50.194  74.094  1.00 28.08           N  
ATOM   2839  CA  ILE B  74      17.886  49.883  73.262  1.00 26.76           C  
ATOM   2840  C   ILE B  74      17.542  51.043  72.353  1.00 25.77           C  
ATOM   2841  O   ILE B  74      17.459  52.181  72.808  1.00 26.36           O  
ATOM   2842  CB  ILE B  74      16.650  49.576  74.130  1.00 26.44           C  
ATOM   2843  CG1 ILE B  74      16.964  48.440  75.103  1.00 25.32           C  
ATOM   2844  CG2 ILE B  74      15.475  49.220  73.245  1.00 25.64           C  
ATOM   2845  CD1 ILE B  74      15.851  48.135  76.102  1.00 26.55           C  
ATOM   2846  N   LEU B  75      17.354  50.744  71.072  1.00 23.51           N  
ATOM   2847  CA  LEU B  75      16.992  51.751  70.086  1.00 24.04           C  
ATOM   2848  C   LEU B  75      15.529  51.510  69.730  1.00 22.82           C  
ATOM   2849  O   LEU B  75      15.162  50.426  69.298  1.00 25.62           O  
ATOM   2850  CB  LEU B  75      17.867  51.623  68.829  1.00 23.88           C  
ATOM   2851  CG  LEU B  75      17.714  52.667  67.707  1.00 24.83           C  
ATOM   2852  CD1 LEU B  75      18.942  52.640  66.813  1.00 24.01           C  
ATOM   2853  CD2 LEU B  75      16.466  52.396  66.894  1.00 23.79           C  
ATOM   2854  N   CYS B  76      14.697  52.525  69.930  1.00 25.58           N  
ATOM   2855  CA  CYS B  76      13.278  52.417  69.621  1.00 24.84           C  
ATOM   2856  C   CYS B  76      12.991  53.219  68.367  1.00 25.74           C  
ATOM   2857  O   CYS B  76      13.587  54.277  68.155  1.00 26.13           O  
ATOM   2858  CB  CYS B  76      12.438  52.981  70.767  1.00 25.60           C  
ATOM   2859  SG  CYS B  76      12.539  52.036  72.278  1.00 27.37           S  
ATOM   2860  N   ALA B  77      12.068  52.733  67.542  1.00 26.59           N  
ATOM   2861  CA  ALA B  77      11.735  53.452  66.324  1.00 27.04           C  
ATOM   2862  C   ALA B  77      10.482  52.994  65.606  1.00 26.79           C  
ATOM   2863  O   ALA B  77      10.411  51.883  65.084  1.00 26.83           O  
ATOM   2864  CB  ALA B  77      12.907  53.409  65.363  1.00 27.70           C  
ATOM   2865  N   GLY B  78       9.475  53.856  65.613  1.00 24.75           N  
ATOM   2866  CA  GLY B  78       8.263  53.560  64.881  1.00 23.86           C  
ATOM   2867  C   GLY B  78       8.489  54.442  63.672  1.00 23.90           C  
ATOM   2868  O   GLY B  78       8.044  55.586  63.650  1.00 22.95           O  
ATOM   2869  N   PHE B  79       9.220  53.945  62.678  1.00 24.47           N  
ATOM   2870  CA  PHE B  79       9.501  54.786  61.519  1.00 24.42           C  
ATOM   2871  C   PHE B  79       8.297  55.039  60.604  1.00 23.01           C  
ATOM   2872  O   PHE B  79       7.299  54.319  60.670  1.00 23.38           O  
ATOM   2873  CB  PHE B  79      10.726  54.256  60.739  1.00 26.37           C  
ATOM   2874  CG  PHE B  79      10.634  52.820  60.313  1.00 25.65           C  
ATOM   2875  CD1 PHE B  79      10.872  51.789  61.217  1.00 27.18           C  
ATOM   2876  CD2 PHE B  79      10.373  52.496  58.984  1.00 25.85           C  
ATOM   2877  CE1 PHE B  79      10.856  50.458  60.802  1.00 25.27           C  
ATOM   2878  CE2 PHE B  79      10.358  51.171  58.566  1.00 26.70           C  
ATOM   2879  CZ  PHE B  79      10.602  50.151  59.478  1.00 26.05           C  
ATOM   2880  N   PRO B  80       8.375  56.082  59.752  1.00 23.08           N  
ATOM   2881  CA  PRO B  80       7.299  56.459  58.827  1.00 24.21           C  
ATOM   2882  C   PRO B  80       6.703  55.286  58.068  1.00 24.34           C  
ATOM   2883  O   PRO B  80       7.424  54.374  57.669  1.00 25.68           O  
ATOM   2884  CB  PRO B  80       7.969  57.477  57.908  1.00 22.63           C  
ATOM   2885  CG  PRO B  80       8.972  58.120  58.823  1.00 25.99           C  
ATOM   2886  CD  PRO B  80       9.565  56.914  59.511  1.00 22.29           C  
ATOM   2887  N   CYS B  81       5.385  55.329  57.873  1.00 23.26           N  
ATOM   2888  CA  CYS B  81       4.670  54.255  57.202  1.00 25.21           C  
ATOM   2889  C   CYS B  81       3.848  54.679  55.985  1.00 25.02           C  
ATOM   2890  O   CYS B  81       3.192  53.836  55.372  1.00 25.30           O  
ATOM   2891  CB  CYS B  81       3.716  53.583  58.186  1.00 27.54           C  
ATOM   2892  SG  CYS B  81       2.188  54.558  58.421  1.00 32.59           S  
ATOM   2893  N   GLN B  82       3.851  55.962  55.637  1.00 24.09           N  
ATOM   2894  CA  GLN B  82       3.057  56.394  54.485  1.00 25.92           C  
ATOM   2895  C   GLN B  82       3.422  55.579  53.244  1.00 27.50           C  
ATOM   2896  O   GLN B  82       2.553  55.204  52.459  1.00 26.26           O  
ATOM   2897  CB  GLN B  82       3.273  57.881  54.174  1.00 26.08           C  
ATOM   2898  CG  GLN B  82       2.932  58.844  55.311  1.00 25.50           C  
ATOM   2899  CD  GLN B  82       4.170  59.332  56.040  1.00 27.41           C  
ATOM   2900  NE2 GLN B  82       5.162  58.462  56.174  1.00 24.40           N  
ATOM   2901  OE1 GLN B  82       4.228  60.480  56.484  1.00 28.88           O  
ATOM   2902  N   ALA B  83       4.710  55.293  53.094  1.00 28.11           N  
ATOM   2903  CA  ALA B  83       5.212  54.556  51.942  1.00 30.33           C  
ATOM   2904  C   ALA B  83       4.896  53.066  51.911  1.00 29.83           C  
ATOM   2905  O   ALA B  83       5.108  52.429  50.888  1.00 30.72           O  
ATOM   2906  CB  ALA B  83       6.724  54.764  51.814  1.00 28.97           C  
ATOM   2907  N   PHE B  84       4.381  52.511  53.006  1.00 28.91           N  
ATOM   2908  CA  PHE B  84       4.083  51.082  53.035  1.00 28.00           C  
ATOM   2909  C   PHE B  84       2.660  50.728  53.424  1.00 28.02           C  
ATOM   2910  O   PHE B  84       2.223  49.594  53.232  1.00 27.38           O  
ATOM   2911  CB  PHE B  84       5.027  50.359  53.995  1.00 27.87           C  
ATOM   2912  CG  PHE B  84       6.456  50.792  53.880  1.00 28.26           C  
ATOM   2913  CD1 PHE B  84       6.957  51.798  54.696  1.00 28.08           C  
ATOM   2914  CD2 PHE B  84       7.301  50.204  52.948  1.00 29.89           C  
ATOM   2915  CE1 PHE B  84       8.282  52.214  54.590  1.00 29.53           C  
ATOM   2916  CE2 PHE B  84       8.629  50.612  52.834  1.00 28.97           C  
ATOM   2917  CZ  PHE B  84       9.119  51.618  53.654  1.00 29.49           C  
ATOM   2918  N   SER B  85       1.932  51.690  53.977  1.00 28.19           N  
ATOM   2919  CA  SER B  85       0.577  51.410  54.413  1.00 27.53           C  
ATOM   2920  C   SER B  85      -0.385  51.027  53.305  1.00 28.18           C  
ATOM   2921  O   SER B  85      -0.321  51.539  52.189  1.00 28.45           O  
ATOM   2922  CB  SER B  85      -0.004  52.601  55.170  1.00 27.27           C  
ATOM   2923  OG  SER B  85      -1.382  52.384  55.427  1.00 25.66           O  
ATOM   2924  N   ILE B  86      -1.297  50.127  53.651  1.00 28.80           N  
ATOM   2925  CA  ILE B  86      -2.328  49.659  52.744  1.00 29.43           C  
ATOM   2926  C   ILE B  86      -3.167  50.851  52.262  1.00 29.78           C  
ATOM   2927  O   ILE B  86      -3.787  50.805  51.203  1.00 27.86           O  
ATOM   2928  CB  ILE B  86      -3.233  48.639  53.465  1.00 30.72           C  
ATOM   2929  CG1 ILE B  86      -4.238  48.027  52.487  1.00 32.17           C  
ATOM   2930  CG2 ILE B  86      -3.956  49.312  54.626  1.00 32.06           C  
ATOM   2931  CD1 ILE B  86      -5.106  46.963  53.104  1.00 29.86           C  
ATOM   2932  N   SER B  87      -3.154  51.935  53.035  1.00 29.01           N  
ATOM   2933  CA  SER B  87      -3.928  53.120  52.697  1.00 28.59           C  
ATOM   2934  C   SER B  87      -3.243  54.098  51.736  1.00 28.72           C  
ATOM   2935  O   SER B  87      -3.883  55.013  51.221  1.00 28.10           O  
ATOM   2936  CB  SER B  87      -4.320  53.858  53.984  1.00 28.66           C  
ATOM   2937  OG  SER B  87      -5.222  54.912  53.717  1.00 29.94           O  
ATOM   2938  N   GLY B  88      -1.951  53.907  51.489  1.00 28.35           N  
ATOM   2939  CA  GLY B  88      -1.234  54.817  50.612  1.00 28.48           C  
ATOM   2940  C   GLY B  88      -0.913  54.320  49.209  1.00 29.17           C  
ATOM   2941  O   GLY B  88      -1.559  53.417  48.689  1.00 29.84           O  
ATOM   2942  N   LYS B  89       0.105  54.922  48.602  1.00 29.69           N  
ATOM   2943  CA  LYS B  89       0.536  54.576  47.250  1.00 30.38           C  
ATOM   2944  C   LYS B  89       1.534  53.423  47.207  1.00 30.86           C  
ATOM   2945  O   LYS B  89       1.904  52.957  46.129  1.00 29.94           O  
ATOM   2946  CB  LYS B  89       1.155  55.797  46.575  1.00 31.71           C  
ATOM   2947  CG  LYS B  89       0.155  56.864  46.194  1.00 35.29           C  
ATOM   2948  CD  LYS B  89       0.879  58.104  45.695  1.00 38.54           C  
ATOM   2949  CE  LYS B  89      -0.087  59.167  45.206  1.00 40.04           C  
ATOM   2950  NZ  LYS B  89       0.679  60.282  44.576  1.00 42.10           N1+
ATOM   2951  N   GLN B  90       1.979  52.980  48.377  1.00 28.20           N  
ATOM   2952  CA  GLN B  90       2.918  51.869  48.470  1.00 30.48           C  
ATOM   2953  C   GLN B  90       4.206  52.015  47.661  1.00 30.39           C  
ATOM   2954  O   GLN B  90       4.716  51.035  47.134  1.00 31.26           O  
ATOM   2955  CB  GLN B  90       2.212  50.565  48.078  1.00 29.87           C  
ATOM   2956  CG  GLN B  90       1.176  50.117  49.097  1.00 30.57           C  
ATOM   2957  CD  GLN B  90       0.661  48.717  48.848  1.00 30.58           C  
ATOM   2958  NE2 GLN B  90       1.386  47.723  49.349  1.00 30.01           N  
ATOM   2959  OE1 GLN B  90      -0.380  48.528  48.211  1.00 32.81           O  
ATOM   2960  N   LYS B  91       4.741  53.227  47.573  1.00 32.03           N  
ATOM   2961  CA  LYS B  91       5.975  53.455  46.832  1.00 32.62           C  
ATOM   2962  C   LYS B  91       7.192  52.833  47.512  1.00 33.23           C  
ATOM   2963  O   LYS B  91       8.244  52.687  46.891  1.00 32.34           O  
ATOM   2964  CB  LYS B  91       6.212  54.949  46.650  1.00 35.23           C  
ATOM   2965  CG  LYS B  91       5.227  55.616  45.722  1.00 38.20           C  
ATOM   2966  CD  LYS B  91       5.307  55.019  44.333  1.00 41.95           C  
ATOM   2967  CE  LYS B  91       4.465  55.807  43.338  1.00 44.10           C  
ATOM   2968  NZ  LYS B  91       4.443  55.129  42.006  1.00 46.05           N1+
ATOM   2969  N   GLY B  92       7.056  52.498  48.795  1.00 32.76           N  
ATOM   2970  CA  GLY B  92       8.156  51.883  49.524  1.00 31.53           C  
ATOM   2971  C   GLY B  92       9.430  52.705  49.620  1.00 32.16           C  
ATOM   2972  O   GLY B  92       9.387  53.905  49.886  1.00 29.36           O  
ATOM   2973  N   PHE B  93      10.573  52.056  49.399  1.00 32.92           N  
ATOM   2974  CA  PHE B  93      11.868  52.728  49.473  1.00 33.77           C  
ATOM   2975  C   PHE B  93      12.036  53.804  48.411  1.00 35.10           C  
ATOM   2976  O   PHE B  93      12.949  54.632  48.492  1.00 34.63           O  
ATOM   2977  CB  PHE B  93      13.013  51.707  49.359  1.00 34.72           C  
ATOM   2978  CG  PHE B  93      13.003  50.657  50.436  1.00 33.46           C  
ATOM   2979  CD1 PHE B  93      12.879  51.015  51.774  1.00 33.22           C  
ATOM   2980  CD2 PHE B  93      13.126  49.306  50.113  1.00 34.58           C  
ATOM   2981  CE1 PHE B  93      12.874  50.045  52.777  1.00 33.28           C  
ATOM   2982  CE2 PHE B  93      13.124  48.324  51.105  1.00 34.79           C  
ATOM   2983  CZ  PHE B  93      12.997  48.694  52.447  1.00 33.66           C  
ATOM   2984  N   GLU B  94      11.154  53.801  47.417  1.00 36.26           N  
ATOM   2985  CA  GLU B  94      11.220  54.792  46.344  1.00 39.44           C  
ATOM   2986  C   GLU B  94      10.477  56.075  46.747  1.00 38.93           C  
ATOM   2987  O   GLU B  94      10.458  57.056  45.998  1.00 38.42           O  
ATOM   2988  CB  GLU B  94      10.607  54.211  45.066  1.00 43.27           C  
ATOM   2989  CG  GLU B  94      11.019  52.769  44.807  1.00 49.32           C  
ATOM   2990  CD  GLU B  94      10.050  52.038  43.890  1.00 54.15           C  
ATOM   2991  OE1 GLU B  94      10.016  52.367  42.674  1.00 56.56           O  
ATOM   2992  OE2 GLU B  94       9.320  51.137  44.385  1.00 55.34           O1-
ATOM   2993  N   ASP B  95       9.870  56.065  47.932  1.00 36.98           N  
ATOM   2994  CA  ASP B  95       9.138  57.232  48.428  1.00 35.12           C  
ATOM   2995  C   ASP B  95      10.104  58.171  49.161  1.00 34.09           C  
ATOM   2996  O   ASP B  95      11.069  57.718  49.773  1.00 31.57           O  
ATOM   2997  CB  ASP B  95       8.014  56.764  49.367  1.00 36.00           C  
ATOM   2998  CG  ASP B  95       7.116  57.898  49.835  1.00 36.97           C  
ATOM   2999  OD1 ASP B  95       7.563  58.707  50.675  1.00 36.02           O  
ATOM   3000  OD2 ASP B  95       5.960  57.976  49.360  1.00 38.21           O1-
ATOM   3001  N   SER B  96       9.856  59.477  49.090  1.00 34.83           N  
ATOM   3002  CA  SER B  96      10.713  60.451  49.769  1.00 35.30           C  
ATOM   3003  C   SER B  96      10.724  60.264  51.291  1.00 36.02           C  
ATOM   3004  O   SER B  96      11.501  60.918  51.996  1.00 37.02           O  
ATOM   3005  CB  SER B  96      10.277  61.889  49.433  1.00 37.45           C  
ATOM   3006  OG  SER B  96       8.894  62.118  49.683  1.00 37.47           O  
ATOM   3007  N   ARG B  97       9.872  59.370  51.791  1.00 33.62           N  
ATOM   3008  CA  ARG B  97       9.791  59.110  53.228  1.00 31.89           C  
ATOM   3009  C   ARG B  97       9.869  57.620  53.544  1.00 29.43           C  
ATOM   3010  O   ARG B  97       9.501  57.197  54.641  1.00 27.08           O  
ATOM   3011  CB  ARG B  97       8.481  59.670  53.800  1.00 32.37           C  
ATOM   3012  CG  ARG B  97       8.127  61.063  53.315  1.00 32.27           C  
ATOM   3013  CD  ARG B  97       7.071  60.977  52.233  1.00 36.85           C  
ATOM   3014  NE  ARG B  97       5.733  61.025  52.802  1.00 37.70           N  
ATOM   3015  CZ  ARG B  97       4.633  60.598  52.195  1.00 37.91           C  
ATOM   3016  NH1 ARG B  97       4.692  60.071  50.985  1.00 39.70           N1+
ATOM   3017  NH2 ARG B  97       3.460  60.714  52.805  1.00 37.00           N  
ATOM   3018  N   GLY B  98      10.350  56.825  52.590  1.00 29.12           N  
ATOM   3019  CA  GLY B  98      10.433  55.388  52.808  1.00 27.56           C  
ATOM   3020  C   GLY B  98      11.818  54.815  53.063  1.00 27.55           C  
ATOM   3021  O   GLY B  98      11.964  53.602  53.221  1.00 27.96           O  
ATOM   3022  N   THR B  99      12.833  55.672  53.116  1.00 27.74           N  
ATOM   3023  CA  THR B  99      14.203  55.212  53.334  1.00 29.62           C  
ATOM   3024  C   THR B  99      14.703  55.423  54.761  1.00 29.50           C  
ATOM   3025  O   THR B  99      15.864  55.129  55.063  1.00 29.49           O  
ATOM   3026  CB  THR B  99      15.194  55.917  52.371  1.00 29.64           C  
ATOM   3027  CG2 THR B  99      14.800  55.673  50.925  1.00 30.29           C  
ATOM   3028  OG1 THR B  99      15.194  57.325  52.628  1.00 29.85           O  
ATOM   3029  N   LEU B 100      13.832  55.920  55.638  1.00 29.07           N  
ATOM   3030  CA  LEU B 100      14.212  56.169  57.029  1.00 27.43           C  
ATOM   3031  C   LEU B 100      14.782  54.942  57.745  1.00 27.70           C  
ATOM   3032  O   LEU B 100      15.585  55.069  58.670  1.00 27.90           O  
ATOM   3033  CB  LEU B 100      13.024  56.725  57.826  1.00 26.71           C  
ATOM   3034  CG  LEU B 100      12.700  58.212  57.641  1.00 26.76           C  
ATOM   3035  CD1 LEU B 100      13.925  59.057  57.987  1.00 24.81           C  
ATOM   3036  CD2 LEU B 100      12.260  58.477  56.207  1.00 25.77           C  
ATOM   3037  N   PHE B 101      14.370  53.751  57.332  1.00 27.35           N  
ATOM   3038  CA  PHE B 101      14.893  52.558  57.964  1.00 29.23           C  
ATOM   3039  C   PHE B 101      16.419  52.502  57.865  1.00 30.74           C  
ATOM   3040  O   PHE B 101      17.102  52.086  58.806  1.00 30.25           O  
ATOM   3041  CB  PHE B 101      14.310  51.301  57.325  1.00 29.79           C  
ATOM   3042  CG  PHE B 101      15.062  50.065  57.683  1.00 29.98           C  
ATOM   3043  CD1 PHE B 101      15.059  49.590  58.989  1.00 31.79           C  
ATOM   3044  CD2 PHE B 101      15.849  49.420  56.736  1.00 31.42           C  
ATOM   3045  CE1 PHE B 101      15.835  48.493  59.352  1.00 32.21           C  
ATOM   3046  CE2 PHE B 101      16.630  48.321  57.087  1.00 32.45           C  
ATOM   3047  CZ  PHE B 101      16.624  47.859  58.394  1.00 32.95           C  
ATOM   3048  N   PHE B 102      16.953  52.918  56.722  1.00 30.50           N  
ATOM   3049  CA  PHE B 102      18.396  52.884  56.524  1.00 32.14           C  
ATOM   3050  C   PHE B 102      19.114  53.879  57.428  1.00 32.47           C  
ATOM   3051  O   PHE B 102      20.308  53.741  57.696  1.00 34.70           O  
ATOM   3052  CB  PHE B 102      18.711  53.101  55.039  1.00 31.55           C  
ATOM   3053  CG  PHE B 102      18.034  52.093  54.146  1.00 31.89           C  
ATOM   3054  CD1 PHE B 102      18.340  50.743  54.252  1.00 31.05           C  
ATOM   3055  CD2 PHE B 102      17.027  52.480  53.266  1.00 33.46           C  
ATOM   3056  CE1 PHE B 102      17.654  49.785  53.508  1.00 31.82           C  
ATOM   3057  CE2 PHE B 102      16.326  51.525  52.506  1.00 34.71           C  
ATOM   3058  CZ  PHE B 102      16.642  50.172  52.633  1.00 32.41           C  
ATOM   3059  N   ASP B 103      18.390  54.879  57.919  1.00 32.91           N  
ATOM   3060  CA  ASP B 103      19.003  55.833  58.836  1.00 31.55           C  
ATOM   3061  C   ASP B 103      19.120  55.118  60.175  1.00 31.01           C  
ATOM   3062  O   ASP B 103      20.051  55.372  60.945  1.00 31.11           O  
ATOM   3063  CB  ASP B 103      18.154  57.099  58.957  1.00 33.33           C  
ATOM   3064  CG  ASP B 103      18.230  57.968  57.705  1.00 34.09           C  
ATOM   3065  OD1 ASP B 103      19.256  58.660  57.509  1.00 33.51           O  
ATOM   3066  OD2 ASP B 103      17.265  57.948  56.909  1.00 33.10           O1-
ATOM   3067  N   ILE B 104      18.180  54.211  60.443  1.00 28.78           N  
ATOM   3068  CA  ILE B 104      18.203  53.425  61.675  1.00 28.94           C  
ATOM   3069  C   ILE B 104      19.378  52.457  61.568  1.00 29.93           C  
ATOM   3070  O   ILE B 104      20.164  52.310  62.505  1.00 28.83           O  
ATOM   3071  CB  ILE B 104      16.913  52.586  61.849  1.00 28.66           C  
ATOM   3072  CG1 ILE B 104      15.719  53.496  62.146  1.00 26.52           C  
ATOM   3073  CG2 ILE B 104      17.088  51.571  62.973  1.00 27.66           C  
ATOM   3074  CD1 ILE B 104      14.404  52.742  62.227  1.00 24.02           C  
ATOM   3075  N   ALA B 105      19.485  51.809  60.408  1.00 30.08           N  
ATOM   3076  CA  ALA B 105      20.548  50.843  60.151  1.00 32.38           C  
ATOM   3077  C   ALA B 105      21.929  51.451  60.321  1.00 32.91           C  
ATOM   3078  O   ALA B 105      22.834  50.804  60.849  1.00 34.08           O  
ATOM   3079  CB  ALA B 105      20.409  50.268  58.734  1.00 32.18           C  
ATOM   3080  N   ARG B 106      22.101  52.694  59.892  1.00 33.16           N  
ATOM   3081  CA  ARG B 106      23.412  53.306  60.009  1.00 34.98           C  
ATOM   3082  C   ARG B 106      23.690  53.835  61.414  1.00 35.05           C  
ATOM   3083  O   ARG B 106      24.834  54.131  61.753  1.00 34.08           O  
ATOM   3084  CB  ARG B 106      23.598  54.395  58.955  1.00 35.69           C  
ATOM   3085  CG  ARG B 106      22.975  55.710  59.277  1.00 38.02           C  
ATOM   3086  CD  ARG B 106      23.810  56.796  58.637  1.00 38.33           C  
ATOM   3087  NE  ARG B 106      23.991  57.895  59.567  1.00 40.81           N  
ATOM   3088  CZ  ARG B 106      23.083  58.834  59.803  1.00 38.94           C  
ATOM   3089  NH1 ARG B 106      21.921  58.818  59.168  1.00 38.39           N1+
ATOM   3090  NH2 ARG B 106      23.337  59.785  60.692  1.00 37.76           N  
ATOM   3091  N   ILE B 107      22.643  53.958  62.229  1.00 33.65           N  
ATOM   3092  CA  ILE B 107      22.822  54.388  63.611  1.00 33.13           C  
ATOM   3093  C   ILE B 107      23.253  53.123  64.339  1.00 33.19           C  
ATOM   3094  O   ILE B 107      24.187  53.132  65.142  1.00 33.67           O  
ATOM   3095  CB  ILE B 107      21.507  54.884  64.258  1.00 34.87           C  
ATOM   3096  CG1 ILE B 107      21.137  56.273  63.736  1.00 35.41           C  
ATOM   3097  CG2 ILE B 107      21.653  54.896  65.770  1.00 33.23           C  
ATOM   3098  CD1 ILE B 107      22.097  57.372  64.166  1.00 39.03           C  
ATOM   3099  N   VAL B 108      22.563  52.029  64.044  1.00 33.11           N  
ATOM   3100  CA  VAL B 108      22.869  50.746  64.664  1.00 34.11           C  
ATOM   3101  C   VAL B 108      24.309  50.319  64.380  1.00 36.85           C  
ATOM   3102  O   VAL B 108      24.995  49.786  65.253  1.00 37.35           O  
ATOM   3103  CB  VAL B 108      21.906  49.653  64.157  1.00 33.20           C  
ATOM   3104  CG1 VAL B 108      22.356  48.293  64.637  1.00 30.57           C  
ATOM   3105  CG2 VAL B 108      20.487  49.943  64.645  1.00 31.36           C  
ATOM   3106  N   ARG B 109      24.777  50.561  63.160  1.00 38.03           N  
ATOM   3107  CA  ARG B 109      26.140  50.178  62.812  1.00 39.71           C  
ATOM   3108  C   ARG B 109      27.140  50.901  63.716  1.00 39.67           C  
ATOM   3109  O   ARG B 109      28.079  50.287  64.216  1.00 40.42           O  
ATOM   3110  CB  ARG B 109      26.431  50.490  61.335  1.00 40.75           C  
ATOM   3111  CG  ARG B 109      27.545  49.622  60.741  1.00 43.20           C  
ATOM   3112  CD  ARG B 109      27.767  49.863  59.246  1.00 45.02           C  
ATOM   3113  NE  ARG B 109      26.517  50.055  58.517  1.00 48.13           N  
ATOM   3114  CZ  ARG B 109      26.045  51.248  58.151  1.00 50.33           C  
ATOM   3115  NH1 ARG B 109      26.732  52.353  58.441  1.00 50.47           N1+
ATOM   3116  NH2 ARG B 109      24.878  51.344  57.514  1.00 49.50           N  
ATOM   3117  N   GLU B 110      26.925  52.190  63.949  1.00 38.94           N  
ATOM   3118  CA  GLU B 110      27.827  52.978  64.785  1.00 40.57           C  
ATOM   3119  C   GLU B 110      27.716  52.781  66.291  1.00 39.65           C  
ATOM   3120  O   GLU B 110      28.742  52.658  66.973  1.00 39.69           O  
ATOM   3121  CB  GLU B 110      27.667  54.470  64.484  1.00 42.20           C  
ATOM   3122  CG  GLU B 110      28.676  54.983  63.480  1.00 48.23           C  
ATOM   3123  CD  GLU B 110      30.028  55.264  64.105  1.00 49.40           C  
ATOM   3124  OE1 GLU B 110      30.426  54.543  65.049  1.00 50.92           O  
ATOM   3125  OE2 GLU B 110      30.702  56.212  63.640  1.00 51.87           O1-
ATOM   3126  N   LYS B 111      26.491  52.749  66.814  1.00 36.57           N  
ATOM   3127  CA  LYS B 111      26.285  52.612  68.253  1.00 35.34           C  
ATOM   3128  C   LYS B 111      26.064  51.181  68.747  1.00 34.05           C  
ATOM   3129  O   LYS B 111      26.150  50.917  69.943  1.00 34.44           O  
ATOM   3130  CB  LYS B 111      25.110  53.495  68.690  1.00 34.98           C  
ATOM   3131  CG  LYS B 111      25.242  54.955  68.283  1.00 34.26           C  
ATOM   3132  CD  LYS B 111      26.477  55.624  68.890  1.00 35.00           C  
ATOM   3133  CE  LYS B 111      26.427  55.654  70.414  1.00 34.75           C  
ATOM   3134  NZ  LYS B 111      27.439  56.596  70.986  1.00 34.60           N1+
ATOM   3135  N   LYS B 112      25.760  50.271  67.833  1.00 34.07           N  
ATOM   3136  CA  LYS B 112      25.543  48.862  68.172  1.00 34.26           C  
ATOM   3137  C   LYS B 112      24.875  48.583  69.524  1.00 34.48           C  
ATOM   3138  O   LYS B 112      25.504  48.055  70.450  1.00 33.35           O  
ATOM   3139  CB  LYS B 112      26.881  48.114  68.090  1.00 37.79           C  
ATOM   3140  CG  LYS B 112      27.357  47.858  66.661  1.00 39.15           C  
ATOM   3141  CD  LYS B 112      26.390  46.943  65.920  1.00 40.14           C  
ATOM   3142  CE  LYS B 112      26.735  46.817  64.440  1.00 43.27           C  
ATOM   3143  NZ  LYS B 112      28.072  46.168  64.197  1.00 45.56           N1+
ATOM   3144  N   PRO B 113      23.584  48.929  69.657  1.00 32.90           N  
ATOM   3145  CA  PRO B 113      22.857  48.700  70.912  1.00 31.54           C  
ATOM   3146  C   PRO B 113      22.570  47.223  71.165  1.00 31.00           C  
ATOM   3147  O   PRO B 113      22.649  46.397  70.254  1.00 31.86           O  
ATOM   3148  CB  PRO B 113      21.566  49.499  70.714  1.00 31.95           C  
ATOM   3149  CG  PRO B 113      21.338  49.390  69.234  1.00 31.89           C  
ATOM   3150  CD  PRO B 113      22.733  49.626  68.675  1.00 32.25           C  
ATOM   3151  N   LYS B 114      22.226  46.892  72.405  1.00 30.68           N  
ATOM   3152  CA  LYS B 114      21.909  45.510  72.741  1.00 30.89           C  
ATOM   3153  C   LYS B 114      20.637  45.077  72.006  1.00 30.70           C  
ATOM   3154  O   LYS B 114      20.537  43.941  71.525  1.00 29.72           O  
ATOM   3155  CB  LYS B 114      21.715  45.357  74.259  1.00 32.48           C  
ATOM   3156  CG  LYS B 114      22.991  45.534  75.096  1.00 33.71           C  
ATOM   3157  CD  LYS B 114      22.710  45.326  76.588  1.00 36.99           C  
ATOM   3158  CE  LYS B 114      24.003  45.178  77.410  1.00 37.49           C  
ATOM   3159  NZ  LYS B 114      24.899  46.385  77.340  1.00 41.15           N1+
ATOM   3160  N   VAL B 115      19.670  45.989  71.904  1.00 30.34           N  
ATOM   3161  CA  VAL B 115      18.404  45.682  71.242  1.00 29.25           C  
ATOM   3162  C   VAL B 115      17.916  46.781  70.299  1.00 28.92           C  
ATOM   3163  O   VAL B 115      18.148  47.969  70.533  1.00 28.29           O  
ATOM   3164  CB  VAL B 115      17.291  45.426  72.285  1.00 30.17           C  
ATOM   3165  CG1 VAL B 115      16.023  44.958  71.596  1.00 30.76           C  
ATOM   3166  CG2 VAL B 115      17.755  44.399  73.306  1.00 31.53           C  
ATOM   3167  N   VAL B 116      17.255  46.362  69.222  1.00 28.62           N  
ATOM   3168  CA  VAL B 116      16.672  47.272  68.240  1.00 27.42           C  
ATOM   3169  C   VAL B 116      15.177  46.931  68.276  1.00 26.50           C  
ATOM   3170  O   VAL B 116      14.785  45.788  68.043  1.00 27.73           O  
ATOM   3171  CB  VAL B 116      17.252  47.042  66.822  1.00 27.79           C  
ATOM   3172  CG1 VAL B 116      16.505  47.888  65.810  1.00 28.44           C  
ATOM   3173  CG2 VAL B 116      18.735  47.423  66.799  1.00 29.23           C  
ATOM   3174  N   PHE B 117      14.361  47.931  68.584  1.00 26.23           N  
ATOM   3175  CA  PHE B 117      12.918  47.770  68.732  1.00 26.15           C  
ATOM   3176  C   PHE B 117      12.197  48.695  67.746  1.00 27.18           C  
ATOM   3177  O   PHE B 117      12.133  49.902  67.957  1.00 27.75           O  
ATOM   3178  CB  PHE B 117      12.561  48.119  70.188  1.00 26.61           C  
ATOM   3179  CG  PHE B 117      11.139  47.811  70.593  1.00 26.53           C  
ATOM   3180  CD1 PHE B 117      10.208  47.312  69.689  1.00 26.70           C  
ATOM   3181  CD2 PHE B 117      10.727  48.055  71.909  1.00 27.94           C  
ATOM   3182  CE1 PHE B 117       8.890  47.060  70.085  1.00 26.99           C  
ATOM   3183  CE2 PHE B 117       9.417  47.810  72.313  1.00 26.43           C  
ATOM   3184  CZ  PHE B 117       8.496  47.311  71.399  1.00 26.61           C  
ATOM   3185  N   MET B 118      11.665  48.123  66.670  1.00 26.48           N  
ATOM   3186  CA  MET B 118      10.976  48.910  65.650  1.00 26.33           C  
ATOM   3187  C   MET B 118       9.504  48.553  65.480  1.00 25.65           C  
ATOM   3188  O   MET B 118       9.063  47.466  65.851  1.00 23.69           O  
ATOM   3189  CB  MET B 118      11.682  48.746  64.300  1.00 26.60           C  
ATOM   3190  CG  MET B 118      13.150  49.180  64.300  1.00 27.83           C  
ATOM   3191  SD  MET B 118      13.970  48.835  62.733  1.00 27.08           S  
ATOM   3192  CE  MET B 118      14.252  47.083  62.906  1.00 26.39           C  
ATOM   3193  N   GLU B 119       8.758  49.480  64.885  1.00 24.95           N  
ATOM   3194  CA  GLU B 119       7.340  49.278  64.645  1.00 25.09           C  
ATOM   3195  C   GLU B 119       6.912  49.910  63.327  1.00 24.44           C  
ATOM   3196  O   GLU B 119       7.469  50.917  62.906  1.00 23.68           O  
ATOM   3197  CB  GLU B 119       6.529  49.884  65.799  1.00 25.78           C  
ATOM   3198  CG  GLU B 119       4.999  49.918  65.610  1.00 28.46           C  
ATOM   3199  CD  GLU B 119       4.490  51.176  64.897  1.00 30.19           C  
ATOM   3200  OE1 GLU B 119       5.245  52.171  64.804  1.00 30.61           O  
ATOM   3201  OE2 GLU B 119       3.323  51.177  64.444  1.00 28.91           O1-
ATOM   3202  N   ASN B 120       5.927  49.296  62.677  1.00 26.10           N  
ATOM   3203  CA  ASN B 120       5.382  49.823  61.430  1.00 26.46           C  
ATOM   3204  C   ASN B 120       4.039  49.146  61.163  1.00 27.28           C  
ATOM   3205  O   ASN B 120       3.625  48.261  61.915  1.00 26.71           O  
ATOM   3206  CB  ASN B 120       6.353  49.623  60.255  1.00 26.02           C  
ATOM   3207  CG  ASN B 120       6.183  50.690  59.167  1.00 26.01           C  
ATOM   3208  ND2 ASN B 120       7.127  51.621  59.097  1.00 26.69           N  
ATOM   3209  OD1 ASN B 120       5.203  50.686  58.420  1.00 29.35           O  
ATOM   3210  N   VAL B 121       3.354  49.561  60.103  1.00 26.94           N  
ATOM   3211  CA  VAL B 121       2.043  49.008  59.811  1.00 26.01           C  
ATOM   3212  C   VAL B 121       2.067  47.569  59.316  1.00 25.95           C  
ATOM   3213  O   VAL B 121       3.105  47.072  58.879  1.00 26.55           O  
ATOM   3214  CB  VAL B 121       1.278  49.927  58.822  1.00 27.15           C  
ATOM   3215  CG1 VAL B 121       1.140  51.320  59.445  1.00 26.87           C  
ATOM   3216  CG2 VAL B 121       2.012  50.024  57.497  1.00 25.88           C  
ATOM   3217  N   LYS B 122       0.916  46.900  59.410  1.00 26.59           N  
ATOM   3218  CA  LYS B 122       0.792  45.500  58.996  1.00 28.09           C  
ATOM   3219  C   LYS B 122       1.227  45.227  57.562  1.00 28.41           C  
ATOM   3220  O   LYS B 122       1.910  44.240  57.296  1.00 28.66           O  
ATOM   3221  CB  LYS B 122      -0.647  45.016  59.160  1.00 29.56           C  
ATOM   3222  CG  LYS B 122      -0.846  43.551  58.776  1.00 31.74           C  
ATOM   3223  CD  LYS B 122      -2.324  43.154  58.805  1.00 33.91           C  
ATOM   3224  CE  LYS B 122      -2.510  41.681  58.470  1.00 34.40           C  
ATOM   3225  NZ  LYS B 122      -3.950  41.298  58.450  1.00 37.35           N1+
ATOM   3226  N   ASN B 123       0.838  46.098  56.638  1.00 28.43           N  
ATOM   3227  CA  ASN B 123       1.186  45.896  55.241  1.00 29.04           C  
ATOM   3228  C   ASN B 123       2.689  45.866  54.985  1.00 30.53           C  
ATOM   3229  O   ASN B 123       3.133  45.362  53.949  1.00 31.12           O  
ATOM   3230  CB  ASN B 123       0.538  46.963  54.365  1.00 28.51           C  
ATOM   3231  CG  ASN B 123       0.552  46.579  52.898  1.00 30.90           C  
ATOM   3232  ND2 ASN B 123      -0.143  45.498  52.571  1.00 31.06           N  
ATOM   3233  OD1 ASN B 123       1.191  47.233  52.073  1.00 29.12           O  
ATOM   3234  N   PHE B 124       3.473  46.397  55.920  1.00 30.19           N  
ATOM   3235  CA  PHE B 124       4.926  46.411  55.774  1.00 30.75           C  
ATOM   3236  C   PHE B 124       5.387  44.966  55.586  1.00 32.14           C  
ATOM   3237  O   PHE B 124       6.315  44.682  54.825  1.00 31.66           O  
ATOM   3238  CB  PHE B 124       5.577  46.990  57.032  1.00 30.61           C  
ATOM   3239  CG  PHE B 124       7.037  47.318  56.872  1.00 29.60           C  
ATOM   3240  CD1 PHE B 124       7.436  48.551  56.369  1.00 28.81           C  
ATOM   3241  CD2 PHE B 124       8.013  46.395  57.229  1.00 29.74           C  
ATOM   3242  CE1 PHE B 124       8.784  48.864  56.229  1.00 27.96           C  
ATOM   3243  CE2 PHE B 124       9.370  46.700  57.089  1.00 29.03           C  
ATOM   3244  CZ  PHE B 124       9.752  47.942  56.589  1.00 29.15           C  
ATOM   3245  N   ALA B 125       4.714  44.059  56.281  1.00 32.88           N  
ATOM   3246  CA  ALA B 125       5.039  42.643  56.231  1.00 33.88           C  
ATOM   3247  C   ALA B 125       4.926  42.018  54.844  1.00 35.00           C  
ATOM   3248  O   ALA B 125       5.718  41.145  54.503  1.00 37.30           O  
ATOM   3249  CB  ALA B 125       4.163  41.883  57.207  1.00 33.54           C  
ATOM   3250  N   SER B 126       3.961  42.460  54.041  1.00 35.38           N  
ATOM   3251  CA  SER B 126       3.777  41.890  52.709  1.00 35.80           C  
ATOM   3252  C   SER B 126       4.140  42.813  51.559  1.00 35.09           C  
ATOM   3253  O   SER B 126       4.222  42.373  50.408  1.00 35.21           O  
ATOM   3254  CB  SER B 126       2.328  41.419  52.534  1.00 37.90           C  
ATOM   3255  OG  SER B 126       1.434  42.518  52.488  1.00 40.98           O  
ATOM   3256  N   HIS B 127       4.379  44.086  51.866  1.00 33.18           N  
ATOM   3257  CA  HIS B 127       4.721  45.075  50.851  1.00 32.65           C  
ATOM   3258  C   HIS B 127       5.763  44.585  49.846  1.00 33.59           C  
ATOM   3259  O   HIS B 127       6.801  44.025  50.219  1.00 32.57           O  
ATOM   3260  CB  HIS B 127       5.232  46.359  51.509  1.00 31.45           C  
ATOM   3261  CG  HIS B 127       5.702  47.391  50.530  1.00 31.64           C  
ATOM   3262  CD2 HIS B 127       6.950  47.795  50.198  1.00 30.62           C  
ATOM   3263  ND1 HIS B 127       4.841  48.123  49.742  1.00 32.06           N  
ATOM   3264  CE1 HIS B 127       5.539  48.933  48.965  1.00 32.97           C  
ATOM   3265  NE2 HIS B 127       6.823  48.752  49.221  1.00 33.37           N  
ATOM   3266  N   ASP B 128       5.478  44.816  48.571  1.00 34.21           N  
ATOM   3267  CA  ASP B 128       6.384  44.423  47.497  1.00 35.41           C  
ATOM   3268  C   ASP B 128       6.763  42.950  47.584  1.00 35.64           C  
ATOM   3269  O   ASP B 128       7.942  42.595  47.653  1.00 35.97           O  
ATOM   3270  CB  ASP B 128       7.640  45.299  47.522  1.00 34.49           C  
ATOM   3271  CG  ASP B 128       8.520  45.099  46.293  1.00 35.57           C  
ATOM   3272  OD1 ASP B 128       7.966  44.916  45.187  1.00 35.64           O  
ATOM   3273  OD2 ASP B 128       9.761  45.147  46.427  1.00 33.32           O1-
ATOM   3274  N   ASN B 129       5.739  42.105  47.593  1.00 36.62           N  
ATOM   3275  CA  ASN B 129       5.898  40.658  47.636  1.00 37.23           C  
ATOM   3276  C   ASN B 129       6.760  40.170  48.784  1.00 37.63           C  
ATOM   3277  O   ASN B 129       7.333  39.076  48.726  1.00 37.61           O  
ATOM   3278  CB  ASN B 129       6.461  40.167  46.299  1.00 39.53           C  
ATOM   3279  CG  ASN B 129       5.666  40.687  45.110  1.00 41.68           C  
ATOM   3280  ND2 ASN B 129       4.451  40.166  44.937  1.00 40.29           N  
ATOM   3281  OD1 ASN B 129       6.128  41.560  44.367  1.00 43.33           O  
ATOM   3282  N   GLY B 130       6.841  40.978  49.836  1.00 36.61           N  
ATOM   3283  CA  GLY B 130       7.625  40.603  50.999  1.00 34.78           C  
ATOM   3284  C   GLY B 130       9.091  40.966  50.890  1.00 33.08           C  
ATOM   3285  O   GLY B 130       9.873  40.640  51.776  1.00 32.30           O  
ATOM   3286  N   ASN B 131       9.468  41.645  49.810  1.00 33.83           N  
ATOM   3287  CA  ASN B 131      10.862  42.029  49.622  1.00 34.94           C  
ATOM   3288  C   ASN B 131      11.335  43.127  50.572  1.00 35.67           C  
ATOM   3289  O   ASN B 131      12.520  43.196  50.898  1.00 35.48           O  
ATOM   3290  CB  ASN B 131      11.119  42.480  48.178  1.00 36.95           C  
ATOM   3291  CG  ASN B 131      11.035  41.336  47.180  1.00 38.65           C  
ATOM   3292  ND2 ASN B 131      10.690  41.659  45.933  1.00 38.96           N  
ATOM   3293  OD1 ASN B 131      11.293  40.176  47.519  1.00 39.03           O  
ATOM   3294  N   THR B 132      10.432  43.988  51.033  1.00 35.57           N  
ATOM   3295  CA  THR B 132      10.873  45.054  51.923  1.00 35.55           C  
ATOM   3296  C   THR B 132      11.178  44.546  53.319  1.00 34.92           C  
ATOM   3297  O   THR B 132      12.127  45.013  53.962  1.00 35.03           O  
ATOM   3298  CB  THR B 132       9.848  46.192  52.000  1.00 37.16           C  
ATOM   3299  CG2 THR B 132       9.661  46.807  50.635  1.00 34.15           C  
ATOM   3300  OG1 THR B 132       8.599  45.684  52.467  1.00 39.91           O  
ATOM   3301  N   LEU B 133      10.390  43.586  53.790  1.00 33.91           N  
ATOM   3302  CA  LEU B 133      10.629  43.036  55.114  1.00 34.01           C  
ATOM   3303  C   LEU B 133      11.936  42.254  55.081  1.00 34.85           C  
ATOM   3304  O   LEU B 133      12.677  42.223  56.061  1.00 34.34           O  
ATOM   3305  CB  LEU B 133       9.496  42.107  55.536  1.00 32.62           C  
ATOM   3306  CG  LEU B 133       9.649  41.513  56.943  1.00 32.85           C  
ATOM   3307  CD1 LEU B 133       9.554  42.627  57.992  1.00 31.49           C  
ATOM   3308  CD2 LEU B 133       8.568  40.472  57.177  1.00 31.79           C  
ATOM   3309  N   GLU B 134      12.226  41.632  53.941  1.00 36.18           N  
ATOM   3310  CA  GLU B 134      13.451  40.851  53.809  1.00 36.35           C  
ATOM   3311  C   GLU B 134      14.685  41.745  53.771  1.00 34.09           C  
ATOM   3312  O   GLU B 134      15.738  41.372  54.293  1.00 35.22           O  
ATOM   3313  CB  GLU B 134      13.383  39.964  52.568  1.00 40.24           C  
ATOM   3314  CG  GLU B 134      14.263  38.729  52.672  1.00 45.28           C  
ATOM   3315  CD  GLU B 134      13.831  37.617  51.728  1.00 50.79           C  
ATOM   3316  OE1 GLU B 134      13.936  37.813  50.488  1.00 51.10           O  
ATOM   3317  OE2 GLU B 134      13.382  36.546  52.227  1.00 52.62           O1-
ATOM   3318  N   VAL B 135      14.565  42.923  53.167  1.00 31.96           N  
ATOM   3319  CA  VAL B 135      15.690  43.841  53.119  1.00 32.56           C  
ATOM   3320  C   VAL B 135      16.044  44.241  54.545  1.00 32.40           C  
ATOM   3321  O   VAL B 135      17.220  44.356  54.888  1.00 31.98           O  
ATOM   3322  CB  VAL B 135      15.372  45.120  52.304  1.00 33.28           C  
ATOM   3323  CG1 VAL B 135      16.436  46.178  52.556  1.00 32.29           C  
ATOM   3324  CG2 VAL B 135      15.326  44.787  50.817  1.00 33.83           C  
ATOM   3325  N   VAL B 136      15.024  44.447  55.374  1.00 31.55           N  
ATOM   3326  CA  VAL B 136      15.239  44.823  56.771  1.00 30.26           C  
ATOM   3327  C   VAL B 136      15.839  43.634  57.542  1.00 30.43           C  
ATOM   3328  O   VAL B 136      16.753  43.808  58.347  1.00 30.55           O  
ATOM   3329  CB  VAL B 136      13.904  45.265  57.446  1.00 29.60           C  
ATOM   3330  CG1 VAL B 136      14.130  45.570  58.921  1.00 27.63           C  
ATOM   3331  CG2 VAL B 136      13.345  46.495  56.735  1.00 28.60           C  
ATOM   3332  N   LYS B 137      15.331  42.434  57.284  1.00 31.18           N  
ATOM   3333  CA  LYS B 137      15.829  41.232  57.951  1.00 33.00           C  
ATOM   3334  C   LYS B 137      17.309  41.024  57.650  1.00 34.72           C  
ATOM   3335  O   LYS B 137      18.118  40.804  58.560  1.00 34.71           O  
ATOM   3336  CB  LYS B 137      15.062  39.989  57.483  1.00 34.37           C  
ATOM   3337  CG  LYS B 137      15.471  38.708  58.204  1.00 37.05           C  
ATOM   3338  CD  LYS B 137      14.778  37.484  57.616  1.00 39.89           C  
ATOM   3339  CE  LYS B 137      15.044  36.238  58.455  1.00 41.35           C  
ATOM   3340  NZ  LYS B 137      16.503  36.018  58.736  1.00 41.93           N1+
ATOM   3341  N   ASN B 138      17.656  41.081  56.368  1.00 34.67           N  
ATOM   3342  CA  ASN B 138      19.040  40.885  55.955  1.00 35.40           C  
ATOM   3343  C   ASN B 138      19.944  41.991  56.477  1.00 35.58           C  
ATOM   3344  O   ASN B 138      21.063  41.727  56.927  1.00 35.56           O  
ATOM   3345  CB  ASN B 138      19.130  40.806  54.427  1.00 35.07           C  
ATOM   3346  CG  ASN B 138      18.359  39.630  53.867  1.00 35.19           C  
ATOM   3347  ND2 ASN B 138      17.806  39.793  52.663  1.00 35.22           N  
ATOM   3348  OD1 ASN B 138      18.267  38.578  54.508  1.00 34.15           O  
ATOM   3349  N   THR B 139      19.448  43.224  56.426  1.00 34.64           N  
ATOM   3350  CA  THR B 139      20.205  44.373  56.900  1.00 34.82           C  
ATOM   3351  C   THR B 139      20.561  44.194  58.373  1.00 35.09           C  
ATOM   3352  O   THR B 139      21.698  44.446  58.766  1.00 34.66           O  
ATOM   3353  CB  THR B 139      19.413  45.686  56.704  1.00 34.48           C  
ATOM   3354  CG2 THR B 139      20.257  46.894  57.091  1.00 36.19           C  
ATOM   3355  OG1 THR B 139      19.053  45.816  55.324  1.00 35.03           O  
ATOM   3356  N   MET B 140      19.601  43.754  59.186  1.00 35.58           N  
ATOM   3357  CA  MET B 140      19.870  43.533  60.611  1.00 36.49           C  
ATOM   3358  C   MET B 140      20.716  42.276  60.793  1.00 37.56           C  
ATOM   3359  O   MET B 140      21.698  42.293  61.532  1.00 36.99           O  
ATOM   3360  CB  MET B 140      18.574  43.371  61.410  1.00 37.25           C  
ATOM   3361  CG  MET B 140      18.386  44.424  62.492  1.00 39.23           C  
ATOM   3362  SD  MET B 140      18.383  46.070  61.781  1.00 35.91           S  
ATOM   3363  CE  MET B 140      17.374  45.719  60.393  1.00 40.79           C  
ATOM   3364  N   ASN B 141      20.322  41.184  60.135  1.00 38.02           N  
ATOM   3365  CA  ASN B 141      21.089  39.940  60.244  1.00 39.01           C  
ATOM   3366  C   ASN B 141      22.555  40.218  59.911  1.00 39.90           C  
ATOM   3367  O   ASN B 141      23.461  39.631  60.503  1.00 40.60           O  
ATOM   3368  CB  ASN B 141      20.545  38.878  59.289  1.00 38.56           C  
ATOM   3369  CG  ASN B 141      19.299  38.199  59.811  1.00 39.14           C  
ATOM   3370  ND2 ASN B 141      18.719  37.341  58.990  1.00 39.35           N  
ATOM   3371  OD1 ASN B 141      18.862  38.434  60.938  1.00 40.92           O  
ATOM   3372  N   GLU B 142      22.779  41.135  58.976  1.00 41.03           N  
ATOM   3373  CA  GLU B 142      24.125  41.490  58.555  1.00 43.19           C  
ATOM   3374  C   GLU B 142      24.836  42.507  59.430  1.00 42.30           C  
ATOM   3375  O   GLU B 142      26.057  42.664  59.333  1.00 42.04           O  
ATOM   3376  CB  GLU B 142      24.102  41.943  57.098  1.00 45.52           C  
ATOM   3377  CG  GLU B 142      24.061  40.746  56.154  1.00 49.68           C  
ATOM   3378  CD  GLU B 142      23.446  41.067  54.817  1.00 52.59           C  
ATOM   3379  OE1 GLU B 142      23.879  42.069  54.192  1.00 54.56           O  
ATOM   3380  OE2 GLU B 142      22.531  40.315  54.391  1.00 54.08           O1-
ATOM   3381  N   LEU B 143      24.089  43.207  60.279  1.00 40.70           N  
ATOM   3382  CA  LEU B 143      24.707  44.160  61.197  1.00 39.31           C  
ATOM   3383  C   LEU B 143      25.042  43.308  62.415  1.00 37.66           C  
ATOM   3384  O   LEU B 143      25.522  43.807  63.431  1.00 37.36           O  
ATOM   3385  CB  LEU B 143      23.724  45.275  61.590  1.00 38.62           C  
ATOM   3386  CG  LEU B 143      23.396  46.373  60.571  1.00 38.55           C  
ATOM   3387  CD1 LEU B 143      22.220  47.209  61.078  1.00 38.01           C  
ATOM   3388  CD2 LEU B 143      24.614  47.254  60.350  1.00 37.68           C  
ATOM   3389  N   ASP B 144      24.751  42.013  62.281  1.00 37.40           N  
ATOM   3390  CA  ASP B 144      24.978  40.990  63.300  1.00 37.21           C  
ATOM   3391  C   ASP B 144      23.911  40.914  64.400  1.00 36.07           C  
ATOM   3392  O   ASP B 144      24.234  40.784  65.585  1.00 35.65           O  
ATOM   3393  CB  ASP B 144      26.368  41.156  63.931  1.00 40.18           C  
ATOM   3394  CG  ASP B 144      26.842  39.885  64.620  1.00 42.85           C  
ATOM   3395  OD1 ASP B 144      26.751  38.792  64.000  1.00 42.56           O  
ATOM   3396  OD2 ASP B 144      27.306  39.971  65.778  1.00 45.86           O1-
ATOM   3397  N   TYR B 145      22.644  40.974  63.994  1.00 34.49           N  
ATOM   3398  CA  TYR B 145      21.519  40.902  64.925  1.00 33.51           C  
ATOM   3399  C   TYR B 145      20.544  39.798  64.536  1.00 32.63           C  
ATOM   3400  O   TYR B 145      20.473  39.413  63.373  1.00 32.87           O  
ATOM   3401  CB  TYR B 145      20.740  42.226  64.949  1.00 32.67           C  
ATOM   3402  CG  TYR B 145      21.418  43.369  65.676  1.00 31.54           C  
ATOM   3403  CD1 TYR B 145      22.476  44.068  65.096  1.00 30.40           C  
ATOM   3404  CD2 TYR B 145      20.995  43.749  66.950  1.00 31.36           C  
ATOM   3405  CE1 TYR B 145      23.099  45.120  65.770  1.00 29.84           C  
ATOM   3406  CE2 TYR B 145      21.603  44.789  67.628  1.00 30.47           C  
ATOM   3407  CZ  TYR B 145      22.653  45.472  67.040  1.00 31.59           C  
ATOM   3408  OH  TYR B 145      23.264  46.490  67.737  1.00 30.97           O  
ATOM   3409  N   SER B 146      19.797  39.293  65.518  1.00 33.17           N  
ATOM   3410  CA  SER B 146      18.785  38.275  65.256  1.00 33.85           C  
ATOM   3411  C   SER B 146      17.580  39.096  64.802  1.00 33.50           C  
ATOM   3412  O   SER B 146      17.567  40.310  64.980  1.00 32.96           O  
ATOM   3413  CB  SER B 146      18.440  37.477  66.523  1.00 34.33           C  
ATOM   3414  OG  SER B 146      17.589  38.198  67.399  1.00 35.89           O  
ATOM   3415  N   PHE B 147      16.582  38.455  64.210  1.00 33.87           N  
ATOM   3416  CA  PHE B 147      15.420  39.188  63.724  1.00 33.88           C  
ATOM   3417  C   PHE B 147      14.109  38.525  64.094  1.00 33.79           C  
ATOM   3418  O   PHE B 147      13.720  37.514  63.508  1.00 35.26           O  
ATOM   3419  CB  PHE B 147      15.499  39.332  62.207  1.00 34.02           C  
ATOM   3420  CG  PHE B 147      14.513  40.314  61.631  1.00 35.07           C  
ATOM   3421  CD1 PHE B 147      14.677  41.679  61.830  1.00 34.74           C  
ATOM   3422  CD2 PHE B 147      13.447  39.871  60.858  1.00 32.40           C  
ATOM   3423  CE1 PHE B 147      13.790  42.596  61.259  1.00 35.31           C  
ATOM   3424  CE2 PHE B 147      12.563  40.769  60.289  1.00 34.45           C  
ATOM   3425  CZ  PHE B 147      12.734  42.141  60.487  1.00 33.98           C  
ATOM   3426  N   HIS B 148      13.434  39.104  65.080  1.00 32.92           N  
ATOM   3427  CA  HIS B 148      12.148  38.615  65.546  1.00 31.69           C  
ATOM   3428  C   HIS B 148      11.097  39.594  65.045  1.00 32.32           C  
ATOM   3429  O   HIS B 148      11.095  40.762  65.436  1.00 31.96           O  
ATOM   3430  CB  HIS B 148      12.129  38.582  67.072  1.00 33.04           C  
ATOM   3431  CG  HIS B 148      13.137  37.649  67.663  1.00 33.68           C  
ATOM   3432  CD2 HIS B 148      14.345  37.884  68.230  1.00 32.93           C  
ATOM   3433  ND1 HIS B 148      12.956  36.282  67.693  1.00 35.41           N  
ATOM   3434  CE1 HIS B 148      14.011  35.716  68.256  1.00 34.94           C  
ATOM   3435  NE2 HIS B 148      14.867  36.667  68.591  1.00 33.45           N  
ATOM   3436  N   ALA B 149      10.211  39.131  64.171  1.00 30.89           N  
ATOM   3437  CA  ALA B 149       9.178  40.006  63.635  1.00 30.59           C  
ATOM   3438  C   ALA B 149       7.814  39.349  63.708  1.00 30.09           C  
ATOM   3439  O   ALA B 149       7.646  38.191  63.335  1.00 30.49           O  
ATOM   3440  CB  ALA B 149       9.507  40.377  62.192  1.00 29.14           C  
ATOM   3441  N   LYS B 150       6.834  40.085  64.215  1.00 30.02           N  
ATOM   3442  CA  LYS B 150       5.487  39.548  64.301  1.00 29.64           C  
ATOM   3443  C   LYS B 150       4.435  40.646  64.272  1.00 28.36           C  
ATOM   3444  O   LYS B 150       4.674  41.772  64.723  1.00 28.27           O  
ATOM   3445  CB  LYS B 150       5.312  38.715  65.571  1.00 30.23           C  
ATOM   3446  CG  LYS B 150       4.052  37.872  65.524  1.00 32.70           C  
ATOM   3447  CD  LYS B 150       3.895  36.980  66.738  1.00 34.00           C  
ATOM   3448  CE  LYS B 150       2.866  35.893  66.450  1.00 36.14           C  
ATOM   3449  NZ  LYS B 150       2.503  35.141  67.676  1.00 39.19           N1+
ATOM   3450  N   VAL B 151       3.274  40.309  63.722  1.00 28.24           N  
ATOM   3451  CA  VAL B 151       2.164  41.239  63.644  1.00 27.43           C  
ATOM   3452  C   VAL B 151       1.233  41.000  64.826  1.00 28.18           C  
ATOM   3453  O   VAL B 151       0.689  39.910  64.989  1.00 28.42           O  
ATOM   3454  CB  VAL B 151       1.365  41.066  62.331  1.00 27.18           C  
ATOM   3455  CG1 VAL B 151       0.058  41.839  62.413  1.00 27.04           C  
ATOM   3456  CG2 VAL B 151       2.184  41.571  61.151  1.00 25.46           C  
ATOM   3457  N   LEU B 152       1.079  42.014  65.667  1.00 28.14           N  
ATOM   3458  CA  LEU B 152       0.190  41.917  66.822  1.00 27.84           C  
ATOM   3459  C   LEU B 152      -0.988  42.873  66.622  1.00 28.58           C  
ATOM   3460  O   LEU B 152      -0.828  43.947  66.047  1.00 28.17           O  
ATOM   3461  CB  LEU B 152       0.930  42.286  68.107  1.00 27.47           C  
ATOM   3462  CG  LEU B 152       2.118  41.431  68.545  1.00 29.11           C  
ATOM   3463  CD1 LEU B 152       2.448  41.753  69.990  1.00 28.97           C  
ATOM   3464  CD2 LEU B 152       1.783  39.966  68.421  1.00 27.83           C  
ATOM   3465  N   ASN B 153      -2.170  42.470  67.079  1.00 28.27           N  
ATOM   3466  CA  ASN B 153      -3.356  43.312  66.964  1.00 27.51           C  
ATOM   3467  C   ASN B 153      -3.672  43.795  68.378  1.00 26.13           C  
ATOM   3468  O   ASN B 153      -3.830  42.986  69.278  1.00 25.21           O  
ATOM   3469  CB  ASN B 153      -4.529  42.501  66.416  1.00 28.66           C  
ATOM   3470  CG  ASN B 153      -5.678  43.380  65.964  1.00 30.21           C  
ATOM   3471  ND2 ASN B 153      -6.413  42.925  64.954  1.00 31.93           N  
ATOM   3472  OD1 ASN B 153      -5.907  44.447  66.519  1.00 29.42           O  
ATOM   3473  N   ALA B 154      -3.763  45.110  68.567  1.00 25.90           N  
ATOM   3474  CA  ALA B 154      -4.021  45.690  69.891  1.00 25.81           C  
ATOM   3475  C   ALA B 154      -5.215  45.117  70.638  1.00 25.91           C  
ATOM   3476  O   ALA B 154      -5.217  45.081  71.866  1.00 25.65           O  
ATOM   3477  CB  ALA B 154      -4.175  47.203  69.780  1.00 25.61           C  
ATOM   3478  N   LEU B 155      -6.234  44.676  69.910  1.00 26.22           N  
ATOM   3479  CA  LEU B 155      -7.420  44.123  70.550  1.00 28.08           C  
ATOM   3480  C   LEU B 155      -7.084  42.856  71.339  1.00 28.27           C  
ATOM   3481  O   LEU B 155      -7.849  42.440  72.205  1.00 27.76           O  
ATOM   3482  CB  LEU B 155      -8.506  43.836  69.508  1.00 27.05           C  
ATOM   3483  CG  LEU B 155      -8.285  42.709  68.499  1.00 28.16           C  
ATOM   3484  CD1 LEU B 155      -8.740  41.378  69.103  1.00 27.40           C  
ATOM   3485  CD2 LEU B 155      -9.073  43.011  67.238  1.00 27.63           C  
ATOM   3486  N   ASP B 156      -5.938  42.249  71.036  1.00 28.28           N  
ATOM   3487  CA  ASP B 156      -5.504  41.045  71.743  1.00 28.30           C  
ATOM   3488  C   ASP B 156      -4.741  41.387  73.017  1.00 28.37           C  
ATOM   3489  O   ASP B 156      -4.356  40.486  73.777  1.00 28.05           O  
ATOM   3490  CB  ASP B 156      -4.601  40.175  70.858  1.00 30.30           C  
ATOM   3491  CG  ASP B 156      -5.373  39.374  69.828  1.00 30.20           C  
ATOM   3492  OD1 ASP B 156      -6.394  38.747  70.196  1.00 29.81           O  
ATOM   3493  OD2 ASP B 156      -4.942  39.361  68.654  1.00 31.74           O1-
ATOM   3494  N   TYR B 157      -4.527  42.676  73.265  1.00 26.67           N  
ATOM   3495  CA  TYR B 157      -3.787  43.070  74.453  1.00 27.94           C  
ATOM   3496  C   TYR B 157      -4.430  44.109  75.372  1.00 26.09           C  
ATOM   3497  O   TYR B 157      -3.759  45.011  75.877  1.00 28.14           O  
ATOM   3498  CB  TYR B 157      -2.377  43.497  74.048  1.00 26.80           C  
ATOM   3499  CG  TYR B 157      -1.672  42.385  73.311  1.00 27.79           C  
ATOM   3500  CD1 TYR B 157      -1.706  42.311  71.918  1.00 25.85           C  
ATOM   3501  CD2 TYR B 157      -1.062  41.351  74.010  1.00 26.39           C  
ATOM   3502  CE1 TYR B 157      -1.154  41.231  71.242  1.00 27.17           C  
ATOM   3503  CE2 TYR B 157      -0.514  40.271  73.350  1.00 27.26           C  
ATOM   3504  CZ  TYR B 157      -0.559  40.210  71.968  1.00 27.61           C  
ATOM   3505  OH  TYR B 157      -0.006  39.128  71.328  1.00 27.73           O  
ATOM   3506  N   GLY B 158      -5.729  43.949  75.596  1.00 26.33           N  
ATOM   3507  CA  GLY B 158      -6.461  44.831  76.487  1.00 24.47           C  
ATOM   3508  C   GLY B 158      -6.900  46.198  75.990  1.00 25.21           C  
ATOM   3509  O   GLY B 158      -7.434  46.985  76.771  1.00 24.24           O  
ATOM   3510  N   ILE B 159      -6.696  46.496  74.712  1.00 24.99           N  
ATOM   3511  CA  ILE B 159      -7.095  47.800  74.176  1.00 24.37           C  
ATOM   3512  C   ILE B 159      -8.112  47.628  73.059  1.00 25.10           C  
ATOM   3513  O   ILE B 159      -7.872  46.908  72.095  1.00 27.43           O  
ATOM   3514  CB  ILE B 159      -5.882  48.586  73.642  1.00 25.74           C  
ATOM   3515  CG1 ILE B 159      -4.987  49.016  74.810  1.00 25.25           C  
ATOM   3516  CG2 ILE B 159      -6.355  49.794  72.823  1.00 25.42           C  
ATOM   3517  CD1 ILE B 159      -5.627  50.020  75.763  1.00 27.50           C  
ATOM   3518  N   PRO B 160      -9.264  48.301  73.168  1.00 25.28           N  
ATOM   3519  CA  PRO B 160     -10.308  48.189  72.147  1.00 24.46           C  
ATOM   3520  C   PRO B 160     -10.059  48.938  70.846  1.00 24.49           C  
ATOM   3521  O   PRO B 160     -10.737  49.920  70.564  1.00 22.83           O  
ATOM   3522  CB  PRO B 160     -11.544  48.704  72.873  1.00 25.49           C  
ATOM   3523  CG  PRO B 160     -10.961  49.800  73.724  1.00 25.95           C  
ATOM   3524  CD  PRO B 160      -9.717  49.137  74.294  1.00 24.11           C  
ATOM   3525  N   GLN B 161      -9.091  48.472  70.060  1.00 24.02           N  
ATOM   3526  CA  GLN B 161      -8.802  49.082  68.763  1.00 25.56           C  
ATOM   3527  C   GLN B 161      -8.224  48.023  67.824  1.00 27.07           C  
ATOM   3528  O   GLN B 161      -7.332  47.268  68.214  1.00 28.23           O  
ATOM   3529  CB  GLN B 161      -7.809  50.248  68.906  1.00 25.20           C  
ATOM   3530  CG  GLN B 161      -7.526  50.971  67.578  1.00 26.01           C  
ATOM   3531  CD  GLN B 161      -6.409  52.017  67.649  1.00 28.05           C  
ATOM   3532  NE2 GLN B 161      -5.815  52.195  68.826  1.00 25.92           N  
ATOM   3533  OE1 GLN B 161      -6.088  52.651  66.644  1.00 28.21           O  
ATOM   3534  N   LYS B 162      -8.734  47.961  66.595  1.00 27.05           N  
ATOM   3535  CA  LYS B 162      -8.251  46.992  65.613  1.00 29.48           C  
ATOM   3536  C   LYS B 162      -7.000  47.517  64.911  1.00 29.62           C  
ATOM   3537  O   LYS B 162      -6.987  47.686  63.692  1.00 32.81           O  
ATOM   3538  CB  LYS B 162      -9.327  46.685  64.559  1.00 30.47           C  
ATOM   3539  CG  LYS B 162      -8.951  45.517  63.645  1.00 35.44           C  
ATOM   3540  CD  LYS B 162      -9.945  45.297  62.506  1.00 37.81           C  
ATOM   3541  CE  LYS B 162      -9.413  45.815  61.179  1.00 38.60           C  
ATOM   3542  NZ  LYS B 162      -8.911  47.208  61.287  1.00 37.99           N1+
ATOM   3543  N   ARG B 163      -5.943  47.765  65.673  1.00 28.01           N  
ATOM   3544  CA  ARG B 163      -4.710  48.274  65.094  1.00 26.41           C  
ATOM   3545  C   ARG B 163      -3.677  47.164  64.976  1.00 26.14           C  
ATOM   3546  O   ARG B 163      -3.072  46.757  65.968  1.00 24.82           O  
ATOM   3547  CB  ARG B 163      -4.161  49.430  65.938  1.00 26.98           C  
ATOM   3548  CG  ARG B 163      -2.781  49.886  65.525  1.00 28.06           C  
ATOM   3549  CD  ARG B 163      -2.393  51.184  66.202  1.00 28.17           C  
ATOM   3550  NE  ARG B 163      -3.335  52.212  65.806  1.00 34.83           N  
ATOM   3551  CZ  ARG B 163      -3.024  53.348  65.192  1.00 29.00           C  
ATOM   3552  NH1 ARG B 163      -1.772  53.649  64.888  1.00 28.96           N1+
ATOM   3553  NH2 ARG B 163      -4.001  54.171  64.859  1.00 29.80           N  
ATOM   3554  N   GLU B 164      -3.498  46.678  63.752  1.00 25.54           N  
ATOM   3555  CA  GLU B 164      -2.550  45.613  63.466  1.00 25.97           C  
ATOM   3556  C   GLU B 164      -1.242  46.247  63.033  1.00 23.94           C  
ATOM   3557  O   GLU B 164      -1.200  47.009  62.070  1.00 25.13           O  
ATOM   3558  CB  GLU B 164      -3.080  44.718  62.352  1.00 26.35           C  
ATOM   3559  CG  GLU B 164      -4.541  44.340  62.522  1.00 29.52           C  
ATOM   3560  CD  GLU B 164      -4.991  43.330  61.498  1.00 31.73           C  
ATOM   3561  OE1 GLU B 164      -4.674  42.130  61.673  1.00 33.59           O  
ATOM   3562  OE2 GLU B 164      -5.647  43.736  60.511  1.00 32.54           O1-
ATOM   3563  N   ARG B 165      -0.175  45.926  63.745  1.00 23.50           N  
ATOM   3564  CA  ARG B 165       1.129  46.487  63.440  1.00 23.75           C  
ATOM   3565  C   ARG B 165       2.195  45.402  63.482  1.00 24.09           C  
ATOM   3566  O   ARG B 165       2.015  44.380  64.123  1.00 23.21           O  
ATOM   3567  CB  ARG B 165       1.453  47.583  64.458  1.00 24.44           C  
ATOM   3568  CG  ARG B 165       0.492  48.768  64.413  1.00 23.40           C  
ATOM   3569  CD  ARG B 165       0.798  49.618  63.201  1.00 25.34           C  
ATOM   3570  NE  ARG B 165      -0.022  50.819  63.072  1.00 23.10           N  
ATOM   3571  CZ  ARG B 165      -1.164  50.894  62.395  1.00 23.45           C  
ATOM   3572  NH1 ARG B 165      -1.662  49.828  61.778  1.00 23.53           N1+
ATOM   3573  NH2 ARG B 165      -1.788  52.061  62.288  1.00 22.03           N  
ATOM   3574  N   ILE B 166       3.296  45.622  62.774  1.00 24.54           N  
ATOM   3575  CA  ILE B 166       4.377  44.656  62.781  1.00 25.03           C  
ATOM   3576  C   ILE B 166       5.418  45.165  63.764  1.00 24.71           C  
ATOM   3577  O   ILE B 166       5.822  46.321  63.702  1.00 25.90           O  
ATOM   3578  CB  ILE B 166       5.020  44.497  61.381  1.00 26.62           C  
ATOM   3579  CG1 ILE B 166       6.128  43.446  61.443  1.00 27.01           C  
ATOM   3580  CG2 ILE B 166       5.573  45.836  60.900  1.00 23.91           C  
ATOM   3581  CD1 ILE B 166       6.788  43.176  60.104  1.00 30.54           C  
ATOM   3582  N   TYR B 167       5.823  44.305  64.692  1.00 25.29           N  
ATOM   3583  CA  TYR B 167       6.821  44.672  65.686  1.00 25.34           C  
ATOM   3584  C   TYR B 167       8.104  43.870  65.433  1.00 26.36           C  
ATOM   3585  O   TYR B 167       8.073  42.641  65.344  1.00 26.14           O  
ATOM   3586  CB  TYR B 167       6.272  44.392  67.083  1.00 23.95           C  
ATOM   3587  CG  TYR B 167       5.066  45.243  67.413  1.00 24.91           C  
ATOM   3588  CD1 TYR B 167       5.222  46.537  67.905  1.00 25.28           C  
ATOM   3589  CD2 TYR B 167       3.765  44.770  67.194  1.00 24.22           C  
ATOM   3590  CE1 TYR B 167       4.116  47.347  68.171  1.00 24.91           C  
ATOM   3591  CE2 TYR B 167       2.652  45.571  67.452  1.00 23.60           C  
ATOM   3592  CZ  TYR B 167       2.841  46.859  67.943  1.00 24.92           C  
ATOM   3593  OH  TYR B 167       1.765  47.666  68.211  1.00 24.38           O  
ATOM   3594  N   MET B 168       9.221  44.580  65.321  1.00 26.80           N  
ATOM   3595  CA  MET B 168      10.509  43.958  65.045  1.00 28.73           C  
ATOM   3596  C   MET B 168      11.513  44.154  66.172  1.00 29.44           C  
ATOM   3597  O   MET B 168      11.946  45.277  66.458  1.00 31.30           O  
ATOM   3598  CB  MET B 168      11.049  44.517  63.726  1.00 29.49           C  
ATOM   3599  CG  MET B 168      10.025  44.359  62.596  1.00 31.42           C  
ATOM   3600  SD  MET B 168      10.400  45.212  61.052  1.00 34.14           S  
ATOM   3601  CE  MET B 168       9.743  46.820  61.368  1.00 30.75           C  
ATOM   3602  N   ILE B 169      11.881  43.042  66.801  1.00 27.92           N  
ATOM   3603  CA  ILE B 169      12.821  43.030  67.912  1.00 28.39           C  
ATOM   3604  C   ILE B 169      14.111  42.339  67.468  1.00 28.53           C  
ATOM   3605  O   ILE B 169      14.088  41.187  67.028  1.00 27.51           O  
ATOM   3606  CB  ILE B 169      12.242  42.241  69.109  1.00 28.47           C  
ATOM   3607  CG1 ILE B 169      10.813  42.708  69.409  1.00 29.78           C  
ATOM   3608  CG2 ILE B 169      13.162  42.377  70.316  1.00 28.12           C  
ATOM   3609  CD1 ILE B 169      10.703  44.128  69.824  1.00 31.84           C  
ATOM   3610  N   CYS B 170      15.233  43.034  67.603  1.00 29.75           N  
ATOM   3611  CA  CYS B 170      16.521  42.485  67.204  1.00 31.72           C  
ATOM   3612  C   CYS B 170      17.526  42.535  68.346  1.00 32.45           C  
ATOM   3613  O   CYS B 170      17.779  43.600  68.914  1.00 32.37           O  
ATOM   3614  CB  CYS B 170      17.061  43.271  66.016  1.00 31.93           C  
ATOM   3615  SG  CYS B 170      15.772  43.697  64.816  1.00 34.94           S  
ATOM   3616  N   PHE B 171      18.107  41.382  68.665  1.00 31.85           N  
ATOM   3617  CA  PHE B 171      19.098  41.269  69.734  1.00 32.03           C  
ATOM   3618  C   PHE B 171      20.496  41.137  69.149  1.00 32.13           C  
ATOM   3619  O   PHE B 171      20.689  40.479  68.130  1.00 31.94           O  
ATOM   3620  CB  PHE B 171      18.803  40.038  70.593  1.00 30.49           C  
ATOM   3621  CG  PHE B 171      17.556  40.156  71.410  1.00 31.48           C  
ATOM   3622  CD1 PHE B 171      17.572  40.828  72.631  1.00 30.88           C  
ATOM   3623  CD2 PHE B 171      16.355  39.624  70.951  1.00 30.13           C  
ATOM   3624  CE1 PHE B 171      16.409  40.967  73.378  1.00 30.38           C  
ATOM   3625  CE2 PHE B 171      15.190  39.760  71.695  1.00 29.41           C  
ATOM   3626  CZ  PHE B 171      15.219  40.433  72.907  1.00 27.81           C  
ATOM   3627  N   ARG B 172      21.472  41.763  69.790  1.00 34.29           N  
ATOM   3628  CA  ARG B 172      22.846  41.673  69.312  1.00 35.89           C  
ATOM   3629  C   ARG B 172      23.202  40.191  69.480  1.00 35.72           C  
ATOM   3630  O   ARG B 172      22.931  39.601  70.526  1.00 34.86           O  
ATOM   3631  CB  ARG B 172      23.750  42.556  70.165  1.00 36.63           C  
ATOM   3632  CG  ARG B 172      25.047  42.979  69.500  1.00 38.72           C  
ATOM   3633  CD  ARG B 172      26.071  43.404  70.553  1.00 39.58           C  
ATOM   3634  NE  ARG B 172      25.774  44.680  71.192  1.00 39.35           N  
ATOM   3635  CZ  ARG B 172      25.860  44.900  72.501  1.00 38.71           C  
ATOM   3636  NH1 ARG B 172      26.227  43.922  73.323  1.00 36.31           N1+
ATOM   3637  NH2 ARG B 172      25.602  46.108  72.987  1.00 37.77           N  
ATOM   3638  N   ASN B 173      23.793  39.588  68.457  1.00 36.29           N  
ATOM   3639  CA  ASN B 173      24.121  38.163  68.520  1.00 38.22           C  
ATOM   3640  C   ASN B 173      24.992  37.677  69.678  1.00 38.63           C  
ATOM   3641  O   ASN B 173      24.823  36.543  70.128  1.00 37.97           O  
ATOM   3642  CB  ASN B 173      24.739  37.697  67.197  1.00 38.58           C  
ATOM   3643  CG  ASN B 173      23.712  37.564  66.088  1.00 41.19           C  
ATOM   3644  ND2 ASN B 173      24.119  37.873  64.851  1.00 41.44           N  
ATOM   3645  OD1 ASN B 173      22.566  37.162  66.334  1.00 41.12           O  
ATOM   3646  N   ASP B 174      25.919  38.501  70.158  1.00 40.00           N  
ATOM   3647  CA  ASP B 174      26.772  38.071  71.266  1.00 41.20           C  
ATOM   3648  C   ASP B 174      25.926  37.836  72.505  1.00 41.93           C  
ATOM   3649  O   ASP B 174      26.316  37.084  73.396  1.00 42.35           O  
ATOM   3650  CB  ASP B 174      27.863  39.099  71.574  1.00 42.14           C  
ATOM   3651  CG  ASP B 174      27.341  40.512  71.605  1.00 43.69           C  
ATOM   3652  OD1 ASP B 174      27.082  41.051  70.511  1.00 44.84           O  
ATOM   3653  OD2 ASP B 174      27.190  41.084  72.710  1.00 45.25           O1-
ATOM   3654  N   LEU B 175      24.775  38.498  72.567  1.00 41.08           N  
ATOM   3655  CA  LEU B 175      23.861  38.319  73.685  1.00 41.38           C  
ATOM   3656  C   LEU B 175      22.995  37.148  73.261  1.00 42.56           C  
ATOM   3657  O   LEU B 175      21.833  37.335  72.876  1.00 46.23           O  
ATOM   3658  CB  LEU B 175      22.961  39.542  73.872  1.00 38.46           C  
ATOM   3659  CG  LEU B 175      23.552  40.934  74.057  1.00 36.70           C  
ATOM   3660  CD1 LEU B 175      22.436  41.958  73.852  1.00 35.84           C  
ATOM   3661  CD2 LEU B 175      24.180  41.070  75.430  1.00 35.33           C  
ATOM   3662  N   ASN B 176      23.561  35.953  73.305  1.00 41.49           N  
ATOM   3663  CA  ASN B 176      22.868  34.734  72.913  1.00 40.36           C  
ATOM   3664  C   ASN B 176      21.449  34.627  73.434  1.00 39.02           C  
ATOM   3665  O   ASN B 176      21.136  33.713  74.196  1.00 37.87           O  
ATOM   3666  CB  ASN B 176      23.665  33.520  73.382  1.00 43.40           C  
ATOM   3667  CG  ASN B 176      24.981  33.388  72.667  1.00 46.48           C  
ATOM   3668  ND2 ASN B 176      26.085  33.494  73.417  1.00 48.78           N  
ATOM   3669  OD1 ASN B 176      25.016  33.199  71.447  1.00 48.48           O  
ATOM   3670  N   ILE B 177      20.583  35.542  73.005  1.00 37.27           N  
ATOM   3671  CA  ILE B 177      19.197  35.542  73.454  1.00 36.19           C  
ATOM   3672  C   ILE B 177      18.389  34.546  72.643  1.00 36.44           C  
ATOM   3673  O   ILE B 177      18.115  34.769  71.467  1.00 35.88           O  
ATOM   3674  CB  ILE B 177      18.559  36.945  73.308  1.00 35.52           C  
ATOM   3675  CG1 ILE B 177      19.356  37.969  74.122  1.00 35.44           C  
ATOM   3676  CG2 ILE B 177      17.097  36.906  73.778  1.00 33.77           C  
ATOM   3677  CD1 ILE B 177      19.475  37.622  75.609  1.00 34.39           C  
ATOM   3678  N   GLN B 178      18.009  33.441  73.274  1.00 36.74           N  
ATOM   3679  CA  GLN B 178      17.239  32.417  72.590  1.00 38.94           C  
ATOM   3680  C   GLN B 178      15.856  32.184  73.188  1.00 37.06           C  
ATOM   3681  O   GLN B 178      15.155  31.259  72.777  1.00 38.06           O  
ATOM   3682  CB  GLN B 178      18.031  31.097  72.556  1.00 41.98           C  
ATOM   3683  CG  GLN B 178      18.764  30.856  71.230  1.00 46.37           C  
ATOM   3684  CD  GLN B 178      19.985  29.957  71.382  1.00 50.42           C  
ATOM   3685  NE2 GLN B 178      21.159  30.516  71.100  1.00 52.04           N  
ATOM   3686  OE1 GLN B 178      19.877  28.774  71.753  1.00 51.77           O  
ATOM   3687  N   ASN B 179      15.448  33.018  74.141  1.00 34.90           N  
ATOM   3688  CA  ASN B 179      14.130  32.840  74.756  1.00 33.80           C  
ATOM   3689  C   ASN B 179      13.176  34.022  74.615  1.00 33.21           C  
ATOM   3690  O   ASN B 179      12.234  34.147  75.400  1.00 33.19           O  
ATOM   3691  CB  ASN B 179      14.269  32.503  76.240  1.00 33.32           C  
ATOM   3692  CG  ASN B 179      14.977  33.588  77.019  1.00 33.34           C  
ATOM   3693  ND2 ASN B 179      15.343  33.283  78.258  1.00 34.49           N  
ATOM   3694  OD1 ASN B 179      15.184  34.692  76.519  1.00 32.06           O  
ATOM   3695  N   PHE B 180      13.411  34.907  73.650  1.00 32.43           N  
ATOM   3696  CA  PHE B 180      12.493  36.021  73.489  1.00 32.79           C  
ATOM   3697  C   PHE B 180      11.191  35.473  72.952  1.00 32.71           C  
ATOM   3698  O   PHE B 180      11.190  34.581  72.116  1.00 33.28           O  
ATOM   3699  CB  PHE B 180      13.003  37.072  72.507  1.00 33.17           C  
ATOM   3700  CG  PHE B 180      12.011  38.180  72.267  1.00 31.67           C  
ATOM   3701  CD1 PHE B 180      11.665  39.052  73.300  1.00 31.21           C  
ATOM   3702  CD2 PHE B 180      11.359  38.300  71.042  1.00 31.20           C  
ATOM   3703  CE1 PHE B 180      10.678  40.025  73.121  1.00 30.63           C  
ATOM   3704  CE2 PHE B 180      10.364  39.274  70.850  1.00 31.09           C  
ATOM   3705  CZ  PHE B 180      10.023  40.134  71.889  1.00 29.66           C  
ATOM   3706  N   GLN B 181      10.078  36.006  73.435  1.00 33.40           N  
ATOM   3707  CA  GLN B 181       8.782  35.557  72.961  1.00 33.71           C  
ATOM   3708  C   GLN B 181       7.870  36.769  72.891  1.00 33.11           C  
ATOM   3709  O   GLN B 181       8.002  37.698  73.689  1.00 32.18           O  
ATOM   3710  CB  GLN B 181       8.182  34.512  73.911  1.00 34.83           C  
ATOM   3711  CG  GLN B 181       7.463  35.082  75.127  1.00 36.05           C  
ATOM   3712  CD  GLN B 181       6.953  33.991  76.052  1.00 38.16           C  
ATOM   3713  NE2 GLN B 181       7.682  32.882  76.114  1.00 37.16           N  
ATOM   3714  OE1 GLN B 181       5.920  34.143  76.707  1.00 39.15           O  
ATOM   3715  N   PHE B 182       6.969  36.770  71.922  1.00 33.23           N  
ATOM   3716  CA  PHE B 182       6.025  37.865  71.789  1.00 31.99           C  
ATOM   3717  C   PHE B 182       4.944  37.604  72.826  1.00 32.74           C  
ATOM   3718  O   PHE B 182       4.667  36.458  73.154  1.00 32.71           O  
ATOM   3719  CB  PHE B 182       5.457  37.897  70.369  1.00 31.79           C  
ATOM   3720  CG  PHE B 182       6.364  38.579  69.376  1.00 30.46           C  
ATOM   3721  CD1 PHE B 182       6.415  39.967  69.305  1.00 30.78           C  
ATOM   3722  CD2 PHE B 182       7.187  37.834  68.536  1.00 30.89           C  
ATOM   3723  CE1 PHE B 182       7.271  40.607  68.413  1.00 30.17           C  
ATOM   3724  CE2 PHE B 182       8.052  38.465  67.637  1.00 30.23           C  
ATOM   3725  CZ  PHE B 182       8.095  39.851  67.578  1.00 30.24           C  
ATOM   3726  N   PRO B 183       4.337  38.668  73.379  1.00 33.88           N  
ATOM   3727  CA  PRO B 183       3.286  38.545  74.392  1.00 33.63           C  
ATOM   3728  C   PRO B 183       2.145  37.652  73.914  1.00 32.72           C  
ATOM   3729  O   PRO B 183       1.744  37.729  72.757  1.00 32.32           O  
ATOM   3730  CB  PRO B 183       2.823  39.994  74.593  1.00 33.97           C  
ATOM   3731  CG  PRO B 183       4.020  40.803  74.224  1.00 34.90           C  
ATOM   3732  CD  PRO B 183       4.538  40.080  73.006  1.00 34.67           C  
ATOM   3733  N   LYS B 184       1.624  36.810  74.800  1.00 32.05           N  
ATOM   3734  CA  LYS B 184       0.515  35.932  74.433  1.00 32.32           C  
ATOM   3735  C   LYS B 184      -0.819  36.678  74.543  1.00 31.70           C  
ATOM   3736  O   LYS B 184      -1.124  37.286  75.571  1.00 30.05           O  
ATOM   3737  CB  LYS B 184       0.492  34.696  75.334  1.00 33.75           C  
ATOM   3738  CG  LYS B 184       1.764  33.841  75.254  1.00 38.51           C  
ATOM   3739  CD  LYS B 184       2.075  33.405  73.820  1.00 41.63           C  
ATOM   3740  CE  LYS B 184       3.300  32.489  73.760  1.00 43.00           C  
ATOM   3741  NZ  LYS B 184       3.038  31.211  74.484  1.00 46.69           N1+
ATOM   3742  N   PRO B 185      -1.638  36.631  73.486  1.00 31.87           N  
ATOM   3743  CA  PRO B 185      -2.934  37.317  73.506  1.00 32.01           C  
ATOM   3744  C   PRO B 185      -3.802  36.889  74.681  1.00 32.21           C  
ATOM   3745  O   PRO B 185      -3.676  35.773  75.185  1.00 32.25           O  
ATOM   3746  CB  PRO B 185      -3.560  36.915  72.173  1.00 31.00           C  
ATOM   3747  CG  PRO B 185      -2.386  36.718  71.299  1.00 33.20           C  
ATOM   3748  CD  PRO B 185      -1.425  35.967  72.190  1.00 32.80           C  
ATOM   3749  N   PHE B 186      -4.676  37.786  75.123  1.00 32.17           N  
ATOM   3750  CA  PHE B 186      -5.585  37.481  76.213  1.00 31.72           C  
ATOM   3751  C   PHE B 186      -6.941  38.117  75.928  1.00 33.07           C  
ATOM   3752  O   PHE B 186      -7.045  39.008  75.090  1.00 32.04           O  
ATOM   3753  CB  PHE B 186      -5.001  37.952  77.550  1.00 32.11           C  
ATOM   3754  CG  PHE B 186      -4.655  39.417  77.603  1.00 31.92           C  
ATOM   3755  CD1 PHE B 186      -5.627  40.369  77.923  1.00 31.46           C  
ATOM   3756  CD2 PHE B 186      -3.341  39.841  77.398  1.00 31.56           C  
ATOM   3757  CE1 PHE B 186      -5.292  41.716  78.044  1.00 31.16           C  
ATOM   3758  CE2 PHE B 186      -2.998  41.188  77.518  1.00 31.63           C  
ATOM   3759  CZ  PHE B 186      -3.976  42.126  77.843  1.00 31.92           C  
ATOM   3760  N   GLU B 187      -7.983  37.639  76.601  1.00 33.20           N  
ATOM   3761  CA  GLU B 187      -9.334  38.153  76.382  1.00 35.23           C  
ATOM   3762  C   GLU B 187      -9.476  39.659  76.583  1.00 32.93           C  
ATOM   3763  O   GLU B 187      -8.939  40.217  77.541  1.00 32.43           O  
ATOM   3764  CB  GLU B 187     -10.327  37.433  77.297  1.00 38.17           C  
ATOM   3765  CG  GLU B 187     -11.276  36.483  76.568  1.00 44.78           C  
ATOM   3766  CD  GLU B 187     -12.362  35.948  77.489  1.00 47.95           C  
ATOM   3767  OE1 GLU B 187     -12.966  36.771  78.218  1.00 49.52           O  
ATOM   3768  OE2 GLU B 187     -12.619  34.717  77.481  1.00 49.88           O1-
ATOM   3769  N   LEU B 188     -10.205  40.302  75.674  1.00 32.33           N  
ATOM   3770  CA  LEU B 188     -10.452  41.746  75.743  1.00 30.95           C  
ATOM   3771  C   LEU B 188     -11.713  42.007  76.566  1.00 32.09           C  
ATOM   3772  O   LEU B 188     -12.800  41.540  76.222  1.00 31.71           O  
ATOM   3773  CB  LEU B 188     -10.643  42.330  74.337  1.00 28.39           C  
ATOM   3774  CG  LEU B 188     -11.019  43.819  74.311  1.00 27.64           C  
ATOM   3775  CD1 LEU B 188      -9.878  44.641  74.873  1.00 26.24           C  
ATOM   3776  CD2 LEU B 188     -11.342  44.261  72.895  1.00 24.51           C  
ATOM   3777  N   ASN B 189     -11.569  42.772  77.641  1.00 33.38           N  
ATOM   3778  CA  ASN B 189     -12.690  43.082  78.529  1.00 36.00           C  
ATOM   3779  C   ASN B 189     -13.035  44.576  78.590  1.00 35.66           C  
ATOM   3780  O   ASN B 189     -13.800  45.007  79.454  1.00 34.86           O  
ATOM   3781  CB  ASN B 189     -12.346  42.609  79.933  1.00 38.60           C  
ATOM   3782  CG  ASN B 189     -10.997  43.110  80.370  1.00 41.71           C  
ATOM   3783  ND2 ASN B 189     -10.160  42.208  80.896  1.00 44.05           N  
ATOM   3784  OD1 ASN B 189     -10.696  44.302  80.229  1.00 43.32           O  
ATOM   3785  N   THR B 190     -12.455  45.361  77.689  1.00 33.80           N  
ATOM   3786  CA  THR B 190     -12.710  46.797  77.635  1.00 33.13           C  
ATOM   3787  C   THR B 190     -13.146  47.126  76.219  1.00 31.79           C  
ATOM   3788  O   THR B 190     -12.566  46.617  75.266  1.00 31.44           O  
ATOM   3789  CB  THR B 190     -11.438  47.596  77.963  1.00 34.19           C  
ATOM   3790  CG2 THR B 190     -11.681  49.105  77.799  1.00 34.34           C  
ATOM   3791  OG1 THR B 190     -11.050  47.322  79.310  1.00 34.97           O  
ATOM   3792  N   PHE B 191     -14.165  47.968  76.082  1.00 28.93           N  
ATOM   3793  CA  PHE B 191     -14.666  48.332  74.760  1.00 28.19           C  
ATOM   3794  C   PHE B 191     -14.760  49.847  74.602  1.00 27.06           C  
ATOM   3795  O   PHE B 191     -14.604  50.587  75.572  1.00 25.41           O  
ATOM   3796  CB  PHE B 191     -16.024  47.657  74.516  1.00 28.06           C  
ATOM   3797  CG  PHE B 191     -15.968  46.158  74.645  1.00 30.18           C  
ATOM   3798  CD1 PHE B 191     -16.080  45.549  75.895  1.00 30.70           C  
ATOM   3799  CD2 PHE B 191     -15.704  45.363  73.535  1.00 29.92           C  
ATOM   3800  CE1 PHE B 191     -15.923  44.167  76.039  1.00 33.35           C  
ATOM   3801  CE2 PHE B 191     -15.544  43.980  73.662  1.00 33.17           C  
ATOM   3802  CZ  PHE B 191     -15.651  43.379  74.916  1.00 32.98           C  
ATOM   3803  N   VAL B 192     -14.998  50.297  73.375  1.00 26.55           N  
ATOM   3804  CA  VAL B 192     -15.072  51.726  73.093  1.00 27.51           C  
ATOM   3805  C   VAL B 192     -15.920  52.501  74.092  1.00 29.42           C  
ATOM   3806  O   VAL B 192     -15.520  53.573  74.553  1.00 28.99           O  
ATOM   3807  CB  VAL B 192     -15.602  51.992  71.669  1.00 27.19           C  
ATOM   3808  CG1 VAL B 192     -15.740  53.496  71.435  1.00 27.01           C  
ATOM   3809  CG2 VAL B 192     -14.656  51.376  70.639  1.00 27.42           C  
ATOM   3810  N   LYS B 193     -17.083  51.959  74.437  1.00 30.03           N  
ATOM   3811  CA  LYS B 193     -17.981  52.634  75.370  1.00 32.67           C  
ATOM   3812  C   LYS B 193     -17.307  52.933  76.702  1.00 31.46           C  
ATOM   3813  O   LYS B 193     -17.516  53.992  77.289  1.00 30.82           O  
ATOM   3814  CB  LYS B 193     -19.227  51.782  75.635  1.00 34.89           C  
ATOM   3815  CG  LYS B 193     -18.960  50.608  76.574  1.00 37.90           C  
ATOM   3816  CD  LYS B 193     -20.202  49.782  76.805  1.00 40.22           C  
ATOM   3817  CE  LYS B 193     -19.896  48.565  77.659  1.00 41.23           C  
ATOM   3818  NZ  LYS B 193     -21.141  47.755  77.788  1.00 46.12           N1+
ATOM   3819  N   ASP B 194     -16.487  52.001  77.171  1.00 31.32           N  
ATOM   3820  CA  ASP B 194     -15.811  52.172  78.445  1.00 30.81           C  
ATOM   3821  C   ASP B 194     -14.799  53.313  78.475  1.00 30.69           C  
ATOM   3822  O   ASP B 194     -14.418  53.772  79.550  1.00 31.84           O  
ATOM   3823  CB  ASP B 194     -15.109  50.870  78.834  1.00 30.95           C  
ATOM   3824  CG  ASP B 194     -16.055  49.688  78.880  1.00 33.37           C  
ATOM   3825  OD1 ASP B 194     -17.070  49.766  79.604  1.00 31.81           O  
ATOM   3826  OD2 ASP B 194     -15.778  48.677  78.195  1.00 32.18           O1-
ATOM   3827  N   LEU B 195     -14.363  53.783  77.313  1.00 29.23           N  
ATOM   3828  CA  LEU B 195     -13.364  54.853  77.276  1.00 28.78           C  
ATOM   3829  C   LEU B 195     -13.898  56.228  76.897  1.00 27.79           C  
ATOM   3830  O   LEU B 195     -13.175  57.220  76.975  1.00 29.68           O  
ATOM   3831  CB  LEU B 195     -12.240  54.473  76.307  1.00 28.82           C  
ATOM   3832  CG  LEU B 195     -11.566  53.116  76.524  1.00 30.77           C  
ATOM   3833  CD1 LEU B 195     -10.530  52.880  75.427  1.00 31.29           C  
ATOM   3834  CD2 LEU B 195     -10.913  53.078  77.900  1.00 30.97           C  
ATOM   3835  N   LEU B 196     -15.155  56.297  76.484  1.00 27.36           N  
ATOM   3836  CA  LEU B 196     -15.732  57.569  76.071  1.00 27.83           C  
ATOM   3837  C   LEU B 196     -15.867  58.593  77.198  1.00 28.67           C  
ATOM   3838  O   LEU B 196     -15.937  58.244  78.383  1.00 27.91           O  
ATOM   3839  CB  LEU B 196     -17.106  57.337  75.437  1.00 29.17           C  
ATOM   3840  CG  LEU B 196     -17.185  56.468  74.181  1.00 30.04           C  
ATOM   3841  CD1 LEU B 196     -18.630  56.376  73.735  1.00 29.59           C  
ATOM   3842  CD2 LEU B 196     -16.322  57.074  73.072  1.00 29.98           C  
ATOM   3843  N   LEU B 197     -15.892  59.863  76.813  1.00 27.94           N  
ATOM   3844  CA  LEU B 197     -16.053  60.956  77.762  1.00 28.01           C  
ATOM   3845  C   LEU B 197     -17.553  61.222  77.908  1.00 29.01           C  
ATOM   3846  O   LEU B 197     -18.355  60.719  77.127  1.00 28.27           O  
ATOM   3847  CB  LEU B 197     -15.381  62.231  77.231  1.00 27.34           C  
ATOM   3848  CG  LEU B 197     -13.853  62.301  77.193  1.00 27.44           C  
ATOM   3849  CD1 LEU B 197     -13.413  63.536  76.427  1.00 27.12           C  
ATOM   3850  CD2 LEU B 197     -13.318  62.329  78.605  1.00 26.94           C  
ATOM   3851  N   PRO B 198     -17.947  62.002  78.924  1.00 30.61           N  
ATOM   3852  CA  PRO B 198     -19.366  62.307  79.116  1.00 30.67           C  
ATOM   3853  C   PRO B 198     -19.870  63.124  77.923  1.00 30.65           C  
ATOM   3854  O   PRO B 198     -19.110  63.890  77.328  1.00 29.96           O  
ATOM   3855  CB  PRO B 198     -19.367  63.110  80.412  1.00 31.56           C  
ATOM   3856  CG  PRO B 198     -18.212  62.506  81.174  1.00 32.38           C  
ATOM   3857  CD  PRO B 198     -17.156  62.423  80.095  1.00 30.91           C  
ATOM   3858  N   ASP B 199     -21.145  62.958  77.580  1.00 31.43           N  
ATOM   3859  CA  ASP B 199     -21.747  63.670  76.456  1.00 32.45           C  
ATOM   3860  C   ASP B 199     -21.535  65.186  76.500  1.00 33.03           C  
ATOM   3861  O   ASP B 199     -21.331  65.819  75.459  1.00 31.68           O  
ATOM   3862  CB  ASP B 199     -23.251  63.375  76.389  1.00 33.32           C  
ATOM   3863  CG  ASP B 199     -23.553  61.950  75.943  1.00 35.12           C  
ATOM   3864  OD1 ASP B 199     -22.602  61.156  75.791  1.00 34.80           O  
ATOM   3865  OD2 ASP B 199     -24.744  61.618  75.746  1.00 35.58           O1-
ATOM   3866  N   SER B 200     -21.580  65.766  77.697  1.00 33.03           N  
ATOM   3867  CA  SER B 200     -21.413  67.218  77.843  1.00 35.01           C  
ATOM   3868  C   SER B 200     -20.097  67.719  77.268  1.00 35.07           C  
ATOM   3869  O   SER B 200     -20.016  68.850  76.780  1.00 35.79           O  
ATOM   3870  CB  SER B 200     -21.482  67.623  79.321  1.00 35.56           C  
ATOM   3871  OG  SER B 200     -20.365  67.115  80.036  1.00 37.95           O  
ATOM   3872  N   GLU B 201     -19.073  66.874  77.318  1.00 33.56           N  
ATOM   3873  CA  GLU B 201     -17.750  67.246  76.835  1.00 33.58           C  
ATOM   3874  C   GLU B 201     -17.482  67.007  75.349  1.00 31.91           C  
ATOM   3875  O   GLU B 201     -16.453  67.444  74.828  1.00 30.12           O  
ATOM   3876  CB  GLU B 201     -16.694  66.514  77.663  1.00 35.54           C  
ATOM   3877  CG  GLU B 201     -16.764  66.817  79.153  1.00 39.07           C  
ATOM   3878  CD  GLU B 201     -15.793  65.976  79.946  1.00 42.64           C  
ATOM   3879  OE1 GLU B 201     -14.622  65.880  79.518  1.00 44.09           O  
ATOM   3880  OE2 GLU B 201     -16.187  65.412  80.991  1.00 43.94           O1-
ATOM   3881  N   VAL B 202     -18.402  66.338  74.662  1.00 30.19           N  
ATOM   3882  CA  VAL B 202     -18.209  66.044  73.246  1.00 30.61           C  
ATOM   3883  C   VAL B 202     -19.343  66.486  72.325  1.00 31.86           C  
ATOM   3884  O   VAL B 202     -19.378  66.100  71.156  1.00 31.04           O  
ATOM   3885  CB  VAL B 202     -17.974  64.526  73.030  1.00 30.53           C  
ATOM   3886  CG1 VAL B 202     -16.668  64.103  73.698  1.00 31.48           C  
ATOM   3887  CG2 VAL B 202     -19.134  63.729  73.616  1.00 29.49           C  
ATOM   3888  N   GLU B 203     -20.264  67.291  72.845  1.00 33.14           N  
ATOM   3889  CA  GLU B 203     -21.395  67.768  72.052  1.00 35.56           C  
ATOM   3890  C   GLU B 203     -20.942  68.393  70.740  1.00 34.21           C  
ATOM   3891  O   GLU B 203     -21.585  68.219  69.715  1.00 33.41           O  
ATOM   3892  CB  GLU B 203     -22.201  68.804  72.837  1.00 39.25           C  
ATOM   3893  CG  GLU B 203     -22.882  68.266  74.091  1.00 44.32           C  
ATOM   3894  CD  GLU B 203     -23.656  69.345  74.837  1.00 46.70           C  
ATOM   3895  OE1 GLU B 203     -23.022  70.323  75.297  1.00 47.64           O  
ATOM   3896  OE2 GLU B 203     -24.895  69.213  74.953  1.00 49.07           O1-
ATOM   3897  N   HIS B 204     -19.829  69.115  70.788  1.00 33.57           N  
ATOM   3898  CA  HIS B 204     -19.288  69.781  69.609  1.00 33.91           C  
ATOM   3899  C   HIS B 204     -18.804  68.832  68.504  1.00 33.82           C  
ATOM   3900  O   HIS B 204     -18.600  69.261  67.368  1.00 33.76           O  
ATOM   3901  CB  HIS B 204     -18.144  70.704  70.033  1.00 33.64           C  
ATOM   3902  CG  HIS B 204     -17.064  70.010  70.807  1.00 32.82           C  
ATOM   3903  CD2 HIS B 204     -17.093  69.360  71.995  1.00 33.55           C  
ATOM   3904  ND1 HIS B 204     -15.763  69.926  70.359  1.00 34.98           N  
ATOM   3905  CE1 HIS B 204     -15.036  69.255  71.234  1.00 31.51           C  
ATOM   3906  NE2 HIS B 204     -15.820  68.900  72.237  1.00 34.60           N  
ATOM   3907  N   LEU B 205     -18.625  67.550  68.826  1.00 33.49           N  
ATOM   3908  CA  LEU B 205     -18.151  66.575  67.837  1.00 33.73           C  
ATOM   3909  C   LEU B 205     -19.271  65.868  67.088  1.00 34.28           C  
ATOM   3910  O   LEU B 205     -19.019  65.141  66.119  1.00 33.67           O  
ATOM   3911  CB  LEU B 205     -17.247  65.534  68.509  1.00 32.79           C  
ATOM   3912  CG  LEU B 205     -16.049  66.131  69.248  1.00 32.66           C  
ATOM   3913  CD1 LEU B 205     -15.213  65.024  69.876  1.00 32.06           C  
ATOM   3914  CD2 LEU B 205     -15.220  66.964  68.274  1.00 32.85           C  
ATOM   3915  N   VAL B 206     -20.506  66.084  67.535  1.00 35.02           N  
ATOM   3916  CA  VAL B 206     -21.657  65.457  66.903  1.00 35.66           C  
ATOM   3917  C   VAL B 206     -21.870  65.986  65.493  1.00 37.53           C  
ATOM   3918  O   VAL B 206     -21.830  67.196  65.243  1.00 37.25           O  
ATOM   3919  CB  VAL B 206     -22.969  65.692  67.707  1.00 35.34           C  
ATOM   3920  CG1 VAL B 206     -24.160  65.155  66.918  1.00 35.79           C  
ATOM   3921  CG2 VAL B 206     -22.896  64.994  69.059  1.00 34.53           C  
ATOM   3922  N   ILE B 207     -22.072  65.057  64.570  1.00 37.51           N  
ATOM   3923  CA  ILE B 207     -22.320  65.406  63.187  1.00 39.22           C  
ATOM   3924  C   ILE B 207     -23.708  64.882  62.867  1.00 39.92           C  
ATOM   3925  O   ILE B 207     -24.053  63.746  63.221  1.00 38.92           O  
ATOM   3926  CB  ILE B 207     -21.275  64.752  62.260  1.00 39.28           C  
ATOM   3927  CG1 ILE B 207     -19.918  65.439  62.471  1.00 41.71           C  
ATOM   3928  CG2 ILE B 207     -21.706  64.864  60.805  1.00 41.19           C  
ATOM   3929  CD1 ILE B 207     -18.730  64.661  61.935  1.00 43.36           C  
ATOM   3930  N   ASP B 208     -24.516  65.733  62.248  1.00 39.78           N  
ATOM   3931  CA  ASP B 208     -25.861  65.356  61.843  1.00 41.07           C  
ATOM   3932  C   ASP B 208     -25.932  65.663  60.352  1.00 40.74           C  
ATOM   3933  O   ASP B 208     -25.931  66.823  59.943  1.00 40.04           O  
ATOM   3934  CB  ASP B 208     -26.907  66.168  62.614  1.00 42.35           C  
ATOM   3935  CG  ASP B 208     -28.323  65.934  62.109  1.00 45.36           C  
ATOM   3936  OD1 ASP B 208     -28.730  64.758  61.932  1.00 45.23           O  
ATOM   3937  OD2 ASP B 208     -29.042  66.932  61.891  1.00 47.92           O1-
TER    3938      ASP B 208 
ATOM   3939  N   CYS B 225      -8.743  77.648  51.271  1.00  0.00           N  
ATOM   3940  CA  CYS B 225      -9.958  78.094  50.599  1.00  0.00           C  
ATOM   3941  C   CYS B 225      -9.630  78.883  49.331  1.00  0.00           C  
ATOM   3942  O   CYS B 225      -9.546  80.113  49.356  1.00  0.00           O  
ATOM   3943  CB  CYS B 225     -10.609  78.998  51.647  1.00  0.00           C  
ATOM   3944  SG  CYS B 225     -11.228  78.128  53.107  1.00  0.00           S  
ATOM   3945 1H   CYS B 225      -8.553  77.941  52.209  1.00  0.00           H  
ATOM   3946 2H   CYS B 225      -8.578  76.671  51.412  1.00  0.00           H  
ATOM   3947 3H   CYS B 225      -7.848  77.872  50.887  1.00  0.00           H  
ATOM   3948  HA  CYS B 225     -10.647  77.281  50.364  1.00  0.00           H  
ATOM   3949 1HB  CYS B 225      -9.888  79.729  52.013  1.00  0.00           H  
ATOM   3950 2HB  CYS B 225     -11.466  79.515  51.217  1.00  0.00           H  
ATOM   3951  HG  CYS B 225     -10.053  77.634  53.483  1.00  0.00           H  
ATOM   3952  N   GLU B 226      -9.415  78.172  48.209  1.00  0.00           N  
ATOM   3953  CA  GLU B 226      -9.083  78.733  46.895  1.00  0.00           C  
ATOM   3954  C   GLU B 226     -10.228  79.357  46.082  1.00  0.00           C  
ATOM   3955  O   GLU B 226     -10.006  79.848  44.969  1.00  0.00           O  
ATOM   3956  CB  GLU B 226      -8.425  77.639  46.050  1.00  0.00           C  
ATOM   3957  CG  GLU B 226      -7.051  77.204  46.543  1.00  0.00           C  
ATOM   3958  CD  GLU B 226      -6.527  76.045  45.744  1.00  0.00           C  
ATOM   3959  OE1 GLU B 226      -7.228  75.578  44.878  1.00  0.00           O  
ATOM   3960  OE2 GLU B 226      -5.383  75.696  45.921  1.00  0.00           O1-
ATOM   3961  H   GLU B 226      -9.493  77.170  48.311  1.00  0.00           H  
ATOM   3962  HA  GLU B 226      -8.393  79.568  47.014  1.00  0.00           H  
ATOM   3963 1HB  GLU B 226      -9.100  76.783  46.056  1.00  0.00           H  
ATOM   3964 2HB  GLU B 226      -8.340  78.028  45.035  1.00  0.00           H  
ATOM   3965 1HG  GLU B 226      -6.316  78.008  46.541  1.00  0.00           H  
ATOM   3966 2HG  GLU B 226      -7.236  76.885  47.567  1.00  0.00           H  
ATOM   3967  N   LYS B 227     -11.447  79.325  46.608  1.00  0.00           N  
ATOM   3968  CA  LYS B 227     -12.600  79.876  45.906  1.00  0.00           C  
ATOM   3969  C   LYS B 227     -12.573  81.400  45.912  1.00  0.00           C  
ATOM   3970  O   LYS B 227     -12.059  82.017  46.845  1.00  0.00           O  
ATOM   3971  CB  LYS B 227     -13.902  79.372  46.535  1.00  0.00           C  
ATOM   3972  CG  LYS B 227     -14.149  77.879  46.356  1.00  0.00           C  
ATOM   3973  CD  LYS B 227     -15.472  77.460  46.979  1.00  0.00           C  
ATOM   3974  CE  LYS B 227     -15.722  75.970  46.797  1.00  0.00           C  
ATOM   3975  NZ  LYS B 227     -17.015  75.546  47.399  1.00  0.00           N1+
ATOM   3976  H   LYS B 227     -11.579  78.907  47.521  1.00  0.00           H  
ATOM   3977  HA  LYS B 227     -12.577  79.568  44.861  1.00  0.00           H  
ATOM   3978 1HB  LYS B 227     -13.854  79.607  47.597  1.00  0.00           H  
ATOM   3979 2HB  LYS B 227     -14.715  79.931  46.075  1.00  0.00           H  
ATOM   3980 1HG  LYS B 227     -14.161  77.657  45.289  1.00  0.00           H  
ATOM   3981 2HG  LYS B 227     -13.335  77.335  46.832  1.00  0.00           H  
ATOM   3982 1HD  LYS B 227     -15.447  77.699  48.042  1.00  0.00           H  
ATOM   3983 2HD  LYS B 227     -16.275  78.023  46.501  1.00  0.00           H  
ATOM   3984 1HE  LYS B 227     -15.731  75.752  45.730  1.00  0.00           H  
ATOM   3985 2HE  LYS B 227     -14.905  75.427  47.272  1.00  0.00           H  
ATOM   3986 1HZ  LYS B 227     -17.143  74.553  47.258  1.00  0.00           H  
ATOM   3987 2HZ  LYS B 227     -17.009  75.749  48.390  1.00  0.00           H  
ATOM   3988 3HZ  LYS B 227     -17.772  76.049  46.958  1.00  0.00           H  
ATOM   3989  N   PRO B 228     -13.127  81.999  44.865  1.00  0.00           N  
ATOM   3990  CA  PRO B 228     -13.168  83.453  44.747  1.00  0.00           C  
ATOM   3991  C   PRO B 228     -14.185  84.053  45.708  1.00  0.00           C  
ATOM   3992  O   PRO B 228     -15.268  83.500  45.909  1.00  0.00           O  
ATOM   3993  CB  PRO B 228     -13.542  83.700  43.283  1.00  0.00           C  
ATOM   3994  CG  PRO B 228     -14.321  82.491  42.889  1.00  0.00           C  
ATOM   3995  CD  PRO B 228     -13.695  81.350  43.645  1.00  0.00           C  
ATOM   3996  HA  PRO B 228     -12.212  83.928  45.013  1.00  0.00           H  
ATOM   3997 1HB  PRO B 228     -14.141  84.614  43.169  1.00  0.00           H  
ATOM   3998 2HB  PRO B 228     -12.647  83.819  42.653  1.00  0.00           H  
ATOM   3999 1HG  PRO B 228     -15.385  82.601  43.148  1.00  0.00           H  
ATOM   4000 2HG  PRO B 228     -14.270  82.320  41.803  1.00  0.00           H  
ATOM   4001 1HD  PRO B 228     -14.432  80.579  43.919  1.00  0.00           H  
ATOM   4002 2HD  PRO B 228     -12.906  80.848  43.064  1.00  0.00           H  
ATOM   4003  N   TYR B 229     -13.834  85.189  46.301  1.00  0.00           N  
ATOM   4004  CA  TYR B 229     -14.727  85.881  47.219  1.00  0.00           C  
ATOM   4005  C   TYR B 229     -14.702  87.387  46.985  1.00  0.00           C  
ATOM   4006  O   TYR B 229     -13.779  87.911  46.361  1.00  0.00           O  
ATOM   4007  CB  TYR B 229     -14.351  85.571  48.670  1.00  0.00           C  
ATOM   4008  CG  TYR B 229     -14.567  84.127  49.064  1.00  0.00           C  
ATOM   4009  CD1 TYR B 229     -13.520  83.219  49.050  1.00  0.00           C  
ATOM   4010  CD2 TYR B 229     -15.822  83.678  49.451  1.00  0.00           C  
ATOM   4011  CE1 TYR B 229     -13.714  81.899  49.408  1.00  0.00           C  
ATOM   4012  CE2 TYR B 229     -16.027  82.358  49.811  1.00  0.00           C  
ATOM   4013  CZ  TYR B 229     -14.969  81.472  49.789  1.00  0.00           C  
ATOM   4014  OH  TYR B 229     -15.167  80.159  50.148  1.00  0.00           O  
ATOM   4015  H   TYR B 229     -12.924  85.583  46.109  1.00  0.00           H  
ATOM   4016  HA  TYR B 229     -15.757  85.560  47.051  1.00  0.00           H  
ATOM   4017 1HB  TYR B 229     -13.297  85.826  48.791  1.00  0.00           H  
ATOM   4018 2HB  TYR B 229     -14.957  86.217  49.306  1.00  0.00           H  
ATOM   4019  HD1 TYR B 229     -12.530  83.563  48.749  1.00  0.00           H  
ATOM   4020  HD2 TYR B 229     -16.654  84.382  49.466  1.00  0.00           H  
ATOM   4021  HE1 TYR B 229     -12.880  81.196  49.392  1.00  0.00           H  
ATOM   4022  HE2 TYR B 229     -17.021  82.025  50.110  1.00  0.00           H  
ATOM   4023  HH  TYR B 229     -16.077  79.972  50.395  1.00  0.00           H  
ATOM   4024  N   ALA B 230     -15.719  88.078  47.487  1.00  0.00           N  
ATOM   4025  CA  ALA B 230     -15.676  89.531  47.603  1.00  0.00           C  
ATOM   4026  C   ALA B 230     -16.416  90.007  48.847  1.00  0.00           C  
ATOM   4027  O   ALA B 230     -17.063  89.219  49.535  1.00  0.00           O  
ATOM   4028  CB  ALA B 230     -16.259  90.179  46.356  1.00  0.00           C  
ATOM   4029  H   ALA B 230     -16.543  87.583  47.799  1.00  0.00           H  
ATOM   4030  HA  ALA B 230     -14.637  89.842  47.703  1.00  0.00           H  
ATOM   4031 1HB  ALA B 230     -16.220  91.261  46.456  1.00  0.00           H  
ATOM   4032 2HB  ALA B 230     -15.680  89.874  45.481  1.00  0.00           H  
ATOM   4033 3HB  ALA B 230     -17.294  89.863  46.231  1.00  0.00           H  
ATOM   4034  N   CYS B 231     -16.315  91.301  49.130  1.00  0.00           N  
ATOM   4035  CA  CYS B 231     -17.183  91.941  50.109  1.00  0.00           C  
ATOM   4036  C   CYS B 231     -17.626  93.320  49.635  1.00  0.00           C  
ATOM   4037  O   CYS B 231     -16.806  94.225  49.476  1.00  0.00           O  
ATOM   4038  CB  CYS B 231     -16.280  92.059  51.337  1.00  0.00           C  
ATOM   4039  SG  CYS B 231     -17.070  92.807  52.780  1.00  0.00           S  
ATOM   4040  H   CYS B 231     -15.617  91.856  48.653  1.00  0.00           H  
ATOM   4041  HA  CYS B 231     -18.055  91.342  50.374  1.00  0.00           H  
ATOM   4042 1HB  CYS B 231     -15.945  91.071  51.654  1.00  0.00           H  
ATOM   4043 2HB  CYS B 231     -15.415  92.681  51.109  1.00  0.00           H  
ATOM   4044  HG  CYS B 231     -18.034  91.900  52.899  1.00  0.00           H  
ATOM   4045  N   PRO B 232     -18.926  93.475  49.412  1.00  0.00           N  
ATOM   4046  CA  PRO B 232     -19.473  94.724  48.897  1.00  0.00           C  
ATOM   4047  C   PRO B 232     -19.401  95.829  49.944  1.00  0.00           C  
ATOM   4048  O   PRO B 232     -19.445  97.014  49.613  1.00  0.00           O  
ATOM   4049  CB  PRO B 232     -20.918  94.376  48.525  1.00  0.00           C  
ATOM   4050  CG  PRO B 232     -21.256  93.213  49.395  1.00  0.00           C  
ATOM   4051  CD  PRO B 232     -19.982  92.420  49.513  1.00  0.00           C  
ATOM   4052  HA  PRO B 232     -18.909  95.112  48.036  1.00  0.00           H  
ATOM   4053 1HB  PRO B 232     -21.597  95.222  48.710  1.00  0.00           H  
ATOM   4054 2HB  PRO B 232     -21.007  94.116  47.459  1.00  0.00           H  
ATOM   4055 1HG  PRO B 232     -21.607  93.544  50.383  1.00  0.00           H  
ATOM   4056 2HG  PRO B 232     -22.059  92.607  48.953  1.00  0.00           H  
ATOM   4057 1HD  PRO B 232     -19.918  91.875  50.467  1.00  0.00           H  
ATOM   4058 2HD  PRO B 232     -19.880  91.674  48.710  1.00  0.00           H  
ATOM   4059  N   GLU B 233     -19.363  95.461  51.232  1.00  0.00           N  
ATOM   4060  CA  GLU B 233     -19.170  96.437  52.298  1.00  0.00           C  
ATOM   4061  C   GLU B 233     -17.891  97.237  52.087  1.00  0.00           C  
ATOM   4062  O   GLU B 233     -17.855  98.444  52.327  1.00  0.00           O  
ATOM   4063  CB  GLU B 233     -19.137  95.743  53.661  1.00  0.00           C  
ATOM   4064  CG  GLU B 233     -20.482  95.208  54.128  1.00  0.00           C  
ATOM   4065  CD  GLU B 233     -20.359  94.492  55.445  1.00  0.00           C  
ATOM   4066  OE1 GLU B 233     -19.262  94.368  55.932  1.00  0.00           O  
ATOM   4067  OE2 GLU B 233     -21.373  94.171  56.020  1.00  0.00           O1-
ATOM   4068  H   GLU B 233     -19.488  94.488  51.473  1.00  0.00           H  
ATOM   4069  HA  GLU B 233     -19.989  97.157  52.294  1.00  0.00           H  
ATOM   4070 1HB  GLU B 233     -18.427  94.920  53.582  1.00  0.00           H  
ATOM   4071 2HB  GLU B 233     -18.767  96.472  54.381  1.00  0.00           H  
ATOM   4072 1HG  GLU B 233     -21.252  95.975  54.203  1.00  0.00           H  
ATOM   4073 2HG  GLU B 233     -20.757  94.495  53.352  1.00  0.00           H  
ATOM   4074  N   CYS B 234     -16.843  96.558  51.635  1.00  0.00           N  
ATOM   4075  CA  CYS B 234     -15.556  97.202  51.399  1.00  0.00           C  
ATOM   4076  C   CYS B 234     -15.430  97.672  49.955  1.00  0.00           C  
ATOM   4077  O   CYS B 234     -14.818  98.702  49.679  1.00  0.00           O  
ATOM   4078  CB  CYS B 234     -14.558  96.078  51.690  1.00  0.00           C  
ATOM   4079  SG  CYS B 234     -14.594  95.466  53.390  1.00  0.00           S  
ATOM   4080  H   CYS B 234     -16.939  95.569  51.449  1.00  0.00           H  
ATOM   4081  HA  CYS B 234     -15.356  98.030  52.079  1.00  0.00           H  
ATOM   4082 1HB  CYS B 234     -14.764  95.219  51.054  1.00  0.00           H  
ATOM   4083 2HB  CYS B 234     -13.540  96.426  51.514  1.00  0.00           H  
ATOM   4084  HG  CYS B 234     -14.288  96.628  53.963  1.00  0.00           H  
ATOM   4085  N   GLY B 235     -16.012  96.907  49.037  1.00  0.00           N  
ATOM   4086  CA  GLY B 235     -15.894  97.197  47.614  1.00  0.00           C  
ATOM   4087  C   GLY B 235     -14.646  96.557  47.022  1.00  0.00           C  
ATOM   4088  O   GLY B 235     -14.207  96.921  45.930  1.00  0.00           O  
ATOM   4089  H   GLY B 235     -16.550  96.106  49.335  1.00  0.00           H  
ATOM   4090 1HA  GLY B 235     -16.773  96.808  47.098  1.00  0.00           H  
ATOM   4091 2HA  GLY B 235     -15.842  98.277  47.472  1.00  0.00           H  
ATOM   4092  N   LYS B 236     -14.078  95.600  47.748  1.00  0.00           N  
ATOM   4093  CA  LYS B 236     -12.904  94.876  47.277  1.00  0.00           C  
ATOM   4094  C   LYS B 236     -13.201  93.391  47.109  1.00  0.00           C  
ATOM   4095  O   LYS B 236     -14.013  92.825  47.841  1.00  0.00           O  
ATOM   4096  CB  LYS B 236     -11.732  95.071  48.241  1.00  0.00           C  
ATOM   4097  CG  LYS B 236     -11.330  96.524  48.457  1.00  0.00           C  
ATOM   4098  CD  LYS B 236     -10.762  97.136  47.185  1.00  0.00           C  
ATOM   4099  CE  LYS B 236     -10.294  98.564  47.420  1.00  0.00           C  
ATOM   4100  NZ  LYS B 236      -9.841  99.217  46.161  1.00  0.00           N1+
ATOM   4101  H   LYS B 236     -14.469  95.369  48.650  1.00  0.00           H  
ATOM   4102  HA  LYS B 236     -12.612  95.246  46.294  1.00  0.00           H  
ATOM   4103 1HB  LYS B 236     -12.024  94.630  49.194  1.00  0.00           H  
ATOM   4104 2HB  LYS B 236     -10.886  94.518  47.831  1.00  0.00           H  
ATOM   4105 1HG  LYS B 236     -12.213  97.084  48.769  1.00  0.00           H  
ATOM   4106 2HG  LYS B 236     -10.580  96.561  49.246  1.00  0.00           H  
ATOM   4107 1HD  LYS B 236      -9.921  96.527  46.853  1.00  0.00           H  
ATOM   4108 2HD  LYS B 236     -11.538  97.131  46.422  1.00  0.00           H  
ATOM   4109 1HE  LYS B 236     -11.122  99.131  47.843  1.00  0.00           H  
ATOM   4110 2HE  LYS B 236      -9.470  98.542  48.133  1.00  0.00           H  
ATOM   4111 1HZ  LYS B 236      -9.539 100.159  46.359  1.00  0.00           H  
ATOM   4112 2HZ  LYS B 236      -9.071  98.691  45.768  1.00  0.00           H  
ATOM   4113 3HZ  LYS B 236     -10.605  99.238  45.501  1.00  0.00           H  
ATOM   4114  N   SER B 237     -12.543  92.767  46.140  1.00  0.00           N  
ATOM   4115  CA  SER B 237     -12.718  91.340  45.854  1.00  0.00           C  
ATOM   4116  C   SER B 237     -11.338  90.672  45.862  1.00  0.00           C  
ATOM   4117  O   SER B 237     -10.351  91.276  45.434  1.00  0.00           O  
ATOM   4118  CB  SER B 237     -13.415  91.136  44.522  1.00  0.00           C  
ATOM   4119  OG  SER B 237     -12.653  91.617  43.450  1.00  0.00           O  
ATOM   4120  H   SER B 237     -11.895  93.305  45.582  1.00  0.00           H  
ATOM   4121  HA  SER B 237     -13.414  90.844  46.532  1.00  0.00           H  
ATOM   4122 1HB  SER B 237     -13.591  90.069  44.382  1.00  0.00           H  
ATOM   4123 2HB  SER B 237     -14.370  91.660  44.545  1.00  0.00           H  
ATOM   4124  HG  SER B 237     -13.129  91.470  42.630  1.00  0.00           H  
ATOM   4125  N   PHE B 238     -11.279  89.410  46.284  1.00  0.00           N  
ATOM   4126  CA  PHE B 238     -10.013  88.696  46.381  1.00  0.00           C  
ATOM   4127  C   PHE B 238     -10.036  87.295  45.792  1.00  0.00           C  
ATOM   4128  O   PHE B 238     -11.090  86.667  45.721  1.00  0.00           O  
ATOM   4129  CB  PHE B 238      -9.578  88.618  47.846  1.00  0.00           C  
ATOM   4130  CG  PHE B 238      -9.365  89.960  48.486  1.00  0.00           C  
ATOM   4131  CD1 PHE B 238     -10.387  90.581  49.185  1.00  0.00           C  
ATOM   4132  CD2 PHE B 238      -8.140  90.604  48.389  1.00  0.00           C  
ATOM   4133  CE1 PHE B 238     -10.193  91.816  49.774  1.00  0.00           C  
ATOM   4134  CE2 PHE B 238      -7.942  91.838  48.979  1.00  0.00           C  
ATOM   4135  CZ  PHE B 238      -8.970  92.444  49.672  1.00  0.00           C  
ATOM   4136  H   PHE B 238     -12.132  88.938  46.544  1.00  0.00           H  
ATOM   4137  HA  PHE B 238      -9.246  89.220  45.808  1.00  0.00           H  
ATOM   4138 1HB  PHE B 238     -10.339  88.108  48.437  1.00  0.00           H  
ATOM   4139 2HB  PHE B 238      -8.634  88.080  47.928  1.00  0.00           H  
ATOM   4140  HD1 PHE B 238     -11.354  90.084  49.268  1.00  0.00           H  
ATOM   4141  HD2 PHE B 238      -7.329  90.126  47.841  1.00  0.00           H  
ATOM   4142  HE1 PHE B 238     -11.005  92.293  50.321  1.00  0.00           H  
ATOM   4143  HE2 PHE B 238      -6.974  92.333  48.895  1.00  0.00           H  
ATOM   4144  HZ  PHE B 238      -8.815  93.417  50.135  1.00  0.00           H  
ATOM   4145  N   SER B 239      -8.852  86.800  45.422  1.00  0.00           N  
ATOM   4146  CA  SER B 239      -8.672  85.471  44.835  1.00  0.00           C  
ATOM   4147  C   SER B 239      -8.799  84.336  45.842  1.00  0.00           C  
ATOM   4148  O   SER B 239      -9.357  83.277  45.535  1.00  0.00           O  
ATOM   4149  CB  SER B 239      -7.322  85.398  44.150  1.00  0.00           C  
ATOM   4150  OG  SER B 239      -7.239  86.267  43.054  1.00  0.00           O  
ATOM   4151  H   SER B 239      -8.045  87.388  45.563  1.00  0.00           H  
ATOM   4152  HA  SER B 239      -9.352  85.268  44.006  1.00  0.00           H  
ATOM   4153 1HB  SER B 239      -6.551  85.668  44.873  1.00  0.00           H  
ATOM   4154 2HB  SER B 239      -7.156  84.378  43.809  1.00  0.00           H  
ATOM   4155  HG  SER B 239      -6.372  86.191  42.650  1.00  0.00           H  
ATOM   4156  N   GLN B 240      -8.235  84.532  47.029  1.00  0.00           N  
ATOM   4157  CA  GLN B 240      -8.283  83.511  48.063  1.00  0.00           C  
ATOM   4158  C   GLN B 240      -9.062  83.999  49.273  1.00  0.00           C  
ATOM   4159  O   GLN B 240      -9.128  85.206  49.545  1.00  0.00           O  
ATOM   4160  CB  GLN B 240      -6.868  83.104  48.484  1.00  0.00           C  
ATOM   4161  CG  GLN B 240      -6.027  82.520  47.362  1.00  0.00           C  
ATOM   4162  CD  GLN B 240      -4.638  82.127  47.825  1.00  0.00           C  
ATOM   4163  NE2 GLN B 240      -3.833  81.610  46.903  1.00  0.00           N  
ATOM   4164  OE1 GLN B 240      -4.289  82.292  48.998  1.00  0.00           O  
ATOM   4165  H   GLN B 240      -7.762  85.403  47.221  1.00  0.00           H  
ATOM   4166  HA  GLN B 240      -8.811  82.634  47.684  1.00  0.00           H  
ATOM   4167 1HB  GLN B 240      -6.388  84.000  48.878  1.00  0.00           H  
ATOM   4168 2HB  GLN B 240      -6.977  82.370  49.282  1.00  0.00           H  
ATOM   4169 1HG  GLN B 240      -6.392  81.738  46.697  1.00  0.00           H  
ATOM   4170 2HG  GLN B 240      -5.955  83.459  46.811  1.00  0.00           H  
ATOM   4171 1HE2 GLN B 240      -2.903  81.332  47.150  1.00  0.00           H  
ATOM   4172 2HE2 GLN B 240      -4.155  81.497  45.964  1.00  0.00           H  
ATOM   4173  N   SER B 241      -9.617  83.053  50.021  1.00  0.00           N  
ATOM   4174  CA  SER B 241     -10.383  83.388  51.206  1.00  0.00           C  
ATOM   4175  C   SER B 241      -9.539  84.043  52.281  1.00  0.00           C  
ATOM   4176  O   SER B 241     -10.022  84.900  52.992  1.00  0.00           O  
ATOM   4177  CB  SER B 241     -11.048  82.140  51.755  1.00  0.00           C  
ATOM   4178  OG  SER B 241     -12.011  82.440  52.727  1.00  0.00           O  
ATOM   4179  H   SER B 241      -9.505  82.084  49.763  1.00  0.00           H  
ATOM   4180  HA  SER B 241     -11.247  84.023  50.998  1.00  0.00           H  
ATOM   4181 1HB  SER B 241     -11.528  81.610  50.931  1.00  0.00           H  
ATOM   4182 2HB  SER B 241     -10.282  81.503  52.198  1.00  0.00           H  
ATOM   4183  HG  SER B 241     -12.405  81.625  53.048  1.00  0.00           H  
ATOM   4184  N   SER B 242      -8.277  83.647  52.403  1.00  0.00           N  
ATOM   4185  CA  SER B 242      -7.417  84.228  53.428  1.00  0.00           C  
ATOM   4186  C   SER B 242      -7.133  85.709  53.184  1.00  0.00           C  
ATOM   4187  O   SER B 242      -6.898  86.469  54.129  1.00  0.00           O  
ATOM   4188  CB  SER B 242      -6.116  83.455  53.503  1.00  0.00           C  
ATOM   4189  OG  SER B 242      -5.357  83.584  52.331  1.00  0.00           O  
ATOM   4190  H   SER B 242      -7.902  82.941  51.787  1.00  0.00           H  
ATOM   4191  HA  SER B 242      -7.806  84.106  54.440  1.00  0.00           H  
ATOM   4192 1HB  SER B 242      -5.534  83.830  54.344  1.00  0.00           H  
ATOM   4193 2HB  SER B 242      -6.345  82.401  53.662  1.00  0.00           H  
ATOM   4194  HG  SER B 242      -4.545  83.081  52.419  1.00  0.00           H  
ATOM   4195  N   HIS B 243      -7.171  86.115  51.918  1.00  0.00           N  
ATOM   4196  CA  HIS B 243      -6.953  87.513  51.571  1.00  0.00           C  
ATOM   4197  C   HIS B 243      -8.162  88.318  52.062  1.00  0.00           C  
ATOM   4198  O   HIS B 243      -8.013  89.468  52.473  1.00  0.00           O  
ATOM   4199  CB  HIS B 243      -6.752  87.687  50.062  1.00  0.00           C  
ATOM   4200  CG  HIS B 243      -5.507  87.039  49.542  1.00  0.00           C  
ATOM   4201  CD2 HIS B 243      -4.348  86.711  50.159  1.00  0.00           C  
ATOM   4202  ND1 HIS B 243      -5.367  86.650  48.226  1.00  0.00           N  
ATOM   4203  CE1 HIS B 243      -4.172  86.110  48.056  1.00  0.00           C  
ATOM   4204  NE2 HIS B 243      -3.536  86.135  49.213  1.00  0.00           N  
ATOM   4205  H   HIS B 243      -7.351  85.448  51.184  1.00  0.00           H  
ATOM   4206  HA  HIS B 243      -6.064  87.881  52.081  1.00  0.00           H  
ATOM   4207 1HB  HIS B 243      -7.586  87.243  49.517  1.00  0.00           H  
ATOM   4208 2HB  HIS B 243      -6.680  88.746  49.815  1.00  0.00           H  
ATOM   4209  HD2 HIS B 243      -3.998  86.822  51.184  1.00  0.00           H  
ATOM   4210  HE1 HIS B 243      -3.865  85.737  47.079  1.00  0.00           H  
ATOM   4211  HE2 HIS B 243      -2.602  85.789  49.385  1.00  0.00           H  
ATOM   4212  N   LEU B 244      -9.353  87.715  52.014  1.00  0.00           N  
ATOM   4213  CA  LEU B 244     -10.564  88.395  52.472  1.00  0.00           C  
ATOM   4214  C   LEU B 244     -10.534  88.544  53.981  1.00  0.00           C  
ATOM   4215  O   LEU B 244     -10.857  89.604  54.511  1.00  0.00           O  
ATOM   4216  CB  LEU B 244     -11.816  87.628  52.031  1.00  0.00           C  
ATOM   4217  CG  LEU B 244     -13.149  88.269  52.434  1.00  0.00           C  
ATOM   4218  CD1 LEU B 244     -13.259  89.666  51.839  1.00  0.00           C  
ATOM   4219  CD2 LEU B 244     -14.300  87.390  51.964  1.00  0.00           C  
ATOM   4220  H   LEU B 244      -9.423  86.771  51.659  1.00  0.00           H  
ATOM   4221  HA  LEU B 244     -10.602  89.397  52.045  1.00  0.00           H  
ATOM   4222 1HB  LEU B 244     -11.687  87.682  50.951  1.00  0.00           H  
ATOM   4223 2HB  LEU B 244     -11.784  86.585  52.348  1.00  0.00           H  
ATOM   4224  HG  LEU B 244     -13.178  88.299  53.524  1.00  0.00           H  
ATOM   4225 1HD1 LEU B 244     -14.210  90.113  52.132  1.00  0.00           H  
ATOM   4226 2HD1 LEU B 244     -12.441  90.284  52.208  1.00  0.00           H  
ATOM   4227 3HD1 LEU B 244     -13.207  89.603  50.753  1.00  0.00           H  
ATOM   4228 1HD2 LEU B 244     -15.248  87.847  52.252  1.00  0.00           H  
ATOM   4229 2HD2 LEU B 244     -14.260  87.289  50.878  1.00  0.00           H  
ATOM   4230 3HD2 LEU B 244     -14.218  86.406  52.423  1.00  0.00           H  
ATOM   4231  N   VAL B 245     -10.109  87.494  54.675  1.00  0.00           N  
ATOM   4232  CA  VAL B 245     -10.041  87.526  56.132  1.00  0.00           C  
ATOM   4233  C   VAL B 245      -9.042  88.574  56.619  1.00  0.00           C  
ATOM   4234  O   VAL B 245      -9.309  89.295  57.572  1.00  0.00           O  
ATOM   4235  CB  VAL B 245      -9.650  86.152  56.708  1.00  0.00           C  
ATOM   4236  CG1 VAL B 245      -9.394  86.255  58.203  1.00  0.00           C  
ATOM   4237  CG2 VAL B 245     -10.738  85.128  56.425  1.00  0.00           C  
ATOM   4238  H   VAL B 245      -9.826  86.656  54.188  1.00  0.00           H  
ATOM   4239  HA  VAL B 245     -10.995  87.830  56.566  1.00  0.00           H  
ATOM   4240  HB  VAL B 245      -8.748  85.801  56.206  1.00  0.00           H  
ATOM   4241 1HG1 VAL B 245      -9.120  85.274  58.594  1.00  0.00           H  
ATOM   4242 2HG1 VAL B 245      -8.581  86.959  58.386  1.00  0.00           H  
ATOM   4243 3HG1 VAL B 245     -10.296  86.605  58.705  1.00  0.00           H  
ATOM   4244 1HG2 VAL B 245     -10.447  84.163  56.838  1.00  0.00           H  
ATOM   4245 2HG2 VAL B 245     -11.673  85.452  56.885  1.00  0.00           H  
ATOM   4246 3HG2 VAL B 245     -10.878  85.033  55.347  1.00  0.00           H  
ATOM   4247  N   ARG B 246      -7.904  88.681  55.944  1.00  0.00           N  
ATOM   4248  CA  ARG B 246      -6.904  89.667  56.329  1.00  0.00           C  
ATOM   4249  C   ARG B 246      -7.442  91.086  56.087  1.00  0.00           C  
ATOM   4250  O   ARG B 246      -7.315  91.956  56.944  1.00  0.00           O  
ATOM   4251  CB  ARG B 246      -5.617  89.437  55.529  1.00  0.00           C  
ATOM   4252  CG  ARG B 246      -4.473  90.377  55.893  1.00  0.00           C  
ATOM   4253  CD  ARG B 246      -3.230  90.049  55.096  1.00  0.00           C  
ATOM   4254  NE  ARG B 246      -3.449  90.267  53.676  1.00  0.00           N  
ATOM   4255  CZ  ARG B 246      -2.698  89.747  52.710  1.00  0.00           C  
ATOM   4256  NH1 ARG B 246      -1.667  88.958  53.005  1.00  0.00           N1+
ATOM   4257  NH2 ARG B 246      -2.973  90.031  51.447  1.00  0.00           N  
ATOM   4258  H   ARG B 246      -7.722  88.078  55.153  1.00  0.00           H  
ATOM   4259  HA  ARG B 246      -6.692  89.580  57.394  1.00  0.00           H  
ATOM   4260 1HB  ARG B 246      -5.310  88.407  55.709  1.00  0.00           H  
ATOM   4261 2HB  ARG B 246      -5.869  89.563  54.478  1.00  0.00           H  
ATOM   4262 1HG  ARG B 246      -4.785  91.401  55.679  1.00  0.00           H  
ATOM   4263 2HG  ARG B 246      -4.265  90.275  56.958  1.00  0.00           H  
ATOM   4264 1HD  ARG B 246      -2.414  90.685  55.437  1.00  0.00           H  
ATOM   4265 2HD  ARG B 246      -2.970  89.004  55.263  1.00  0.00           H  
ATOM   4266  HE  ARG B 246      -4.159  90.816  53.210  1.00  0.00           H  
ATOM   4267 1HH1 ARG B 246      -1.453  88.751  53.970  1.00  0.00           H  
ATOM   4268 2HH1 ARG B 246      -1.105  88.569  52.263  1.00  0.00           H  
ATOM   4269 1HH2 ARG B 246      -3.748  90.640  51.228  1.00  0.00           H  
ATOM   4270 2HH2 ARG B 246      -2.406  89.637  50.711  1.00  0.00           H  
ATOM   4271  N   HIS B 247      -8.073  91.292  54.929  1.00  0.00           N  
ATOM   4272  CA  HIS B 247      -8.644  92.584  54.543  1.00  0.00           C  
ATOM   4273  C   HIS B 247      -9.751  93.022  55.495  1.00  0.00           C  
ATOM   4274  O   HIS B 247      -9.835  94.196  55.855  1.00  0.00           O  
ATOM   4275  CB  HIS B 247      -9.186  92.529  53.111  1.00  0.00           C  
ATOM   4276  CG  HIS B 247      -9.788  93.818  52.646  1.00  0.00           C  
ATOM   4277  CD2 HIS B 247     -11.077  94.172  52.425  1.00  0.00           C  
ATOM   4278  ND1 HIS B 247      -9.030  94.931  52.352  1.00  0.00           N  
ATOM   4279  CE1 HIS B 247      -9.826  95.913  51.968  1.00  0.00           C  
ATOM   4280  NE2 HIS B 247     -11.072  95.479  52.006  1.00  0.00           N  
ATOM   4281  H   HIS B 247      -8.156  90.509  54.296  1.00  0.00           H  
ATOM   4282  HA  HIS B 247      -7.876  93.355  54.597  1.00  0.00           H  
ATOM   4283 1HB  HIS B 247      -8.381  92.292  52.412  1.00  0.00           H  
ATOM   4284 2HB  HIS B 247      -9.966  91.774  53.035  1.00  0.00           H  
ATOM   4285  HD1 HIS B 247      -8.031  94.981  52.341  1.00  0.00           H  
ATOM   4286  HD2 HIS B 247     -12.020  93.632  52.520  1.00  0.00           H  
ATOM   4287  HE1 HIS B 247      -9.416  96.885  51.691  1.00  0.00           H  
ATOM   4288  N   GLN B 248     -10.596  92.069  55.886  1.00  0.00           N  
ATOM   4289  CA  GLN B 248     -11.724  92.307  56.784  1.00  0.00           C  
ATOM   4290  C   GLN B 248     -11.319  93.077  58.045  1.00  0.00           C  
ATOM   4291  O   GLN B 248     -12.092  93.884  58.569  1.00  0.00           O  
ATOM   4292  CB  GLN B 248     -12.363  90.973  57.186  1.00  0.00           C  
ATOM   4293  CG  GLN B 248     -13.642  91.115  57.992  1.00  0.00           C  
ATOM   4294  CD  GLN B 248     -14.780  91.695  57.174  1.00  0.00           C  
ATOM   4295  NE2 GLN B 248     -15.479  92.671  57.742  1.00  0.00           N  
ATOM   4296  OE1 GLN B 248     -15.027  91.270  56.041  1.00  0.00           O  
ATOM   4297  H   GLN B 248     -10.436  91.138  55.532  1.00  0.00           H  
ATOM   4298  HA  GLN B 248     -12.466  92.929  56.285  1.00  0.00           H  
ATOM   4299 1HB  GLN B 248     -12.566  90.433  56.262  1.00  0.00           H  
ATOM   4300 2HB  GLN B 248     -11.619  90.430  57.768  1.00  0.00           H  
ATOM   4301 1HG  GLN B 248     -14.047  90.308  58.603  1.00  0.00           H  
ATOM   4302 2HG  GLN B 248     -13.250  91.899  58.641  1.00  0.00           H  
ATOM   4303 1HE2 GLN B 248     -16.242  93.091  57.250  1.00  0.00           H  
ATOM   4304 2HE2 GLN B 248     -15.244  92.986  58.661  1.00  0.00           H  
ATOM   4305  N   ARG B 249     -10.083  92.853  58.488  1.00  0.00           N  
ATOM   4306  CA  ARG B 249      -9.550  93.518  59.672  1.00  0.00           C  
ATOM   4307  C   ARG B 249      -9.547  95.044  59.618  1.00  0.00           C  
ATOM   4308  O   ARG B 249      -9.546  95.689  60.662  1.00  0.00           O  
ATOM   4309  CB  ARG B 249      -8.162  92.995  60.005  1.00  0.00           C  
ATOM   4310  CG  ARG B 249      -8.114  91.545  60.460  1.00  0.00           C  
ATOM   4311  CD  ARG B 249      -6.747  91.031  60.733  1.00  0.00           C  
ATOM   4312  NE  ARG B 249      -6.681  89.602  60.983  1.00  0.00           N  
ATOM   4313  CZ  ARG B 249      -5.538  88.908  61.153  1.00  0.00           C  
ATOM   4314  NH1 ARG B 249      -4.367  89.498  61.065  1.00  0.00           N1+
ATOM   4315  NH2 ARG B 249      -5.624  87.610  61.389  1.00  0.00           N  
ATOM   4316  H   ARG B 249      -9.499  92.200  57.984  1.00  0.00           H  
ATOM   4317  HA  ARG B 249     -10.174  93.287  60.537  1.00  0.00           H  
ATOM   4318 1HB  ARG B 249      -7.554  93.110  59.107  1.00  0.00           H  
ATOM   4319 2HB  ARG B 249      -7.764  93.631  60.796  1.00  0.00           H  
ATOM   4320 1HG  ARG B 249      -8.698  91.449  61.376  1.00  0.00           H  
ATOM   4321 2HG  ARG B 249      -8.558  90.923  59.680  1.00  0.00           H  
ATOM   4322 1HD  ARG B 249      -6.112  91.244  59.873  1.00  0.00           H  
ATOM   4323 2HD  ARG B 249      -6.350  91.537  61.612  1.00  0.00           H  
ATOM   4324  HE  ARG B 249      -7.428  88.926  61.068  1.00  0.00           H  
ATOM   4325 1HH1 ARG B 249      -4.316  90.488  60.865  1.00  0.00           H  
ATOM   4326 2HH1 ARG B 249      -3.522  88.960  61.195  1.00  0.00           H  
ATOM   4327 1HH2 ARG B 249      -6.533  87.168  61.438  1.00  0.00           H  
ATOM   4328 2HH2 ARG B 249      -4.784  87.067  61.519  1.00  0.00           H  
ATOM   4329  N   THR B 250      -9.519  95.634  58.426  1.00  0.00           N  
ATOM   4330  CA  THR B 250      -9.539  97.098  58.332  1.00  0.00           C  
ATOM   4331  C   THR B 250     -10.929  97.592  58.750  1.00  0.00           C  
ATOM   4332  O   THR B 250     -11.070  98.707  59.246  1.00  0.00           O  
ATOM   4333  CB  THR B 250      -9.216  97.598  56.912  1.00  0.00           C  
ATOM   4334  CG2 THR B 250      -7.843  97.109  56.474  1.00  0.00           C  
ATOM   4335  OG1 THR B 250     -10.206  97.114  55.995  1.00  0.00           O  
ATOM   4336  H   THR B 250      -9.484  95.086  57.578  1.00  0.00           H  
ATOM   4337  HA  THR B 250      -8.807  97.523  59.019  1.00  0.00           H  
ATOM   4338  HB  THR B 250      -9.231  98.687  56.906  1.00  0.00           H  
ATOM   4339  HG1 THR B 250     -10.003  97.427  55.110  1.00  0.00           H  
ATOM   4340 1HG2 THR B 250      -7.632  97.471  55.469  1.00  0.00           H  
ATOM   4341 2HG2 THR B 250      -7.087  97.483  57.163  1.00  0.00           H  
ATOM   4342 3HG2 THR B 250      -7.830  96.018  56.478  1.00  0.00           H  
ATOM   4343  N   HIS B 251     -11.942  96.743  58.552  1.00  0.00           N  
ATOM   4344  CA  HIS B 251     -13.327  97.067  58.902  1.00  0.00           C  
ATOM   4345  C   HIS B 251     -13.651  96.764  60.366  1.00  0.00           C  
ATOM   4346  O   HIS B 251     -14.354  97.533  61.021  1.00  0.00           O  
ATOM   4347  CB  HIS B 251     -14.297  96.304  57.993  1.00  0.00           C  
ATOM   4348  CG  HIS B 251     -15.737  96.624  58.248  1.00  0.00           C  
ATOM   4349  CD2 HIS B 251     -16.733  95.881  58.783  1.00  0.00           C  
ATOM   4350  ND1 HIS B 251     -16.293  97.848  57.939  1.00  0.00           N  
ATOM   4351  CE1 HIS B 251     -17.574  97.842  58.273  1.00  0.00           C  
ATOM   4352  NE2 HIS B 251     -17.864  96.662  58.788  1.00  0.00           N  
ATOM   4353  H   HIS B 251     -11.735  95.842  58.144  1.00  0.00           H  
ATOM   4354  HA  HIS B 251     -13.494  98.136  58.779  1.00  0.00           H  
ATOM   4355 1HB  HIS B 251     -14.104  96.550  56.948  1.00  0.00           H  
ATOM   4356 2HB  HIS B 251     -14.183  95.232  58.139  1.00  0.00           H  
ATOM   4357  HD1 HIS B 251     -15.840  98.598  57.461  1.00  0.00           H  
ATOM   4358  HD2 HIS B 251     -16.771  94.863  59.172  1.00  0.00           H  
ATOM   4359  HE1 HIS B 251     -18.193  98.722  58.107  1.00  0.00           H  
ATOM   4360  N   THR B 252     -13.153  95.644  60.876  1.00  0.00           N  
ATOM   4361  CA  THR B 252     -13.420  95.271  62.262  1.00  0.00           C  
ATOM   4362  C   THR B 252     -12.514  95.993  63.261  1.00  0.00           C  
ATOM   4363  O   THR B 252     -12.808  96.022  64.453  1.00  0.00           O  
ATOM   4364  CB  THR B 252     -13.265  93.752  62.464  1.00  0.00           C  
ATOM   4365  CG2 THR B 252     -14.162  92.991  61.500  1.00  0.00           C  
ATOM   4366  OG1 THR B 252     -11.900  93.375  62.239  1.00  0.00           O  
ATOM   4367  H   THR B 252     -12.582  95.038  60.304  1.00  0.00           H  
ATOM   4368  HA  THR B 252     -14.434  95.562  62.534  1.00  0.00           H  
ATOM   4369  HB  THR B 252     -13.536  93.501  63.489  1.00  0.00           H  
ATOM   4370  HG1 THR B 252     -11.815  92.421  62.312  1.00  0.00           H  
ATOM   4371 1HG2 THR B 252     -14.038  91.919  61.658  1.00  0.00           H  
ATOM   4372 2HG2 THR B 252     -15.201  93.268  61.678  1.00  0.00           H  
ATOM   4373 3HG2 THR B 252     -13.890  93.240  60.477  1.00  0.00           H  
ATOM   4374  N   GLY B 253     -11.411  96.559  62.762  1.00  0.00           N  
ATOM   4375  CA  GLY B 253     -10.462  97.270  63.605  1.00  0.00           C  
ATOM   4376  C   GLY B 253      -9.588  96.360  64.444  1.00  0.00           C  
ATOM   4377  O   GLY B 253      -8.835  96.831  65.301  1.00  0.00           O  
ATOM   4378  H   GLY B 253     -11.233  96.489  61.770  1.00  0.00           H  
ATOM   4379 1HA  GLY B 253      -9.807  97.871  62.974  1.00  0.00           H  
ATOM   4380 2HA  GLY B 253     -11.009  97.923  64.284  1.00  0.00           H  
ATOM   4381  N   GLU B 254      -9.670  95.059  64.184  1.00  0.00           N  
ATOM   4382  CA  GLU B 254      -8.911  94.058  64.916  1.00  0.00           C  
ATOM   4383  C   GLU B 254      -7.433  94.100  64.554  1.00  0.00           C  
ATOM   4384  O   GLU B 254      -7.070  94.119  63.378  1.00  0.00           O  
ATOM   4385  CB  GLU B 254      -9.475  92.662  64.649  1.00  0.00           C  
ATOM   4386  CG  GLU B 254      -8.818  91.551  65.455  1.00  0.00           C  
ATOM   4387  CD  GLU B 254      -9.449  90.218  65.167  1.00  0.00           C  
ATOM   4388  OE1 GLU B 254     -10.350  90.169  64.364  1.00  0.00           O  
ATOM   4389  OE2 GLU B 254      -8.957  89.231  65.661  1.00  0.00           O1-
ATOM   4390  H   GLU B 254     -10.291  94.762  63.445  1.00  0.00           H  
ATOM   4391  HA  GLU B 254      -8.967  94.259  65.986  1.00  0.00           H  
ATOM   4392 1HB  GLU B 254     -10.540  92.698  64.883  1.00  0.00           H  
ATOM   4393 2HB  GLU B 254      -9.345  92.462  63.584  1.00  0.00           H  
ATOM   4394 1HG  GLU B 254      -7.741  91.483  65.302  1.00  0.00           H  
ATOM   4395 2HG  GLU B 254      -9.018  91.832  66.488  1.00  0.00           H  
ATOM   4396  N   LYS B 255      -6.592  94.124  65.582  1.00  0.00           N  
ATOM   4397  CA  LYS B 255      -5.139  94.156  65.433  1.00  0.00           C  
ATOM   4398  C   LYS B 255      -4.565  93.125  66.406  1.00  0.00           C  
ATOM   4399  O   LYS B 255      -4.209  93.443  67.536  1.00  0.00           O  
ATOM   4400  CB  LYS B 255      -4.619  95.560  65.743  1.00  0.00           C  
ATOM   4401  CG  LYS B 255      -5.058  96.609  64.744  1.00  0.00           C  
ATOM   4402  CD  LYS B 255      -4.346  97.925  64.983  1.00  0.00           C  
ATOM   4403  CE  LYS B 255      -4.763  98.953  63.949  1.00  0.00           C  
ATOM   4404  NZ  LYS B 255      -4.263 100.322  64.270  1.00  0.00           N1+
ATOM   4405  H   LYS B 255      -6.990  94.118  66.510  1.00  0.00           H  
ATOM   4406  HA  LYS B 255      -4.867  93.880  64.414  1.00  0.00           H  
ATOM   4407 1HB  LYS B 255      -4.981  95.822  66.738  1.00  0.00           H  
ATOM   4408 2HB  LYS B 255      -3.530  95.500  65.759  1.00  0.00           H  
ATOM   4409 1HG  LYS B 255      -4.832  96.248  63.740  1.00  0.00           H  
ATOM   4410 2HG  LYS B 255      -6.133  96.754  64.843  1.00  0.00           H  
ATOM   4411 1HD  LYS B 255      -4.598  98.279  65.982  1.00  0.00           H  
ATOM   4412 2HD  LYS B 255      -3.271  97.753  64.920  1.00  0.00           H  
ATOM   4413 1HE  LYS B 255      -4.368  98.646  62.982  1.00  0.00           H  
ATOM   4414 2HE  LYS B 255      -5.852  98.971  63.906  1.00  0.00           H  
ATOM   4415 1HZ  LYS B 255      -4.567 100.968  63.555  1.00  0.00           H  
ATOM   4416 2HZ  LYS B 255      -4.630 100.615  65.165  1.00  0.00           H  
ATOM   4417 3HZ  LYS B 255      -3.254 100.312  64.307  1.00  0.00           H  
ATOM   4418  N   PRO B 256      -4.450  91.869  65.951  1.00  0.00           N  
ATOM   4419  CA  PRO B 256      -3.948  90.706  66.690  1.00  0.00           C  
ATOM   4420  C   PRO B 256      -2.516  90.725  67.226  1.00  0.00           C  
ATOM   4421  O   PRO B 256      -2.213  90.037  68.194  1.00  0.00           O  
ATOM   4422  CB  PRO B 256      -4.115  89.561  65.678  1.00  0.00           C  
ATOM   4423  CG  PRO B 256      -5.240  90.008  64.786  1.00  0.00           C  
ATOM   4424  CD  PRO B 256      -4.935  91.455  64.609  1.00  0.00           C  
ATOM   4425  HA  PRO B 256      -4.499  90.525  67.624  1.00  0.00           H  
ATOM   4426 1HB  PRO B 256      -3.193  89.392  65.102  1.00  0.00           H  
ATOM   4427 2HB  PRO B 256      -4.358  88.612  66.180  1.00  0.00           H  
ATOM   4428 1HG  PRO B 256      -5.240  89.455  63.837  1.00  0.00           H  
ATOM   4429 2HG  PRO B 256      -6.218  89.835  65.262  1.00  0.00           H  
ATOM   4430 1HD  PRO B 256      -4.170  91.627  63.838  1.00  0.00           H  
ATOM   4431 2HD  PRO B 256      -5.823  92.035  64.317  1.00  0.00           H  
ATOM   4432  N   TYR B 257      -1.637  91.503  66.607  1.00  0.00           N  
ATOM   4433  CA  TYR B 257      -0.237  91.522  67.024  1.00  0.00           C  
ATOM   4434  C   TYR B 257       0.174  92.763  67.799  1.00  0.00           C  
ATOM   4435  O   TYR B 257      -0.098  93.878  67.387  1.00  0.00           O  
ATOM   4436  CB  TYR B 257       0.665  91.374  65.798  1.00  0.00           C  
ATOM   4437  CG  TYR B 257       0.692  89.977  65.221  1.00  0.00           C  
ATOM   4438  CD1 TYR B 257      -0.271  89.560  64.314  1.00  0.00           C  
ATOM   4439  CD2 TYR B 257       1.684  89.077  65.584  1.00  0.00           C  
ATOM   4440  CE1 TYR B 257      -0.252  88.283  63.785  1.00  0.00           C  
ATOM   4441  CE2 TYR B 257       1.715  87.798  65.060  1.00  0.00           C  
ATOM   4442  CZ  TYR B 257       0.746  87.406  64.161  1.00  0.00           C  
ATOM   4443  OH  TYR B 257       0.771  86.134  63.637  1.00  0.00           O  
ATOM   4444  H   TYR B 257      -1.930  92.091  65.841  1.00  0.00           H  
ATOM   4445  HA  TYR B 257      -0.045  90.696  67.709  1.00  0.00           H  
ATOM   4446 1HB  TYR B 257       0.300  92.073  65.041  1.00  0.00           H  
ATOM   4447 2HB  TYR B 257       1.671  91.663  66.101  1.00  0.00           H  
ATOM   4448  HD1 TYR B 257      -1.055  90.259  64.021  1.00  0.00           H  
ATOM   4449  HD2 TYR B 257       2.446  89.393  66.295  1.00  0.00           H  
ATOM   4450  HE1 TYR B 257      -1.015  87.970  63.073  1.00  0.00           H  
ATOM   4451  HE2 TYR B 257       2.501  87.106  65.360  1.00  0.00           H  
ATOM   4452  HH  TYR B 257       1.504  85.608  63.964  1.00  0.00           H  
ATOM   4453  N   LYS B 258       0.823  92.557  68.935  1.00  0.00           N  
ATOM   4454  CA  LYS B 258       1.240  93.660  69.787  1.00  0.00           C  
ATOM   4455  C   LYS B 258       2.756  93.740  69.942  1.00  0.00           C  
ATOM   4456  O   LYS B 258       3.429  92.718  70.098  1.00  0.00           O  
ATOM   4457  CB  LYS B 258       0.582  93.536  71.163  1.00  0.00           C  
ATOM   4458  CG  LYS B 258      -0.927  93.729  71.158  1.00  0.00           C  
ATOM   4459  CD  LYS B 258      -1.499  93.653  72.566  1.00  0.00           C  
ATOM   4460  CE  LYS B 258      -3.010  93.840  72.561  1.00  0.00           C  
ATOM   4461  NZ  LYS B 258      -3.584  93.768  73.932  1.00  0.00           N1+
ATOM   4462  H   LYS B 258       1.035  91.611  69.217  1.00  0.00           H  
ATOM   4463  HA  LYS B 258       0.940  94.607  69.338  1.00  0.00           H  
ATOM   4464 1HB  LYS B 258       0.821  92.541  71.542  1.00  0.00           H  
ATOM   4465 2HB  LYS B 258       1.041  94.288  71.806  1.00  0.00           H  
ATOM   4466 1HG  LYS B 258      -1.151  94.706  70.726  1.00  0.00           H  
ATOM   4467 2HG  LYS B 258      -1.374  92.949  70.542  1.00  0.00           H  
ATOM   4468 1HD  LYS B 258      -1.256  92.677  72.987  1.00  0.00           H  
ATOM   4469 2HD  LYS B 258      -1.040  94.435  73.170  1.00  0.00           H  
ATOM   4470 1HE  LYS B 258      -3.232  94.814  72.127  1.00  0.00           H  
ATOM   4471 2HE  LYS B 258      -3.450  93.058  71.942  1.00  0.00           H  
ATOM   4472 1HZ  LYS B 258      -4.584  93.897  73.886  1.00  0.00           H  
ATOM   4473 2HZ  LYS B 258      -3.380  92.864  74.336  1.00  0.00           H  
ATOM   4474 3HZ  LYS B 258      -3.177  94.493  74.506  1.00  0.00           H  
ATOM   4475  N   CYS B 259       3.290  94.959  69.890  1.00  0.00           N  
ATOM   4476  CA  CYS B 259       4.724  95.178  70.041  1.00  0.00           C  
ATOM   4477  C   CYS B 259       5.095  95.025  71.510  1.00  0.00           C  
ATOM   4478  O   CYS B 259       4.576  95.744  72.376  1.00  0.00           O  
ATOM   4479  CB  CYS B 259       5.125  96.575  69.557  1.00  0.00           C  
ATOM   4480  SG  CYS B 259       6.906  96.880  69.655  1.00  0.00           S  
ATOM   4481  H   CYS B 259       2.682  95.753  69.744  1.00  0.00           H  
ATOM   4482  HA  CYS B 259       5.332  94.534  69.405  1.00  0.00           H  
ATOM   4483 1HB  CYS B 259       4.839  96.711  68.514  1.00  0.00           H  
ATOM   4484 2HB  CYS B 259       4.643  97.338  70.168  1.00  0.00           H  
ATOM   4485  HG  CYS B 259       6.874  98.080  69.084  1.00  0.00           H  
ATOM   4486  N   PRO B 260       6.012  94.102  71.774  1.00  0.00           N  
ATOM   4487  CA  PRO B 260       6.485  93.809  73.122  1.00  0.00           C  
ATOM   4488  C   PRO B 260       7.118  95.043  73.757  1.00  0.00           C  
ATOM   4489  O   PRO B 260       7.094  95.205  74.981  1.00  0.00           O  
ATOM   4490  CB  PRO B 260       7.498  92.675  72.928  1.00  0.00           C  
ATOM   4491  CG  PRO B 260       7.097  92.037  71.643  1.00  0.00           C  
ATOM   4492  CD  PRO B 260       6.596  93.162  70.777  1.00  0.00           C  
ATOM   4493  HA  PRO B 260       5.673  93.521  73.804  1.00  0.00           H  
ATOM   4494 1HB  PRO B 260       8.528  93.060  72.880  1.00  0.00           H  
ATOM   4495 2HB  PRO B 260       7.460  91.957  73.759  1.00  0.00           H  
ATOM   4496 1HG  PRO B 260       7.950  91.525  71.172  1.00  0.00           H  
ATOM   4497 2HG  PRO B 260       6.315  91.281  71.801  1.00  0.00           H  
ATOM   4498 1HD  PRO B 260       7.404  93.637  70.202  1.00  0.00           H  
ATOM   4499 2HD  PRO B 260       5.841  92.825  70.051  1.00  0.00           H  
ATOM   4500  N   GLU B 261       7.647  95.931  72.916  1.00  0.00           N  
ATOM   4501  CA  GLU B 261       8.304  97.136  73.408  1.00  0.00           C  
ATOM   4502  C   GLU B 261       7.410  98.337  73.697  1.00  0.00           C  
ATOM   4503  O   GLU B 261       7.361  98.792  74.833  1.00  0.00           O  
ATOM   4504  CB  GLU B 261       9.380  97.556  72.407  1.00  0.00           C  
ATOM   4505  CG  GLU B 261      10.395  96.466  72.082  1.00  0.00           C  
ATOM   4506  CD  GLU B 261      11.312  96.210  73.244  1.00  0.00           C  
ATOM   4507  OE1 GLU B 261      11.306  96.991  74.165  1.00  0.00           O  
ATOM   4508  OE2 GLU B 261      11.937  95.176  73.264  1.00  0.00           O1-
ATOM   4509  H   GLU B 261       7.595  95.772  71.922  1.00  0.00           H  
ATOM   4510  HA  GLU B 261       8.766  96.935  74.377  1.00  0.00           H  
ATOM   4511 1HB  GLU B 261       8.866  97.855  71.493  1.00  0.00           H  
ATOM   4512 2HB  GLU B 261       9.897  98.415  72.834  1.00  0.00           H  
ATOM   4513 1HG  GLU B 261       9.939  95.528  71.766  1.00  0.00           H  
ATOM   4514 2HG  GLU B 261      10.965  96.886  71.254  1.00  0.00           H  
ATOM   4515  N   CYS B 262       6.710  98.853  72.693  1.00  0.00           N  
ATOM   4516  CA  CYS B 262       5.863 100.025  72.903  1.00  0.00           C  
ATOM   4517  C   CYS B 262       4.380  99.735  73.140  1.00  0.00           C  
ATOM   4518  O   CYS B 262       3.603 100.662  73.389  1.00  0.00           O  
ATOM   4519  CB  CYS B 262       5.995 100.992  71.730  1.00  0.00           C  
ATOM   4520  SG  CYS B 262       5.307 100.328  70.198  1.00  0.00           S  
ATOM   4521  H   CYS B 262       6.756  98.438  71.774  1.00  0.00           H  
ATOM   4522  HA  CYS B 262       6.198 100.662  73.723  1.00  0.00           H  
ATOM   4523 1HB  CYS B 262       5.463 101.920  71.942  1.00  0.00           H  
ATOM   4524 2HB  CYS B 262       7.045 101.211  71.539  1.00  0.00           H  
ATOM   4525  HG  CYS B 262       5.589 101.388  69.447  1.00  0.00           H  
ATOM   4526  N   GLY B 263       3.991  98.466  73.058  1.00  0.00           N  
ATOM   4527  CA  GLY B 263       2.599  98.045  73.266  1.00  0.00           C  
ATOM   4528  C   GLY B 263       1.609  98.400  72.150  1.00  0.00           C  
ATOM   4529  O   GLY B 263       0.419  98.116  72.268  1.00  0.00           O  
ATOM   4530  H   GLY B 263       4.688  97.768  72.841  1.00  0.00           H  
ATOM   4531 1HA  GLY B 263       2.568  96.961  73.373  1.00  0.00           H  
ATOM   4532 2HA  GLY B 263       2.220  98.508  74.176  1.00  0.00           H  
ATOM   4533  N   LYS B 264       2.086  98.998  71.061  1.00  0.00           N  
ATOM   4534  CA  LYS B 264       1.197  99.340  69.957  1.00  0.00           C  
ATOM   4535  C   LYS B 264       0.756  98.064  69.252  1.00  0.00           C  
ATOM   4536  O   LYS B 264       1.538  97.123  69.119  1.00  0.00           O  
ATOM   4537  CB  LYS B 264       1.884 100.288  68.972  1.00  0.00           C  
ATOM   4538  CG  LYS B 264       1.032 100.668  67.769  1.00  0.00           C  
ATOM   4539  CD  LYS B 264       1.751 101.672  66.878  1.00  0.00           C  
ATOM   4540  CE  LYS B 264       0.923 102.011  65.646  1.00  0.00           C  
ATOM   4541  NZ  LYS B 264       1.609 103.000  64.770  1.00  0.00           N1+
ATOM   4542  H   LYS B 264       3.069  99.220  70.989  1.00  0.00           H  
ATOM   4543  HA  LYS B 264       0.303  99.833  70.341  1.00  0.00           H  
ATOM   4544 1HB  LYS B 264       2.150 101.188  69.528  1.00  0.00           H  
ATOM   4545 2HB  LYS B 264       2.792  99.790  68.631  1.00  0.00           H  
ATOM   4546 1HG  LYS B 264       0.815  99.764  67.198  1.00  0.00           H  
ATOM   4547 2HG  LYS B 264       0.100 101.103  68.127  1.00  0.00           H  
ATOM   4548 1HD  LYS B 264       1.935 102.578  67.453  1.00  0.00           H  
ATOM   4549 2HD  LYS B 264       2.703 101.239  66.566  1.00  0.00           H  
ATOM   4550 1HE  LYS B 264       0.748 101.092  65.088  1.00  0.00           H  
ATOM   4551 2HE  LYS B 264      -0.031 102.421  65.979  1.00  0.00           H  
ATOM   4552 1HZ  LYS B 264       1.029 103.199  63.968  1.00  0.00           H  
ATOM   4553 2HZ  LYS B 264       1.771 103.853  65.287  1.00  0.00           H  
ATOM   4554 3HZ  LYS B 264       2.492 102.620  64.462  1.00  0.00           H  
ATOM   4555  N   SER B 265      -0.494  98.045  68.796  1.00  0.00           N  
ATOM   4556  CA  SER B 265      -1.055  96.886  68.113  1.00  0.00           C  
ATOM   4557  C   SER B 265      -1.019  97.049  66.599  1.00  0.00           C  
ATOM   4558  O   SER B 265      -1.094  98.160  66.084  1.00  0.00           O  
ATOM   4559  CB  SER B 265      -2.478  96.646  68.581  1.00  0.00           C  
ATOM   4560  OG  SER B 265      -3.314  97.734  68.297  1.00  0.00           O  
ATOM   4561  H   SER B 265      -1.070  98.863  68.931  1.00  0.00           H  
ATOM   4562  HA  SER B 265      -0.573  95.946  68.389  1.00  0.00           H  
ATOM   4563 1HB  SER B 265      -2.864  95.760  68.080  1.00  0.00           H  
ATOM   4564 2HB  SER B 265      -2.465  96.477  69.658  1.00  0.00           H  
ATOM   4565  HG  SER B 265      -4.202  97.542  68.608  1.00  0.00           H  
ATOM   4566  N   PHE B 266      -0.926  95.923  65.895  1.00  0.00           N  
ATOM   4567  CA  PHE B 266      -0.844  95.923  64.443  1.00  0.00           C  
ATOM   4568  C   PHE B 266      -1.773  94.878  63.842  1.00  0.00           C  
ATOM   4569  O   PHE B 266      -2.036  93.825  64.448  1.00  0.00           O  
ATOM   4570  CB  PHE B 266       0.595  95.640  63.997  1.00  0.00           C  
ATOM   4571  CG  PHE B 266       1.573  96.701  64.402  1.00  0.00           C  
ATOM   4572  CD1 PHE B 266       2.258  96.609  65.609  1.00  0.00           C  
ATOM   4573  CD2 PHE B 266       1.780  97.816  63.593  1.00  0.00           C  
ATOM   4574  CE1 PHE B 266       3.139  97.619  66.016  1.00  0.00           C  
ATOM   4575  CE2 PHE B 266       2.661  98.835  63.989  1.00  0.00           C  
ATOM   4576  CZ  PHE B 266       3.339  98.735  65.204  1.00  0.00           C  
ATOM   4577  H   PHE B 266      -0.913  95.043  66.388  1.00  0.00           H  
ATOM   4578  HA  PHE B 266      -1.170  96.887  64.053  1.00  0.00           H  
ATOM   4579 1HB  PHE B 266       0.949  94.709  64.437  1.00  0.00           H  
ATOM   4580 2HB  PHE B 266       0.644  95.572  62.910  1.00  0.00           H  
ATOM   4581  HD1 PHE B 266       2.104  95.736  66.244  1.00  0.00           H  
ATOM   4582  HD2 PHE B 266       1.249  97.892  62.644  1.00  0.00           H  
ATOM   4583  HE1 PHE B 266       3.667  97.530  66.965  1.00  0.00           H  
ATOM   4584  HE2 PHE B 266       2.816  99.705  63.348  1.00  0.00           H  
ATOM   4585  HZ  PHE B 266       4.020  99.523  65.519  1.00  0.00           H  
ATOM   4586  N   SER B 267      -2.226  95.159  62.624  1.00  0.00           N  
ATOM   4587  CA  SER B 267      -3.126  94.267  61.904  1.00  0.00           C  
ATOM   4588  C   SER B 267      -2.416  93.043  61.358  1.00  0.00           C  
ATOM   4589  O   SER B 267      -3.043  91.998  61.159  1.00  0.00           O  
ATOM   4590  CB  SER B 267      -3.806  95.019  60.744  1.00  0.00           C  
ATOM   4591  OG  SER B 267      -2.892  95.420  59.725  1.00  0.00           O  
ATOM   4592  H   SER B 267      -1.933  96.020  62.186  1.00  0.00           H  
ATOM   4593  HA  SER B 267      -3.983  93.945  62.497  1.00  0.00           H  
ATOM   4594 1HB  SER B 267      -4.556  94.363  60.298  1.00  0.00           H  
ATOM   4595 2HB  SER B 267      -4.295  95.906  61.142  1.00  0.00           H  
ATOM   4596  HG  SER B 267      -1.993  95.345  60.056  1.00  0.00           H  
ATOM   4597  N   ASP B 268      -1.107  93.160  61.136  1.00  0.00           N  
ATOM   4598  CA  ASP B 268      -0.340  92.066  60.557  1.00  0.00           C  
ATOM   4599  C   ASP B 268       0.989  91.755  61.242  1.00  0.00           C  
ATOM   4600  O   ASP B 268       1.625  92.638  61.809  1.00  0.00           O  
ATOM   4601  CB  ASP B 268      -0.084  92.363  59.079  1.00  0.00           C  
ATOM   4602  CG  ASP B 268       0.288  91.141  58.247  1.00  0.00           C  
ATOM   4603  OD1 ASP B 268       0.197  90.050  58.756  1.00  0.00           O  
ATOM   4604  OD2 ASP B 268       0.509  91.295  57.069  1.00  0.00           O1-
ATOM   4605  H   ASP B 268      -0.633  94.021  61.373  1.00  0.00           H  
ATOM   4606  HA  ASP B 268      -0.901  91.136  60.648  1.00  0.00           H  
ATOM   4607 1HB  ASP B 268      -0.902  92.896  58.594  1.00  0.00           H  
ATOM   4608 2HB  ASP B 268       0.780  93.021  59.161  1.00  0.00           H  
ATOM   4609  N   CYS B 269       1.397  90.486  61.145  1.00  0.00           N  
ATOM   4610  CA  CYS B 269       2.639  89.984  61.734  1.00  0.00           C  
ATOM   4611  C   CYS B 269       3.890  90.512  61.053  1.00  0.00           C  
ATOM   4612  O   CYS B 269       4.886  90.809  61.716  1.00  0.00           O  
ATOM   4613  CB  CYS B 269       2.517  88.476  61.512  1.00  0.00           C  
ATOM   4614  SG  CYS B 269       3.808  87.494  62.312  1.00  0.00           S  
ATOM   4615  H   CYS B 269       0.802  89.851  60.635  1.00  0.00           H  
ATOM   4616  HA  CYS B 269       2.721  90.176  62.804  1.00  0.00           H  
ATOM   4617 1HB  CYS B 269       1.571  88.112  61.909  1.00  0.00           H  
ATOM   4618 2HB  CYS B 269       2.579  88.246  60.448  1.00  0.00           H  
ATOM   4619  HG  CYS B 269       3.363  86.313  61.896  1.00  0.00           H  
ATOM   4620  N   ARG B 270       3.875  90.551  59.726  1.00  0.00           N  
ATOM   4621  CA  ARG B 270       5.036  91.055  58.993  1.00  0.00           C  
ATOM   4622  C   ARG B 270       5.278  92.540  59.277  1.00  0.00           C  
ATOM   4623  O   ARG B 270       6.426  92.978  59.387  1.00  0.00           O  
ATOM   4624  CB  ARG B 270       4.926  90.783  57.499  1.00  0.00           C  
ATOM   4625  CG  ARG B 270       5.055  89.322  57.104  1.00  0.00           C  
ATOM   4626  CD  ARG B 270       4.840  89.057  55.658  1.00  0.00           C  
ATOM   4627  NE  ARG B 270       4.910  87.653  55.286  1.00  0.00           N  
ATOM   4628  CZ  ARG B 270       4.614  87.171  54.064  1.00  0.00           C  
ATOM   4629  NH1 ARG B 270       4.192  87.966  53.106  1.00  0.00           N1+
ATOM   4630  NH2 ARG B 270       4.736  85.871  53.858  1.00  0.00           N  
ATOM   4631  H   ARG B 270       3.067  90.234  59.211  1.00  0.00           H  
ATOM   4632  HA  ARG B 270       5.934  90.530  59.320  1.00  0.00           H  
ATOM   4633 1HB  ARG B 270       3.957  91.160  57.178  1.00  0.00           H  
ATOM   4634 2HB  ARG B 270       5.718  91.356  57.014  1.00  0.00           H  
ATOM   4635 1HG  ARG B 270       6.056  88.978  57.364  1.00  0.00           H  
ATOM   4636 2HG  ARG B 270       4.318  88.745  57.665  1.00  0.00           H  
ATOM   4637 1HD  ARG B 270       3.852  89.421  55.375  1.00  0.00           H  
ATOM   4638 2HD  ARG B 270       5.600  89.586  55.086  1.00  0.00           H  
ATOM   4639  HE  ARG B 270       5.175  86.851  55.841  1.00  0.00           H  
ATOM   4640 1HH1 ARG B 270       4.086  88.955  53.282  1.00  0.00           H  
ATOM   4641 2HH1 ARG B 270       3.974  87.584  52.196  1.00  0.00           H  
ATOM   4642 1HH2 ARG B 270       5.045  85.272  54.611  1.00  0.00           H  
ATOM   4643 2HH2 ARG B 270       4.519  85.483  52.952  1.00  0.00           H  
ATOM   4644  N   ASP B 271       4.201  93.298  59.454  1.00  0.00           N  
ATOM   4645  CA  ASP B 271       4.326  94.722  59.746  1.00  0.00           C  
ATOM   4646  C   ASP B 271       4.822  94.925  61.183  1.00  0.00           C  
ATOM   4647  O   ASP B 271       5.480  95.923  61.490  1.00  0.00           O  
ATOM   4648  CB  ASP B 271       2.990  95.437  59.536  1.00  0.00           C  
ATOM   4649  CG  ASP B 271       2.603  95.627  58.075  1.00  0.00           C  
ATOM   4650  OD1 ASP B 271       3.458  95.493  57.232  1.00  0.00           O  
ATOM   4651  OD2 ASP B 271       1.432  95.748  57.802  1.00  0.00           O1-
ATOM   4652  H   ASP B 271       3.278  92.891  59.384  1.00  0.00           H  
ATOM   4653  HA  ASP B 271       5.068  95.169  59.086  1.00  0.00           H  
ATOM   4654 1HB  ASP B 271       2.160  94.976  60.073  1.00  0.00           H  
ATOM   4655 2HB  ASP B 271       3.220  96.405  59.979  1.00  0.00           H  
ATOM   4656  N   LEU B 272       4.516  93.972  62.059  1.00  0.00           N  
ATOM   4657  CA  LEU B 272       4.995  94.055  63.436  1.00  0.00           C  
ATOM   4658  C   LEU B 272       6.505  93.809  63.416  1.00  0.00           C  
ATOM   4659  O   LEU B 272       7.268  94.495  64.097  1.00  0.00           O  
ATOM   4660  CB  LEU B 272       4.315  92.999  64.316  1.00  0.00           C  
ATOM   4661  CG  LEU B 272       4.969  92.792  65.688  1.00  0.00           C  
ATOM   4662  CD1 LEU B 272       4.709  93.991  66.600  1.00  0.00           C  
ATOM   4663  CD2 LEU B 272       4.445  91.512  66.317  1.00  0.00           C  
ATOM   4664  H   LEU B 272       3.952  93.183  61.782  1.00  0.00           H  
ATOM   4665  HA  LEU B 272       4.809  95.055  63.828  1.00  0.00           H  
ATOM   4666 1HB  LEU B 272       3.338  93.466  64.430  1.00  0.00           H  
ATOM   4667 2HB  LEU B 272       4.206  92.048  63.793  1.00  0.00           H  
ATOM   4668  HG  LEU B 272       6.039  92.667  65.521  1.00  0.00           H  
ATOM   4669 1HD1 LEU B 272       5.182  93.820  67.568  1.00  0.00           H  
ATOM   4670 2HD1 LEU B 272       5.125  94.890  66.146  1.00  0.00           H  
ATOM   4671 3HD1 LEU B 272       3.635  94.115  66.738  1.00  0.00           H  
ATOM   4672 1HD2 LEU B 272       4.911  91.367  67.291  1.00  0.00           H  
ATOM   4673 2HD2 LEU B 272       3.363  91.582  66.438  1.00  0.00           H  
ATOM   4674 3HD2 LEU B 272       4.683  90.665  65.672  1.00  0.00           H  
ATOM   4675  N   ALA B 273       6.931  92.848  62.602  1.00  0.00           N  
ATOM   4676  CA  ALA B 273       8.343  92.503  62.480  1.00  0.00           C  
ATOM   4677  C   ALA B 273       9.192  93.686  62.040  1.00  0.00           C  
ATOM   4678  O   ALA B 273      10.229  93.964  62.631  1.00  0.00           O  
ATOM   4679  CB  ALA B 273       8.532  91.347  61.484  1.00  0.00           C  
ATOM   4680  H   ALA B 273       6.251  92.341  62.052  1.00  0.00           H  
ATOM   4681  HA  ALA B 273       8.715  92.199  63.461  1.00  0.00           H  
ATOM   4682 1HB  ALA B 273       9.592  91.105  61.406  1.00  0.00           H  
ATOM   4683 2HB  ALA B 273       7.982  90.473  61.830  1.00  0.00           H  
ATOM   4684 3HB  ALA B 273       8.156  91.647  60.506  1.00  0.00           H  
ATOM   4685  N   ARG B 274       8.736  94.403  61.017  1.00  0.00           N  
ATOM   4686  CA  ARG B 274       9.497  95.544  60.550  1.00  0.00           C  
ATOM   4687  C   ARG B 274       9.378  96.717  61.516  1.00  0.00           C  
ATOM   4688  O   ARG B 274      10.332  97.462  61.725  1.00  0.00           O  
ATOM   4689  CB  ARG B 274       9.114  95.945  59.132  1.00  0.00           C  
ATOM   4690  CG  ARG B 274       7.623  96.146  58.905  1.00  0.00           C  
ATOM   4691  CD  ARG B 274       7.151  97.536  59.133  1.00  0.00           C  
ATOM   4692  NE  ARG B 274       5.751  97.758  58.810  1.00  0.00           N  
ATOM   4693  CZ  ARG B 274       5.102  98.925  58.981  1.00  0.00           C  
ATOM   4694  NH1 ARG B 274       5.709  99.967  59.504  1.00  0.00           N1+
ATOM   4695  NH2 ARG B 274       3.830  98.988  58.630  1.00  0.00           N  
ATOM   4696  H   ARG B 274       7.868  94.169  60.558  1.00  0.00           H  
ATOM   4697  HA  ARG B 274      10.556  95.287  60.502  1.00  0.00           H  
ATOM   4698 1HB  ARG B 274       9.639  96.874  58.911  1.00  0.00           H  
ATOM   4699 2HB  ARG B 274       9.474  95.157  58.472  1.00  0.00           H  
ATOM   4700 1HG  ARG B 274       7.391  95.876  57.875  1.00  0.00           H  
ATOM   4701 2HG  ARG B 274       7.078  95.490  59.585  1.00  0.00           H  
ATOM   4702 1HD  ARG B 274       7.287  97.789  60.185  1.00  0.00           H  
ATOM   4703 2HD  ARG B 274       7.741  98.216  58.517  1.00  0.00           H  
ATOM   4704  HE  ARG B 274       5.070  97.116  58.425  1.00  0.00           H  
ATOM   4705 1HH1 ARG B 274       6.676  99.896  59.785  1.00  0.00           H  
ATOM   4706 2HH1 ARG B 274       5.204 100.833  59.624  1.00  0.00           H  
ATOM   4707 1HH2 ARG B 274       3.374  98.173  58.244  1.00  0.00           H  
ATOM   4708 2HH2 ARG B 274       3.320  99.851  58.747  1.00  0.00           H  
ATOM   4709  N   HIS B 275       8.237  96.824  62.184  1.00  0.00           N  
ATOM   4710  CA  HIS B 275       8.054  97.892  63.143  1.00  0.00           C  
ATOM   4711  C   HIS B 275       9.054  97.764  64.290  1.00  0.00           C  
ATOM   4712  O   HIS B 275       9.593  98.771  64.772  1.00  0.00           O  
ATOM   4713  CB  HIS B 275       6.650  97.877  63.742  1.00  0.00           C  
ATOM   4714  CG  HIS B 275       6.503  98.823  64.893  1.00  0.00           C  
ATOM   4715  CD2 HIS B 275       6.518  98.606  66.229  1.00  0.00           C  
ATOM   4716  ND1 HIS B 275       6.438 100.191  64.727  1.00  0.00           N  
ATOM   4717  CE1 HIS B 275       6.425 100.775  65.909  1.00  0.00           C  
ATOM   4718  NE2 HIS B 275       6.471  99.837  66.838  1.00  0.00           N  
ATOM   4719  H   HIS B 275       7.486  96.166  62.031  1.00  0.00           H  
ATOM   4720  HA  HIS B 275       8.244  98.852  62.665  1.00  0.00           H  
ATOM   4721 1HB  HIS B 275       5.917  98.173  62.989  1.00  0.00           H  
ATOM   4722 2HB  HIS B 275       6.408  96.881  64.111  1.00  0.00           H  
ATOM   4723  HD2 HIS B 275       6.561  97.699  66.832  1.00  0.00           H  
ATOM   4724  HE1 HIS B 275       6.379 101.861  65.991  1.00  0.00           H  
ATOM   4725  HE2 HIS B 275       6.474  99.988  67.838  1.00  0.00           H  
ATOM   4726  N   GLN B 276       9.268  96.537  64.752  1.00  0.00           N  
ATOM   4727  CA  GLN B 276      10.181  96.303  65.870  1.00  0.00           C  
ATOM   4728  C   GLN B 276      11.589  96.809  65.613  1.00  0.00           C  
ATOM   4729  O   GLN B 276      12.261  97.255  66.552  1.00  0.00           O  
ATOM   4730  CB  GLN B 276      10.239  94.809  66.197  1.00  0.00           C  
ATOM   4731  CG  GLN B 276       9.018  94.284  66.930  1.00  0.00           C  
ATOM   4732  CD  GLN B 276       9.068  92.782  67.138  1.00  0.00           C  
ATOM   4733  NE2 GLN B 276       8.013  92.233  67.731  1.00  0.00           N  
ATOM   4734  OE1 GLN B 276      10.042  92.122  66.769  1.00  0.00           O  
ATOM   4735  H   GLN B 276       8.795  95.749  64.331  1.00  0.00           H  
ATOM   4736  HA  GLN B 276       9.835  96.854  66.745  1.00  0.00           H  
ATOM   4737 1HB  GLN B 276      10.355  94.284  65.248  1.00  0.00           H  
ATOM   4738 2HB  GLN B 276      11.128  94.654  66.808  1.00  0.00           H  
ATOM   4739 1HG  GLN B 276       8.639  94.737  67.847  1.00  0.00           H  
ATOM   4740 2HG  GLN B 276       8.328  94.495  66.111  1.00  0.00           H  
ATOM   4741 1HE2 GLN B 276       7.989  91.245  67.894  1.00  0.00           H  
ATOM   4742 2HE2 GLN B 276       7.243  92.804  68.014  1.00  0.00           H  
ATOM   4743  N   ARG B 277      12.008  96.806  64.345  1.00  0.00           N  
ATOM   4744  CA  ARG B 277      13.336  97.300  63.972  1.00  0.00           C  
ATOM   4745  C   ARG B 277      13.556  98.784  64.289  1.00  0.00           C  
ATOM   4746  O   ARG B 277      14.692  99.232  64.455  1.00  0.00           O  
ATOM   4747  CB  ARG B 277      13.606  97.049  62.499  1.00  0.00           C  
ATOM   4748  CG  ARG B 277      13.777  95.586  62.194  1.00  0.00           C  
ATOM   4749  CD  ARG B 277      13.916  95.333  60.706  1.00  0.00           C  
ATOM   4750  NE  ARG B 277      14.003  93.898  60.502  1.00  0.00           N  
ATOM   4751  CZ  ARG B 277      13.783  93.278  59.350  1.00  0.00           C  
ATOM   4752  NH1 ARG B 277      13.479  93.961  58.254  1.00  0.00           N1+
ATOM   4753  NH2 ARG B 277      13.777  91.951  59.332  1.00  0.00           N  
ATOM   4754  H   ARG B 277      11.393  96.455  63.623  1.00  0.00           H  
ATOM   4755  HA  ARG B 277      14.101  96.775  64.546  1.00  0.00           H  
ATOM   4756 1HB  ARG B 277      12.762  97.460  61.946  1.00  0.00           H  
ATOM   4757 2HB  ARG B 277      14.511  97.601  62.243  1.00  0.00           H  
ATOM   4758 1HG  ARG B 277      14.671  95.227  62.704  1.00  0.00           H  
ATOM   4759 2HG  ARG B 277      12.904  95.051  62.570  1.00  0.00           H  
ATOM   4760 1HD  ARG B 277      13.047  95.744  60.193  1.00  0.00           H  
ATOM   4761 2HD  ARG B 277      14.818  95.829  60.346  1.00  0.00           H  
ATOM   4762  HE  ARG B 277      14.231  93.165  61.160  1.00  0.00           H  
ATOM   4763 1HH1 ARG B 277      13.413  94.968  58.293  1.00  0.00           H  
ATOM   4764 2HH1 ARG B 277      13.314  93.472  57.387  1.00  0.00           H  
ATOM   4765 1HH2 ARG B 277      13.938  91.438  60.188  1.00  0.00           H  
ATOM   4766 2HH2 ARG B 277      13.610  91.462  58.466  1.00  0.00           H  
ATOM   4767  N   THR B 278      12.462  99.530  64.404  1.00  0.00           N  
ATOM   4768  CA  THR B 278      12.533 100.949  64.725  1.00  0.00           C  
ATOM   4769  C   THR B 278      13.008 101.114  66.182  1.00  0.00           C  
ATOM   4770  O   THR B 278      13.517 102.177  66.572  1.00  0.00           O  
ATOM   4771  CB  THR B 278      11.153 101.652  64.530  1.00  0.00           C  
ATOM   4772  CG2 THR B 278      10.628 101.415  63.120  1.00  0.00           C  
ATOM   4773  OG1 THR B 278      10.200 101.136  65.468  1.00  0.00           O  
ATOM   4774  H   THR B 278      11.558  99.102  64.264  1.00  0.00           H  
ATOM   4775  HA  THR B 278      13.267 101.436  64.084  1.00  0.00           H  
ATOM   4776  HB  THR B 278      11.273 102.722  64.699  1.00  0.00           H  
ATOM   4777  HG1 THR B 278      10.521 100.304  65.827  1.00  0.00           H  
ATOM   4778 1HG2 THR B 278       9.666 101.912  63.003  1.00  0.00           H  
ATOM   4779 2HG2 THR B 278      11.338 101.818  62.396  1.00  0.00           H  
ATOM   4780 3HG2 THR B 278      10.507 100.345  62.952  1.00  0.00           H  
ATOM   4781  N   HIS B 279      12.812 100.063  66.976  1.00  0.00           N  
ATOM   4782  CA  HIS B 279      13.210 100.061  68.375  1.00  0.00           C  
ATOM   4783  C   HIS B 279      14.630  99.561  68.544  1.00  0.00           C  
ATOM   4784  O   HIS B 279      15.422 100.143  69.298  1.00  0.00           O  
ATOM   4785  CB  HIS B 279      12.255  99.205  69.211  1.00  0.00           C  
ATOM   4786  CG  HIS B 279      10.860  99.748  69.276  1.00  0.00           C  
ATOM   4787  CD2 HIS B 279       9.686  99.245  68.828  1.00  0.00           C  
ATOM   4788  ND1 HIS B 279      10.561 100.960  69.861  1.00  0.00           N  
ATOM   4789  CE1 HIS B 279       9.261 101.179  69.773  1.00  0.00           C  
ATOM   4790  NE2 HIS B 279       8.708 100.154  69.150  1.00  0.00           N  
ATOM   4791  H   HIS B 279      12.373  99.240  66.588  1.00  0.00           H  
ATOM   4792  HA  HIS B 279      13.193 101.079  68.762  1.00  0.00           H  
ATOM   4793 1HB  HIS B 279      12.178  98.202  68.786  1.00  0.00           H  
ATOM   4794 2HB  HIS B 279      12.611  99.137  70.237  1.00  0.00           H  
ATOM   4795  HD1 HIS B 279      11.220 101.619  70.226  1.00  0.00           H  
ATOM   4796  HD2 HIS B 279       9.425  98.325  68.307  1.00  0.00           H  
ATOM   4797  HE1 HIS B 279       8.823 102.090  70.179  1.00  0.00           H  
ATOM   4798  N   THR B 280      14.935  98.467  67.847  1.00  0.00           N  
ATOM   4799  CA  THR B 280      16.240  97.821  67.941  1.00  0.00           C  
ATOM   4800  C   THR B 280      17.356  98.455  67.135  1.00  0.00           C  
ATOM   4801  O   THR B 280      18.524  98.291  67.478  1.00  0.00           O  
ATOM   4802  CB  THR B 280      16.138  96.344  67.516  1.00  0.00           C  
ATOM   4803  CG2 THR B 280      15.162  95.598  68.413  1.00  0.00           C  
ATOM   4804  OG1 THR B 280      15.688  96.265  66.157  1.00  0.00           O  
ATOM   4805  H   THR B 280      14.235  98.076  67.233  1.00  0.00           H  
ATOM   4806  HA  THR B 280      16.606  97.877  68.966  1.00  0.00           H  
ATOM   4807  HB  THR B 280      17.123  95.886  67.590  1.00  0.00           H  
ATOM   4808  HG1 THR B 280      15.625  95.343  65.895  1.00  0.00           H  
ATOM   4809 1HG2 THR B 280      15.103  94.557  68.098  1.00  0.00           H  
ATOM   4810 2HG2 THR B 280      15.508  95.647  69.446  1.00  0.00           H  
ATOM   4811 3HG2 THR B 280      14.176  96.056  68.339  1.00  0.00           H  
ATOM   4812  N   GLY B 281      16.997  99.173  66.072  1.00  0.00           N  
ATOM   4813  CA  GLY B 281      17.998  99.808  65.223  1.00  0.00           C  
ATOM   4814  C   GLY B 281      18.625  98.828  64.254  1.00  0.00           C  
ATOM   4815  O   GLY B 281      19.677  99.082  63.661  1.00  0.00           O  
ATOM   4816  H   GLY B 281      16.019  99.283  65.845  1.00  0.00           H  
ATOM   4817 1HA  GLY B 281      17.526 100.609  64.653  1.00  0.00           H  
ATOM   4818 2HA  GLY B 281      18.783 100.227  65.851  1.00  0.00           H  
ATOM   4819  N   GLU B 282      17.971  97.682  64.113  1.00  0.00           N  
ATOM   4820  CA  GLU B 282      18.413  96.624  63.229  1.00  0.00           C  
ATOM   4821  C   GLU B 282      18.127  97.017  61.780  1.00  0.00           C  
ATOM   4822  O   GLU B 282      17.010  97.440  61.446  1.00  0.00           O  
ATOM   4823  CB  GLU B 282      17.724  95.303  63.577  1.00  0.00           C  
ATOM   4824  CG  GLU B 282      18.192  94.113  62.752  1.00  0.00           C  
ATOM   4825  CD  GLU B 282      17.492  92.849  63.170  1.00  0.00           C  
ATOM   4826  OE1 GLU B 282      16.666  92.912  64.049  1.00  0.00           O  
ATOM   4827  OE2 GLU B 282      17.699  91.842  62.535  1.00  0.00           O1-
ATOM   4828  H   GLU B 282      17.126  97.554  64.652  1.00  0.00           H  
ATOM   4829  HA  GLU B 282      19.490  96.487  63.325  1.00  0.00           H  
ATOM   4830 1HB  GLU B 282      17.916  95.111  64.632  1.00  0.00           H  
ATOM   4831 2HB  GLU B 282      16.653  95.451  63.424  1.00  0.00           H  
ATOM   4832 1HG  GLU B 282      18.073  94.255  61.678  1.00  0.00           H  
ATOM   4833 2HG  GLU B 282      19.251  94.037  62.992  1.00  0.00           H  
ATOM   4834  N   LYS B 283      19.149  96.888  60.932  1.00  0.00           N  
ATOM   4835  CA  LYS B 283      19.051  97.225  59.512  1.00  0.00           C  
ATOM   4836  C   LYS B 283      19.751  96.146  58.690  1.00  0.00           C  
ATOM   4837  O   LYS B 283      20.929  96.266  58.345  1.00  0.00           O  
ATOM   4838  CB  LYS B 283      19.662  98.598  59.228  1.00  0.00           C  
ATOM   4839  CG  LYS B 283      18.914  99.763  59.864  1.00  0.00           C  
ATOM   4840  CD  LYS B 283      19.485 101.099  59.412  1.00  0.00           C  
ATOM   4841  CE  LYS B 283      18.703 102.264  59.999  1.00  0.00           C  
ATOM   4842  NZ  LYS B 283      19.361 103.570  59.729  1.00  0.00           N1+
ATOM   4843  H   LYS B 283      20.024  96.538  61.296  1.00  0.00           H  
ATOM   4844  HA  LYS B 283      18.003  97.249  59.210  1.00  0.00           H  
ATOM   4845 1HB  LYS B 283      20.685  98.575  59.604  1.00  0.00           H  
ATOM   4846 2HB  LYS B 283      19.677  98.724  58.146  1.00  0.00           H  
ATOM   4847 1HG  LYS B 283      17.865  99.699  59.573  1.00  0.00           H  
ATOM   4848 2HG  LYS B 283      18.998  99.679  60.947  1.00  0.00           H  
ATOM   4849 1HD  LYS B 283      20.526 101.158  59.736  1.00  0.00           H  
ATOM   4850 2HD  LYS B 283      19.443 101.146  58.324  1.00  0.00           H  
ATOM   4851 1HE  LYS B 283      17.706 102.262  59.559  1.00  0.00           H  
ATOM   4852 2HE  LYS B 283      18.623 102.114  61.076  1.00  0.00           H  
ATOM   4853 1HZ  LYS B 283      18.812 104.315  60.134  1.00  0.00           H  
ATOM   4854 2HZ  LYS B 283      20.285 103.573  60.137  1.00  0.00           H  
ATOM   4855 3HZ  LYS B 283      19.434 103.710  58.731  1.00  0.00           H  
ATOM   4856  N   PRO B 284      19.011  95.089  58.337  1.00  0.00           N  
ATOM   4857  CA  PRO B 284      19.492  93.946  57.560  1.00  0.00           C  
ATOM   4858  C   PRO B 284      19.785  94.168  56.065  1.00  0.00           C  
ATOM   4859  O   PRO B 284      20.451  93.335  55.447  1.00  0.00           O  
ATOM   4860  CB  PRO B 284      18.362  92.928  57.747  1.00  0.00           C  
ATOM   4861  CG  PRO B 284      17.154  93.759  58.008  1.00  0.00           C  
ATOM   4862  CD  PRO B 284      17.647  94.947  58.793  1.00  0.00           C  
ATOM   4863  HA  PRO B 284      20.467  93.573  57.907  1.00  0.00           H  
ATOM   4864 1HB  PRO B 284      18.229  92.303  56.853  1.00  0.00           H  
ATOM   4865 2HB  PRO B 284      18.567  92.250  58.589  1.00  0.00           H  
ATOM   4866 1HG  PRO B 284      16.678  94.077  57.070  1.00  0.00           H  
ATOM   4867 2HG  PRO B 284      16.398  93.198  58.578  1.00  0.00           H  
ATOM   4868 1HD  PRO B 284      17.062  95.854  58.586  1.00  0.00           H  
ATOM   4869 2HD  PRO B 284      17.602  94.777  59.878  1.00  0.00           H  
ATOM   4870  N   TYR B 285      19.334  95.283  55.490  1.00  0.00           N  
ATOM   4871  CA  TYR B 285      19.533  95.509  54.054  1.00  0.00           C  
ATOM   4872  C   TYR B 285      20.494  96.630  53.709  1.00  0.00           C  
ATOM   4873  O   TYR B 285      20.219  97.793  53.969  1.00  0.00           O  
ATOM   4874  CB  TYR B 285      18.185  95.789  53.386  1.00  0.00           C  
ATOM   4875  CG  TYR B 285      17.161  94.696  53.590  1.00  0.00           C  
ATOM   4876  CD1 TYR B 285      16.289  94.729  54.669  1.00  0.00           C  
ATOM   4877  CD2 TYR B 285      17.067  93.635  52.702  1.00  0.00           C  
ATOM   4878  CE1 TYR B 285      15.350  93.732  54.860  1.00  0.00           C  
ATOM   4879  CE2 TYR B 285      16.133  92.633  52.885  1.00  0.00           C  
ATOM   4880  CZ  TYR B 285      15.276  92.685  53.964  1.00  0.00           C  
ATOM   4881  OH  TYR B 285      14.343  91.691  54.149  1.00  0.00           O  
ATOM   4882  H   TYR B 285      18.851  95.982  56.036  1.00  0.00           H  
ATOM   4883  HA  TYR B 285      19.978  94.623  53.599  1.00  0.00           H  
ATOM   4884 1HB  TYR B 285      17.807  96.724  53.804  1.00  0.00           H  
ATOM   4885 2HB  TYR B 285      18.375  95.917  52.321  1.00  0.00           H  
ATOM   4886  HD1 TYR B 285      16.352  95.559  55.372  1.00  0.00           H  
ATOM   4887  HD2 TYR B 285      17.747  93.599  51.852  1.00  0.00           H  
ATOM   4888  HE1 TYR B 285      14.671  93.770  55.712  1.00  0.00           H  
ATOM   4889  HE2 TYR B 285      16.076  91.807  52.175  1.00  0.00           H  
ATOM   4890  HH  TYR B 285      14.378  91.014  53.469  1.00  0.00           H  
ATOM   4891  N   LYS B 286      21.586  96.285  53.045  1.00  0.00           N  
ATOM   4892  CA  LYS B 286      22.578  97.282  52.668  1.00  0.00           C  
ATOM   4893  C   LYS B 286      22.614  97.522  51.169  1.00  0.00           C  
ATOM   4894  O   LYS B 286      22.389  96.612  50.378  1.00  0.00           O  
ATOM   4895  CB  LYS B 286      23.963  96.862  53.160  1.00  0.00           C  
ATOM   4896  CG  LYS B 286      24.111  96.826  54.673  1.00  0.00           C  
ATOM   4897  CD  LYS B 286      25.520  96.427  55.085  1.00  0.00           C  
ATOM   4898  CE  LYS B 286      25.668  96.391  56.599  1.00  0.00           C  
ATOM   4899  NZ  LYS B 286      27.043  96.004  57.014  1.00  0.00           N1+
ATOM   4900  H   LYS B 286      21.740  95.319  52.793  1.00  0.00           H  
ATOM   4901  HA  LYS B 286      22.322  98.242  53.117  1.00  0.00           H  
ATOM   4902 1HB  LYS B 286      24.158  95.868  52.752  1.00  0.00           H  
ATOM   4903 2HB  LYS B 286      24.680  97.570  52.742  1.00  0.00           H  
ATOM   4904 1HG  LYS B 286      23.883  97.817  55.067  1.00  0.00           H  
ATOM   4905 2HG  LYS B 286      23.398  96.106  55.075  1.00  0.00           H  
ATOM   4906 1HD  LYS B 286      25.736  95.439  54.674  1.00  0.00           H  
ATOM   4907 2HD  LYS B 286      26.220  97.153  54.670  1.00  0.00           H  
ATOM   4908 1HE  LYS B 286      25.436  97.380  56.989  1.00  0.00           H  
ATOM   4909 2HE  LYS B 286      24.954  95.669  56.993  1.00  0.00           H  
ATOM   4910 1HZ  LYS B 286      27.098  95.991  58.024  1.00  0.00           H  
ATOM   4911 2HZ  LYS B 286      27.260  95.085  56.654  1.00  0.00           H  
ATOM   4912 3HZ  LYS B 286      27.705  96.674  56.649  1.00  0.00           H  
ATOM   4913  N   CYS B 287      22.903  98.760  50.794  1.00  0.00           N  
ATOM   4914  CA  CYS B 287      23.009  99.138  49.393  1.00  0.00           C  
ATOM   4915  C   CYS B 287      24.279  98.495  48.830  1.00  0.00           C  
ATOM   4916  O   CYS B 287      25.340  98.601  49.437  1.00  0.00           O  
ATOM   4917  CB  CYS B 287      23.130 100.662  49.443  1.00  0.00           C  
ATOM   4918  SG  CYS B 287      21.652 101.512  50.044  1.00  0.00           S  
ATOM   4919  H   CYS B 287      23.052  99.461  51.506  1.00  0.00           H  
ATOM   4920  HA  CYS B 287      22.125  98.886  48.807  1.00  0.00           H  
ATOM   4921 1HB  CYS B 287      23.941 100.953  50.111  1.00  0.00           H  
ATOM   4922 2HB  CYS B 287      23.322 101.056  48.444  1.00  0.00           H  
ATOM   4923  HG  CYS B 287      20.838 101.063  49.094  1.00  0.00           H  
ATOM   4924  N   PRO B 288      24.169  97.823  47.685  1.00  0.00           N  
ATOM   4925  CA  PRO B 288      25.327  97.175  47.065  1.00  0.00           C  
ATOM   4926  C   PRO B 288      26.384  98.164  46.611  1.00  0.00           C  
ATOM   4927  O   PRO B 288      27.561  97.824  46.524  1.00  0.00           O  
ATOM   4928  CB  PRO B 288      24.727  96.406  45.882  1.00  0.00           C  
ATOM   4929  CG  PRO B 288      23.450  97.115  45.588  1.00  0.00           C  
ATOM   4930  CD  PRO B 288      22.939  97.585  46.923  1.00  0.00           C  
ATOM   4931  HA  PRO B 288      25.865  96.511  47.758  1.00  0.00           H  
ATOM   4932 1HB  PRO B 288      25.401  96.421  45.010  1.00  0.00           H  
ATOM   4933 2HB  PRO B 288      24.550  95.351  46.135  1.00  0.00           H  
ATOM   4934 1HG  PRO B 288      23.612  97.963  44.906  1.00  0.00           H  
ATOM   4935 2HG  PRO B 288      22.727  96.444  45.103  1.00  0.00           H  
ATOM   4936 1HD  PRO B 288      22.347  98.510  46.839  1.00  0.00           H  
ATOM   4937 2HD  PRO B 288      22.298  96.837  47.411  1.00  0.00           H  
ATOM   4938  N   GLU B 289      25.954  99.384  46.315  1.00  0.00           N  
ATOM   4939  CA  GLU B 289      26.845 100.419  45.831  1.00  0.00           C  
ATOM   4940  C   GLU B 289      27.546 101.260  46.894  1.00  0.00           C
[truncated: 183,931 more chars]
