# Supplementary material for: Correction: Targeted DNA Methylation Using an Artificially Bisected M.HhaI Fused to Zinc Fingers
Source: PLoS One. 2014 Jan 29;9(1):10.1371/annotation/b1f48851-2dd7-438f-938e-6bac0b4d8c94. doi: 10.1371/annotation/b1f48851-2dd7-438f-938e-6bac0b4d8c94 (PMC3906384; doi:10.1371/annotation/b1f48851-2dd7-438f-938e-6bac0b4d8c94)
Supplement: Supplementary file 2 [file pone.b1f48851-2dd7-438f-938e-6bac0b4d8c94.s002.zip › ModelsS1_corrected/ZN_CZ.2rev.pdb]

ATOM      1  N   MET A   1     -14.565  54.077  45.112  1.00  0.00           N  
ATOM      2  CA  MET A   1     -14.509  53.407  43.819  1.00  0.00           C  
ATOM      3  C   MET A   1     -15.108  52.001  43.898  1.00  0.00           C  
ATOM      4  O   MET A   1     -14.391  51.019  44.107  1.00  0.00           O  
ATOM      5  CB  MET A   1     -13.066  53.341  43.322  1.00  0.00           C  
ATOM      6  CG  MET A   1     -12.904  52.746  41.930  1.00  0.00           C  
ATOM      7  SD  MET A   1     -11.265  53.039  41.236  1.00  0.00           S  
ATOM      8  CE  MET A   1     -11.346  52.046  39.748  1.00  0.00           C  
ATOM      9 1H   MET A   1     -13.721  54.378  45.557  1.00  0.00           H  
ATOM     10 2H   MET A   1     -15.069  54.933  45.210  1.00  0.00           H  
ATOM     11 3H   MET A   1     -14.961  53.607  45.902  1.00  0.00           H  
ATOM     12  HA  MET A   1     -15.104  53.955  43.089  1.00  0.00           H  
ATOM     13 1HB  MET A   1     -12.683  54.360  43.329  1.00  0.00           H  
ATOM     14 2HB  MET A   1     -12.509  52.739  44.041  1.00  0.00           H  
ATOM     15 1HG  MET A   1     -13.077  51.673  41.997  1.00  0.00           H  
ATOM     16 2HG  MET A   1     -13.654  53.198  41.281  1.00  0.00           H  
ATOM     17 1HE  MET A   1     -10.402  52.124  39.208  1.00  0.00           H  
ATOM     18 2HE  MET A   1     -11.525  51.004  40.018  1.00  0.00           H  
ATOM     19 3HE  MET A   1     -12.159  52.402  39.115  1.00  0.00           H  
ATOM     20  N   GLU A   2     -16.442  51.899  43.759  1.00  0.00           N  
ATOM     21  CA  GLU A   2     -17.212  50.652  43.807  1.00  0.00           C  
ATOM     22  C   GLU A   2     -17.176  49.748  42.562  1.00  0.00           C  
ATOM     23  O   GLU A   2     -17.803  48.681  42.549  1.00  0.00           O  
ATOM     24  CB  GLU A   2     -18.669  50.987  44.124  1.00  0.00           C  
ATOM     25  CG  GLU A   2     -18.898  51.533  45.526  1.00  0.00           C  
ATOM     26  CD  GLU A   2     -20.327  51.956  45.720  1.00  0.00           C  
ATOM     27  OE1 GLU A   2     -21.088  51.869  44.786  1.00  0.00           O  
ATOM     28  OE2 GLU A   2     -20.690  52.262  46.833  1.00  0.00           O1-
ATOM     29  H   GLU A   2     -16.929  52.771  43.608  1.00  0.00           H  
ATOM     30  HA  GLU A   2     -16.808  49.998  44.583  1.00  0.00           H  
ATOM     31 1HB  GLU A   2     -18.992  51.728  43.390  1.00  0.00           H  
ATOM     32 2HB  GLU A   2     -19.245  50.071  43.991  1.00  0.00           H  
ATOM     33 1HG  GLU A   2     -18.615  50.835  46.314  1.00  0.00           H  
ATOM     34 2HG  GLU A   2     -18.252  52.408  45.569  1.00  0.00           H  
ATOM     35  N   LYS A   3     -16.476  50.168  41.516  1.00  0.00           N  
ATOM     36  CA  LYS A   3     -16.396  49.391  40.285  1.00  0.00           C  
ATOM     37  C   LYS A   3     -16.061  47.933  40.572  1.00  0.00           C  
ATOM     38  O   LYS A   3     -15.073  47.634  41.243  1.00  0.00           O  
ATOM     39  CB  LYS A   3     -15.355  49.991  39.337  1.00  0.00           C  
ATOM     40  CG  LYS A   3     -15.234  49.272  38.000  1.00  0.00           C  
ATOM     41  CD  LYS A   3     -14.237  49.969  37.085  1.00  0.00           C  
ATOM     42  CE  LYS A   3     -14.087  49.231  35.764  1.00  0.00           C  
ATOM     43  NZ  LYS A   3     -13.179  49.946  34.826  1.00  0.00           N1+
ATOM     44  H   LYS A   3     -15.984  51.049  41.573  1.00  0.00           H  
ATOM     45  HA  LYS A   3     -17.364  49.394  39.784  1.00  0.00           H  
ATOM     46 1HB  LYS A   3     -15.642  51.030  39.166  1.00  0.00           H  
ATOM     47 2HB  LYS A   3     -14.396  49.959  39.854  1.00  0.00           H  
ATOM     48 1HG  LYS A   3     -14.902  48.249  38.184  1.00  0.00           H  
ATOM     49 2HG  LYS A   3     -16.213  49.254  37.524  1.00  0.00           H  
ATOM     50 1HD  LYS A   3     -14.592  50.985  36.896  1.00  0.00           H  
ATOM     51 2HD  LYS A   3     -13.271  50.014  37.590  1.00  0.00           H  
ATOM     52 1HE  LYS A   3     -13.684  48.239  35.972  1.00  0.00           H  
ATOM     53 2HE  LYS A   3     -15.073  49.135  35.312  1.00  0.00           H  
ATOM     54 1HZ  LYS A   3     -13.107  49.425  33.965  1.00  0.00           H  
ATOM     55 2HZ  LYS A   3     -13.553  50.867  34.633  1.00  0.00           H  
ATOM     56 3HZ  LYS A   3     -12.265  50.036  35.245  1.00  0.00           H  
ATOM     57  N   PRO A   4     -16.892  47.028  40.065  1.00  0.00           N  
ATOM     58  CA  PRO A   4     -16.685  45.600  40.266  1.00  0.00           C  
ATOM     59  C   PRO A   4     -15.457  45.109  39.507  1.00  0.00           C  
ATOM     60  O   PRO A   4     -15.052  45.707  38.509  1.00  0.00           O  
ATOM     61  CB  PRO A   4     -17.976  44.957  39.751  1.00  0.00           C  
ATOM     62  CG  PRO A   4     -18.506  45.935  38.757  1.00  0.00           C  
ATOM     63  CD  PRO A   4     -18.149  47.291  39.302  1.00  0.00           C  
ATOM     64  HA  PRO A   4     -16.489  45.341  41.316  1.00  0.00           H  
ATOM     65 1HB  PRO A   4     -17.782  43.981  39.282  1.00  0.00           H  
ATOM     66 2HB  PRO A   4     -18.695  44.787  40.564  1.00  0.00           H  
ATOM     67 1HG  PRO A   4     -18.058  45.778  37.763  1.00  0.00           H  
ATOM     68 2HG  PRO A   4     -19.594  45.830  38.638  1.00  0.00           H  
ATOM     69 1HD  PRO A   4     -17.983  48.031  38.506  1.00  0.00           H  
ATOM     70 2HD  PRO A   4     -18.936  47.697  39.958  1.00  0.00           H  
ATOM     71  N   TYR A   5     -14.869  44.018  39.987  1.00  0.00           N  
ATOM     72  CA  TYR A   5     -13.692  43.440  39.346  1.00  0.00           C  
ATOM     73  C   TYR A   5     -13.980  42.037  38.833  1.00  0.00           C  
ATOM     74  O   TYR A   5     -14.680  41.257  39.480  1.00  0.00           O  
ATOM     75  CB  TYR A   5     -12.514  43.410  40.323  1.00  0.00           C  
ATOM     76  CG  TYR A   5     -12.157  44.764  40.895  1.00  0.00           C  
ATOM     77  CD1 TYR A   5     -12.693  45.194  42.100  1.00  0.00           C  
ATOM     78  CD2 TYR A   5     -11.284  45.608  40.227  1.00  0.00           C  
ATOM     79  CE1 TYR A   5     -12.370  46.428  42.626  1.00  0.00           C  
ATOM     80  CE2 TYR A   5     -10.953  46.846  40.745  1.00  0.00           C  
ATOM     81  CZ  TYR A   5     -11.499  47.254  41.944  1.00  0.00           C  
ATOM     82  OH  TYR A   5     -11.171  48.485  42.465  1.00  0.00           O  
ATOM     83  H   TYR A   5     -15.247  43.578  40.812  1.00  0.00           H  
ATOM     84  HA  TYR A   5     -13.411  44.037  38.481  1.00  0.00           H  
ATOM     85 1HB  TYR A   5     -12.785  42.733  41.135  1.00  0.00           H  
ATOM     86 2HB  TYR A   5     -11.659  43.005  39.783  1.00  0.00           H  
ATOM     87  HD1 TYR A   5     -13.381  44.537  42.634  1.00  0.00           H  
ATOM     88  HD2 TYR A   5     -10.855  45.281  39.280  1.00  0.00           H  
ATOM     89  HE1 TYR A   5     -12.799  46.752  43.575  1.00  0.00           H  
ATOM     90  HE2 TYR A   5     -10.264  47.496  40.204  1.00  0.00           H  
ATOM     91  HH  TYR A   5     -10.558  48.975  41.912  1.00  0.00           H  
ATOM     92  N   ALA A   6     -13.436  41.717  37.663  1.00  0.00           N  
ATOM     93  CA  ALA A   6     -13.643  40.410  37.053  1.00  0.00           C  
ATOM     94  C   ALA A   6     -12.379  39.560  37.131  1.00  0.00           C  
ATOM     95  O   ALA A   6     -11.266  40.076  37.027  1.00  0.00           O  
ATOM     96  CB  ALA A   6     -14.091  40.563  35.608  1.00  0.00           C  
ATOM     97  H   ALA A   6     -12.865  42.400  37.183  1.00  0.00           H  
ATOM     98  HA  ALA A   6     -14.420  39.884  37.607  1.00  0.00           H  
ATOM     99 1HB  ALA A   6     -14.242  39.576  35.166  1.00  0.00           H  
ATOM    100 2HB  ALA A   6     -15.029  41.121  35.575  1.00  0.00           H  
ATOM    101 3HB  ALA A   6     -13.331  41.100  35.043  1.00  0.00           H  
ATOM    102  N   CYS A   7     -12.558  38.257  37.314  1.00  0.00           N  
ATOM    103  CA  CYS A   7     -11.458  37.307  37.200  1.00  0.00           C  
ATOM    104  C   CYS A   7     -11.525  36.541  35.886  1.00  0.00           C  
ATOM    105  O   CYS A   7     -12.464  35.781  35.646  1.00  0.00           O  
ATOM    106  CB  CYS A   7     -11.695  36.372  38.384  1.00  0.00           C  
ATOM    107  SG  CYS A   7     -10.393  35.144  38.642  1.00  0.00           S  
ATOM    108  H   CYS A   7     -13.483  37.913  37.537  1.00  0.00           H  
ATOM    109  HA  CYS A   7     -10.476  37.768  37.312  1.00  0.00           H  
ATOM    110 1HB  CYS A   7     -11.763  36.942  39.311  1.00  0.00           H  
ATOM    111 2HB  CYS A   7     -12.618  35.807  38.238  1.00  0.00           H  
ATOM    112  HG  CYS A   7      -9.412  36.020  38.838  1.00  0.00           H  
ATOM    113  N   PRO A   8     -10.524  36.743  35.037  1.00  0.00           N  
ATOM    114  CA  PRO A   8     -10.471  36.074  33.742  1.00  0.00           C  
ATOM    115  C   PRO A   8     -10.134  34.597  33.899  1.00  0.00           C  
ATOM    116  O   PRO A   8     -10.314  33.807  32.972  1.00  0.00           O  
ATOM    117  CB  PRO A   8      -9.385  36.833  32.972  1.00  0.00           C  
ATOM    118  CG  PRO A   8      -8.482  37.366  34.031  1.00  0.00           C  
ATOM    119  CD  PRO A   8      -9.381  37.698  35.192  1.00  0.00           C  
ATOM    120  HA  PRO A   8     -11.436  36.090  33.213  1.00  0.00           H  
ATOM    121 1HB  PRO A   8      -8.841  36.171  32.282  1.00  0.00           H  
ATOM    122 2HB  PRO A   8      -9.814  37.647  32.368  1.00  0.00           H  
ATOM    123 1HG  PRO A   8      -7.724  36.623  34.319  1.00  0.00           H  
ATOM    124 2HG  PRO A   8      -7.942  38.257  33.682  1.00  0.00           H  
ATOM    125 1HD  PRO A   8      -8.879  37.558  36.162  1.00  0.00           H  
ATOM    126 2HD  PRO A   8      -9.733  38.741  35.161  1.00  0.00           H  
ATOM    127  N   GLU A   9      -9.685  34.180  35.098  1.00  0.00           N  
ATOM    128  CA  GLU A   9      -9.205  32.818  35.300  1.00  0.00           C  
ATOM    129  C   GLU A   9     -10.322  31.909  35.797  1.00  0.00           C  
ATOM    130  O   GLU A   9     -10.214  30.683  35.730  1.00  0.00           O  
ATOM    131  CB  GLU A   9      -8.037  32.803  36.289  1.00  0.00           C  
ATOM    132  CG  GLU A   9      -6.815  33.585  35.830  1.00  0.00           C  
ATOM    133  CD  GLU A   9      -6.314  33.090  34.504  1.00  0.00           C  
ATOM    134  OE1 GLU A   9      -6.090  31.911  34.378  1.00  0.00           O  
ATOM    135  OE2 GLU A   9      -6.263  33.869  33.581  1.00  0.00           O1-
ATOM    136  H   GLU A   9      -9.670  34.828  35.874  1.00  0.00           H  
ATOM    137  HA  GLU A   9      -8.864  32.400  34.352  1.00  0.00           H  
ATOM    138 1HB  GLU A   9      -8.406  33.222  37.225  1.00  0.00           H  
ATOM    139 2HB  GLU A   9      -7.761  31.759  36.441  1.00  0.00           H  
ATOM    140 1HG  GLU A   9      -6.987  34.663  35.775  1.00  0.00           H  
ATOM    141 2HG  GLU A   9      -6.074  33.377  36.600  1.00  0.00           H  
ATOM    142  N   CYS A  10     -11.395  32.514  36.294  1.00  0.00           N  
ATOM    143  CA  CYS A  10     -12.490  31.762  36.895  1.00  0.00           C  
ATOM    144  C   CYS A  10     -13.820  32.103  36.235  1.00  0.00           C  
ATOM    145  O   CYS A  10     -14.672  31.234  36.050  1.00  0.00           O  
ATOM    146  CB  CYS A  10     -12.472  32.240  38.348  1.00  0.00           C  
ATOM    147  SG  CYS A  10     -10.962  31.823  39.255  1.00  0.00           S  
ATOM    148  H   CYS A  10     -11.452  33.521  36.257  1.00  0.00           H  
ATOM    149  HA  CYS A  10     -12.335  30.682  36.882  1.00  0.00           H  
ATOM    150 1HB  CYS A  10     -12.558  33.326  38.388  1.00  0.00           H  
ATOM    151 2HB  CYS A  10     -13.292  31.788  38.904  1.00  0.00           H  
ATOM    152  HG  CYS A  10     -11.077  30.505  39.119  1.00  0.00           H  
ATOM    153  N   GLY A  11     -13.991  33.372  35.883  1.00  0.00           N  
ATOM    154  CA  GLY A  11     -15.231  33.836  35.273  1.00  0.00           C  
ATOM    155  C   GLY A  11     -16.196  34.370  36.323  1.00  0.00           C  
ATOM    156  O   GLY A  11     -17.400  34.470  36.083  1.00  0.00           O  
ATOM    157  H   GLY A  11     -13.242  34.033  36.040  1.00  0.00           H  
ATOM    158 1HA  GLY A  11     -15.003  34.634  34.564  1.00  0.00           H  
ATOM    159 2HA  GLY A  11     -15.702  33.008  34.744  1.00  0.00           H  
ATOM    160  N   LYS A  12     -15.661  34.710  37.492  1.00  0.00           N  
ATOM    161  CA  LYS A  12     -16.455  35.327  38.548  1.00  0.00           C  
ATOM    162  C   LYS A  12     -16.111  36.800  38.708  1.00  0.00           C  
ATOM    163  O   LYS A  12     -14.994  37.222  38.412  1.00  0.00           O  
ATOM    164  CB  LYS A  12     -16.247  34.589  39.872  1.00  0.00           C  
ATOM    165  CG  LYS A  12     -16.548  33.096  39.816  1.00  0.00           C  
ATOM    166  CD  LYS A  12     -18.018  32.838  39.529  1.00  0.00           C  
ATOM    167  CE  LYS A  12     -18.347  31.354  39.607  1.00  0.00           C  
ATOM    168  NZ  LYS A  12     -19.754  31.073  39.213  1.00  0.00           N1+
ATOM    169  H   LYS A  12     -14.680  34.539  37.652  1.00  0.00           H  
ATOM    170  HA  LYS A  12     -17.514  35.280  38.287  1.00  0.00           H  
ATOM    171 1HB  LYS A  12     -15.209  34.740  40.161  1.00  0.00           H  
ATOM    172 2HB  LYS A  12     -16.901  35.060  40.607  1.00  0.00           H  
ATOM    173 1HG  LYS A  12     -15.939  32.650  39.028  1.00  0.00           H  
ATOM    174 2HG  LYS A  12     -16.282  32.654  40.775  1.00  0.00           H  
ATOM    175 1HD  LYS A  12     -18.617  33.382  40.263  1.00  0.00           H  
ATOM    176 2HD  LYS A  12     -18.249  33.207  38.530  1.00  0.00           H  
ATOM    177 1HE  LYS A  12     -17.670  30.819  38.941  1.00  0.00           H  
ATOM    178 2HE  LYS A  12     -18.184  31.021  40.632  1.00  0.00           H  
ATOM    179 1HZ  LYS A  12     -19.929  30.080  39.279  1.00  0.00           H  
ATOM    180 2HZ  LYS A  12     -20.383  31.567  39.832  1.00  0.00           H  
ATOM    181 3HZ  LYS A  12     -19.906  31.380  38.263  1.00  0.00           H  
ATOM    182  N   SER A  13     -17.078  37.580  39.180  1.00  0.00           N  
ATOM    183  CA  SER A  13     -16.918  39.027  39.351  1.00  0.00           C  
ATOM    184  C   SER A  13     -17.287  39.389  40.794  1.00  0.00           C  
ATOM    185  O   SER A  13     -18.199  38.793  41.370  1.00  0.00           O  
ATOM    186  CB  SER A  13     -17.777  39.789  38.359  1.00  0.00           C  
ATOM    187  OG  SER A  13     -17.407  39.530  37.035  1.00  0.00           O  
ATOM    188  H   SER A  13     -17.958  37.150  39.428  1.00  0.00           H  
ATOM    189  HA  SER A  13     -15.922  39.387  39.082  1.00  0.00           H  
ATOM    190 1HB  SER A  13     -18.816  39.491  38.500  1.00  0.00           H  
ATOM    191 2HB  SER A  13     -17.675  40.855  38.556  1.00  0.00           H  
ATOM    192  HG  SER A  13     -17.973  40.029  36.440  1.00  0.00           H  
ATOM    193  N   PHE A  14     -16.630  40.404  41.350  1.00  0.00           N  
ATOM    194  CA  PHE A  14     -16.865  40.800  42.732  1.00  0.00           C  
ATOM    195  C   PHE A  14     -17.040  42.297  42.936  1.00  0.00           C  
ATOM    196  O   PHE A  14     -16.538  43.093  42.148  1.00  0.00           O  
ATOM    197  CB  PHE A  14     -15.715  40.304  43.610  1.00  0.00           C  
ATOM    198  CG  PHE A  14     -15.551  38.812  43.607  1.00  0.00           C  
ATOM    199  CD1 PHE A  14     -14.669  38.197  42.732  1.00  0.00           C  
ATOM    200  CD2 PHE A  14     -16.282  38.015  44.479  1.00  0.00           C  
ATOM    201  CE1 PHE A  14     -14.516  36.824  42.727  1.00  0.00           C  
ATOM    202  CE2 PHE A  14     -16.130  36.643  44.476  1.00  0.00           C  
ATOM    203  CZ  PHE A  14     -15.247  36.048  43.600  1.00  0.00           C  
ATOM    204  H   PHE A  14     -15.949  40.911  40.801  1.00  0.00           H  
ATOM    205  HA  PHE A  14     -17.799  40.366  43.088  1.00  0.00           H  
ATOM    206 1HB  PHE A  14     -14.771  40.721  43.265  1.00  0.00           H  
ATOM    207 2HB  PHE A  14     -15.882  40.598  44.647  1.00  0.00           H  
ATOM    208  HD1 PHE A  14     -14.088  38.813  42.044  1.00  0.00           H  
ATOM    209  HD2 PHE A  14     -16.979  38.488  45.172  1.00  0.00           H  
ATOM    210  HE1 PHE A  14     -13.819  36.357  42.034  1.00  0.00           H  
ATOM    211  HE2 PHE A  14     -16.711  36.030  45.168  1.00  0.00           H  
ATOM    212  HZ  PHE A  14     -15.129  34.965  43.596  1.00  0.00           H  
ATOM    213  N   SER A  15     -17.710  42.661  44.031  1.00  0.00           N  
ATOM    214  CA  SER A  15     -17.980  44.051  44.396  1.00  0.00           C  
ATOM    215  C   SER A  15     -16.760  44.789  44.935  1.00  0.00           C  
ATOM    216  O   SER A  15     -16.555  45.972  44.645  1.00  0.00           O  
ATOM    217  CB  SER A  15     -19.098  44.099  45.421  1.00  0.00           C  
ATOM    218  OG  SER A  15     -20.313  43.646  44.892  1.00  0.00           O  
ATOM    219  H   SER A  15     -18.042  41.922  44.632  1.00  0.00           H  
ATOM    220  HA  SER A  15     -18.400  44.640  43.580  1.00  0.00           H  
ATOM    221 1HB  SER A  15     -18.821  43.468  46.266  1.00  0.00           H  
ATOM    222 2HB  SER A  15     -19.218  45.127  45.756  1.00  0.00           H  
ATOM    223  HG  SER A  15     -20.993  43.690  45.569  1.00  0.00           H  
ATOM    224  N   ARG A  16     -15.974  44.108  45.762  1.00  0.00           N  
ATOM    225  CA  ARG A  16     -14.790  44.718  46.346  1.00  0.00           C  
ATOM    226  C   ARG A  16     -13.529  44.003  45.881  1.00  0.00           C  
ATOM    227  O   ARG A  16     -13.553  42.810  45.557  1.00  0.00           O  
ATOM    228  CB  ARG A  16     -14.867  44.789  47.863  1.00  0.00           C  
ATOM    229  CG  ARG A  16     -15.932  45.728  48.405  1.00  0.00           C  
ATOM    230  CD  ARG A  16     -15.988  45.800  49.888  1.00  0.00           C  
ATOM    231  NE  ARG A  16     -17.094  46.588  50.412  1.00  0.00           N  
ATOM    232  CZ  ARG A  16     -17.063  47.923  50.594  1.00  0.00           C  
ATOM    233  NH1 ARG A  16     -15.979  48.618  50.332  1.00  0.00           N1+
ATOM    234  NH2 ARG A  16     -18.148  48.511  51.066  1.00  0.00           N  
ATOM    235  H   ARG A  16     -16.198  43.151  45.993  1.00  0.00           H  
ATOM    236  HA  ARG A  16     -14.706  45.752  46.012  1.00  0.00           H  
ATOM    237 1HB  ARG A  16     -15.061  43.779  48.220  1.00  0.00           H  
ATOM    238 2HB  ARG A  16     -13.889  45.116  48.216  1.00  0.00           H  
ATOM    239 1HG  ARG A  16     -15.737  46.733  48.027  1.00  0.00           H  
ATOM    240 2HG  ARG A  16     -16.907  45.390  48.048  1.00  0.00           H  
ATOM    241 1HD  ARG A  16     -16.088  44.792  50.288  1.00  0.00           H  
ATOM    242 2HD  ARG A  16     -15.066  46.248  50.255  1.00  0.00           H  
ATOM    243  HE  ARG A  16     -18.013  46.289  50.710  1.00  0.00           H  
ATOM    244 1HH1 ARG A  16     -15.153  48.148  49.989  1.00  0.00           H  
ATOM    245 2HH1 ARG A  16     -15.978  49.617  50.477  1.00  0.00           H  
ATOM    246 1HH2 ARG A  16     -18.968  47.960  51.278  1.00  0.00           H  
ATOM    247 2HH2 ARG A  16     -18.153  49.511  51.211  1.00  0.00           H  
ATOM    248  N   LYS A  17     -12.418  44.731  45.896  1.00  0.00           N  
ATOM    249  CA  LYS A  17     -11.148  44.168  45.481  1.00  0.00           C  
ATOM    250  C   LYS A  17     -10.682  43.048  46.392  1.00  0.00           C  
ATOM    251  O   LYS A  17     -10.071  42.108  45.931  1.00  0.00           O  
ATOM    252  CB  LYS A  17     -10.082  45.263  45.422  1.00  0.00           C  
ATOM    253  CG  LYS A  17      -8.721  44.792  44.926  1.00  0.00           C  
ATOM    254  CD  LYS A  17      -7.738  45.947  44.819  1.00  0.00           C  
ATOM    255  CE  LYS A  17      -6.373  45.474  44.347  1.00  0.00           C  
ATOM    256  NZ  LYS A  17      -5.392  46.590  44.268  1.00  0.00           N1+
ATOM    257  H   LYS A  17     -12.456  45.694  46.200  1.00  0.00           H  
ATOM    258  HA  LYS A  17     -11.247  43.721  44.492  1.00  0.00           H  
ATOM    259 1HB  LYS A  17     -10.459  46.042  44.758  1.00  0.00           H  
ATOM    260 2HB  LYS A  17      -9.979  45.665  46.431  1.00  0.00           H  
ATOM    261 1HG  LYS A  17      -8.334  44.049  45.627  1.00  0.00           H  
ATOM    262 2HG  LYS A  17      -8.850  44.331  43.948  1.00  0.00           H  
ATOM    263 1HD  LYS A  17      -8.137  46.677  44.111  1.00  0.00           H  
ATOM    264 2HD  LYS A  17      -7.642  46.415  45.800  1.00  0.00           H  
ATOM    265 1HE  LYS A  17      -6.013  44.722  45.047  1.00  0.00           H  
ATOM    266 2HE  LYS A  17      -6.490  45.024  43.362  1.00  0.00           H  
ATOM    267 1HZ  LYS A  17      -4.502  46.235  43.951  1.00  0.00           H  
ATOM    268 2HZ  LYS A  17      -5.727  47.288  43.616  1.00  0.00           H  
ATOM    269 3HZ  LYS A  17      -5.283  47.007  45.182  1.00  0.00           H  
ATOM    270  N   ASP A  18     -10.971  43.142  47.685  1.00  0.00           N  
ATOM    271  CA  ASP A  18     -10.537  42.106  48.615  1.00  0.00           C  
ATOM    272  C   ASP A  18     -11.224  40.765  48.362  1.00  0.00           C  
ATOM    273  O   ASP A  18     -10.663  39.705  48.649  1.00  0.00           O  
ATOM    274  CB  ASP A  18     -10.794  42.553  50.057  1.00  0.00           C  
ATOM    275  CG  ASP A  18      -9.849  43.637  50.556  1.00  0.00           C  
ATOM    276  OD1 ASP A  18      -8.862  43.884  49.904  1.00  0.00           O  
ATOM    277  OD2 ASP A  18     -10.196  44.314  51.493  1.00  0.00           O1-
ATOM    278  H   ASP A  18     -11.494  43.932  48.036  1.00  0.00           H  
ATOM    279  HA  ASP A  18      -9.471  41.919  48.489  1.00  0.00           H  
ATOM    280 1HB  ASP A  18     -11.824  42.855  50.242  1.00  0.00           H  
ATOM    281 2HB  ASP A  18     -10.588  41.619  50.585  1.00  0.00           H  
ATOM    282  N   SER A  19     -12.431  40.818  47.807  1.00  0.00           N  
ATOM    283  CA  SER A  19     -13.163  39.602  47.483  1.00  0.00           C  
ATOM    284  C   SER A  19     -12.453  38.915  46.311  1.00  0.00           C  
ATOM    285  O   SER A  19     -12.423  37.688  46.239  1.00  0.00           O  
ATOM    286  CB  SER A  19     -14.607  39.917  47.143  1.00  0.00           C  
ATOM    287  OG  SER A  19     -15.306  40.435  48.242  1.00  0.00           O  
ATOM    288  H   SER A  19     -12.852  41.715  47.607  1.00  0.00           H  
ATOM    289  HA  SER A  19     -13.290  38.933  48.335  1.00  0.00           H  
ATOM    290 1HB  SER A  19     -14.625  40.647  46.337  1.00  0.00           H  
ATOM    291 2HB  SER A  19     -15.097  39.002  46.815  1.00  0.00           H  
ATOM    292  HG  SER A  19     -16.213  40.621  47.988  1.00  0.00           H  
ATOM    293  N   LEU A  20     -11.882  39.709  45.399  1.00  0.00           N  
ATOM    294  CA  LEU A  20     -11.169  39.148  44.252  1.00  0.00           C  
ATOM    295  C   LEU A  20      -9.876  38.501  44.714  1.00  0.00           C  
ATOM    296  O   LEU A  20      -9.537  37.406  44.280  1.00  0.00           O  
ATOM    297  CB  LEU A  20     -10.885  40.236  43.208  1.00  0.00           C  
ATOM    298  CG  LEU A  20     -10.139  39.758  41.955  1.00  0.00           C  
ATOM    299  CD1 LEU A  20     -10.964  38.701  41.229  1.00  0.00           C  
ATOM    300  CD2 LEU A  20      -9.861  40.944  41.045  1.00  0.00           C  
ATOM    301  H   LEU A  20     -11.942  40.711  45.500  1.00  0.00           H  
ATOM    302  HA  LEU A  20     -11.774  38.370  43.789  1.00  0.00           H  
ATOM    303 1HB  LEU A  20     -11.908  40.508  42.954  1.00  0.00           H  
ATOM    304 2HB  LEU A  20     -10.377  41.094  43.648  1.00  0.00           H  
ATOM    305  HG  LEU A  20      -9.181  39.355  42.281  1.00  0.00           H  
ATOM    306 1HD1 LEU A  20     -10.427  38.368  40.341  1.00  0.00           H  
ATOM    307 2HD1 LEU A  20     -11.131  37.852  41.891  1.00  0.00           H  
ATOM    308 3HD1 LEU A  20     -11.922  39.127  40.935  1.00  0.00           H  
ATOM    309 1HD2 LEU A  20      -9.331  40.603  40.155  1.00  0.00           H  
ATOM    310 2HD2 LEU A  20     -10.804  41.407  40.752  1.00  0.00           H  
ATOM    311 3HD2 LEU A  20      -9.248  41.674  41.573  1.00  0.00           H  
ATOM    312  N   VAL A  21      -9.173  39.164  45.626  1.00  0.00           N  
ATOM    313  CA  VAL A  21      -7.913  38.635  46.140  1.00  0.00           C  
ATOM    314  C   VAL A  21      -8.123  37.322  46.887  1.00  0.00           C  
ATOM    315  O   VAL A  21      -7.347  36.386  46.736  1.00  0.00           O  
ATOM    316  CB  VAL A  21      -7.220  39.642  47.076  1.00  0.00           C  
ATOM    317  CG1 VAL A  21      -6.015  39.003  47.750  1.00  0.00           C  
ATOM    318  CG2 VAL A  21      -6.799  40.884  46.306  1.00  0.00           C  
ATOM    319  H   VAL A  21      -9.512  40.049  45.972  1.00  0.00           H  
ATOM    320  HA  VAL A  21      -7.227  38.385  45.328  1.00  0.00           H  
ATOM    321  HB  VAL A  21      -7.931  39.966  47.836  1.00  0.00           H  
ATOM    322 1HG1 VAL A  21      -5.538  39.728  48.408  1.00  0.00           H  
ATOM    323 2HG1 VAL A  21      -6.341  38.140  48.334  1.00  0.00           H  
ATOM    324 3HG1 VAL A  21      -5.303  38.678  46.991  1.00  0.00           H  
ATOM    325 1HG2 VAL A  21      -6.311  41.586  46.983  1.00  0.00           H  
ATOM    326 2HG2 VAL A  21      -6.105  40.603  45.512  1.00  0.00           H  
ATOM    327 3HG2 VAL A  21      -7.680  41.357  45.868  1.00  0.00           H  
ATOM    328  N   ARG A  22      -9.195  37.238  47.668  1.00  0.00           N  
ATOM    329  CA  ARG A  22      -9.482  36.013  48.404  1.00  0.00           C  
ATOM    330  C   ARG A  22      -9.833  34.882  47.425  1.00  0.00           C  
ATOM    331  O   ARG A  22      -9.331  33.768  47.556  1.00  0.00           O  
ATOM    332  CB  ARG A  22     -10.639  36.257  49.379  1.00  0.00           C  
ATOM    333  CG  ARG A  22     -11.138  35.006  50.090  1.00  0.00           C  
ATOM    334  CD  ARG A  22     -12.272  35.335  51.034  1.00  0.00           C  
ATOM    335  NE  ARG A  22     -13.423  35.846  50.304  1.00  0.00           N  
ATOM    336  CZ  ARG A  22     -14.432  36.508  50.863  1.00  0.00           C  
ATOM    337  NH1 ARG A  22     -14.439  36.754  52.171  1.00  0.00           N1+
ATOM    338  NH2 ARG A  22     -15.441  36.910  50.108  1.00  0.00           N  
ATOM    339  H   ARG A  22      -9.819  38.025  47.759  1.00  0.00           H  
ATOM    340  HA  ARG A  22      -8.598  35.699  48.957  1.00  0.00           H  
ATOM    341 1HB  ARG A  22     -10.288  36.978  50.116  1.00  0.00           H  
ATOM    342 2HB  ARG A  22     -11.454  36.695  48.802  1.00  0.00           H  
ATOM    343 1HG  ARG A  22     -11.480  34.292  49.339  1.00  0.00           H  
ATOM    344 2HG  ARG A  22     -10.306  34.572  50.650  1.00  0.00           H  
ATOM    345 1HD  ARG A  22     -12.559  34.430  51.570  1.00  0.00           H  
ATOM    346 2HD  ARG A  22     -11.933  36.087  51.745  1.00  0.00           H  
ATOM    347  HE  ARG A  22     -13.639  35.789  49.319  1.00  0.00           H  
ATOM    348 1HH1 ARG A  22     -13.672  36.436  52.746  1.00  0.00           H  
ATOM    349 2HH1 ARG A  22     -15.211  37.257  52.579  1.00  0.00           H  
ATOM    350 1HH2 ARG A  22     -15.438  36.709  49.118  1.00  0.00           H  
ATOM    351 2HH2 ARG A  22     -16.210  37.412  50.525  1.00  0.00           H  
ATOM    352  N   HIS A  23     -10.661  35.194  46.428  1.00  0.00           N  
ATOM    353  CA  HIS A  23     -11.096  34.230  45.412  1.00  0.00           C  
ATOM    354  C   HIS A  23      -9.924  33.712  44.587  1.00  0.00           C  
ATOM    355  O   HIS A  23      -9.856  32.522  44.281  1.00  0.00           O  
ATOM    356  CB  HIS A  23     -12.143  34.858  44.485  1.00  0.00           C  
ATOM    357  CG  HIS A  23     -12.630  33.934  43.415  1.00  0.00           C  
ATOM    358  CD2 HIS A  23     -12.425  33.930  42.077  1.00  0.00           C  
ATOM    359  ND1 HIS A  23     -13.440  32.850  43.682  1.00  0.00           N  
ATOM    360  CE1 HIS A  23     -13.711  32.217  42.552  1.00  0.00           C  
ATOM    361  NE2 HIS A  23     -13.106  32.853  41.564  1.00  0.00           N  
ATOM    362  H   HIS A  23     -11.001  36.144  46.384  1.00  0.00           H  
ATOM    363  HA  HIS A  23     -11.536  33.360  45.896  1.00  0.00           H  
ATOM    364 1HB  HIS A  23     -13.019  35.163  45.059  1.00  0.00           H  
ATOM    365 2HB  HIS A  23     -11.723  35.728  43.981  1.00  0.00           H  
ATOM    366  HD1 HIS A  23     -13.838  32.610  44.569  1.00  0.00           H  
ATOM    367  HD2 HIS A  23     -11.859  34.584  41.413  1.00  0.00           H  
ATOM    368  HE1 HIS A  23     -14.341  31.328  42.551  1.00  0.00           H  
ATOM    369  N   GLN A  24      -9.015  34.616  44.228  1.00  0.00           N  
ATOM    370  CA  GLN A  24      -7.835  34.305  43.425  1.00  0.00           C  
ATOM    371  C   GLN A  24      -7.061  33.099  43.964  1.00  0.00           C  
ATOM    372  O   GLN A  24      -6.490  32.320  43.196  1.00  0.00           O  
ATOM    373  CB  GLN A  24      -6.906  35.522  43.367  1.00  0.00           C  
ATOM    374  CG  GLN A  24      -5.721  35.354  42.432  1.00  0.00           C  
ATOM    375  CD  GLN A  24      -6.139  35.292  40.974  1.00  0.00           C  
ATOM    376  NE2 GLN A  24      -5.595  34.325  40.245  1.00  0.00           N  
ATOM    377  OE1 GLN A  24      -6.946  36.102  40.510  1.00  0.00           O  
ATOM    378  H   GLN A  24      -9.168  35.569  44.533  1.00  0.00           H  
ATOM    379  HA  GLN A  24      -8.140  34.033  42.417  1.00  0.00           H  
ATOM    380 1HB  GLN A  24      -7.514  36.367  43.046  1.00  0.00           H  
ATOM    381 2HB  GLN A  24      -6.550  35.696  44.382  1.00  0.00           H  
ATOM    382 1HG  GLN A  24      -4.826  35.974  42.497  1.00  0.00           H  
ATOM    383 2HG  GLN A  24      -5.487  34.343  42.767  1.00  0.00           H  
ATOM    384 1HE2 GLN A  24      -5.832  34.232  39.276  1.00  0.00           H  
ATOM    385 2HE2 GLN A  24      -4.947  33.689  40.663  1.00  0.00           H  
ATOM    386  N   ARG A  25      -7.096  32.932  45.284  1.00  0.00           N  
ATOM    387  CA  ARG A  25      -6.414  31.824  45.946  1.00  0.00           C  
ATOM    388  C   ARG A  25      -6.833  30.429  45.485  1.00  0.00           C  
ATOM    389  O   ARG A  25      -6.063  29.487  45.628  1.00  0.00           O  
ATOM    390  CB  ARG A  25      -6.556  31.934  47.465  1.00  0.00           C  
ATOM    391  CG  ARG A  25      -5.653  32.983  48.094  1.00  0.00           C  
ATOM    392  CD  ARG A  25      -5.466  32.721  49.579  1.00  0.00           C  
ATOM    393  NE  ARG A  25      -6.644  33.087  50.359  1.00  0.00           N  
ATOM    394  CZ  ARG A  25      -6.879  34.310  50.827  1.00  0.00           C  
ATOM    395  NH1 ARG A  25      -6.011  35.286  50.601  1.00  0.00           N1+
ATOM    396  NH2 ARG A  25      -7.974  34.554  51.531  1.00  0.00           N  
ATOM    397  H   ARG A  25      -7.611  33.595  45.844  1.00  0.00           H  
ATOM    398  HA  ARG A  25      -5.348  31.863  45.724  1.00  0.00           H  
ATOM    399 1HB  ARG A  25      -7.598  32.174  47.673  1.00  0.00           H  
ATOM    400 2HB  ARG A  25      -6.320  30.952  47.879  1.00  0.00           H  
ATOM    401 1HG  ARG A  25      -4.686  32.953  47.591  1.00  0.00           H  
ATOM    402 2HG  ARG A  25      -6.108  33.962  47.949  1.00  0.00           H  
ATOM    403 1HD  ARG A  25      -5.267  31.660  49.728  1.00  0.00           H  
ATOM    404 2HD  ARG A  25      -4.619  33.304  49.937  1.00  0.00           H  
ATOM    405  HE  ARG A  25      -7.424  32.512  50.653  1.00  0.00           H  
ATOM    406 1HH1 ARG A  25      -5.171  35.100  50.072  1.00  0.00           H  
ATOM    407 2HH1 ARG A  25      -6.196  36.212  50.960  1.00  0.00           H  
ATOM    408 1HH2 ARG A  25      -8.631  33.808  51.710  1.00  0.00           H  
ATOM    409 2HH2 ARG A  25      -8.146  35.482  51.883  1.00  0.00           H  
ATOM    410  N   THR A  26      -8.046  30.277  44.958  1.00  0.00           N  
ATOM    411  CA  THR A  26      -8.478  28.958  44.480  1.00  0.00           C  
ATOM    412  C   THR A  26      -7.684  28.618  43.214  1.00  0.00           C  
ATOM    413  O   THR A  26      -7.458  27.446  42.920  1.00  0.00           O  
ATOM    414  CB  THR A  26      -9.987  28.912  44.176  1.00  0.00           C  
ATOM    415  CG2 THR A  26     -10.791  29.257  45.419  1.00  0.00           C  
ATOM    416  OG1 THR A  26     -10.296  29.844  43.134  1.00  0.00           O  
ATOM    417  H   THR A  26      -8.679  31.060  44.883  1.00  0.00           H  
ATOM    418  HA  THR A  26      -8.256  28.203  45.234  1.00  0.00           H  
ATOM    419  HB  THR A  26     -10.248  27.908  43.843  1.00  0.00           H  
ATOM    420  HG1 THR A  26     -11.236  29.811  42.944  1.00  0.00           H  
ATOM    421 1HG2 THR A  26     -11.855  29.219  45.185  1.00  0.00           H  
ATOM    422 2HG2 THR A  26     -10.567  28.543  46.209  1.00  0.00           H  
ATOM    423 3HG2 THR A  26     -10.531  30.262  45.752  1.00  0.00           H  
ATOM    424  N   HIS A  27      -7.257  29.655  42.489  1.00  0.00           N  
ATOM    425  CA  HIS A  27      -6.484  29.493  41.255  1.00  0.00           C  
ATOM    426  C   HIS A  27      -4.983  29.343  41.515  1.00  0.00           C  
ATOM    427  O   HIS A  27      -4.313  28.544  40.863  1.00  0.00           O  
ATOM    428  CB  HIS A  27      -6.727  30.678  40.315  1.00  0.00           C  
ATOM    429  CG  HIS A  27      -6.021  30.559  39.000  1.00  0.00           C  
ATOM    430  CD2 HIS A  27      -4.982  31.253  38.481  1.00  0.00           C  
ATOM    431  ND1 HIS A  27      -6.373  29.625  38.048  1.00  0.00           N  
ATOM    432  CE1 HIS A  27      -5.582  29.752  36.996  1.00  0.00           C  
ATOM    433  NE2 HIS A  27      -4.730  30.731  37.236  1.00  0.00           N  
ATOM    434  H   HIS A  27      -7.482  30.585  42.809  1.00  0.00           H  
ATOM    435  HA  HIS A  27      -6.786  28.574  40.751  1.00  0.00           H  
ATOM    436 1HB  HIS A  27      -7.791  30.768  40.092  1.00  0.00           H  
ATOM    437 2HB  HIS A  27      -6.375  31.601  40.776  1.00  0.00           H  
ATOM    438  HD1 HIS A  27      -7.156  29.000  38.093  1.00  0.00           H  
ATOM    439  HD2 HIS A  27      -4.378  32.078  38.859  1.00  0.00           H  
ATOM    440  HE1 HIS A  27      -5.701  29.102  36.131  1.00  0.00           H  
ATOM    441  N   THR A  28      -4.453  30.117  42.454  1.00  0.00           N  
ATOM    442  CA  THR A  28      -3.028  30.050  42.762  1.00  0.00           C  
ATOM    443  C   THR A  28      -2.670  28.883  43.685  1.00  0.00           C  
ATOM    444  O   THR A  28      -1.503  28.514  43.788  1.00  0.00           O  
ATOM    445  CB  THR A  28      -2.540  31.358  43.412  1.00  0.00           C  
ATOM    446  CG2 THR A  28      -2.862  32.547  42.521  1.00  0.00           C  
ATOM    447  OG1 THR A  28      -3.181  31.530  44.681  1.00  0.00           O  
ATOM    448  H   THR A  28      -5.036  30.762  42.965  1.00  0.00           H  
ATOM    449  HA  THR A  28      -2.461  29.877  41.847  1.00  0.00           H  
ATOM    450  HB  THR A  28      -1.463  31.299  43.563  1.00  0.00           H  
ATOM    451  HG1 THR A  28      -2.977  32.403  45.026  1.00  0.00           H  
ATOM    452 1HG2 THR A  28      -2.509  33.463  42.996  1.00  0.00           H  
ATOM    453 2HG2 THR A  28      -2.367  32.424  41.557  1.00  0.00           H  
ATOM    454 3HG2 THR A  28      -3.939  32.609  42.368  1.00  0.00           H  
ATOM    455  N   GLY A  29      -3.681  28.323  44.354  1.00  0.00           N  
ATOM    456  CA  GLY A  29      -3.476  27.211  45.269  1.00  0.00           C  
ATOM    457  C   GLY A  29      -2.852  27.612  46.590  1.00  0.00           C  
ATOM    458  O   GLY A  29      -2.499  26.751  47.402  1.00  0.00           O  
ATOM    459  H   GLY A  29      -4.614  28.686  44.223  1.00  0.00           H  
ATOM    460 1HA  GLY A  29      -4.438  26.746  45.483  1.00  0.00           H  
ATOM    461 2HA  GLY A  29      -2.817  26.481  44.800  1.00  0.00           H  
ATOM    462  N   GLU A  30      -2.736  28.915  46.814  1.00  0.00           N  
ATOM    463  CA  GLU A  30      -2.139  29.458  48.026  1.00  0.00           C  
ATOM    464  C   GLU A  30      -3.047  29.271  49.232  1.00  0.00           C  
ATOM    465  O   GLU A  30      -4.238  29.576  49.181  1.00  0.00           O  
ATOM    466  CB  GLU A  30      -1.817  30.943  47.842  1.00  0.00           C  
ATOM    467  CG  GLU A  30      -1.098  31.582  49.021  1.00  0.00           C  
ATOM    468  CD  GLU A  30      -0.803  33.034  48.760  1.00  0.00           C  
ATOM    469  OE1 GLU A  30      -1.155  33.512  47.710  1.00  0.00           O  
ATOM    470  OE2 GLU A  30      -0.329  33.693  49.656  1.00  0.00           O1-
ATOM    471  H   GLU A  30      -3.077  29.550  46.107  1.00  0.00           H  
ATOM    472  HA  GLU A  30      -1.216  28.926  48.254  1.00  0.00           H  
ATOM    473 1HB  GLU A  30      -1.193  31.025  46.950  1.00  0.00           H  
ATOM    474 2HB  GLU A  30      -2.763  31.455  47.672  1.00  0.00           H  
ATOM    475 1HG  GLU A  30      -1.641  31.486  49.962  1.00  0.00           H  
ATOM    476 2HG  GLU A  30      -0.163  31.029  49.082  1.00  0.00           H  
ATOM    477  N   LYS A  31      -2.468  28.750  50.310  1.00  0.00           N  
ATOM    478  CA  LYS A  31      -3.178  28.503  51.563  1.00  0.00           C  
ATOM    479  C   LYS A  31      -2.290  29.028  52.692  1.00  0.00           C  
ATOM    480  O   LYS A  31      -1.501  28.290  53.276  1.00  0.00           O  
ATOM    481  CB  LYS A  31      -3.445  27.006  51.720  1.00  0.00           C  
ATOM    482  CG  LYS A  31      -4.416  26.450  50.697  1.00  0.00           C  
ATOM    483  CD  LYS A  31      -4.800  25.023  51.032  1.00  0.00           C  
ATOM    484  CE  LYS A  31      -5.806  24.495  50.025  1.00  0.00           C  
ATOM    485  NZ  LYS A  31      -6.049  23.027  50.176  1.00  0.00           N1+
ATOM    486  H   LYS A  31      -1.488  28.519  50.245  1.00  0.00           H  
ATOM    487  HA  LYS A  31      -4.121  29.050  51.566  1.00  0.00           H  
ATOM    488 1HB  LYS A  31      -2.484  26.499  51.629  1.00  0.00           H  
ATOM    489 2HB  LYS A  31      -3.842  26.857  52.724  1.00  0.00           H  
ATOM    490 1HG  LYS A  31      -5.307  27.077  50.690  1.00  0.00           H  
ATOM    491 2HG  LYS A  31      -3.943  26.480  49.718  1.00  0.00           H  
ATOM    492 1HD  LYS A  31      -3.902  24.408  51.016  1.00  0.00           H  
ATOM    493 2HD  LYS A  31      -5.236  25.005  52.030  1.00  0.00           H  
ATOM    494 1HE  LYS A  31      -6.743  25.028  50.165  1.00  0.00           H  
ATOM    495 2HE  LYS A  31      -5.422  24.692  49.024  1.00  0.00           H  
ATOM    496 1HZ  LYS A  31      -6.721  22.726  49.487  1.00  0.00           H  
ATOM    497 2HZ  LYS A  31      -5.180  22.527  50.045  1.00  0.00           H  
ATOM    498 3HZ  LYS A  31      -6.407  22.841  51.101  1.00  0.00           H  
ATOM    499  N   PRO A  32      -2.431  30.320  53.019  1.00  0.00           N  
ATOM    500  CA  PRO A  32      -1.689  31.057  54.047  1.00  0.00           C  
ATOM    501  C   PRO A  32      -1.778  30.595  55.502  1.00  0.00           C  
ATOM    502  O   PRO A  32      -0.868  30.854  56.286  1.00  0.00           O  
ATOM    503  CB  PRO A  32      -2.243  32.483  53.910  1.00  0.00           C  
ATOM    504  CG  PRO A  32      -2.709  32.573  52.483  1.00  0.00           C  
ATOM    505  CD  PRO A  32      -3.333  31.236  52.281  1.00  0.00           C  
ATOM    506  HA  PRO A  32      -0.599  31.013  53.900  1.00  0.00           H  
ATOM    507 1HB  PRO A  32      -3.073  32.662  54.612  1.00  0.00           H  
ATOM    508 2HB  PRO A  32      -1.473  33.237  54.127  1.00  0.00           H  
ATOM    509 1HG  PRO A  32      -3.420  33.401  52.347  1.00  0.00           H  
ATOM    510 2HG  PRO A  32      -1.865  32.755  51.801  1.00  0.00           H  
ATOM    511 1HD  PRO A  32      -4.358  31.194  52.676  1.00  0.00           H  
ATOM    512 2HD  PRO A  32      -3.389  30.961  51.216  1.00  0.00           H  
ATOM    513  N   TYR A  33      -2.858  29.922  55.871  1.00  0.00           N  
ATOM    514  CA  TYR A  33      -3.041  29.509  57.260  1.00  0.00           C  
ATOM    515  C   TYR A  33      -2.816  28.028  57.512  1.00  0.00           C  
ATOM    516  O   TYR A  33      -3.345  27.184  56.811  1.00  0.00           O  
ATOM    517  CB  TYR A  33      -4.446  29.889  57.730  1.00  0.00           C  
ATOM    518  CG  TYR A  33      -4.828  31.321  57.425  1.00  0.00           C  
ATOM    519  CD1 TYR A  33      -5.444  31.655  56.227  1.00  0.00           C  
ATOM    520  CD2 TYR A  33      -4.575  32.334  58.337  1.00  0.00           C  
ATOM    521  CE1 TYR A  33      -5.797  32.961  55.944  1.00  0.00           C  
ATOM    522  CE2 TYR A  33      -4.921  33.643  58.064  1.00  0.00           C  
ATOM    523  CZ  TYR A  33      -5.531  33.953  56.865  1.00  0.00           C  
ATOM    524  OH  TYR A  33      -5.879  35.255  56.589  1.00  0.00           O  
ATOM    525  H   TYR A  33      -3.568  29.688  55.191  1.00  0.00           H  
ATOM    526  HA  TYR A  33      -2.307  30.009  57.895  1.00  0.00           H  
ATOM    527 1HB  TYR A  33      -5.146  29.214  57.233  1.00  0.00           H  
ATOM    528 2HB  TYR A  33      -4.482  29.725  58.806  1.00  0.00           H  
ATOM    529  HD1 TYR A  33      -5.650  30.867  55.503  1.00  0.00           H  
ATOM    530  HD2 TYR A  33      -4.091  32.083  59.280  1.00  0.00           H  
ATOM    531  HE1 TYR A  33      -6.278  33.208  54.999  1.00  0.00           H  
ATOM    532  HE2 TYR A  33      -4.710  34.426  58.794  1.00  0.00           H  
ATOM    533  HH  TYR A  33      -5.653  35.862  57.298  1.00  0.00           H  
ATOM    534  N   LYS A  34      -2.010  27.720  58.519  1.00  0.00           N  
ATOM    535  CA  LYS A  34      -1.682  26.340  58.843  1.00  0.00           C  
ATOM    536  C   LYS A  34      -2.156  25.936  60.236  1.00  0.00           C  
ATOM    537  O   LYS A  34      -2.033  26.707  61.191  1.00  0.00           O  
ATOM    538  CB  LYS A  34      -0.175  26.116  58.721  1.00  0.00           C  
ATOM    539  CG  LYS A  34       0.364  26.216  57.300  1.00  0.00           C  
ATOM    540  CD  LYS A  34       1.856  25.923  57.253  1.00  0.00           C  
ATOM    541  CE  LYS A  34       2.398  26.028  55.834  1.00  0.00           C  
ATOM    542  NZ  LYS A  34       3.857  25.743  55.770  1.00  0.00           N1+
ATOM    543  H   LYS A  34      -1.612  28.462  59.077  1.00  0.00           H  
ATOM    544  HA  LYS A  34      -2.195  25.669  58.152  1.00  0.00           H  
ATOM    545 1HB  LYS A  34       0.311  26.866  59.347  1.00  0.00           H  
ATOM    546 2HB  LYS A  34       0.035  25.123  59.118  1.00  0.00           H  
ATOM    547 1HG  LYS A  34      -0.168  25.499  56.676  1.00  0.00           H  
ATOM    548 2HG  LYS A  34       0.181  27.225  56.932  1.00  0.00           H  
ATOM    549 1HD  LYS A  34       2.373  26.638  57.893  1.00  0.00           H  
ATOM    550 2HD  LYS A  34       2.024  24.915  57.630  1.00  0.00           H  
ATOM    551 1HE  LYS A  34       1.861  25.313  55.211  1.00  0.00           H  
ATOM    552 2HE  LYS A  34       2.209  27.037  55.471  1.00  0.00           H  
ATOM    553 1HZ  LYS A  34       4.174  25.823  54.816  1.00  0.00           H  
ATOM    554 2HZ  LYS A  34       4.354  26.406  56.351  1.00  0.00           H  
ATOM    555 3HZ  LYS A  34       4.031  24.808  56.107  1.00  0.00           H  
ATOM    556  N   CYS A  35      -2.706  24.729  60.344  1.00  0.00           N  
ATOM    557  CA  CYS A  35      -3.189  24.211  61.620  1.00  0.00           C  
ATOM    558  C   CYS A  35      -1.991  23.796  62.465  1.00  0.00           C  
ATOM    559  O   CYS A  35      -1.194  22.937  62.060  1.00  0.00           O  
ATOM    560  CB  CYS A  35      -4.112  23.009  61.418  1.00  0.00           C  
ATOM    561  SG  CYS A  35      -4.796  22.368  62.967  1.00  0.00           S  
ATOM    562  H   CYS A  35      -2.793  24.156  59.517  1.00  0.00           H  
ATOM    563  HA  CYS A  35      -3.833  24.908  62.155  1.00  0.00           H  
ATOM    564 1HB  CYS A  35      -4.959  23.284  60.791  1.00  0.00           H  
ATOM    565 2HB  CYS A  35      -3.566  22.187  60.952  1.00  0.00           H  
ATOM    566  HG  CYS A  35      -5.576  21.450  62.405  1.00  0.00           H  
ATOM    567  N   PRO A  36      -1.891  24.393  63.645  1.00  0.00           N  
ATOM    568  CA  PRO A  36      -0.807  24.126  64.587  1.00  0.00           C  
ATOM    569  C   PRO A  36      -0.789  22.659  64.996  1.00  0.00           C  
ATOM    570  O   PRO A  36       0.266  22.105  65.314  1.00  0.00           O  
ATOM    571  CB  PRO A  36      -1.100  25.055  65.770  1.00  0.00           C  
ATOM    572  CG  PRO A  36      -1.930  26.147  65.187  1.00  0.00           C  
ATOM    573  CD  PRO A  36      -2.775  25.487  64.132  1.00  0.00           C  
ATOM    574  HA  PRO A  36       0.186  24.315  64.153  1.00  0.00           H  
ATOM    575 1HB  PRO A  36      -1.640  24.528  66.571  1.00  0.00           H  
ATOM    576 2HB  PRO A  36      -0.171  25.450  66.212  1.00  0.00           H  
ATOM    577 1HG  PRO A  36      -2.558  26.622  65.959  1.00  0.00           H  
ATOM    578 2HG  PRO A  36      -1.301  26.939  64.756  1.00  0.00           H  
ATOM    579 1HD  PRO A  36      -3.718  25.092  64.542  1.00  0.00           H  
ATOM    580 2HD  PRO A  36      -3.045  26.180  63.320  1.00  0.00           H  
ATOM    581  N   GLU A  37      -1.960  22.020  64.947  1.00  0.00           N  
ATOM    582  CA  GLU A  37      -2.070  20.622  65.341  1.00  0.00           C  
ATOM    583  C   GLU A  37      -1.756  19.578  64.276  1.00  0.00           C  
ATOM    584  O   GLU A  37      -0.838  18.788  64.456  1.00  0.00           O  
ATOM    585  CB  GLU A  37      -3.483  20.371  65.873  1.00  0.00           C  
ATOM    586  CG  GLU A  37      -3.904  21.299  67.003  1.00  0.00           C  
ATOM    587  CD  GLU A  37      -3.167  20.979  68.274  1.00  0.00           C  
ATOM    588  OE1 GLU A  37      -2.537  19.953  68.333  1.00  0.00           O  
ATOM    589  OE2 GLU A  37      -3.143  21.815  69.149  1.00  0.00           O1-
ATOM    590  H   GLU A  37      -2.784  22.510  64.631  1.00  0.00           H  
ATOM    591  HA  GLU A  37      -1.343  20.399  66.122  1.00  0.00           H  
ATOM    592 1HB  GLU A  37      -4.167  20.493  65.032  1.00  0.00           H  
ATOM    593 2HB  GLU A  37      -3.514  19.337  66.220  1.00  0.00           H  
ATOM    594 1HG  GLU A  37      -3.778  22.355  66.767  1.00  0.00           H  
ATOM    595 2HG  GLU A  37      -4.963  21.081  67.133  1.00  0.00           H  
ATOM    596  N   CYS A  38      -2.500  19.564  63.174  1.00  0.00           N  
ATOM    597  CA  CYS A  38      -2.267  18.565  62.133  1.00  0.00           C  
ATOM    598  C   CYS A  38      -1.407  19.026  60.955  1.00  0.00           C  
ATOM    599  O   CYS A  38      -1.108  18.229  60.062  1.00  0.00           O  
ATOM    600  CB  CYS A  38      -3.595  18.038  61.597  1.00  0.00           C  
ATOM    601  SG  CYS A  38      -4.525  19.291  60.685  1.00  0.00           S  
ATOM    602  H   CYS A  38      -3.233  20.247  63.046  1.00  0.00           H  
ATOM    603  HA  CYS A  38      -1.825  17.643  62.508  1.00  0.00           H  
ATOM    604 1HB  CYS A  38      -3.423  17.209  60.912  1.00  0.00           H  
ATOM    605 2HB  CYS A  38      -4.229  17.708  62.419  1.00  0.00           H  
ATOM    606  HG  CYS A  38      -5.557  18.508  60.390  1.00  0.00           H  
ATOM    607  N   GLY A  39      -1.021  20.300  60.949  1.00  0.00           N  
ATOM    608  CA  GLY A  39      -0.188  20.875  59.886  1.00  0.00           C  
ATOM    609  C   GLY A  39      -0.878  21.100  58.534  1.00  0.00           C  
ATOM    610  O   GLY A  39      -0.240  21.540  57.580  1.00  0.00           O  
ATOM    611  H   GLY A  39      -1.315  20.889  61.716  1.00  0.00           H  
ATOM    612 1HA  GLY A  39       0.181  21.849  60.208  1.00  0.00           H  
ATOM    613 2HA  GLY A  39       0.654  20.213  59.694  1.00  0.00           H  
ATOM    614  N   LYS A  40      -2.176  20.823  58.443  1.00  0.00           N  
ATOM    615  CA  LYS A  40      -2.893  21.038  57.192  1.00  0.00           C  
ATOM    616  C   LYS A  40      -3.038  22.534  56.944  1.00  0.00           C  
ATOM    617  O   LYS A  40      -3.232  23.306  57.884  1.00  0.00           O  
ATOM    618  CB  LYS A  40      -4.265  20.366  57.221  1.00  0.00           C  
ATOM    619  CG  LYS A  40      -5.094  20.567  55.957  1.00  0.00           C  
ATOM    620  CD  LYS A  40      -6.406  19.800  56.027  1.00  0.00           C  
ATOM    621  CE  LYS A  40      -7.252  20.037  54.786  1.00  0.00           C  
ATOM    622  NZ  LYS A  40      -8.530  19.276  54.831  1.00  0.00           N1+
ATOM    623  H   LYS A  40      -2.680  20.463  59.240  1.00  0.00           H  
ATOM    624  HA  LYS A  40      -2.323  20.617  56.363  1.00  0.00           H  
ATOM    625 1HB  LYS A  40      -4.096  19.299  57.376  1.00  0.00           H  
ATOM    626 2HB  LYS A  40      -4.805  20.772  58.075  1.00  0.00           H  
ATOM    627 1HG  LYS A  40      -5.300  21.632  55.847  1.00  0.00           H  
ATOM    628 2HG  LYS A  40      -4.513  20.218  55.104  1.00  0.00           H  
ATOM    629 1HD  LYS A  40      -6.182  18.734  56.117  1.00  0.00           H  
ATOM    630 2HD  LYS A  40      -6.955  20.128  56.909  1.00  0.00           H  
ATOM    631 1HE  LYS A  40      -7.466  21.102  54.716  1.00  0.00           H  
ATOM    632 2HE  LYS A  40      -6.677  19.725  53.915  1.00  0.00           H  
ATOM    633 1HZ  LYS A  40      -9.062  19.460  53.992  1.00  0.00           H  
ATOM    634 2HZ  LYS A  40      -8.333  18.288  54.895  1.00  0.00           H  
ATOM    635 3HZ  LYS A  40      -9.065  19.564  55.637  1.00  0.00           H  
ATOM    636  N   SER A  41      -2.950  22.933  55.679  1.00  0.00           N  
ATOM    637  CA  SER A  41      -3.054  24.335  55.296  1.00  0.00           C  
ATOM    638  C   SER A  41      -4.454  24.684  54.801  1.00  0.00           C  
ATOM    639  O   SER A  41      -5.151  23.840  54.245  1.00  0.00           O  
ATOM    640  CB  SER A  41      -2.025  24.662  54.232  1.00  0.00           C  
ATOM    641  OG  SER A  41      -2.215  23.905  53.068  1.00  0.00           O  
ATOM    642  H   SER A  41      -2.804  22.237  54.961  1.00  0.00           H  
ATOM    643  HA  SER A  41      -2.772  25.025  56.094  1.00  0.00           H  
ATOM    644 1HB  SER A  41      -2.105  25.720  53.983  1.00  0.00           H  
ATOM    645 2HB  SER A  41      -1.035  24.456  54.632  1.00  0.00           H  
ATOM    646  HG  SER A  41      -1.545  24.143  52.422  1.00  0.00           H  
ATOM    647  N   PHE A  42      -4.843  25.941  54.990  1.00  0.00           N  
ATOM    648  CA  PHE A  42      -6.162  26.411  54.606  1.00  0.00           C  
ATOM    649  C   PHE A  42      -6.080  27.750  53.883  1.00  0.00           C  
ATOM    650  O   PHE A  42      -5.185  28.568  54.148  1.00  0.00           O  
ATOM    651  CB  PHE A  42      -7.053  26.556  55.845  1.00  0.00           C  
ATOM    652  CG  PHE A  42      -7.330  25.262  56.544  1.00  0.00           C  
ATOM    653  CD1 PHE A  42      -6.504  24.823  57.575  1.00  0.00           C  
ATOM    654  CD2 PHE A  42      -8.396  24.460  56.151  1.00  0.00           C  
ATOM    655  CE1 PHE A  42      -6.729  23.592  58.206  1.00  0.00           C  
ATOM    656  CE2 PHE A  42      -8.636  23.224  56.772  1.00  0.00           C  
ATOM    657  CZ  PHE A  42      -7.798  22.792  57.799  1.00  0.00           C  
ATOM    658  H   PHE A  42      -4.196  26.590  55.418  1.00  0.00           H  
ATOM    659  HA  PHE A  42      -6.615  25.708  53.905  1.00  0.00           H  
ATOM    660 1HB  PHE A  42      -6.576  27.210  56.576  1.00  0.00           H  
ATOM    661 2HB  PHE A  42      -8.021  26.972  55.566  1.00  0.00           H  
ATOM    662  HD1 PHE A  42      -5.670  25.449  57.894  1.00  0.00           H  
ATOM    663  HD2 PHE A  42      -9.051  24.801  55.346  1.00  0.00           H  
ATOM    664  HE1 PHE A  42      -6.071  23.264  59.009  1.00  0.00           H  
ATOM    665  HE2 PHE A  42      -9.472  22.602  56.454  1.00  0.00           H  
ATOM    666  HZ  PHE A  42      -7.974  21.832  58.284  1.00  0.00           H  
ATOM    667  N   SER A  43      -7.054  27.978  53.007  1.00  0.00           N  
ATOM    668  CA  SER A  43      -7.125  29.209  52.228  1.00  0.00           C  
ATOM    669  C   SER A  43      -7.591  30.394  53.054  1.00  0.00           C  
ATOM    670  O   SER A  43      -7.268  31.540  52.733  1.00  0.00           O  
ATOM    671  CB  SER A  43      -8.070  29.025  51.027  1.00  0.00           C  
ATOM    672  OG  SER A  43      -9.426  28.805  51.411  1.00  0.00           O  
ATOM    673  H   SER A  43      -7.765  27.273  52.881  1.00  0.00           H  
ATOM    674  HA  SER A  43      -6.185  29.465  51.737  1.00  0.00           H  
ATOM    675 1HB  SER A  43      -8.027  29.922  50.409  1.00  0.00           H  
ATOM    676 2HB  SER A  43      -7.733  28.169  50.444  1.00  0.00           H  
ATOM    677  HG  SER A  43      -9.451  28.440  52.299  1.00  0.00           H  
ATOM    678  N   GLN A  44      -8.326  30.117  54.130  1.00  0.00           N  
ATOM    679  CA  GLN A  44      -8.874  31.180  54.960  1.00  0.00           C  
ATOM    680  C   GLN A  44      -8.711  30.997  56.467  1.00  0.00           C  
ATOM    681  O   GLN A  44      -8.669  29.873  56.961  1.00  0.00           O  
ATOM    682  CB  GLN A  44     -10.363  31.345  54.643  1.00  0.00           C  
ATOM    683  CG  GLN A  44     -10.651  31.830  53.233  1.00  0.00           C  
ATOM    684  CD  GLN A  44     -12.134  32.031  52.980  1.00  0.00           C  
ATOM    685  NE2 GLN A  44     -12.704  31.197  52.120  1.00  0.00           N  
ATOM    686  OE1 GLN A  44     -12.758  32.924  53.557  1.00  0.00           O  
ATOM    687  H   GLN A  44      -8.510  29.156  54.380  1.00  0.00           H  
ATOM    688  HA  GLN A  44      -8.346  32.112  54.755  1.00  0.00           H  
ATOM    689 1HB  GLN A  44     -10.827  30.372  54.802  1.00  0.00           H  
ATOM    690 2HB  GLN A  44     -10.761  32.060  55.365  1.00  0.00           H  
ATOM    691 1HG  GLN A  44     -10.118  32.662  52.773  1.00  0.00           H  
ATOM    692 2HG  GLN A  44     -10.344  30.898  52.757  1.00  0.00           H  
ATOM    693 1HE2 GLN A  44     -13.679  31.279  51.913  1.00  0.00           H  
ATOM    694 2HE2 GLN A  44     -12.159  30.482  51.676  1.00  0.00           H  
ATOM    695  N   SER A  45      -8.647  32.128  57.175  1.00  0.00           N  
ATOM    696  CA  SER A  45      -8.489  32.168  58.631  1.00  0.00           C  
ATOM    697  C   SER A  45      -9.709  31.677  59.388  1.00  0.00           C  
ATOM    698  O   SER A  45      -9.583  30.998  60.408  1.00  0.00           O  
ATOM    699  CB  SER A  45      -8.181  33.594  59.095  1.00  0.00           C  
ATOM    700  OG  SER A  45      -9.318  34.428  58.928  1.00  0.00           O  
ATOM    701  H   SER A  45      -8.715  32.996  56.664  1.00  0.00           H  
ATOM    702  HA  SER A  45      -7.619  31.612  58.988  1.00  0.00           H  
ATOM    703 1HB  SER A  45      -7.897  33.565  60.146  1.00  0.00           H  
ATOM    704 2HB  SER A  45      -7.350  33.982  58.506  1.00  0.00           H  
ATOM    705  HG  SER A  45      -9.501  34.537  57.992  1.00  0.00           H  
ATOM    706  N   GLY A  46     -10.892  32.086  58.945  1.00  0.00           N  
ATOM    707  CA  GLY A  46     -12.119  31.651  59.610  1.00  0.00           C  
ATOM    708  C   GLY A  46     -12.322  30.138  59.484  1.00  0.00           C  
ATOM    709  O   GLY A  46     -12.779  29.487  60.424  1.00  0.00           O  
ATOM    710  H   GLY A  46     -10.958  32.699  58.144  1.00  0.00           H  
ATOM    711 1HA  GLY A  46     -12.061  31.913  60.666  1.00  0.00           H  
ATOM    712 2HA  GLY A  46     -12.968  32.161  59.156  1.00  0.00           H  
ATOM    713  N   ASP A  47     -11.926  29.576  58.344  1.00  0.00           N  
ATOM    714  CA  ASP A  47     -12.060  28.140  58.134  1.00  0.00           C  
ATOM    715  C   ASP A  47     -11.029  27.382  58.975  1.00  0.00           C  
ATOM    716  O   ASP A  47     -11.257  26.236  59.373  1.00  0.00           O  
ATOM    717  CB  ASP A  47     -11.901  27.795  56.650  1.00  0.00           C  
ATOM    718  CG  ASP A  47     -13.079  28.202  55.779  1.00  0.00           C  
ATOM    719  OD1 ASP A  47     -14.114  28.517  56.320  1.00  0.00           O  
ATOM    720  OD2 ASP A  47     -12.895  28.348  54.594  1.00  0.00           O1-
ATOM    721  H   ASP A  47     -11.529  30.144  57.611  1.00  0.00           H  
ATOM    722  HA  ASP A  47     -13.047  27.809  58.462  1.00  0.00           H  
ATOM    723 1HB  ASP A  47     -10.978  28.177  56.213  1.00  0.00           H  
ATOM    724 2HB  ASP A  47     -11.853  26.706  56.712  1.00  0.00           H  
ATOM    725  N   LEU A  48      -9.900  28.026  59.257  1.00  0.00           N  
ATOM    726  CA  LEU A  48      -8.886  27.403  60.100  1.00  0.00           C  
ATOM    727  C   LEU A  48      -9.434  27.361  61.529  1.00  0.00           C  
ATOM    728  O   LEU A  48      -9.294  26.360  62.232  1.00  0.00           O  
ATOM    729  CB  LEU A  48      -7.583  28.210  60.077  1.00  0.00           C  
ATOM    730  CG  LEU A  48      -6.563  27.815  61.152  1.00  0.00           C  
ATOM    731  CD1 LEU A  48      -6.245  26.322  61.077  1.00  0.00           C  
ATOM    732  CD2 LEU A  48      -5.299  28.644  60.988  1.00  0.00           C  
ATOM    733  H   LEU A  48      -9.735  28.954  58.894  1.00  0.00           H  
ATOM    734  HA  LEU A  48      -8.708  26.383  59.764  1.00  0.00           H  
ATOM    735 1HB  LEU A  48      -7.218  27.929  59.089  1.00  0.00           H  
ATOM    736 2HB  LEU A  48      -7.773  29.284  60.102  1.00  0.00           H  
ATOM    737  HG  LEU A  48      -7.001  28.063  62.120  1.00  0.00           H  
ATOM    738 1HD1 LEU A  48      -5.521  26.067  61.849  1.00  0.00           H  
ATOM    739 2HD1 LEU A  48      -7.160  25.749  61.233  1.00  0.00           H  
ATOM    740 3HD1 LEU A  48      -5.832  26.086  60.098  1.00  0.00           H  
ATOM    741 1HD2 LEU A  48      -4.577  28.360  61.755  1.00  0.00           H  
ATOM    742 2HD2 LEU A  48      -4.872  28.465  60.002  1.00  0.00           H  
ATOM    743 3HD2 LEU A  48      -5.541  29.702  61.092  1.00  0.00           H  
ATOM    744  N   ARG A  49     -10.090  28.444  61.937  1.00  0.00           N  
ATOM    745  CA  ARG A  49     -10.664  28.544  63.274  1.00  0.00           C  
ATOM    746  C   ARG A  49     -11.676  27.440  63.554  1.00  0.00           C  
ATOM    747  O   ARG A  49     -11.623  26.794  64.594  1.00  0.00           O  
ATOM    748  CB  ARG A  49     -11.268  29.917  63.530  1.00  0.00           C  
ATOM    749  CG  ARG A  49     -10.255  31.033  63.728  1.00  0.00           C  
ATOM    750  CD  ARG A  49     -10.855  32.380  63.915  1.00  0.00           C  
ATOM    751  NE  ARG A  49      -9.890  33.447  64.128  1.00  0.00           N  
ATOM    752  CZ  ARG A  49     -10.208  34.743  64.298  1.00  0.00           C  
ATOM    753  NH1 ARG A  49     -11.458  35.147  64.244  1.00  0.00           N1+
ATOM    754  NH2 ARG A  49      -9.228  35.607  64.497  1.00  0.00           N  
ATOM    755  H   ARG A  49     -10.191  29.218  61.299  1.00  0.00           H  
ATOM    756  HA  ARG A  49      -9.882  28.426  64.023  1.00  0.00           H  
ATOM    757 1HB  ARG A  49     -11.898  30.151  62.672  1.00  0.00           H  
ATOM    758 2HB  ARG A  49     -11.887  29.832  64.423  1.00  0.00           H  
ATOM    759 1HG  ARG A  49      -9.657  30.807  64.612  1.00  0.00           H  
ATOM    760 2HG  ARG A  49      -9.607  31.073  62.852  1.00  0.00           H  
ATOM    761 1HD  ARG A  49     -11.434  32.635  63.029  1.00  0.00           H  
ATOM    762 2HD  ARG A  49     -11.513  32.356  64.784  1.00  0.00           H  
ATOM    763  HE  ARG A  49      -8.882  33.399  64.181  1.00  0.00           H  
ATOM    764 1HH1 ARG A  49     -12.195  34.476  64.075  1.00  0.00           H  
ATOM    765 2HH1 ARG A  49     -11.677  36.124  64.374  1.00  0.00           H  
ATOM    766 1HH2 ARG A  49      -8.271  35.282  64.518  1.00  0.00           H  
ATOM    767 2HH2 ARG A  49      -9.439  36.585  64.627  1.00  0.00           H  
ATOM    768  N   ARG A  50     -12.580  27.202  62.608  1.00  0.00           N  
ATOM    769  CA  ARG A  50     -13.569  26.161  62.811  1.00  0.00           C  
ATOM    770  C   ARG A  50     -12.947  24.778  62.667  1.00  0.00           C  
ATOM    771  O   ARG A  50     -13.316  23.844  63.373  1.00  0.00           O  
ATOM    772  CB  ARG A  50     -14.774  26.335  61.898  1.00  0.00           C  
ATOM    773  CG  ARG A  50     -15.658  27.528  62.225  1.00  0.00           C  
ATOM    774  CD  ARG A  50     -16.798  27.719  61.294  1.00  0.00           C  
ATOM    775  NE  ARG A  50     -17.632  28.874  61.588  1.00  0.00           N  
ATOM    776  CZ  ARG A  50     -18.617  29.329  60.790  1.00  0.00           C  
ATOM    777  NH1 ARG A  50     -18.872  28.758  59.635  1.00  0.00           N1+
ATOM    778  NH2 ARG A  50     -19.306  30.386  61.191  1.00  0.00           N  
ATOM    779  H   ARG A  50     -12.591  27.732  61.747  1.00  0.00           H  
ATOM    780  HA  ARG A  50     -13.964  26.221  63.826  1.00  0.00           H  
ATOM    781 1HB  ARG A  50     -14.396  26.436  60.884  1.00  0.00           H  
ATOM    782 2HB  ARG A  50     -15.365  25.420  61.974  1.00  0.00           H  
ATOM    783 1HG  ARG A  50     -16.064  27.394  63.229  1.00  0.00           H  
ATOM    784 2HG  ARG A  50     -15.046  28.430  62.198  1.00  0.00           H  
ATOM    785 1HD  ARG A  50     -16.413  27.844  60.283  1.00  0.00           H  
ATOM    786 2HD  ARG A  50     -17.437  26.837  61.331  1.00  0.00           H  
ATOM    787  HE  ARG A  50     -17.616  29.492  62.387  1.00  0.00           H  
ATOM    788 1HH1 ARG A  50     -18.325  27.965  59.336  1.00  0.00           H  
ATOM    789 2HH1 ARG A  50     -19.615  29.117  59.052  1.00  0.00           H  
ATOM    790 1HH2 ARG A  50     -19.084  30.823  62.075  1.00  0.00           H  
ATOM    791 2HH2 ARG A  50     -20.049  30.748  60.613  1.00  0.00           H  
ATOM    792  N   HIS A  51     -11.937  24.666  61.817  1.00  0.00           N  
ATOM    793  CA  HIS A  51     -11.272  23.390  61.641  1.00  0.00           C  
ATOM    794  C   HIS A  51     -10.614  22.943  62.945  1.00  0.00           C  
ATOM    795  O   HIS A  51     -10.640  21.754  63.288  1.00  0.00           O  
ATOM    796  CB  HIS A  51     -10.188  23.462  60.570  1.00  0.00           C  
ATOM    797  CG  HIS A  51      -9.337  22.233  60.527  1.00  0.00           C  
ATOM    798  CD2 HIS A  51      -8.104  21.986  61.028  1.00  0.00           C  
ATOM    799  ND1 HIS A  51      -9.789  21.034  60.011  1.00  0.00           N  
ATOM    800  CE1 HIS A  51      -8.875  20.102  60.205  1.00  0.00           C  
ATOM    801  NE2 HIS A  51      -7.841  20.654  60.819  1.00  0.00           N  
ATOM    802  H   HIS A  51     -11.619  25.463  61.284  1.00  0.00           H  
ATOM    803  HA  HIS A  51     -12.004  22.629  61.381  1.00  0.00           H  
ATOM    804 1HB  HIS A  51     -10.642  23.574  59.583  1.00  0.00           H  
ATOM    805 2HB  HIS A  51      -9.525  24.307  60.760  1.00  0.00           H  
ATOM    806  HD2 HIS A  51      -7.365  22.616  61.527  1.00  0.00           H  
ATOM    807  HE1 HIS A  51      -9.047  19.079  59.871  1.00  0.00           H  
ATOM    808  HE2 HIS A  51      -6.993  20.181  61.092  1.00  0.00           H  
ATOM    809  N   GLN A  52      -9.988  23.886  63.644  1.00  0.00           N  
ATOM    810  CA  GLN A  52      -9.297  23.562  64.891  1.00  0.00           C  
ATOM    811  C   GLN A  52     -10.197  22.920  65.933  1.00  0.00           C  
ATOM    812  O   GLN A  52      -9.733  22.075  66.704  1.00  0.00           O  
ATOM    813  CB  GLN A  52      -8.665  24.823  65.485  1.00  0.00           C  
ATOM    814  CG  GLN A  52      -7.409  25.286  64.772  1.00  0.00           C  
ATOM    815  CD  GLN A  52      -6.873  26.592  65.328  1.00  0.00           C  
ATOM    816  NE2 GLN A  52      -5.803  27.096  64.726  1.00  0.00           N  
ATOM    817  OE1 GLN A  52      -7.419  27.144  66.287  1.00  0.00           O  
ATOM    818  H   GLN A  52      -9.988  24.841  63.317  1.00  0.00           H  
ATOM    819  HA  GLN A  52      -8.517  22.823  64.694  1.00  0.00           H  
ATOM    820 1HB  GLN A  52      -9.425  25.605  65.441  1.00  0.00           H  
ATOM    821 2HB  GLN A  52      -8.437  24.600  66.527  1.00  0.00           H  
ATOM    822 1HG  GLN A  52      -6.558  24.628  64.586  1.00  0.00           H  
ATOM    823 2HG  GLN A  52      -7.915  25.496  63.828  1.00  0.00           H  
ATOM    824 1HE2 GLN A  52      -5.406  27.956  65.050  1.00  0.00           H  
ATOM    825 2HE2 GLN A  52      -5.390  26.618  63.950  1.00  0.00           H  
ATOM    826  N   ARG A  53     -11.486  23.269  65.908  1.00  0.00           N  
ATOM    827  CA  ARG A  53     -12.457  22.694  66.843  1.00  0.00           C  
ATOM    828  C   ARG A  53     -12.621  21.176  66.708  1.00  0.00           C  
ATOM    829  O   ARG A  53     -13.027  20.496  67.653  1.00  0.00           O  
ATOM    830  CB  ARG A  53     -13.810  23.367  66.694  1.00  0.00           C  
ATOM    831  CG  ARG A  53     -13.775  24.808  67.121  1.00  0.00           C  
ATOM    832  CD  ARG A  53     -15.100  25.501  66.872  1.00  0.00           C  
ATOM    833  NE  ARG A  53     -14.925  26.917  67.142  1.00  0.00           N  
ATOM    834  CZ  ARG A  53     -15.746  27.879  66.739  1.00  0.00           C  
ATOM    835  NH1 ARG A  53     -16.844  27.593  66.054  1.00  0.00           N1+
ATOM    836  NH2 ARG A  53     -15.400  29.140  66.952  1.00  0.00           N  
ATOM    837  H   ARG A  53     -11.801  23.947  65.228  1.00  0.00           H  
ATOM    838  HA  ARG A  53     -12.117  22.848  67.868  1.00  0.00           H  
ATOM    839 1HB  ARG A  53     -14.092  23.284  65.646  1.00  0.00           H  
ATOM    840 2HB  ARG A  53     -14.514  22.802  67.305  1.00  0.00           H  
ATOM    841 1HG  ARG A  53     -13.544  24.849  68.186  1.00  0.00           H  
ATOM    842 2HG  ARG A  53     -12.992  25.320  66.560  1.00  0.00           H  
ATOM    843 1HD  ARG A  53     -15.393  25.340  65.835  1.00  0.00           H  
ATOM    844 2HD  ARG A  53     -15.853  25.073  67.533  1.00  0.00           H  
ATOM    845  HE  ARG A  53     -14.192  27.390  67.652  1.00  0.00           H  
ATOM    846 1HH1 ARG A  53     -17.062  26.631  65.831  1.00  0.00           H  
ATOM    847 2HH1 ARG A  53     -17.457  28.338  65.755  1.00  0.00           H  
ATOM    848 1HH2 ARG A  53     -14.525  29.351  67.413  1.00  0.00           H  
ATOM    849 2HH2 ARG A  53     -16.012  29.884  66.652  1.00  0.00           H  
ATOM    850  N   THR A  54     -12.272  20.648  65.537  1.00  0.00           N  
ATOM    851  CA  THR A  54     -12.359  19.215  65.289  1.00  0.00           C  
ATOM    852  C   THR A  54     -11.291  18.489  66.129  1.00  0.00           C  
ATOM    853  O   THR A  54     -11.401  17.283  66.401  1.00  0.00           O  
ATOM    854  CB  THR A  54     -12.164  18.883  63.776  1.00  0.00           C  
ATOM    855  CG2 THR A  54     -13.149  19.675  62.923  1.00  0.00           C  
ATOM    856  OG1 THR A  54     -10.831  19.216  63.366  1.00  0.00           O  
ATOM    857  H   THR A  54     -11.939  21.255  64.802  1.00  0.00           H  
ATOM    858  HA  THR A  54     -13.335  18.845  65.605  1.00  0.00           H  
ATOM    859  HB  THR A  54     -12.327  17.818  63.623  1.00  0.00           H  
ATOM    860  HG1 THR A  54     -10.501  19.937  63.907  1.00  0.00           H  
ATOM    861 1HG2 THR A  54     -12.998  19.430  61.873  1.00  0.00           H  
ATOM    862 2HG2 THR A  54     -14.167  19.418  63.214  1.00  0.00           H  
ATOM    863 3HG2 THR A  54     -12.985  20.740  63.075  1.00  0.00           H  
ATOM    864  N   HIS A  55     -10.257  19.234  66.513  1.00  0.00           N  
ATOM    865  CA  HIS A  55      -9.167  18.696  67.315  1.00  0.00           C  
ATOM    866  C   HIS A  55      -9.452  18.841  68.794  1.00  0.00           C  
ATOM    867  O   HIS A  55      -9.232  17.904  69.578  1.00  0.00           O  
ATOM    868  CB  HIS A  55      -7.844  19.384  66.969  1.00  0.00           C  
ATOM    869  CG  HIS A  55      -7.374  19.118  65.573  1.00  0.00           C  
ATOM    870  CD2 HIS A  55      -7.190  19.949  64.519  1.00  0.00           C  
ATOM    871  ND1 HIS A  55      -7.030  17.857  65.131  1.00  0.00           N  
ATOM    872  CE1 HIS A  55      -6.655  17.925  63.865  1.00  0.00           C  
ATOM    873  NE2 HIS A  55      -6.743  19.182  63.471  1.00  0.00           N  
ATOM    874  H   HIS A  55     -10.229  20.204  66.234  1.00  0.00           H  
ATOM    875  HA  HIS A  55      -9.066  17.627  67.123  1.00  0.00           H  
ATOM    876 1HB  HIS A  55      -7.948  20.467  67.060  1.00  0.00           H  
ATOM    877 2HB  HIS A  55      -7.054  19.038  67.636  1.00  0.00           H  
ATOM    878  HD1 HIS A  55      -7.125  17.004  65.646  1.00  0.00           H  
ATOM    879  HD2 HIS A  55      -7.329  21.022  64.390  1.00  0.00           H  
ATOM    880  HE1 HIS A  55      -6.345  17.027  63.331  1.00  0.00           H  
ATOM    881  N   THR A  56      -9.924  20.028  69.170  1.00  0.00           N  
ATOM    882  CA  THR A  56     -10.193  20.355  70.568  1.00  0.00           C  
ATOM    883  C   THR A  56     -11.500  19.833  71.133  1.00  0.00           C  
ATOM    884  O   THR A  56     -11.611  19.654  72.342  1.00  0.00           O  
ATOM    885  CB  THR A  56     -10.173  21.881  70.774  1.00  0.00           C  
ATOM    886  CG2 THR A  56      -8.814  22.452  70.397  1.00  0.00           C  
ATOM    887  OG1 THR A  56     -11.185  22.489  69.961  1.00  0.00           O  
ATOM    888  H   THR A  56     -10.101  20.723  68.459  1.00  0.00           H  
ATOM    889  HA  THR A  56      -9.439  19.895  71.207  1.00  0.00           H  
ATOM    890  HB  THR A  56     -10.381  22.098  71.820  1.00  0.00           H  
ATOM    891  HG1 THR A  56     -11.169  23.441  70.090  1.00  0.00           H  
ATOM    892 1HG2 THR A  56      -8.818  23.531  70.550  1.00  0.00           H  
ATOM    893 2HG2 THR A  56      -8.044  21.999  71.023  1.00  0.00           H  
ATOM    894 3HG2 THR A  56      -8.606  22.234  69.350  1.00  0.00           H  
ATOM    895  N   GLY A  57     -12.477  19.590  70.262  1.00  0.00           N  
ATOM    896  CA  GLY A  57     -13.776  19.101  70.709  1.00  0.00           C  
ATOM    897  C   GLY A  57     -14.644  20.217  71.255  1.00  0.00           C  
ATOM    898  O   GLY A  57     -15.642  19.986  71.942  1.00  0.00           O  
ATOM    899  H   GLY A  57     -12.323  19.744  69.276  1.00  0.00           H  
ATOM    900 1HA  GLY A  57     -14.291  18.640  69.868  1.00  0.00           H  
ATOM    901 2HA  GLY A  57     -13.626  18.360  71.494  1.00  0.00           H  
ATOM    902  N   GLU A  58     -14.234  21.443  70.955  1.00  0.00           N  
ATOM    903  CA  GLU A  58     -14.934  22.636  71.383  1.00  0.00           C  
ATOM    904  C   GLU A  58     -16.206  22.807  70.554  1.00  0.00           C  
ATOM    905  O   GLU A  58     -16.168  22.731  69.316  1.00  0.00           O  
ATOM    906  CB  GLU A  58     -14.036  23.867  71.260  1.00  0.00           C  
ATOM    907  CG  GLU A  58     -14.662  25.157  71.771  1.00  0.00           C  
ATOM    908  CD  GLU A  58     -13.713  26.314  71.641  1.00  0.00           C  
ATOM    909  OE1 GLU A  58     -12.625  26.115  71.156  1.00  0.00           O  
ATOM    910  OE2 GLU A  58     -14.111  27.418  71.923  1.00  0.00           O1-
ATOM    911  H   GLU A  58     -13.394  21.538  70.403  1.00  0.00           H  
ATOM    912  HA  GLU A  58     -15.237  22.531  72.427  1.00  0.00           H  
ATOM    913 1HB  GLU A  58     -13.127  23.657  71.824  1.00  0.00           H  
ATOM    914 2HB  GLU A  58     -13.790  23.977  70.203  1.00  0.00           H  
ATOM    915 1HG  GLU A  58     -15.604  25.405  71.281  1.00  0.00           H  
ATOM    916 2HG  GLU A  58     -14.845  24.953  72.825  1.00  0.00           H  
ATOM    917  N   LYS A  59     -17.325  23.023  71.244  1.00  0.00           N  
ATOM    918  CA  LYS A  59     -18.631  23.201  70.607  1.00  0.00           C  
ATOM    919  C   LYS A  59     -19.372  24.346  71.294  1.00  0.00           C  
ATOM    920  O   LYS A  59     -20.167  24.132  72.212  1.00  0.00           O  
ATOM    921  CB  LYS A  59     -19.456  21.914  70.668  1.00  0.00           C  
ATOM    922  CG  LYS A  59     -18.883  20.761  69.856  1.00  0.00           C  
ATOM    923  CD  LYS A  59     -19.832  19.571  69.839  1.00  0.00           C  
ATOM    924  CE  LYS A  59     -19.287  18.440  68.977  1.00  0.00           C  
ATOM    925  NZ  LYS A  59     -20.103  17.204  69.102  1.00  0.00           N1+
ATOM    926  H   LYS A  59     -17.260  23.062  72.253  1.00  0.00           H  
ATOM    927  HA  LYS A  59     -18.496  23.470  69.559  1.00  0.00           H  
ATOM    928 1HB  LYS A  59     -19.516  21.624  71.717  1.00  0.00           H  
ATOM    929 2HB  LYS A  59     -20.454  22.157  70.302  1.00  0.00           H  
ATOM    930 1HG  LYS A  59     -18.714  21.108  68.835  1.00  0.00           H  
ATOM    931 2HG  LYS A  59     -17.934  20.462  70.298  1.00  0.00           H  
ATOM    932 1HD  LYS A  59     -19.964  19.218  70.862  1.00  0.00           H  
ATOM    933 2HD  LYS A  59     -20.792  19.901  69.438  1.00  0.00           H  
ATOM    934 1HE  LYS A  59     -19.287  18.771  67.940  1.00  0.00           H  
ATOM    935 2HE  LYS A  59     -18.264  18.236  69.291  1.00  0.00           H  
ATOM    936 1HZ  LYS A  59     -19.709  16.479  68.519  1.00  0.00           H  
ATOM    937 2HZ  LYS A  59     -20.101  16.895  70.065  1.00  0.00           H  
ATOM    938 3HZ  LYS A  59     -21.050  17.393  68.811  1.00  0.00           H  
ATOM    939  N   PRO A  60     -19.141  25.576  70.825  1.00  0.00           N  
ATOM    940  CA  PRO A  60     -19.741  26.803  71.348  1.00  0.00           C  
ATOM    941  C   PRO A  60     -21.237  27.043  71.073  1.00  0.00           C  
ATOM    942  O   PRO A  60     -21.843  27.898  71.722  1.00  0.00           O  
ATOM    943  CB  PRO A  60     -18.885  27.889  70.688  1.00  0.00           C  
ATOM    944  CG  PRO A  60     -18.383  27.254  69.437  1.00  0.00           C  
ATOM    945  CD  PRO A  60     -18.168  25.805  69.780  1.00  0.00           C  
ATOM    946  HA  PRO A  60     -19.723  26.852  72.446  1.00  0.00           H  
ATOM    947 1HB  PRO A  60     -19.476  28.791  70.469  1.00  0.00           H  
ATOM    948 2HB  PRO A  60     -18.055  28.198  71.340  1.00  0.00           H  
ATOM    949 1HG  PRO A  60     -19.107  27.364  68.614  1.00  0.00           H  
ATOM    950 2HG  PRO A  60     -17.446  27.724  69.102  1.00  0.00           H  
ATOM    951 1HD  PRO A  60     -18.344  25.143  68.920  1.00  0.00           H  
ATOM    952 2HD  PRO A  60     -17.144  25.608  70.134  1.00  0.00           H  
ATOM    953  N   TYR A  61     -21.842  26.286  70.157  1.00  0.00           N  
ATOM    954  CA  TYR A  61     -23.249  26.520  69.816  1.00  0.00           C  
ATOM    955  C   TYR A  61     -24.203  25.422  70.245  1.00  0.00           C  
ATOM    956  O   TYR A  61     -24.147  24.309  69.737  1.00  0.00           O  
ATOM    957  CB  TYR A  61     -23.382  26.730  68.305  1.00  0.00           C  
ATOM    958  CG  TYR A  61     -22.704  27.983  67.800  1.00  0.00           C  
ATOM    959  CD1 TYR A  61     -21.385  27.956  67.371  1.00  0.00           C  
ATOM    960  CD2 TYR A  61     -23.387  29.191  67.749  1.00  0.00           C  
ATOM    961  CE1 TYR A  61     -20.762  29.099  66.907  1.00  0.00           C  
ATOM    962  CE2 TYR A  61     -22.774  30.337  67.286  1.00  0.00           C  
ATOM    963  CZ  TYR A  61     -21.459  30.289  66.865  1.00  0.00           C  
ATOM    964  OH  TYR A  61     -20.844  31.431  66.405  1.00  0.00           O  
ATOM    965  H   TYR A  61     -21.339  25.547  69.692  1.00  0.00           H  
ATOM    966  HA  TYR A  61     -23.613  27.409  70.333  1.00  0.00           H  
ATOM    967 1HB  TYR A  61     -22.945  25.857  67.819  1.00  0.00           H  
ATOM    968 2HB  TYR A  61     -24.447  26.777  68.081  1.00  0.00           H  
ATOM    969  HD1 TYR A  61     -20.839  27.013  67.405  1.00  0.00           H  
ATOM    970  HD2 TYR A  61     -24.425  29.223  68.083  1.00  0.00           H  
ATOM    971  HE1 TYR A  61     -19.724  29.062  66.573  1.00  0.00           H  
ATOM    972  HE2 TYR A  61     -23.327  31.276  67.256  1.00  0.00           H  
ATOM    973  HH  TYR A  61     -21.419  32.198  66.419  1.00  0.00           H  
ATOM    974  N   LYS A  62     -25.135  25.763  71.121  1.00  0.00           N  
ATOM    975  CA  LYS A  62     -26.099  24.784  71.603  1.00  0.00           C  
ATOM    976  C   LYS A  62     -27.505  25.054  71.091  1.00  0.00           C  
ATOM    977  O   LYS A  62     -27.896  26.200  70.902  1.00  0.00           O  
ATOM    978  CB  LYS A  62     -26.104  24.756  73.133  1.00  0.00           C  
ATOM    979  CG  LYS A  62     -24.807  24.257  73.756  1.00  0.00           C  
ATOM    980  CD  LYS A  62     -24.896  24.231  75.276  1.00  0.00           C  
ATOM    981  CE  LYS A  62     -23.601  23.733  75.898  1.00  0.00           C  
ATOM    982  NZ  LYS A  62     -23.677  23.700  77.385  1.00  0.00           N1+
ATOM    983  H   LYS A  62     -25.185  26.711  71.464  1.00  0.00           H  
ATOM    984  HA  LYS A  62     -25.834  23.795  71.235  1.00  0.00           H  
ATOM    985 1HB  LYS A  62     -26.300  25.774  73.471  1.00  0.00           H  
ATOM    986 2HB  LYS A  62     -26.926  24.109  73.438  1.00  0.00           H  
ATOM    987 1HG  LYS A  62     -24.611  23.250  73.386  1.00  0.00           H  
ATOM    988 2HG  LYS A  62     -23.998  24.920  73.451  1.00  0.00           H  
ATOM    989 1HD  LYS A  62     -25.106  25.242  75.627  1.00  0.00           H  
ATOM    990 2HD  LYS A  62     -25.714  23.571  75.562  1.00  0.00           H  
ATOM    991 1HE  LYS A  62     -23.404  22.730  75.523  1.00  0.00           H  
ATOM    992 2HE  LYS A  62     -22.796  24.400  75.590  1.00  0.00           H  
ATOM    993 1HZ  LYS A  62     -22.801  23.366  77.758  1.00  0.00           H  
ATOM    994 2HZ  LYS A  62     -23.856  24.631  77.733  1.00  0.00           H  
ATOM    995 3HZ  LYS A  62     -24.420  23.082  77.670  1.00  0.00           H  
ATOM    996  N   CYS A  63     -28.250  23.982  70.871  1.00  0.00           N  
ATOM    997  CA  CYS A  63     -29.627  24.080  70.411  1.00  0.00           C  
ATOM    998  C   CYS A  63     -30.466  24.629  71.570  1.00  0.00           C  
ATOM    999  O   CYS A  63     -30.367  24.135  72.685  1.00  0.00           O  
ATOM   1000  CB  CYS A  63     -30.000  22.631  70.091  1.00  0.00           C  
ATOM   1001  SG  CYS A  63     -31.686  22.409  69.475  1.00  0.00           S  
ATOM   1002  H   CYS A  63     -27.847  23.069  71.026  1.00  0.00           H  
ATOM   1003  HA  CYS A  63     -29.741  24.673  69.503  1.00  0.00           H  
ATOM   1004 1HB  CYS A  63     -29.342  22.236  69.317  1.00  0.00           H  
ATOM   1005 2HB  CYS A  63     -29.920  22.016  70.986  1.00  0.00           H  
ATOM   1006  HG  CYS A  63     -31.608  21.091  69.330  1.00  0.00           H  
ATOM   1007  N   PRO A  64     -31.279  25.654  71.302  1.00  0.00           N  
ATOM   1008  CA  PRO A  64     -32.123  26.247  72.341  1.00  0.00           C  
ATOM   1009  C   PRO A  64     -33.180  25.289  72.858  1.00  0.00           C  
ATOM   1010  O   PRO A  64     -33.634  25.416  73.993  1.00  0.00           O  
ATOM   1011  CB  PRO A  64     -32.753  27.461  71.651  1.00  0.00           C  
ATOM   1012  CG  PRO A  64     -32.687  27.138  70.196  1.00  0.00           C  
ATOM   1013  CD  PRO A  64     -31.416  26.351  70.019  1.00  0.00           C  
ATOM   1014  HA  PRO A  64     -31.556  26.531  73.240  1.00  0.00           H  
ATOM   1015 1HB  PRO A  64     -33.793  27.616  71.976  1.00  0.00           H  
ATOM   1016 2HB  PRO A  64     -32.203  28.386  71.879  1.00  0.00           H  
ATOM   1017 1HG  PRO A  64     -33.562  26.554  69.878  1.00  0.00           H  
ATOM   1018 2HG  PRO A  64     -32.672  28.054  69.586  1.00  0.00           H  
ATOM   1019 1HD  PRO A  64     -31.481  25.633  69.189  1.00  0.00           H  
ATOM   1020 2HD  PRO A  64     -30.550  26.999  69.816  1.00  0.00           H  
ATOM   1021  N   GLU A  65     -33.570  24.338  72.021  1.00  0.00           N  
ATOM   1022  CA  GLU A  65     -34.601  23.380  72.367  1.00  0.00           C  
ATOM   1023  C   GLU A  65     -34.133  22.119  73.089  1.00  0.00           C  
ATOM   1024  O   GLU A  65     -34.712  21.749  74.121  1.00  0.00           O  
ATOM   1025  CB  GLU A  65     -35.351  22.978  71.096  1.00  0.00           C  
ATOM   1026  CG  GLU A  65     -36.149  24.104  70.454  1.00  0.00           C  
ATOM   1027  CD  GLU A  65     -36.838  23.640  69.201  1.00  0.00           C  
ATOM   1028  OE1 GLU A  65     -36.688  22.493  68.853  1.00  0.00           O  
ATOM   1029  OE2 GLU A  65     -37.607  24.396  68.655  1.00  0.00           O1-
ATOM   1030  H   GLU A  65     -33.133  24.283  71.111  1.00  0.00           H  
ATOM   1031  HA  GLU A  65     -35.300  23.829  73.074  1.00  0.00           H  
ATOM   1032 1HB  GLU A  65     -34.604  22.615  70.388  1.00  0.00           H  
ATOM   1033 2HB  GLU A  65     -36.024  22.165  71.365  1.00  0.00           H  
ATOM   1034 1HG  GLU A  65     -36.881  24.553  71.125  1.00  0.00           H  
ATOM   1035 2HG  GLU A  65     -35.390  24.843  70.198  1.00  0.00           H  
ATOM   1036  N   CYS A  66     -33.066  21.492  72.603  1.00  0.00           N  
ATOM   1037  CA  CYS A  66     -32.593  20.268  73.233  1.00  0.00           C  
ATOM   1038  C   CYS A  66     -31.193  20.335  73.848  1.00  0.00           C  
ATOM   1039  O   CYS A  66     -30.729  19.367  74.450  1.00  0.00           O  
ATOM   1040  CB  CYS A  66     -32.598  19.297  72.051  1.00  0.00           C  
ATOM   1041  SG  CYS A  66     -34.218  19.052  71.287  1.00  0.00           S  
ATOM   1042  H   CYS A  66     -32.570  21.853  71.799  1.00  0.00           H  
ATOM   1043  HA  CYS A  66     -33.263  19.894  74.007  1.00  0.00           H  
ATOM   1044 1HB  CYS A  66     -31.943  19.664  71.260  1.00  0.00           H  
ATOM   1045 2HB  CYS A  66     -32.263  18.311  72.373  1.00  0.00           H  
ATOM   1046  HG  CYS A  66     -33.807  18.192  70.361  1.00  0.00           H  
ATOM   1047  N   GLY A  67     -30.528  21.477  73.709  1.00  0.00           N  
ATOM   1048  CA  GLY A  67     -29.199  21.618  74.277  1.00  0.00           C  
ATOM   1049  C   GLY A  67     -28.058  20.906  73.563  1.00  0.00           C  
ATOM   1050  O   GLY A  67     -26.925  20.940  74.033  1.00  0.00           O  
ATOM   1051  H   GLY A  67     -30.935  22.255  73.210  1.00  0.00           H  
ATOM   1052 1HA  GLY A  67     -28.930  22.674  74.295  1.00  0.00           H  
ATOM   1053 2HA  GLY A  67     -29.204  21.227  75.295  1.00  0.00           H  
ATOM   1054  N   LYS A  68     -28.334  20.255  72.440  1.00  0.00           N  
ATOM   1055  CA  LYS A  68     -27.265  19.584  71.713  1.00  0.00           C  
ATOM   1056  C   LYS A  68     -26.273  20.630  71.201  1.00  0.00           C  
ATOM   1057  O   LYS A  68     -26.666  21.663  70.668  1.00  0.00           O  
ATOM   1058  CB  LYS A  68     -27.824  18.757  70.553  1.00  0.00           C  
ATOM   1059  CG  LYS A  68     -26.777  17.959  69.787  1.00  0.00           C  
ATOM   1060  CD  LYS A  68     -27.418  17.100  68.709  1.00  0.00           C  
ATOM   1061  CE  LYS A  68     -26.378  16.290  67.951  1.00  0.00           C  
ATOM   1062  NZ  LYS A  68     -26.990  15.441  66.894  1.00  0.00           N1+
ATOM   1063  H   LYS A  68     -29.276  20.214  72.077  1.00  0.00           H  
ATOM   1064  HA  LYS A  68     -26.725  18.915  72.384  1.00  0.00           H  
ATOM   1065 1HB  LYS A  68     -28.563  18.077  70.974  1.00  0.00           H  
ATOM   1066 2HB  LYS A  68     -28.318  19.451  69.874  1.00  0.00           H  
ATOM   1067 1HG  LYS A  68     -26.076  18.658  69.328  1.00  0.00           H  
ATOM   1068 2HG  LYS A  68     -26.245  17.321  70.493  1.00  0.00           H  
ATOM   1069 1HD  LYS A  68     -28.132  16.422  69.181  1.00  0.00           H  
ATOM   1070 2HD  LYS A  68     -27.947  17.751  68.012  1.00  0.00           H  
ATOM   1071 1HE  LYS A  68     -25.672  16.984  67.496  1.00  0.00           H  
ATOM   1072 2HE  LYS A  68     -25.851  15.656  68.665  1.00  0.00           H  
ATOM   1073 1HZ  LYS A  68     -26.267  14.924  66.416  1.00  0.00           H  
ATOM   1074 2HZ  LYS A  68     -27.643  14.798  67.316  1.00  0.00           H  
ATOM   1075 3HZ  LYS A  68     -27.475  16.030  66.230  1.00  0.00           H  
ATOM   1076  N   SER A  69     -24.988  20.355  71.390  1.00  0.00           N  
ATOM   1077  CA  SER A  69     -23.919  21.267  71.001  1.00  0.00           C  
ATOM   1078  C   SER A  69     -23.288  20.969  69.656  1.00  0.00           C  
ATOM   1079  O   SER A  69     -23.197  19.815  69.225  1.00  0.00           O  
ATOM   1080  CB  SER A  69     -22.848  21.262  72.073  1.00  0.00           C  
ATOM   1081  OG  SER A  69     -22.246  20.006  72.212  1.00  0.00           O  
ATOM   1082  H   SER A  69     -24.748  19.474  71.821  1.00  0.00           H  
ATOM   1083  HA  SER A  69     -24.225  22.315  70.993  1.00  0.00           H  
ATOM   1084 1HB  SER A  69     -22.083  21.993  71.806  1.00  0.00           H  
ATOM   1085 2HB  SER A  69     -23.301  21.544  73.023  1.00  0.00           H  
ATOM   1086  HG  SER A  69     -21.574  20.044  72.897  1.00  0.00           H  
ATOM   1087  N   PHE A  70     -22.792  22.027  69.032  1.00  0.00           N  
ATOM   1088  CA  PHE A  70     -22.158  21.920  67.723  1.00  0.00           C  
ATOM   1089  C   PHE A  70     -20.927  22.812  67.632  1.00  0.00           C  
ATOM   1090  O   PHE A  70     -20.856  23.857  68.280  1.00  0.00           O  
ATOM   1091  CB  PHE A  70     -23.152  22.278  66.617  1.00  0.00           C  
ATOM   1092  CG  PHE A  70     -24.258  21.275  66.448  1.00  0.00           C  
ATOM   1093  CD1 PHE A  70     -25.467  21.441  67.108  1.00  0.00           C  
ATOM   1094  CD2 PHE A  70     -24.093  20.168  65.633  1.00  0.00           C  
ATOM   1095  CE1 PHE A  70     -26.487  20.521  66.954  1.00  0.00           C  
ATOM   1096  CE2 PHE A  70     -25.111  19.247  65.476  1.00  0.00           C  
ATOM   1097  CZ  PHE A  70     -26.309  19.421  66.140  1.00  0.00           C  
ATOM   1098  H   PHE A  70     -22.856  22.935  69.472  1.00  0.00           H  
ATOM   1099  HA  PHE A  70     -21.812  20.898  67.563  1.00  0.00           H  
ATOM   1100 1HB  PHE A  70     -23.627  23.233  66.834  1.00  0.00           H  
ATOM   1101 2HB  PHE A  70     -22.638  22.337  65.658  1.00  0.00           H  
ATOM   1102  HD1 PHE A  70     -25.610  22.309  67.750  1.00  0.00           H  
ATOM   1103  HD2 PHE A  70     -23.147  20.027  65.112  1.00  0.00           H  
ATOM   1104  HE1 PHE A  70     -27.432  20.662  67.478  1.00  0.00           H  
ATOM   1105  HE2 PHE A  70     -24.967  18.379  64.832  1.00  0.00           H  
ATOM   1106  HZ  PHE A  70     -27.111  18.696  66.019  1.00  0.00           H  
ATOM   1107  N   SER A  71     -19.939  22.425  66.687  1.00  0.00           N  
ATOM   1108  CA  SER A  71     -18.683  23.157  66.606  1.00  0.00           C  
ATOM   1109  C   SER A  71     -18.863  24.480  65.873  1.00  0.00           C  
ATOM   1110  O   SER A  71     -18.157  25.452  66.143  1.00  0.00           O  
ATOM   1111  CB  SER A  71     -17.629  22.312  65.918  1.00  0.00           C  
ATOM   1112  OG  SER A  71     -17.951  22.057  64.579  1.00  0.00           O  
ATOM   1113  H   SER A  71     -20.085  21.630  66.083  1.00  0.00           H  
ATOM   1114  HA  SER A  71     -18.219  23.332  67.579  1.00  0.00           H  
ATOM   1115 1HB  SER A  71     -16.676  22.839  65.961  1.00  0.00           H  
ATOM   1116 2HB  SER A  71     -17.542  21.363  66.447  1.00  0.00           H  
ATOM   1117  HG  SER A  71     -17.261  21.520  64.181  1.00  0.00           H  
ATOM   1118  N   ASP A  72     -19.812  24.511  64.943  1.00  0.00           N  
ATOM   1119  CA  ASP A  72     -20.076  25.712  64.159  1.00  0.00           C  
ATOM   1120  C   ASP A  72     -21.551  26.092  64.213  1.00  0.00           C  
ATOM   1121  O   ASP A  72     -22.420  25.229  64.336  1.00  0.00           O  
ATOM   1122  CB  ASP A  72     -19.640  25.510  62.706  1.00  0.00           C  
ATOM   1123  CG  ASP A  72     -20.411  24.427  61.962  1.00  0.00           C  
ATOM   1124  OD1 ASP A  72     -21.582  24.611  61.732  1.00  0.00           O  
ATOM   1125  OD2 ASP A  72     -19.792  23.502  61.494  1.00  0.00           O1-
ATOM   1126  H   ASP A  72     -20.364  23.683  64.778  1.00  0.00           H  
ATOM   1127  HA  ASP A  72     -19.524  26.554  64.575  1.00  0.00           H  
ATOM   1128 1HB  ASP A  72     -19.646  26.428  62.118  1.00  0.00           H  
ATOM   1129 2HB  ASP A  72     -18.611  25.181  62.858  1.00  0.00           H  
ATOM   1130  N   CYS A  73     -21.826  27.389  64.119  1.00  0.00           N  
ATOM   1131  CA  CYS A  73     -23.196  27.886  64.163  1.00  0.00           C  
ATOM   1132  C   CYS A  73     -24.010  27.368  62.986  1.00  0.00           C  
ATOM   1133  O   CYS A  73     -25.205  27.105  63.113  1.00  0.00           O  
ATOM   1134  CB  CYS A  73     -23.006  29.399  64.065  1.00  0.00           C  
ATOM   1135  SG  CYS A  73     -24.533  30.356  64.230  1.00  0.00           S  
ATOM   1136  H   CYS A  73     -21.066  28.047  64.014  1.00  0.00           H  
ATOM   1137  HA  CYS A  73     -23.709  27.658  65.099  1.00  0.00           H  
ATOM   1138 1HB  CYS A  73     -22.342  29.751  64.855  1.00  0.00           H  
ATOM   1139 2HB  CYS A  73     -22.589  29.664  63.092  1.00  0.00           H  
ATOM   1140  HG  CYS A  73     -23.962  31.551  64.092  1.00  0.00           H  
ATOM   1141  N   ARG A  74     -23.354  27.222  61.839  1.00  0.00           N  
ATOM   1142  CA  ARG A  74     -24.065  26.812  60.643  1.00  0.00           C  
ATOM   1143  C   ARG A  74     -24.486  25.355  60.781  1.00  0.00           C  
ATOM   1144  O   ARG A  74     -25.476  24.937  60.186  1.00  0.00           O  
ATOM   1145  CB  ARG A  74     -23.264  27.059  59.373  1.00  0.00           C  
ATOM   1146  CG  ARG A  74     -23.099  28.522  58.995  1.00  0.00           C  
ATOM   1147  CD  ARG A  74     -22.262  28.753  57.788  1.00  0.00           C  
ATOM   1148  NE  ARG A  74     -22.079  30.152  57.441  1.00  0.00           N  
ATOM   1149  CZ  ARG A  74     -21.227  30.602  56.500  1.00  0.00           C  
ATOM   1150  NH1 ARG A  74     -20.454  29.772  55.835  1.00  0.00           N1+
ATOM   1151  NH2 ARG A  74     -21.171  31.903  56.277  1.00  0.00           N  
ATOM   1152  H   ARG A  74     -22.362  27.393  61.787  1.00  0.00           H  
ATOM   1153  HA  ARG A  74     -24.969  27.409  60.529  1.00  0.00           H  
ATOM   1154 1HB  ARG A  74     -22.280  26.614  59.525  1.00  0.00           H  
ATOM   1155 2HB  ARG A  74     -23.776  26.535  58.566  1.00  0.00           H  
ATOM   1156 1HG  ARG A  74     -24.088  28.944  58.804  1.00  0.00           H  
ATOM   1157 2HG  ARG A  74     -22.637  29.046  59.829  1.00  0.00           H  
ATOM   1158 1HD  ARG A  74     -21.275  28.325  57.956  1.00  0.00           H  
ATOM   1159 2HD  ARG A  74     -22.730  28.263  56.934  1.00  0.00           H  
ATOM   1160  HE  ARG A  74     -22.529  30.976  57.820  1.00  0.00           H  
ATOM   1161 1HH1 ARG A  74     -20.495  28.782  56.030  1.00  0.00           H  
ATOM   1162 2HH1 ARG A  74     -19.822  30.128  55.133  1.00  0.00           H  
ATOM   1163 1HH2 ARG A  74     -21.761  32.530  56.808  1.00  0.00           H  
ATOM   1164 2HH2 ARG A  74     -20.543  32.266  55.577  1.00  0.00           H  
ATOM   1165  N   ASP A  75     -23.756  24.595  61.601  1.00  0.00           N  
ATOM   1166  CA  ASP A  75     -24.066  23.187  61.818  1.00  0.00           C  
ATOM   1167  C   ASP A  75     -25.326  23.024  62.658  1.00  0.00           C  
ATOM   1168  O   ASP A  75     -26.169  22.175  62.369  1.00  0.00           O  
ATOM   1169  CB  ASP A  75     -22.888  22.477  62.490  1.00  0.00           C  
ATOM   1170  CG  ASP A  75     -22.930  20.959  62.391  1.00  0.00           C  
ATOM   1171  OD1 ASP A  75     -23.719  20.452  61.627  1.00  0.00           O  
ATOM   1172  OD2 ASP A  75     -22.075  20.321  62.957  1.00  0.00           O1-
ATOM   1173  H   ASP A  75     -22.970  25.006  62.084  1.00  0.00           H  
ATOM   1174  HA  ASP A  75     -24.264  22.701  60.862  1.00  0.00           H  
ATOM   1175 1HB  ASP A  75     -21.916  22.836  62.153  1.00  0.00           H  
ATOM   1176 2HB  ASP A  75     -23.049  22.777  63.524  1.00  0.00           H  
ATOM   1177  N   LEU A  76     -25.445  23.839  63.701  1.00  0.00           N  
ATOM   1178  CA  LEU A  76     -26.634  23.833  64.544  1.00  0.00           C  
ATOM   1179  C   LEU A  76     -27.868  24.266  63.763  1.00  0.00           C  
ATOM   1180  O   LEU A  76     -28.933  23.661  63.881  1.00  0.00           O  
ATOM   1181  CB  LEU A  76     -26.423  24.744  65.761  1.00  0.00           C  
ATOM   1182  CG  LEU A  76     -27.676  24.992  66.614  1.00  0.00           C  
ATOM   1183  CD1 LEU A  76     -28.190  23.676  67.183  1.00  0.00           C  
ATOM   1184  CD2 LEU A  76     -27.343  25.968  67.733  1.00  0.00           C  
ATOM   1185  H   LEU A  76     -24.694  24.477  63.914  1.00  0.00           H  
ATOM   1186  HA  LEU A  76     -26.830  22.819  64.894  1.00  0.00           H  
ATOM   1187 1HB  LEU A  76     -25.709  24.141  66.315  1.00  0.00           H  
ATOM   1188 2HB  LEU A  76     -25.961  25.691  65.481  1.00  0.00           H  
ATOM   1189  HG  LEU A  76     -28.419  25.463  65.970  1.00  0.00           H  
ATOM   1190 1HD1 LEU A  76     -29.077  23.861  67.786  1.00  0.00           H  
ATOM   1191 2HD1 LEU A  76     -28.441  23.002  66.366  1.00  0.00           H  
ATOM   1192 3HD1 LEU A  76     -27.416  23.221  67.803  1.00  0.00           H  
ATOM   1193 1HD2 LEU A  76     -28.232  26.143  68.337  1.00  0.00           H  
ATOM   1194 2HD2 LEU A  76     -26.554  25.551  68.359  1.00  0.00           H  
ATOM   1195 3HD2 LEU A  76     -27.004  26.913  67.303  1.00  0.00           H  
ATOM   1196  N   ALA A  77     -27.715  25.316  62.965  1.00  0.00           N  
ATOM   1197  CA  ALA A  77     -28.763  25.735  62.039  1.00  0.00           C  
ATOM   1198  C   ALA A  77     -29.106  24.622  61.058  1.00  0.00           C  
ATOM   1199  O   ALA A  77     -30.279  24.325  60.825  1.00  0.00           O  
ATOM   1200  CB  ALA A  77     -28.343  26.994  61.297  1.00  0.00           C  
ATOM   1201  H   ALA A  77     -26.852  25.839  62.996  1.00  0.00           H  
ATOM   1202  HA  ALA A  77     -29.665  25.951  62.613  1.00  0.00           H  
ATOM   1203 1HB  ALA A  77     -29.136  27.292  60.612  1.00  0.00           H  
ATOM   1204 2HB  ALA A  77     -28.160  27.795  62.012  1.00  0.00           H  
ATOM   1205 3HB  ALA A  77     -27.434  26.796  60.733  1.00  0.00           H  
ATOM   1206  N   ARG A  78     -28.098  23.919  60.495  1.00  0.00           N  
ATOM   1207  CA  ARG A  78     -28.322  22.968  59.412  1.00  0.00           C  
ATOM   1208  C   ARG A  78     -29.178  21.797  59.880  1.00  0.00           C  
ATOM   1209  O   ARG A  78     -29.998  21.276  59.120  1.00  0.00           O  
ATOM   1210  CB  ARG A  78     -27.019  22.491  58.789  1.00  0.00           C  
ATOM   1211  CG  ARG A  78     -27.181  21.550  57.609  1.00  0.00           C  
ATOM   1212  CD  ARG A  78     -25.910  21.200  56.923  1.00  0.00           C  
ATOM   1213  NE  ARG A  78     -26.059  20.271  55.814  1.00  0.00           N  
ATOM   1214  CZ  ARG A  78     -25.036  19.756  55.107  1.00  0.00           C  
ATOM   1215  NH1 ARG A  78     -23.792  20.105  55.357  1.00  0.00           N1+
ATOM   1216  NH2 ARG A  78     -25.316  18.910  54.130  1.00  0.00           N  
ATOM   1217  H   ARG A  78     -27.154  24.089  60.814  1.00  0.00           H  
ATOM   1218  HA  ARG A  78     -28.871  23.450  58.605  1.00  0.00           H  
ATOM   1219 1HB  ARG A  78     -26.476  23.379  58.468  1.00  0.00           H  
ATOM   1220 2HB  ARG A  78     -26.456  21.988  59.575  1.00  0.00           H  
ATOM   1221 1HG  ARG A  78     -27.637  20.625  57.962  1.00  0.00           H  
ATOM   1222 2HG  ARG A  78     -27.838  22.021  56.877  1.00  0.00           H  
ATOM   1223 1HD  ARG A  78     -25.459  22.110  56.528  1.00  0.00           H  
ATOM   1224 2HD  ARG A  78     -25.234  20.742  57.644  1.00  0.00           H  
ATOM   1225  HE  ARG A  78     -26.900  19.878  55.411  1.00  0.00           H  
ATOM   1226 1HH1 ARG A  78     -23.598  20.766  56.095  1.00  0.00           H  
ATOM   1227 2HH1 ARG A  78     -23.041  19.706  54.815  1.00  0.00           H  
ATOM   1228 1HH2 ARG A  78     -26.278  18.668  53.936  1.00  0.00           H  
ATOM   1229 2HH2 ARG A  78     -24.569  18.510  53.583  1.00  0.00           H  
ATOM   1230  N   HIS A  79     -28.985  21.389  61.128  1.00  0.00           N  
ATOM   1231  CA  HIS A  79     -29.706  20.250  61.681  1.00  0.00           C  
ATOM   1232  C   HIS A  79     -31.156  20.609  61.985  1.00  0.00           C  
ATOM   1233  O   HIS A  79     -32.070  19.847  61.675  1.00  0.00           O  
ATOM   1234  CB  HIS A  79     -29.018  19.739  62.952  1.00  0.00           C  
ATOM   1235  CG  HIS A  79     -29.694  18.553  63.569  1.00  0.00           C  
ATOM   1236  CD2 HIS A  79     -30.404  18.427  64.713  1.00  0.00           C  
ATOM   1237  ND1 HIS A  79     -29.680  17.304  62.984  1.00  0.00           N  
ATOM   1238  CE1 HIS A  79     -30.354  16.458  63.746  1.00  0.00           C  
ATOM   1239  NE2 HIS A  79     -30.800  17.115  64.800  1.00  0.00           N  
ATOM   1240  H   HIS A  79     -28.319  21.879  61.709  1.00  0.00           H  
ATOM   1241  HA  HIS A  79     -29.734  19.442  60.951  1.00  0.00           H  
ATOM   1242 1HB  HIS A  79     -27.995  19.434  62.729  1.00  0.00           H  
ATOM   1243 2HB  HIS A  79     -29.005  20.520  63.712  1.00  0.00           H  
ATOM   1244  HD2 HIS A  79     -30.678  19.134  65.497  1.00  0.00           H  
ATOM   1245  HE1 HIS A  79     -30.457  15.413  63.457  1.00  0.00           H  
ATOM   1246  HE2 HIS A  79     -31.348  16.724  65.554  1.00  0.00           H  
ATOM   1247  N   GLN A  80     -31.357  21.776  62.590  1.00  0.00           N  
ATOM   1248  CA  GLN A  80     -32.693  22.232  62.948  1.00  0.00           C  
ATOM   1249  C   GLN A  80     -33.623  22.217  61.741  1.00  0.00           C  
ATOM   1250  O   GLN A  80     -34.829  22.014  61.877  1.00  0.00           O  
ATOM   1251  CB  GLN A  80     -32.637  23.641  63.542  1.00  0.00           C  
ATOM   1252  CG  GLN A  80     -32.034  23.706  64.936  1.00  0.00           C  
ATOM   1253  CD  GLN A  80     -31.909  25.130  65.445  1.00  0.00           C  
ATOM   1254  NE2 GLN A  80     -31.442  25.276  66.679  1.00  0.00           N  
ATOM   1255  OE1 GLN A  80     -32.229  26.089  64.736  1.00  0.00           O  
ATOM   1256  H   GLN A  80     -30.563  22.361  62.806  1.00  0.00           H  
ATOM   1257  HA  GLN A  80     -33.128  21.550  63.680  1.00  0.00           H  
ATOM   1258 1HB  GLN A  80     -32.046  24.248  62.854  1.00  0.00           H  
ATOM   1259 2HB  GLN A  80     -33.661  24.014  63.566  1.00  0.00           H  
ATOM   1260 1HG  GLN A  80     -32.384  23.086  65.759  1.00  0.00           H  
ATOM   1261 2HG  GLN A  80     -31.046  23.366  64.617  1.00  0.00           H  
ATOM   1262 1HE2 GLN A  80     -31.336  26.191  67.070  1.00  0.00           H  
ATOM   1263 2HE2 GLN A  80     -31.192  24.473  67.218  1.00  0.00           H  
ATOM   1264  N   ARG A  81     -33.054  22.438  60.559  1.00  0.00           N  
ATOM   1265  CA  ARG A  81     -33.769  22.397  59.295  1.00  0.00           C  
ATOM   1266  C   ARG A  81     -34.467  21.054  59.034  1.00  0.00           C  
ATOM   1267  O   ARG A  81     -35.534  21.006  58.416  1.00  0.00           O  
ATOM   1268  CB  ARG A  81     -32.860  22.780  58.136  1.00  0.00           C  
ATOM   1269  CG  ARG A  81     -32.466  24.248  58.090  1.00  0.00           C  
ATOM   1270  CD  ARG A  81     -31.528  24.596  56.992  1.00  0.00           C  
ATOM   1271  NE  ARG A  81     -31.123  25.991  56.964  1.00  0.00           N  
ATOM   1272  CZ  ARG A  81     -30.204  26.504  56.123  1.00  0.00           C  
ATOM   1273  NH1 ARG A  81     -29.566  25.738  55.266  1.00  0.00           N1+
ATOM   1274  NH2 ARG A  81     -29.944  27.797  56.198  1.00  0.00           N  
ATOM   1275  H   ARG A  81     -32.065  22.643  60.561  1.00  0.00           H  
ATOM   1276  HA  ARG A  81     -34.572  23.137  59.302  1.00  0.00           H  
ATOM   1277 1HB  ARG A  81     -31.963  22.169  58.220  1.00  0.00           H  
ATOM   1278 2HB  ARG A  81     -33.391  22.521  57.219  1.00  0.00           H  
ATOM   1279 1HG  ARG A  81     -33.366  24.845  57.963  1.00  0.00           H  
ATOM   1280 2HG  ARG A  81     -31.987  24.506  59.036  1.00  0.00           H  
ATOM   1281 1HD  ARG A  81     -30.623  23.996  57.095  1.00  0.00           H  
ATOM   1282 2HD  ARG A  81     -32.003  24.374  56.037  1.00  0.00           H  
ATOM   1283  HE  ARG A  81     -31.439  26.766  57.532  1.00  0.00           H  
ATOM   1284 1HH1 ARG A  81     -29.765  24.748  55.234  1.00  0.00           H  
ATOM   1285 2HH1 ARG A  81     -28.882  26.143  54.646  1.00  0.00           H  
ATOM   1286 1HH2 ARG A  81     -30.429  28.371  56.875  1.00  0.00           H  
ATOM   1287 2HH2 ARG A  81     -29.260  28.208  55.581  1.00  0.00           H  
ATOM   1288  N   THR A  82     -33.862  19.960  59.495  1.00  0.00           N  
ATOM   1289  CA  THR A  82     -34.430  18.634  59.252  1.00  0.00           C  
ATOM   1290  C   THR A  82     -35.804  18.415  59.874  1.00  0.00           C  
ATOM   1291  O   THR A  82     -36.546  17.517  59.447  1.00  0.00           O  
ATOM   1292  CB  THR A  82     -33.484  17.536  59.773  1.00  0.00           C  
ATOM   1293  CG2 THR A  82     -32.139  17.612  59.070  1.00  0.00           C  
ATOM   1294  OG1 THR A  82     -33.293  17.698  61.184  1.00  0.00           O  
ATOM   1295  H   THR A  82     -33.002  20.038  60.018  1.00  0.00           H  
ATOM   1296  HA  THR A  82     -34.591  18.489  58.183  1.00  0.00           H  
ATOM   1297  HB  THR A  82     -33.936  16.562  59.585  1.00  0.00           H  
ATOM   1298  HG1 THR A  82     -32.703  17.012  61.506  1.00  0.00           H  
ATOM   1299 1HG2 THR A  82     -31.484  16.827  59.451  1.00  0.00           H  
ATOM   1300 2HG2 THR A  82     -32.280  17.479  57.997  1.00  0.00           H  
ATOM   1301 3HG2 THR A  82     -31.686  18.586  59.258  1.00  0.00           H  
ATOM   1302  N   HIS A  83     -36.165  19.237  60.856  1.00  0.00           N  
ATOM   1303  CA  HIS A  83     -37.457  19.115  61.519  1.00  0.00           C  
ATOM   1304  C   HIS A  83     -38.581  19.653  60.640  1.00  0.00           C  
ATOM   1305  O   HIS A  83     -39.758  19.531  60.978  1.00  0.00           O  
ATOM   1306  CB  HIS A  83     -37.446  19.852  62.864  1.00  0.00           C  
ATOM   1307  CG  HIS A  83     -36.534  19.236  63.881  1.00  0.00           C  
ATOM   1308  CD2 HIS A  83     -36.762  18.299  64.831  1.00  0.00           C  
ATOM   1309  ND1 HIS A  83     -35.203  19.581  63.989  1.00  0.00           N  
ATOM   1310  CE1 HIS A  83     -34.651  18.880  64.966  1.00  0.00           C  
ATOM   1311  NE2 HIS A  83     -35.575  18.096  65.490  1.00  0.00           N  
ATOM   1312  H   HIS A  83     -35.529  19.964  61.147  1.00  0.00           H  
ATOM   1313  HA  HIS A  83     -37.679  18.066  61.700  1.00  0.00           H  
ATOM   1314 1HB  HIS A  83     -37.109  20.881  62.728  1.00  0.00           H  
ATOM   1315 2HB  HIS A  83     -38.445  19.852  63.300  1.00  0.00           H  
ATOM   1316  HD2 HIS A  83     -37.650  17.739  65.120  1.00  0.00           H  
ATOM   1317  HE1 HIS A  83     -33.598  19.010  65.212  1.00  0.00           H  
ATOM   1318  HE2 HIS A  83     -35.440  17.450  66.254  1.00  0.00           H  
ATOM   1319  N   THR A  84     -38.209  20.247  59.512  1.00  0.00           N  
ATOM   1320  CA  THR A  84     -39.180  20.865  58.617  1.00  0.00           C  
ATOM   1321  C   THR A  84     -39.791  19.837  57.675  1.00  0.00           C  
ATOM   1322  O   THR A  84     -41.008  19.808  57.479  1.00  0.00           O  
ATOM   1323  CB  THR A  84     -38.541  21.992  57.785  1.00  0.00           C  
ATOM   1324  CG2 THR A  84     -39.568  22.614  56.853  1.00  0.00           C  
ATOM   1325  OG1 THR A  84     -38.024  23.003  58.661  1.00  0.00           O  
ATOM   1326  H   THR A  84     -37.230  20.271  59.268  1.00  0.00           H  
ATOM   1327  HA  THR A  84     -40.003  21.282  59.196  1.00  0.00           H  
ATOM   1328  HB  THR A  84     -37.722  21.578  57.197  1.00  0.00           H  
ATOM   1329  HG1 THR A  84     -37.625  23.703  58.140  1.00  0.00           H  
ATOM   1330 1HG2 THR A  84     -39.098  23.408  56.273  1.00  0.00           H  
ATOM   1331 2HG2 THR A  84     -39.956  21.851  56.176  1.00  0.00           H  
ATOM   1332 3HG2 THR A  84     -40.387  23.030  57.439  1.00  0.00           H  
ATOM   1333  N   GLY A  85     -38.945  18.994  57.094  1.00  0.00           N  
ATOM   1334  CA  GLY A  85     -39.398  17.990  56.140  1.00  0.00           C  
ATOM   1335  C   GLY A  85     -39.305  18.505  54.709  1.00  0.00           C  
ATOM   1336  O   GLY A  85     -38.727  18.031  54.045  1.00  0.00           O  
ATOM   1337  OXT GLY A  85     -39.920  19.482  54.382  1.00  0.00           O1-
ATOM   1338  H   GLY A  85     -37.963  19.051  57.320  1.00  0.00           H  
ATOM   1339 1HA  GLY A  85     -38.774  17.101  56.238  1.00  0.00           H  
ATOM   1340 2HA  GLY A  85     -40.434  17.733  56.357  1.00  0.00           H  
TER    1341      GLY A  85 
ATOM   1342  N   LYS A  91      11.171  55.271  50.350  1.00 42.10           N  
ATOM   1343  CA  LYS A  91      12.079  55.851  49.380  1.00 43.12           C  
ATOM   1344  C   LYS A  91      11.580  57.179  48.845  1.00 42.98           C  
ATOM   1345  O   LYS A  91      12.389  58.080  48.592  1.00 43.54           O  
ATOM   1346  CB  LYS A  91      12.321  54.849  48.243  1.00 45.24           C  
ATOM   1347  CG  LYS A  91      13.316  53.754  48.646  1.00 47.98           C  
ATOM   1348  CD  LYS A  91      13.190  52.494  47.803  1.00 49.89           C  
ATOM   1349  CE  LYS A  91      14.246  51.460  48.197  1.00 51.21           C  
ATOM   1350  NZ  LYS A  91      14.213  51.095  49.653  1.00 52.03           N1+
ATOM   1351  N   ASP A  92      10.263  57.326  48.699  1.00 41.90           N  
ATOM   1352  CA  ASP A  92       9.717  58.582  48.183  1.00 41.03           C  
ATOM   1353  C   ASP A  92       9.515  59.649  49.259  1.00 40.09           C  
ATOM   1354  O   ASP A  92       8.772  60.611  49.067  1.00 39.84           O  
ATOM   1355  CB  ASP A  92       8.412  58.333  47.413  1.00 40.19           C  
ATOM   1356  CG  ASP A  92       7.281  57.870  48.308  1.00 41.55           C  
ATOM   1357  OD1 ASP A  92       7.542  57.517  49.472  1.00 39.13           O  
ATOM   1358  OD2 ASP A  92       6.127  57.846  47.832  1.00 42.19           O1-
ATOM   1359  N   LEU A  93      10.191  59.480  50.390  1.00 40.11           N  
ATOM   1360  CA  LEU A  93      10.138  60.448  51.485  1.00 40.56           C  
ATOM   1361  C   LEU A  93      10.963  61.649  51.022  1.00 40.93           C  
ATOM   1362  O   LEU A  93      12.117  61.491  50.626  1.00 41.21           O  
ATOM   1363  CB  LEU A  93      10.773  59.848  52.749  1.00 41.75           C  
ATOM   1364  CG  LEU A  93      10.917  60.695  54.021  1.00 43.71           C  
ATOM   1365  CD1 LEU A  93      11.479  59.815  55.130  1.00 44.61           C  
ATOM   1366  CD2 LEU A  93      11.847  61.884  53.800  1.00 43.58           C  
ATOM   1367  N   VAL A  94      10.386  62.845  51.083  1.00 40.45           N  
ATOM   1368  CA  VAL A  94      11.089  64.050  50.651  1.00 40.47           C  
ATOM   1369  C   VAL A  94      10.960  65.163  51.676  1.00 41.28           C  
ATOM   1370  O   VAL A  94       9.856  65.659  51.927  1.00 41.46           O  
ATOM   1371  CB  VAL A  94      10.523  64.571  49.318  1.00 40.17           C  
ATOM   1372  CG1 VAL A  94      11.272  65.816  48.886  1.00 40.88           C  
ATOM   1373  CG2 VAL A  94      10.616  63.493  48.262  1.00 41.05           C  
ATOM   1374  N   MET A  95      12.078  65.566  52.266  1.00 41.42           N  
ATOM   1375  CA  MET A  95      12.044  66.634  53.250  1.00 42.33           C  
ATOM   1376  C   MET A  95      12.112  67.972  52.533  1.00 42.71           C  
ATOM   1377  O   MET A  95      13.028  68.238  51.762  1.00 43.33           O  
ATOM   1378  CB  MET A  95      13.196  66.491  54.239  1.00 43.61           C  
ATOM   1379  CG  MET A  95      13.097  65.250  55.093  1.00 44.09           C  
ATOM   1380  SD  MET A  95      11.508  65.210  55.941  1.00 47.40           S  
ATOM   1381  CE  MET A  95      11.895  65.985  57.491  1.00 45.31           C  
ATOM   1382  N   THR A  96      11.118  68.811  52.784  1.00 42.71           N  
ATOM   1383  CA  THR A  96      11.046  70.109  52.142  1.00 42.66           C  
ATOM   1384  C   THR A  96      11.447  71.247  53.075  1.00 42.89           C  
ATOM   1385  O   THR A  96      11.727  72.353  52.612  1.00 44.04           O  
ATOM   1386  CB  THR A  96       9.623  70.372  51.646  1.00 42.27           C  
ATOM   1387  CG2 THR A  96       9.183  69.270  50.697  1.00 40.97           C  
ATOM   1388  OG1 THR A  96       8.730  70.409  52.770  1.00 41.56           O  
ATOM   1389  N   ASN A  97      11.479  70.980  54.380  1.00 41.88           N  
ATOM   1390  CA  ASN A  97      11.825  72.020  55.350  1.00 42.00           C  
ATOM   1391  C   ASN A  97      12.655  71.547  56.530  1.00 41.44           C  
ATOM   1392  O   ASN A  97      12.406  70.484  57.104  1.00 40.73           O  
ATOM   1393  CB  ASN A  97      10.552  72.676  55.881  1.00 43.93           C  
ATOM   1394  CG  ASN A  97       9.826  73.460  54.822  1.00 45.50           C  
ATOM   1395  ND2 ASN A  97       8.675  72.954  54.389  1.00 44.84           N  
ATOM   1396  OD1 ASN A  97      10.298  74.513  54.388  1.00 46.93           O  
ATOM   1397  N   GLN A  98      13.637  72.360  56.900  1.00 41.96           N  
ATOM   1398  CA  GLN A  98      14.515  72.051  58.023  1.00 41.20           C  
ATOM   1399  C   GLN A  98      13.776  72.032  59.354  1.00 38.93           C  
ATOM   1400  O   GLN A  98      12.899  72.860  59.609  1.00 37.92           O  
ATOM   1401  CB  GLN A  98      15.655  73.071  58.111  1.00 43.42           C  
ATOM   1402  CG  GLN A  98      16.929  72.666  57.374  1.00 47.79           C  
ATOM   1403  CD  GLN A  98      18.105  73.551  57.747  1.00 50.39           C  
ATOM   1404  NE2 GLN A  98      17.826  74.613  58.506  1.00 48.28           N  
ATOM   1405  OE1 GLN A  98      19.257  73.285  57.363  1.00 52.42           O  
ATOM   1406  N   GLU A  99      14.146  71.074  60.196  1.00 37.24           N  
ATOM   1407  CA  GLU A  99      13.558  70.927  61.518  1.00 36.42           C  
ATOM   1408  C   GLU A  99      13.729  72.248  62.255  1.00 35.68           C  
ATOM   1409  O   GLU A  99      14.729  72.949  62.065  1.00 34.42           O  
ATOM   1410  CB  GLU A  99      14.278  69.806  62.276  1.00 34.99           C  
ATOM   1411  CG  GLU A  99      13.963  69.711  63.762  1.00 34.85           C  
ATOM   1412  CD  GLU A  99      12.531  69.290  64.055  1.00 34.73           C  
ATOM   1413  OE1 GLU A  99      11.588  70.013  63.648  1.00 30.29           O  
ATOM   1414  OE2 GLU A  99      12.358  68.235  64.710  1.00 34.33           O1-
ATOM   1415  N   ILE A 100      12.749  72.593  63.081  1.00 34.78           N  
ATOM   1416  CA  ILE A 100      12.822  73.825  63.856  1.00 35.77           C  
ATOM   1417  C   ILE A 100      13.328  73.506  65.256  1.00 36.21           C  
ATOM   1418  O   ILE A 100      13.022  72.459  65.826  1.00 35.87           O  
ATOM   1419  CB  ILE A 100      11.452  74.529  63.975  1.00 35.70           C  
ATOM   1420  CG1 ILE A 100      10.403  73.553  64.517  1.00 35.46           C  
ATOM   1421  CG2 ILE A 100      11.050  75.114  62.619  1.00 34.38           C  
ATOM   1422  CD1 ILE A 100       9.051  74.205  64.810  1.00 34.75           C  
ATOM   1423  N   GLU A 101      14.108  74.429  65.795  1.00 36.54           N  
ATOM   1424  CA  GLU A 101      14.703  74.312  67.116  1.00 37.35           C  
ATOM   1425  C   GLU A 101      13.779  74.889  68.196  1.00 36.99           C  
ATOM   1426  O   GLU A 101      13.692  74.356  69.307  1.00 35.60           O  
ATOM   1427  CB  GLU A 101      16.037  75.068  67.105  1.00 40.32           C  
ATOM   1428  CG  GLU A 101      16.239  75.884  65.807  1.00 43.10           C  
ATOM   1429  CD  GLU A 101      15.101  76.868  65.552  1.00 43.76           C  
ATOM   1430  OE1 GLU A 101      14.776  77.139  64.378  1.00 43.06           O  
ATOM   1431  OE2 GLU A 101      14.533  77.380  66.538  1.00 47.50           O1-
ATOM   1432  N   GLN A 102      13.089  75.975  67.865  1.00 36.29           N  
ATOM   1433  CA  GLN A 102      12.197  76.624  68.820  1.00 37.29           C  
ATOM   1434  C   GLN A 102      10.747  76.196  68.681  1.00 35.07           C  
ATOM   1435  O   GLN A 102      10.208  76.128  67.576  1.00 34.72           O  
ATOM   1436  CB  GLN A 102      12.292  78.145  68.677  1.00 39.15           C  
ATOM   1437  CG  GLN A 102      13.676  78.702  68.984  1.00 44.60           C  
ATOM   1438  CD  GLN A 102      13.647  80.204  69.214  1.00 47.28           C  
ATOM   1439  NE2 GLN A 102      14.415  80.942  68.421  1.00 47.11           N  
ATOM   1440  OE1 GLN A 102      12.935  80.693  70.101  1.00 50.45           O  
ATOM   1441  N   THR A 103      10.117  75.922  69.815  1.00 35.44           N  
ATOM   1442  CA  THR A 103       8.723  75.500  69.839  1.00 34.25           C  
ATOM   1443  C   THR A 103       7.819  76.638  69.375  1.00 35.40           C  
ATOM   1444  O   THR A 103       8.044  77.804  69.719  1.00 35.69           O  
ATOM   1445  CB  THR A 103       8.319  75.048  71.250  1.00 33.87           C  
ATOM   1446  CG2 THR A 103       9.016  73.747  71.594  1.00 32.47           C  
ATOM   1447  OG1 THR A 103       8.697  76.045  72.210  1.00 32.84           O  
ATOM   1448  N   THR A 104       6.804  76.297  68.584  1.00 33.55           N  
ATOM   1449  CA  THR A 104       5.875  77.282  68.042  1.00 33.46           C  
ATOM   1450  C   THR A 104       4.457  76.754  68.154  1.00 32.63           C  
ATOM   1451  O   THR A 104       4.226  75.560  68.005  1.00 31.52           O  
ATOM   1452  CB  THR A 104       6.183  77.540  66.580  1.00 34.37           C  
ATOM   1453  CG2 THR A 104       5.474  78.794  66.085  1.00 33.95           C  
ATOM   1454  OG1 THR A 104       7.595  77.720  66.435  1.00 40.70           O  
ATOM   1455  N   PRO A 105       3.481  77.637  68.411  1.00 32.61           N  
ATOM   1456  CA  PRO A 105       2.098  77.170  68.532  1.00 31.93           C  
ATOM   1457  C   PRO A 105       1.377  77.016  67.191  1.00 30.59           C  
ATOM   1458  O   PRO A 105       0.289  77.542  67.003  1.00 31.59           O  
ATOM   1459  CB  PRO A 105       1.470  78.234  69.423  1.00 33.02           C  
ATOM   1460  CG  PRO A 105       2.118  79.479  68.909  1.00 32.84           C  
ATOM   1461  CD  PRO A 105       3.582  79.071  68.741  1.00 33.05           C  
ATOM   1462  N   LYS A 106       1.991  76.291  66.259  1.00 30.26           N  
ATOM   1463  CA  LYS A 106       1.381  76.075  64.946  1.00 30.54           C  
ATOM   1464  C   LYS A 106       1.919  74.792  64.329  1.00 29.19           C  
ATOM   1465  O   LYS A 106       2.897  74.235  64.812  1.00 27.37           O  
ATOM   1466  CB  LYS A 106       1.682  77.250  64.010  1.00 32.58           C  
ATOM   1467  CG  LYS A 106       3.151  77.407  63.665  1.00 35.73           C  
ATOM   1468  CD  LYS A 106       3.375  78.541  62.671  1.00 38.10           C  
ATOM   1469  CE  LYS A 106       4.812  78.545  62.145  1.00 39.46           C  
ATOM   1470  NZ  LYS A 106       4.999  79.542  61.033  1.00 40.46           N1+
ATOM   1471  N   THR A 107       1.270  74.316  63.273  1.00 29.61           N  
ATOM   1472  CA  THR A 107       1.731  73.107  62.607  1.00 29.38           C  
ATOM   1473  C   THR A 107       2.836  73.523  61.641  1.00 29.33           C  
ATOM   1474  O   THR A 107       2.711  74.516  60.919  1.00 30.06           O  
ATOM   1475  CB  THR A 107       0.608  72.420  61.794  1.00 30.19           C  
ATOM   1476  CG2 THR A 107      -0.549  72.013  62.704  1.00 28.61           C  
ATOM   1477  OG1 THR A 107       0.141  73.316  60.775  1.00 30.23           O  
ATOM   1478  N   VAL A 108       3.927  72.775  61.638  1.00 27.75           N  
ATOM   1479  CA  VAL A 108       5.025  73.085  60.736  1.00 28.86           C  
ATOM   1480  C   VAL A 108       5.386  71.847  59.921  1.00 28.32           C  
ATOM   1481  O   VAL A 108       5.911  70.866  60.451  1.00 27.16           O  
ATOM   1482  CB  VAL A 108       6.257  73.657  61.525  1.00 29.33           C  
ATOM   1483  CG1 VAL A 108       6.169  73.281  62.974  1.00 30.61           C  
ATOM   1484  CG2 VAL A 108       7.564  73.170  60.918  1.00 28.85           C  
ATOM   1485  N   ARG A 109       5.060  71.891  58.634  1.00 28.05           N  
ATOM   1486  CA  ARG A 109       5.351  70.770  57.757  1.00 30.38           C  
ATOM   1487  C   ARG A 109       6.848  70.728  57.432  1.00 30.35           C  
ATOM   1488  O   ARG A 109       7.468  71.758  57.166  1.00 30.05           O  
ATOM   1489  CB  ARG A 109       4.541  70.865  56.458  1.00 30.73           C  
ATOM   1490  CG  ARG A 109       4.600  69.568  55.656  1.00 33.79           C  
ATOM   1491  CD  ARG A 109       3.994  69.678  54.267  1.00 37.25           C  
ATOM   1492  NE  ARG A 109       2.533  69.694  54.278  1.00 38.95           N  
ATOM   1493  CZ  ARG A 109       1.789  69.708  53.175  1.00 40.63           C  
ATOM   1494  NH1 ARG A 109       2.375  69.706  51.984  1.00 43.99           N1+
ATOM   1495  NH2 ARG A 109       0.465  69.727  53.251  1.00 40.10           N  
ATOM   1496  N   LEU A 110       7.418  69.531  57.464  1.00 28.79           N  
ATOM   1497  CA  LEU A 110       8.835  69.347  57.179  1.00 29.65           C  
ATOM   1498  C   LEU A 110       9.037  68.549  55.897  1.00 30.88           C  
ATOM   1499  O   LEU A 110      10.031  68.730  55.187  1.00 31.20           O  
ATOM   1500  CB  LEU A 110       9.512  68.608  58.338  1.00 28.41           C  
ATOM   1501  CG  LEU A 110       9.417  69.306  59.694  1.00 26.53           C  
ATOM   1502  CD1 LEU A 110      10.024  68.434  60.774  1.00 27.97           C  
ATOM   1503  CD2 LEU A 110      10.129  70.650  59.617  1.00 23.97           C  
ATOM   1504  N   GLY A 111       8.096  67.660  55.596  1.00 30.15           N  
ATOM   1505  CA  GLY A 111       8.242  66.850  54.411  1.00 30.04           C  
ATOM   1506  C   GLY A 111       6.978  66.143  53.984  1.00 30.54           C  
ATOM   1507  O   GLY A 111       5.902  66.330  54.558  1.00 27.79           O  
ATOM   1508  N   ILE A 112       7.130  65.294  52.977  1.00 29.74           N  
ATOM   1509  CA  ILE A 112       6.005  64.585  52.425  1.00 32.19           C  
ATOM   1510  C   ILE A 112       6.419  63.260  51.815  1.00 33.37           C  
ATOM   1511  O   ILE A 112       7.571  63.066  51.417  1.00 34.52           O  
ATOM   1512  CB  ILE A 112       5.351  65.450  51.337  1.00 32.93           C  
ATOM   1513  CG1 ILE A 112       4.481  66.525  51.986  1.00 33.10           C  
ATOM   1514  CG2 ILE A 112       4.582  64.597  50.371  1.00 34.68           C  
ATOM   1515  CD1 ILE A 112       4.053  67.600  51.027  1.00 36.13           C  
ATOM   1516  N   VAL A 113       5.457  62.348  51.764  1.00 33.52           N  
ATOM   1517  CA  VAL A 113       5.649  61.042  51.166  1.00 34.15           C  
ATOM   1518  C   VAL A 113       4.653  61.001  50.019  1.00 34.26           C  
ATOM   1519  O   VAL A 113       3.609  61.658  50.084  1.00 33.86           O  
ATOM   1520  CB  VAL A 113       5.343  59.921  52.184  1.00 36.13           C  
ATOM   1521  CG1 VAL A 113       5.042  58.614  51.457  1.00 37.54           C  
ATOM   1522  CG2 VAL A 113       6.541  59.741  53.109  1.00 35.54           C  
ATOM   1523  N   GLY A 114       4.975  60.262  48.959  1.00 34.38           N  
ATOM   1524  CA  GLY A 114       4.064  60.164  47.828  1.00 33.79           C  
ATOM   1525  C   GLY A 114       3.680  61.516  47.240  1.00 33.66           C  
ATOM   1526  O   GLY A 114       4.550  62.344  46.984  1.00 33.12           O  
ATOM   1527  N   LYS A 115       2.384  61.739  47.021  1.00 32.28           N  
ATOM   1528  CA  LYS A 115       1.907  63.002  46.462  1.00 31.17           C  
ATOM   1529  C   LYS A 115       1.652  64.037  47.552  1.00 30.02           C  
ATOM   1530  O   LYS A 115       1.338  65.189  47.265  1.00 28.82           O  
ATOM   1531  CB  LYS A 115       0.627  62.783  45.652  1.00 31.17           C  
ATOM   1532  CG  LYS A 115       0.777  61.710  44.580  1.00 34.50           C  
ATOM   1533  CD  LYS A 115      -0.346  61.736  43.554  1.00 35.58           C  
ATOM   1534  CE  LYS A 115      -0.052  60.740  42.430  1.00 37.62           C  
ATOM   1535  NZ  LYS A 115      -1.057  60.778  41.329  1.00 39.66           N1+
ATOM   1536  N   GLY A 116       1.782  63.627  48.805  1.00 28.45           N  
ATOM   1537  CA  GLY A 116       1.578  64.560  49.896  1.00 27.89           C  
ATOM   1538  C   GLY A 116       0.132  64.881  50.200  1.00 27.35           C  
ATOM   1539  O   GLY A 116      -0.181  65.978  50.661  1.00 27.85           O  
ATOM   1540  N   GLY A 117      -0.753  63.927  49.933  1.00 26.71           N  
ATOM   1541  CA  GLY A 117      -2.156  64.132  50.220  1.00 25.20           C  
ATOM   1542  C   GLY A 117      -2.346  63.860  51.702  1.00 24.82           C  
ATOM   1543  O   GLY A 117      -1.366  63.686  52.426  1.00 25.00           O  
ATOM   1544  N   GLN A 118      -3.591  63.823  52.161  1.00 25.16           N  
ATOM   1545  CA  GLN A 118      -3.862  63.561  53.567  1.00 25.09           C  
ATOM   1546  C   GLN A 118      -3.156  62.290  54.048  1.00 25.20           C  
ATOM   1547  O   GLN A 118      -3.178  61.262  53.369  1.00 25.71           O  
ATOM   1548  CB  GLN A 118      -5.370  63.462  53.790  1.00 25.53           C  
ATOM   1549  CG  GLN A 118      -6.062  64.818  53.783  1.00 26.66           C  
ATOM   1550  CD  GLN A 118      -7.574  64.706  53.861  1.00 27.77           C  
ATOM   1551  NE2 GLN A 118      -8.144  65.113  54.993  1.00 26.36           N  
ATOM   1552  OE1 GLN A 118      -8.217  64.256  52.915  1.00 27.75           O  
ATOM   1553  N   GLY A 119      -2.519  62.381  55.212  1.00 23.05           N  
ATOM   1554  CA  GLY A 119      -1.812  61.240  55.769  1.00 25.16           C  
ATOM   1555  C   GLY A 119      -0.500  60.928  55.061  1.00 26.19           C  
ATOM   1556  O   GLY A 119       0.054  59.847  55.234  1.00 26.84           O  
ATOM   1557  N   GLU A 120      -0.007  61.869  54.263  1.00 26.26           N  
ATOM   1558  CA  GLU A 120       1.245  61.692  53.539  1.00 25.82           C  
ATOM   1559  C   GLU A 120       2.118  62.912  53.825  1.00 25.66           C  
ATOM   1560  O   GLU A 120       3.069  63.202  53.104  1.00 25.67           O  
ATOM   1561  CB  GLU A 120       0.969  61.592  52.034  1.00 28.87           C  
ATOM   1562  CG  GLU A 120      -0.181  60.652  51.659  1.00 28.44           C  
ATOM   1563  CD  GLU A 120      -0.312  60.443  50.149  1.00 31.92           C  
ATOM   1564  OE1 GLU A 120      -0.221  61.437  49.391  1.00 32.37           O  
ATOM   1565  OE2 GLU A 120      -0.518  59.285  49.721  1.00 31.57           O1-
ATOM   1566  N   ARG A 121       1.785  63.614  54.900  1.00 25.31           N  
ATOM   1567  CA  ARG A 121       2.494  64.824  55.293  1.00 24.71           C  
ATOM   1568  C   ARG A 121       3.217  64.647  56.622  1.00 25.82           C  
ATOM   1569  O   ARG A 121       2.692  64.029  57.551  1.00 25.19           O  
ATOM   1570  CB  ARG A 121       1.495  65.972  55.376  1.00 25.96           C  
ATOM   1571  CG  ARG A 121       0.703  66.151  54.085  1.00 24.27           C  
ATOM   1572  CD  ARG A 121      -0.647  66.801  54.337  1.00 26.26           C  
ATOM   1573  NE  ARG A 121      -1.449  66.881  53.119  1.00 24.37           N  
ATOM   1574  CZ  ARG A 121      -2.720  67.260  53.092  1.00 26.14           C  
ATOM   1575  NH1 ARG A 121      -3.333  67.594  54.219  1.00 24.89           N1+
ATOM   1576  NH2 ARG A 121      -3.379  67.301  51.946  1.00 25.33           N  
ATOM   1577  N   ILE A 122       4.420  65.199  56.712  1.00 25.58           N  
ATOM   1578  CA  ILE A 122       5.231  65.067  57.919  1.00 25.60           C  
ATOM   1579  C   ILE A 122       5.459  66.408  58.604  1.00 26.80           C  
ATOM   1580  O   ILE A 122       5.859  67.381  57.959  1.00 26.62           O  
ATOM   1581  CB  ILE A 122       6.577  64.413  57.570  1.00 28.50           C  
ATOM   1582  CG1 ILE A 122       6.305  63.041  56.931  1.00 26.98           C  
ATOM   1583  CG2 ILE A 122       7.447  64.282  58.827  1.00 27.31           C  
ATOM   1584  CD1 ILE A 122       7.520  62.377  56.351  1.00 32.44           C  
ATOM   1585  N   TYR A 123       5.216  66.442  59.911  1.00 24.46           N  
ATOM   1586  CA  TYR A 123       5.353  67.674  60.675  1.00 25.37           C  
ATOM   1587  C   TYR A 123       6.377  67.618  61.803  1.00 24.18           C  
ATOM   1588  O   TYR A 123       6.842  66.547  62.188  1.00 24.56           O  
ATOM   1589  CB  TYR A 123       3.986  68.074  61.243  1.00 23.91           C  
ATOM   1590  CG  TYR A 123       2.895  68.159  60.192  1.00 22.44           C  
ATOM   1591  CD1 TYR A 123       2.183  67.028  59.799  1.00 21.71           C  
ATOM   1592  CD2 TYR A 123       2.595  69.368  59.573  1.00 21.90           C  
ATOM   1593  CE1 TYR A 123       1.198  67.101  58.814  1.00 20.88           C  
ATOM   1594  CE2 TYR A 123       1.612  69.452  58.588  1.00 23.35           C  
ATOM   1595  CZ  TYR A 123       0.922  68.314  58.216  1.00 21.99           C  
ATOM   1596  OH  TYR A 123      -0.044  68.401  57.247  1.00 23.51           O  
ATOM   1597  N   SER A 124       6.710  68.793  62.327  1.00 24.66           N  
ATOM   1598  CA  SER A 124       7.663  68.921  63.413  1.00 24.31           C  
ATOM   1599  C   SER A 124       6.980  68.723  64.754  1.00 26.00           C  
ATOM   1600  O   SER A 124       5.891  69.255  64.986  1.00 25.52           O  
ATOM   1601  CB  SER A 124       8.311  70.306  63.384  1.00 24.00           C  
ATOM   1602  OG  SER A 124       9.027  70.533  64.584  1.00 26.58           O  
ATOM   1603  N   THR A 125       7.618  67.962  65.638  1.00 24.08           N  
ATOM   1604  CA  THR A 125       7.054  67.729  66.957  1.00 24.77           C  
ATOM   1605  C   THR A 125       7.272  68.970  67.815  1.00 26.19           C  
ATOM   1606  O   THR A 125       6.795  69.044  68.950  1.00 26.44           O  
ATOM   1607  CB  THR A 125       7.695  66.510  67.655  1.00 24.49           C  
ATOM   1608  CG2 THR A 125       7.361  65.234  66.904  1.00 26.25           C  
ATOM   1609  OG1 THR A 125       9.119  66.674  67.718  1.00 26.17           O  
ATOM   1610  N   ARG A 126       7.989  69.947  67.261  1.00 26.95           N  
ATOM   1611  CA  ARG A 126       8.255  71.195  67.968  1.00 29.35           C  
ATOM   1612  C   ARG A 126       7.089  72.153  67.789  1.00 29.24           C  
ATOM   1613  O   ARG A 126       6.989  73.173  68.480  1.00 30.42           O  
ATOM   1614  CB  ARG A 126       9.546  71.831  67.463  1.00 30.24           C  
ATOM   1615  CG  ARG A 126      10.682  71.740  68.467  1.00 33.27           C  
ATOM   1616  CD  ARG A 126      10.983  70.299  68.857  1.00 39.08           C  
ATOM   1617  NE  ARG A 126      12.076  69.742  68.070  1.00 41.15           N  
ATOM   1618  CZ  ARG A 126      13.294  70.275  68.013  1.00 42.13           C  
ATOM   1619  NH1 ARG A 126      13.574  71.372  68.707  1.00 43.41           N1+
ATOM   1620  NH2 ARG A 126      14.223  69.728  67.248  1.00 40.69           N  
ATOM   1621  N   GLY A 127       6.224  71.819  66.836  1.00 28.18           N  
ATOM   1622  CA  GLY A 127       5.037  72.612  66.590  1.00 26.79           C  
ATOM   1623  C   GLY A 127       3.879  71.864  67.229  1.00 26.45           C  
ATOM   1624  O   GLY A 127       4.058  71.186  68.246  1.00 25.77           O  
ATOM   1625  N   ILE A 128       2.692  71.963  66.642  1.00 25.11           N  
ATOM   1626  CA  ILE A 128       1.540  71.269  67.200  1.00 24.13           C  
ATOM   1627  C   ILE A 128       1.042  70.215  66.226  1.00 24.22           C  
ATOM   1628  O   ILE A 128       1.402  70.234  65.048  1.00 24.20           O  
ATOM   1629  CB  ILE A 128       0.406  72.250  67.543  1.00 24.42           C  
ATOM   1630  CG1 ILE A 128      -0.032  73.003  66.283  1.00 25.08           C  
ATOM   1631  CG2 ILE A 128       0.878  73.223  68.618  1.00 25.94           C  
ATOM   1632  CD1 ILE A 128      -1.113  74.058  66.533  1.00 28.57           C  
ATOM   1633  N   ALA A 129       0.218  69.297  66.724  1.00 24.56           N  
ATOM   1634  CA  ALA A 129      -0.314  68.207  65.908  1.00 23.60           C  
ATOM   1635  C   ALA A 129      -1.435  68.652  64.990  1.00 24.36           C  
ATOM   1636  O   ALA A 129      -2.194  69.564  65.325  1.00 25.98           O  
ATOM   1637  CB  ALA A 129      -0.809  67.085  66.808  1.00 23.97           C  
ATOM   1638  N   ILE A 130      -1.536  68.019  63.825  1.00 22.57           N  
ATOM   1639  CA  ILE A 130      -2.621  68.352  62.914  1.00 23.19           C  
ATOM   1640  C   ILE A 130      -3.876  67.684  63.472  1.00 24.96           C  
ATOM   1641  O   ILE A 130      -3.813  66.935  64.452  1.00 26.16           O  
ATOM   1642  CB  ILE A 130      -2.368  67.824  61.488  1.00 23.62           C  
ATOM   1643  CG1 ILE A 130      -2.156  66.307  61.525  1.00 24.57           C  
ATOM   1644  CG2 ILE A 130      -1.168  68.531  60.881  1.00 21.98           C  
ATOM   1645  CD1 ILE A 130      -2.119  65.662  60.154  1.00 25.69           C  
ATOM   1646  N   THR A 131      -5.014  67.964  62.854  1.00 23.90           N  
ATOM   1647  CA  THR A 131      -6.285  67.403  63.299  1.00 23.72           C  
ATOM   1648  C   THR A 131      -6.395  65.890  63.105  1.00 23.35           C  
ATOM   1649  O   THR A 131      -6.329  65.395  61.982  1.00 22.49           O  
ATOM   1650  CB  THR A 131      -7.461  68.089  62.542  1.00 23.78           C  
ATOM   1651  CG2 THR A 131      -8.796  67.493  62.951  1.00 20.47           C  
ATOM   1652  OG1 THR A 131      -7.454  69.495  62.819  1.00 24.14           O  
ATOM   1653  N   LEU A 132      -6.565  65.153  64.202  1.00 23.26           N  
ATOM   1654  CA  LEU A 132      -6.733  63.699  64.116  1.00 23.03           C  
ATOM   1655  C   LEU A 132      -8.075  63.426  63.420  1.00 22.88           C  
ATOM   1656  O   LEU A 132      -9.057  64.117  63.687  1.00 21.62           O  
ATOM   1657  CB  LEU A 132      -6.751  63.069  65.516  1.00 25.30           C  
ATOM   1658  CG  LEU A 132      -5.434  62.943  66.298  1.00 27.54           C  
ATOM   1659  CD1 LEU A 132      -4.808  64.303  66.505  1.00 33.14           C  
ATOM   1660  CD2 LEU A 132      -5.708  62.289  67.646  1.00 27.54           C  
ATOM   1661  N   SER A 133      -8.126  62.434  62.534  1.00 21.59           N  
ATOM   1662  CA  SER A 133      -9.370  62.115  61.825  1.00 20.27           C  
ATOM   1663  C   SER A 133      -9.855  60.696  62.100  1.00 20.86           C  
ATOM   1664  O   SER A 133      -9.103  59.869  62.604  1.00 21.68           O  
ATOM   1665  CB  SER A 133      -9.198  62.319  60.319  1.00 21.09           C  
ATOM   1666  OG  SER A 133      -8.115  61.562  59.813  1.00 24.26           O  
ATOM   1667  N   ALA A 134     -11.110  60.419  61.746  1.00 22.09           N  
ATOM   1668  CA  ALA A 134     -11.717  59.112  61.997  1.00 21.38           C  
ATOM   1669  C   ALA A 134     -11.670  58.105  60.852  1.00 22.83           C  
ATOM   1670  O   ALA A 134     -11.538  56.905  61.092  1.00 22.01           O  
ATOM   1671  CB  ALA A 134     -13.161  59.303  62.464  1.00 22.73           C  
ATOM   1672  N   TYR A 135     -11.777  58.586  59.617  1.00 21.83           N  
ATOM   1673  CA  TYR A 135     -11.751  57.712  58.453  1.00 22.90           C  
ATOM   1674  C   TYR A 135     -10.556  58.035  57.561  1.00 23.47           C  
ATOM   1675  O   TYR A 135     -10.455  57.533  56.443  1.00 25.11           O  
ATOM   1676  CB  TYR A 135     -13.047  57.873  57.646  1.00 23.06           C  
ATOM   1677  CG  TYR A 135     -14.307  57.470  58.394  1.00 23.12           C  
ATOM   1678  CD1 TYR A 135     -14.745  56.147  58.398  1.00 24.37           C  
ATOM   1679  CD2 TYR A 135     -15.051  58.411  59.105  1.00 23.82           C  
ATOM   1680  CE1 TYR A 135     -15.898  55.766  59.094  1.00 23.82           C  
ATOM   1681  CE2 TYR A 135     -16.203  58.043  59.805  1.00 24.93           C  
ATOM   1682  CZ  TYR A 135     -16.620  56.719  59.794  1.00 26.13           C  
ATOM   1683  OH  TYR A 135     -17.756  56.348  60.479  1.00 26.43           O  
ATOM   1684  N   GLY A 136      -9.656  58.875  58.063  1.00 22.97           N  
ATOM   1685  CA  GLY A 136      -8.484  59.278  57.301  1.00 24.17           C  
ATOM   1686  C   GLY A 136      -7.610  58.179  56.720  1.00 23.62           C  
ATOM   1687  O   GLY A 136      -7.416  57.129  57.332  1.00 23.39           O  
ATOM   1688  N   GLY A 137      -7.073  58.438  55.532  1.00 23.49           N  
ATOM   1689  CA  GLY A 137      -6.205  57.479  54.867  1.00 23.78           C  
ATOM   1690  C   GLY A 137      -4.757  57.939  54.773  1.00 24.28           C  
ATOM   1691  O   GLY A 137      -4.307  58.780  55.552  1.00 22.67           O  
ATOM   1692  N   GLY A 138      -4.018  57.392  53.812  1.00 23.44           N  
ATOM   1693  CA  GLY A 138      -2.621  57.766  53.676  1.00 25.25           C  
ATOM   1694  C   GLY A 138      -1.769  56.898  54.586  1.00 25.24           C  
ATOM   1695  O   GLY A 138      -2.275  56.330  55.556  1.00 25.38           O  
ATOM   1696  N   ILE A 139      -0.479  56.791  54.291  1.00 25.11           N  
ATOM   1697  CA  ILE A 139       0.391  55.945  55.095  1.00 26.08           C  
ATOM   1698  C   ILE A 139       0.374  56.285  56.591  1.00 25.79           C  
ATOM   1699  O   ILE A 139       0.492  55.390  57.427  1.00 24.77           O  
ATOM   1700  CB  ILE A 139       1.845  55.977  54.568  1.00 27.06           C  
ATOM   1701  CG1 ILE A 139       2.639  54.829  55.195  1.00 27.72           C  
ATOM   1702  CG2 ILE A 139       2.496  57.319  54.877  1.00 28.14           C  
ATOM   1703  CD1 ILE A 139       2.159  53.454  54.767  1.00 28.43           C  
ATOM   1704  N   PHE A 140       0.234  57.566  56.926  1.00 25.33           N  
ATOM   1705  CA  PHE A 140       0.176  57.999  58.332  1.00 25.59           C  
ATOM   1706  C   PHE A 140      -1.292  58.240  58.692  1.00 25.43           C  
ATOM   1707  O   PHE A 140      -1.627  59.214  59.365  1.00 24.98           O  
ATOM   1708  CB  PHE A 140       0.952  59.310  58.533  1.00 27.10           C  
ATOM   1709  CG  PHE A 140       2.408  59.221  58.177  1.00 27.16           C  
ATOM   1710  CD1 PHE A 140       3.273  58.426  58.925  1.00 27.96           C  
ATOM   1711  CD2 PHE A 140       2.916  59.941  57.098  1.00 29.16           C  
ATOM   1712  CE1 PHE A 140       4.633  58.345  58.603  1.00 28.71           C  
ATOM   1713  CE2 PHE A 140       4.273  59.869  56.763  1.00 29.12           C  
ATOM   1714  CZ  PHE A 140       5.134  59.066  57.522  1.00 28.42           C  
ATOM   1715  N   ALA A 141      -2.151  57.341  58.225  1.00 23.76           N  
ATOM   1716  CA  ALA A 141      -3.592  57.424  58.435  1.00 23.90           C  
ATOM   1717  C   ALA A 141      -4.095  57.853  59.813  1.00 23.35           C  
ATOM   1718  O   ALA A 141      -3.669  57.329  60.843  1.00 22.96           O  
ATOM   1719  CB  ALA A 141      -4.238  56.088  58.054  1.00 23.86           C  
ATOM   1720  N   LYS A 142      -5.011  58.816  59.796  1.00 23.23           N  
ATOM   1721  CA  LYS A 142      -5.680  59.336  60.987  1.00 23.39           C  
ATOM   1722  C   LYS A 142      -4.882  60.161  61.986  1.00 23.80           C  
ATOM   1723  O   LYS A 142      -5.465  60.746  62.903  1.00 24.85           O  
ATOM   1724  CB  LYS A 142      -6.352  58.183  61.733  1.00 23.55           C  
ATOM   1725  CG  LYS A 142      -7.346  57.392  60.892  1.00 25.19           C  
ATOM   1726  CD  LYS A 142      -7.628  56.072  61.563  1.00 30.11           C  
ATOM   1727  CE  LYS A 142      -8.501  55.176  60.719  1.00 32.67           C  
ATOM   1728  NZ  LYS A 142      -8.576  53.830  61.361  1.00 35.82           N1+
ATOM   1729  N   THR A 143      -3.566  60.221  61.837  1.00 24.52           N  
ATOM   1730  CA  THR A 143      -2.773  60.996  62.788  1.00 24.44           C  
ATOM   1731  C   THR A 143      -1.752  61.906  62.124  1.00 23.62           C  
ATOM   1732  O   THR A 143      -1.378  62.936  62.680  1.00 23.65           O  
ATOM   1733  CB  THR A 143      -2.008  60.075  63.775  1.00 25.56           C  
ATOM   1734  CG2 THR A 143      -2.812  58.822  64.090  1.00 23.95           C  
ATOM   1735  OG1 THR A 143      -0.764  59.684  63.188  1.00 28.46           O  
ATOM   1736  N   GLY A 144      -1.303  61.528  60.932  1.00 24.97           N  
ATOM   1737  CA  GLY A 144      -0.300  62.329  60.254  1.00 24.12           C  
ATOM   1738  C   GLY A 144       1.079  61.873  60.699  1.00 25.24           C  
ATOM   1739  O   GLY A 144       1.208  61.147  61.691  1.00 24.00           O  
ATOM   1740  N   GLY A 145       2.110  62.294  59.976  1.00 23.99           N  
ATOM   1741  CA  GLY A 145       3.457  61.878  60.318  1.00 24.01           C  
ATOM   1742  C   GLY A 145       4.261  62.920  61.068  1.00 24.29           C  
ATOM   1743  O   GLY A 145       4.019  64.113  60.930  1.00 24.73           O  
ATOM   1744  N   TYR A 146       5.216  62.459  61.872  1.00 24.43           N  
ATOM   1745  CA  TYR A 146       6.068  63.363  62.632  1.00 24.81           C  
ATOM   1746  C   TYR A 146       7.524  62.934  62.586  1.00 26.28           C  
ATOM   1747  O   TYR A 146       7.832  61.744  62.525  1.00 23.51           O  
ATOM   1748  CB  TYR A 146       5.598  63.442  64.081  1.00 26.11           C  
ATOM   1749  CG  TYR A 146       4.206  64.016  64.192  1.00 26.28           C  
ATOM   1750  CD1 TYR A 146       3.081  63.207  64.049  1.00 25.90           C  
ATOM   1751  CD2 TYR A 146       4.016  65.386  64.331  1.00 28.22           C  
ATOM   1752  CE1 TYR A 146       1.804  63.758  64.036  1.00 25.55           C  
ATOM   1753  CE2 TYR A 146       2.745  65.943  64.314  1.00 27.04           C  
ATOM   1754  CZ  TYR A 146       1.650  65.127  64.163  1.00 26.47           C  
ATOM   1755  OH  TYR A 146       0.397  65.691  64.101  1.00 28.48           O  
ATOM   1756  N   LEU A 147       8.411  63.926  62.603  1.00 25.20           N  
ATOM   1757  CA  LEU A 147       9.842  63.682  62.577  1.00 27.37           C  
ATOM   1758  C   LEU A 147      10.291  63.554  64.030  1.00 26.78           C  
ATOM   1759  O   LEU A 147      10.252  64.521  64.784  1.00 27.59           O  
ATOM   1760  CB  LEU A 147      10.548  64.858  61.886  1.00 29.59           C  
ATOM   1761  CG  LEU A 147      12.045  64.780  61.565  1.00 32.17           C  
ATOM   1762  CD1 LEU A 147      12.858  64.941  62.828  1.00 36.53           C  
ATOM   1763  CD2 LEU A 147      12.351  63.463  60.876  1.00 31.48           C  
ATOM   1764  N   VAL A 148      10.684  62.350  64.429  1.00 25.81           N  
ATOM   1765  CA  VAL A 148      11.136  62.119  65.798  1.00 28.10           C  
ATOM   1766  C   VAL A 148      12.514  61.463  65.795  1.00 28.60           C  
ATOM   1767  O   VAL A 148      12.690  60.375  65.250  1.00 27.14           O  
ATOM   1768  CB  VAL A 148      10.151  61.216  66.583  1.00 28.29           C  
ATOM   1769  CG1 VAL A 148      10.540  61.178  68.062  1.00 28.66           C  
ATOM   1770  CG2 VAL A 148       8.724  61.732  66.427  1.00 27.67           C  
ATOM   1771  N   ASN A 149      13.487  62.141  66.402  1.00 29.89           N  
ATOM   1772  CA  ASN A 149      14.857  61.640  66.487  1.00 29.92           C  
ATOM   1773  C   ASN A 149      15.387  61.122  65.149  1.00 30.36           C  
ATOM   1774  O   ASN A 149      15.970  60.039  65.079  1.00 29.60           O  
ATOM   1775  CB  ASN A 149      14.939  60.537  67.547  1.00 31.89           C  
ATOM   1776  CG  ASN A 149      14.779  61.072  68.958  1.00 31.99           C  
ATOM   1777  ND2 ASN A 149      15.230  62.300  69.171  1.00 31.45           N  
ATOM   1778  OD1 ASN A 149      14.260  60.386  69.847  1.00 34.43           O  
ATOM   1779  N   GLY A 150      15.172  61.897  64.090  1.00 30.20           N  
ATOM   1780  CA  GLY A 150      15.648  61.501  62.776  1.00 30.74           C  
ATOM   1781  C   GLY A 150      14.823  60.464  62.034  1.00 31.76           C  
ATOM   1782  O   GLY A 150      15.189  60.053  60.931  1.00 31.91           O  
ATOM   1783  N   LYS A 151      13.714  60.032  62.623  1.00 30.49           N  
ATOM   1784  CA  LYS A 151      12.853  59.039  61.979  1.00 32.04           C  
ATOM   1785  C   LYS A 151      11.438  59.586  61.809  1.00 31.80           C  
ATOM   1786  O   LYS A 151      10.978  60.420  62.600  1.00 31.61           O  
ATOM   1787  CB  LYS A 151      12.795  57.756  62.814  1.00 32.70           C  
ATOM   1788  CG  LYS A 151      14.146  57.058  63.013  1.00 36.65           C  
ATOM   1789  CD  LYS A 151      14.002  55.808  63.884  1.00 35.67           C  
ATOM   1790  CE  LYS A 151      15.350  55.159  64.173  1.00 38.92           C  
ATOM   1791  NZ  LYS A 151      16.002  54.606  62.937  1.00 38.94           N1+
ATOM   1792  N   THR A 152      10.750  59.122  60.776  1.00 30.83           N  
ATOM   1793  CA  THR A 152       9.384  59.558  60.527  1.00 29.69           C  
ATOM   1794  C   THR A 152       8.425  58.428  60.896  1.00 28.37           C  
ATOM   1795  O   THR A 152       8.643  57.281  60.515  1.00 25.85           O  
ATOM   1796  CB  THR A 152       9.190  59.952  59.046  1.00 32.42           C  
ATOM   1797  CG2 THR A 152       9.482  58.788  58.132  1.00 30.93           C  
ATOM   1798  OG1 THR A 152       7.832  60.365  58.844  1.00 37.32           O  
ATOM   1799  N   ARG A 153       7.373  58.756  61.645  1.00 25.76           N  
ATOM   1800  CA  ARG A 153       6.389  57.761  62.079  1.00 25.96           C  
ATOM   1801  C   ARG A 153       5.057  58.422  62.424  1.00 24.93           C  
ATOM   1802  O   ARG A 153       5.013  59.627  62.670  1.00 23.83           O  
ATOM   1803  CB  ARG A 153       6.891  57.032  63.334  1.00 25.16           C  
ATOM   1804  CG  ARG A 153       6.899  57.896  64.609  1.00 23.56           C  
ATOM   1805  CD  ARG A 153       7.307  57.079  65.842  1.00 24.57           C  
ATOM   1806  NE  ARG A 153       7.420  57.843  67.092  1.00 26.17           N  
ATOM   1807  CZ  ARG A 153       6.392  58.257  67.832  1.00 27.51           C  
ATOM   1808  NH1 ARG A 153       5.148  58.000  67.459  1.00 25.70           N1+
ATOM   1809  NH2 ARG A 153       6.614  58.892  68.982  1.00 25.21           N  
ATOM   1810  N   LYS A 154       3.983  57.634  62.451  1.00 23.90           N  
ATOM   1811  CA  LYS A 154       2.673  58.177  62.823  1.00 26.17           C  
ATOM   1812  C   LYS A 154       2.594  58.085  64.343  1.00 25.59           C  
ATOM   1813  O   LYS A 154       3.486  57.504  64.977  1.00 26.03           O  
ATOM   1814  CB  LYS A 154       1.521  57.386  62.165  1.00 26.71           C  
ATOM   1815  CG  LYS A 154       1.418  55.922  62.557  1.00 28.73           C  
ATOM   1816  CD  LYS A 154       0.281  55.191  61.820  1.00 30.78           C  
ATOM   1817  CE  LYS A 154      -1.107  55.722  62.202  1.00 36.29           C  
ATOM   1818  NZ  LYS A 154      -2.258  54.933  61.600  1.00 37.98           N1+
ATOM   1819  N   LEU A 155       1.558  58.668  64.934  1.00 24.86           N  
ATOM   1820  CA  LEU A 155       1.405  58.630  66.383  1.00 24.93           C  
ATOM   1821  C   LEU A 155       0.837  57.295  66.852  1.00 24.69           C  
ATOM   1822  O   LEU A 155       0.140  56.600  66.104  1.00 24.38           O  
ATOM   1823  CB  LEU A 155       0.481  59.758  66.866  1.00 22.49           C  
ATOM   1824  CG  LEU A 155       0.831  61.203  66.497  1.00 23.08           C  
ATOM   1825  CD1 LEU A 155      -0.307  62.117  66.941  1.00 23.46           C  
ATOM   1826  CD2 LEU A 155       2.136  61.619  67.149  1.00 22.33           C  
ATOM   1827  N   HIS A 156       1.161  56.952  68.095  1.00 24.86           N  
ATOM   1828  CA  HIS A 156       0.693  55.738  68.766  1.00 24.30           C  
ATOM   1829  C   HIS A 156      -0.681  56.117  69.341  1.00 24.35           C  
ATOM   1830  O   HIS A 156      -0.919  57.284  69.651  1.00 22.85           O  
ATOM   1831  CB  HIS A 156       1.672  55.399  69.904  1.00 26.45           C  
ATOM   1832  CG  HIS A 156       1.280  54.204  70.724  1.00 25.84           C  
ATOM   1833  CD2 HIS A 156       0.376  54.066  71.723  1.00 23.15           C  
ATOM   1834  ND1 HIS A 156       1.882  52.970  70.580  1.00 27.68           N  
ATOM   1835  CE1 HIS A 156       1.368  52.124  71.455  1.00 25.72           C  
ATOM   1836  NE2 HIS A 156       0.452  52.766  72.162  1.00 29.68           N  
ATOM   1837  N   PRO A 157      -1.603  55.151  69.476  1.00 24.26           N  
ATOM   1838  CA  PRO A 157      -2.921  55.493  70.024  1.00 23.17           C  
ATOM   1839  C   PRO A 157      -2.847  56.269  71.342  1.00 24.11           C  
ATOM   1840  O   PRO A 157      -3.663  57.145  71.601  1.00 21.91           O  
ATOM   1841  CB  PRO A 157      -3.578  54.126  70.197  1.00 25.16           C  
ATOM   1842  CG  PRO A 157      -3.026  53.357  69.030  1.00 24.34           C  
ATOM   1843  CD  PRO A 157      -1.560  53.738  69.051  1.00 25.41           C  
ATOM   1844  N   ARG A 158      -1.860  55.939  72.170  1.00 22.23           N  
ATOM   1845  CA  ARG A 158      -1.685  56.610  73.456  1.00 23.96           C  
ATOM   1846  C   ARG A 158      -1.381  58.090  73.249  1.00 22.79           C  
ATOM   1847  O   ARG A 158      -1.892  58.953  73.964  1.00 20.88           O  
ATOM   1848  CB  ARG A 158      -0.536  55.979  74.237  1.00 24.61           C  
ATOM   1849  CG  ARG A 158      -0.482  56.401  75.685  1.00 28.33           C  
ATOM   1850  CD  ARG A 158      -1.495  55.603  76.474  1.00 32.34           C  
ATOM   1851  NE  ARG A 158      -2.583  56.429  76.953  1.00 30.67           N  
ATOM   1852  CZ  ARG A 158      -3.701  55.948  77.480  1.00 29.85           C  
ATOM   1853  NH1 ARG A 158      -3.881  54.638  77.589  1.00 29.77           N1+
ATOM   1854  NH2 ARG A 158      -4.630  56.782  77.915  1.00 27.40           N  
ATOM   1855  N   GLU A 159      -0.530  58.372  72.272  1.00 22.02           N  
ATOM   1856  CA  GLU A 159      -0.164  59.746  71.973  1.00 24.15           C  
ATOM   1857  C   GLU A 159      -1.403  60.485  71.437  1.00 24.16           C  
ATOM   1858  O   GLU A 159      -1.619  61.657  71.750  1.00 25.17           O  
ATOM   1859  CB  GLU A 159       1.000  59.761  70.972  1.00 24.07           C  
ATOM   1860  CG  GLU A 159       2.263  59.090  71.536  1.00 24.18           C  
ATOM   1861  CD  GLU A 159       3.377  58.923  70.515  1.00 26.17           C  
ATOM   1862  OE1 GLU A 159       3.064  58.630  69.343  1.00 23.95           O  
ATOM   1863  OE2 GLU A 159       4.565  59.066  70.893  1.00 26.33           O1-
ATOM   1864  N   CYS A 160      -2.226  59.793  70.651  1.00 24.01           N  
ATOM   1865  CA  CYS A 160      -3.454  60.403  70.140  1.00 24.99           C  
ATOM   1866  C   CYS A 160      -4.315  60.768  71.352  1.00 24.76           C  
ATOM   1867  O   CYS A 160      -4.909  61.845  71.409  1.00 24.77           O  
ATOM   1868  CB  CYS A 160      -4.225  59.426  69.246  1.00 23.91           C  
ATOM   1869  SG  CYS A 160      -3.428  59.066  67.659  1.00 25.44           S  
ATOM   1870  N   ALA A 161      -4.371  59.862  72.321  1.00 23.60           N  
ATOM   1871  CA  ALA A 161      -5.154  60.105  73.529  1.00 22.08           C  
ATOM   1872  C   ALA A 161      -4.659  61.389  74.186  1.00 21.59           C  
ATOM   1873  O   ALA A 161      -5.450  62.239  74.608  1.00 20.22           O  
ATOM   1874  CB  ALA A 161      -5.016  58.930  74.491  1.00 21.67           C  
ATOM   1875  N   ARG A 162      -3.340  61.533  74.257  1.00 21.93           N  
ATOM   1876  CA  ARG A 162      -2.738  62.710  74.877  1.00 22.69           C  
ATOM   1877  C   ARG A 162      -2.985  63.969  74.062  1.00 23.04           C  
ATOM   1878  O   ARG A 162      -3.218  65.038  74.626  1.00 23.01           O  
ATOM   1879  CB  ARG A 162      -1.243  62.496  75.076  1.00 24.76           C  
ATOM   1880  CG  ARG A 162      -0.918  61.478  76.155  1.00 23.60           C  
ATOM   1881  CD  ARG A 162       0.569  61.180  76.199  1.00 25.08           C  
ATOM   1882  NE  ARG A 162       0.892  60.269  77.293  1.00 25.80           N  
ATOM   1883  CZ  ARG A 162       2.073  59.677  77.458  1.00 27.40           C  
ATOM   1884  NH1 ARG A 162       3.060  59.894  76.599  1.00 24.96           N1+
ATOM   1885  NH2 ARG A 162       2.257  58.859  78.485  1.00 28.72           N  
ATOM   1886  N   VAL A 163      -2.929  63.831  72.743  1.00 22.89           N  
ATOM   1887  CA  VAL A 163      -3.171  64.948  71.836  1.00 25.75           C  
ATOM   1888  C   VAL A 163      -4.630  65.409  71.953  1.00 25.22           C  
ATOM   1889  O   VAL A 163      -4.957  66.556  71.620  1.00 25.75           O  
ATOM   1890  CB  VAL A 163      -2.856  64.540  70.379  1.00 26.93           C  
ATOM   1891  CG1 VAL A 163      -3.452  65.533  69.405  1.00 27.27           C  
ATOM   1892  CG2 VAL A 163      -1.344  64.491  70.190  1.00 29.50           C  
ATOM   1893  N   MET A 164      -5.490  64.514  72.431  1.00 24.70           N  
ATOM   1894  CA  MET A 164      -6.911  64.816  72.613  1.00 23.91           C  
ATOM   1895  C   MET A 164      -7.230  65.195  74.055  1.00 25.17           C  
ATOM   1896  O   MET A 164      -8.392  65.431  74.402  1.00 24.66           O  
ATOM   1897  CB  MET A 164      -7.769  63.617  72.216  1.00 23.28           C  
ATOM   1898  CG  MET A 164      -7.746  63.299  70.737  1.00 24.74           C  
ATOM   1899  SD  MET A 164      -8.287  64.688  69.722  1.00 25.33           S  
ATOM   1900  CE  MET A 164     -10.084  64.469  69.782  1.00 22.88           C  
ATOM   1901  N   GLY A 165      -6.197  65.245  74.891  1.00 25.59           N  
ATOM   1902  CA  GLY A 165      -6.385  65.616  76.284  1.00 24.53           C  
ATOM   1903  C   GLY A 165      -6.900  64.525  77.211  1.00 24.75           C  
ATOM   1904  O   GLY A 165      -7.289  64.806  78.347  1.00 24.94           O  
ATOM   1905  N   TYR A 166      -6.921  63.282  76.742  1.00 22.13           N  
ATOM   1906  CA  TYR A 166      -7.382  62.187  77.591  1.00 24.24           C  
ATOM   1907  C   TYR A 166      -6.292  61.813  78.608  1.00 24.27           C  
ATOM   1908  O   TYR A 166      -5.108  61.863  78.296  1.00 22.82           O  
ATOM   1909  CB  TYR A 166      -7.736  60.957  76.748  1.00 23.77           C  
ATOM   1910  CG  TYR A 166      -9.111  60.994  76.110  1.00 25.30           C  
ATOM   1911  CD1 TYR A 166      -9.393  61.860  75.056  1.00 24.90           C  
ATOM   1912  CD2 TYR A 166     -10.129  60.150  76.555  1.00 24.33           C  
ATOM   1913  CE1 TYR A 166     -10.652  61.882  74.457  1.00 22.55           C  
ATOM   1914  CE2 TYR A 166     -11.392  60.165  75.964  1.00 24.70           C  
ATOM   1915  CZ  TYR A 166     -11.646  61.034  74.915  1.00 24.49           C  
ATOM   1916  OH  TYR A 166     -12.901  61.068  74.340  1.00 23.61           O  
ATOM   1917  N   PRO A 167      -6.683  61.453  79.843  1.00 25.26           N  
ATOM   1918  CA  PRO A 167      -5.697  61.076  80.866  1.00 25.67           C  
ATOM   1919  C   PRO A 167      -5.084  59.713  80.548  1.00 25.44           C  
ATOM   1920  O   PRO A 167      -5.714  58.889  79.883  1.00 24.49           O  
ATOM   1921  CB  PRO A 167      -6.524  61.047  82.149  1.00 27.02           C  
ATOM   1922  CG  PRO A 167      -7.865  60.603  81.663  1.00 25.63           C  
ATOM   1923  CD  PRO A 167      -8.051  61.418  80.393  1.00 26.34           C  
ATOM   1924  N   ASP A 168      -3.864  59.459  81.012  1.00 25.47           N  
ATOM   1925  CA  ASP A 168      -3.249  58.169  80.724  1.00 25.73           C  
ATOM   1926  C   ASP A 168      -4.023  57.012  81.357  1.00 25.96           C  
ATOM   1927  O   ASP A 168      -3.874  55.863  80.942  1.00 26.31           O  
ATOM   1928  CB  ASP A 168      -1.788  58.138  81.177  1.00 28.44           C  
ATOM   1929  CG  ASP A 168      -0.895  59.041  80.337  1.00 28.58           C  
ATOM   1930  OD1 ASP A 168      -1.291  59.430  79.212  1.00 27.25           O  
ATOM   1931  OD2 ASP A 168       0.215  59.350  80.798  1.00 28.85           O1-
ATOM   1932  N   SER A 169      -4.863  57.314  82.343  1.00 25.96           N  
ATOM   1933  CA  SER A 169      -5.659  56.278  82.995  1.00 25.67           C  
ATOM   1934  C   SER A 169      -6.769  55.762  82.074  1.00 25.80           C  
ATOM   1935  O   SER A 169      -7.305  54.674  82.293  1.00 26.43           O  
ATOM   1936  CB  SER A 169      -6.276  56.808  84.292  1.00 27.13           C  
ATOM   1937  OG  SER A 169      -7.041  57.966  84.041  1.00 30.66           O  
ATOM   1938  N   TYR A 170      -7.117  56.533  81.047  1.00 23.71           N  
ATOM   1939  CA  TYR A 170      -8.161  56.092  80.123  1.00 23.92           C  
ATOM   1940  C   TYR A 170      -7.662  54.920  79.287  1.00 22.15           C  
ATOM   1941  O   TYR A 170      -6.589  54.980  78.689  1.00 23.61           O  
ATOM   1942  CB  TYR A 170      -8.607  57.240  79.219  1.00 23.88           C  
ATOM   1943  CG  TYR A 170      -9.814  56.888  78.375  1.00 23.62           C  
ATOM   1944  CD1 TYR A 170      -9.689  56.100  77.231  1.00 21.75           C  
ATOM   1945  CD2 TYR A 170     -11.092  57.310  78.749  1.00 23.47           C  
ATOM   1946  CE1 TYR A 170     -10.810  55.736  76.483  1.00 22.67           C  
ATOM   1947  CE2 TYR A 170     -12.218  56.948  78.011  1.00 22.22           C  
ATOM   1948  CZ  TYR A 170     -12.070  56.162  76.883  1.00 22.45           C  
ATOM   1949  OH  TYR A 170     -13.180  55.788  76.162  1.00 23.07           O  
ATOM   1950  N   LYS A 171      -8.457  53.857  79.248  1.00 22.30           N  
ATOM   1951  CA  LYS A 171      -8.111  52.638  78.528  1.00 24.75           C  
ATOM   1952  C   LYS A 171      -8.510  52.676  77.054  1.00 24.20           C  
ATOM   1953  O   LYS A 171      -9.684  52.803  76.734  1.00 24.55           O  
ATOM   1954  CB  LYS A 171      -8.775  51.447  79.230  1.00 26.30           C  
ATOM   1955  CG  LYS A 171      -8.555  51.455  80.749  1.00 29.04           C  
ATOM   1956  CD  LYS A 171      -9.493  50.506  81.487  1.00 32.46           C  
ATOM   1957  CE  LYS A 171      -9.031  49.068  81.392  1.00 33.67           C  
ATOM   1958  NZ  LYS A 171      -7.778  48.863  82.176  1.00 36.78           N1+
ATOM   1959  N   VAL A 172      -7.531  52.551  76.162  1.00 24.35           N  
ATOM   1960  CA  VAL A 172      -7.809  52.578  74.725  1.00 24.34           C  
ATOM   1961  C   VAL A 172      -8.329  51.229  74.224  1.00 24.66           C  
ATOM   1962  O   VAL A 172      -8.066  50.193  74.829  1.00 25.14           O  
ATOM   1963  CB  VAL A 172      -6.546  52.953  73.912  1.00 25.58           C  
ATOM   1964  CG1 VAL A 172      -6.018  54.301  74.369  1.00 25.56           C  
ATOM   1965  CG2 VAL A 172      -5.489  51.887  74.079  1.00 28.35           C  
ATOM   1966  N   HIS A 173      -9.070  51.244  73.119  1.00 23.24           N  
ATOM   1967  CA  HIS A 173      -9.616  50.011  72.560  1.00 22.40           C  
ATOM   1968  C   HIS A 173      -8.485  49.126  72.014  1.00 23.34           C  
ATOM   1969  O   HIS A 173      -7.512  49.627  71.445  1.00 22.97           O  
ATOM   1970  CB  HIS A 173     -10.623  50.345  71.452  1.00 21.41           C  
ATOM   1971  CG  HIS A 173     -11.422  49.170  70.986  1.00 21.07           C  
ATOM   1972  CD2 HIS A 173     -12.670  48.756  71.313  1.00 21.94           C  
ATOM   1973  ND1 HIS A 173     -10.922  48.230  70.113  1.00 21.57           N  
ATOM   1974  CE1 HIS A 173     -11.828  47.284  69.924  1.00 22.41           C  
ATOM   1975  NE2 HIS A 173     -12.898  47.580  70.643  1.00 22.98           N  
ATOM   1976  N   PRO A 174      -8.605  47.796  72.180  1.00 23.65           N  
ATOM   1977  CA  PRO A 174      -7.591  46.838  71.709  1.00 24.50           C  
ATOM   1978  C   PRO A 174      -7.298  46.832  70.214  1.00 24.94           C  
ATOM   1979  O   PRO A 174      -6.240  46.371  69.791  1.00 25.39           O  
ATOM   1980  CB  PRO A 174      -8.112  45.491  72.222  1.00 23.38           C  
ATOM   1981  CG  PRO A 174      -9.594  45.700  72.301  1.00 24.77           C  
ATOM   1982  CD  PRO A 174      -9.712  47.095  72.857  1.00 22.71           C  
ATOM   1983  N   SER A 175      -8.239  47.314  69.407  1.00 25.79           N  
ATOM   1984  CA  SER A 175      -8.016  47.393  67.972  1.00 24.34           C  
ATOM   1985  C   SER A 175      -7.378  48.757  67.722  1.00 24.71           C  
ATOM   1986  O   SER A 175      -7.999  49.792  67.975  1.00 21.66           O  
ATOM   1987  CB  SER A 175      -9.333  47.298  67.205  1.00 26.25           C  
ATOM   1988  OG  SER A 175      -9.151  47.690  65.854  1.00 22.87           O  
ATOM   1989  N   THR A 176      -6.143  48.769  67.235  1.00 22.42           N  
ATOM   1990  CA  THR A 176      -5.484  50.039  66.999  1.00 23.28           C  
ATOM   1991  C   THR A 176      -6.251  50.863  65.980  1.00 23.21           C  
ATOM   1992  O   THR A 176      -6.447  52.058  66.168  1.00 22.63           O  
ATOM   1993  CB  THR A 176      -4.015  49.862  66.523  1.00 22.91           C  
ATOM   1994  CG2 THR A 176      -3.170  49.217  67.629  1.00 24.01           C  
ATOM   1995  OG1 THR A 176      -3.979  49.052  65.347  1.00 22.82           O  
ATOM   1996  N   SER A 177      -6.702  50.221  64.911  1.00 22.59           N  
ATOM   1997  CA  SER A 177      -7.430  50.938  63.881  1.00 22.07           C  
ATOM   1998  C   SER A 177      -8.687  51.600  64.442  1.00 21.45           C  
ATOM   1999  O   SER A 177      -8.975  52.753  64.115  1.00 20.33           O  
ATOM   2000  CB  SER A 177      -7.806  49.997  62.738  1.00 22.92           C  
ATOM   2001  OG  SER A 177      -8.277  50.749  61.638  1.00 23.87           O  
ATOM   2002  N   GLN A 178      -9.433  50.888  65.282  1.00 18.88           N  
ATOM   2003  CA  GLN A 178     -10.642  51.470  65.862  1.00 19.84           C  
ATOM   2004  C   GLN A 178     -10.265  52.540  66.883  1.00 21.22           C  
ATOM   2005  O   GLN A 178     -10.981  53.529  67.059  1.00 22.11           O  
ATOM   2006  CB  GLN A 178     -11.510  50.390  66.525  1.00 20.02           C  
ATOM   2007  CG  GLN A 178     -12.100  49.366  65.555  1.00 23.38           C  
ATOM   2008  CD  GLN A 178     -13.037  49.991  64.530  1.00 24.81           C  
ATOM   2009  NE2 GLN A 178     -12.928  49.553  63.278  1.00 24.08           N  
ATOM   2010  OE1 GLN A 178     -13.855  50.847  64.863  1.00 21.47           O  
ATOM   2011  N   ALA A 179      -9.138  52.342  67.557  1.00 20.69           N  
ATOM   2012  CA  ALA A 179      -8.669  53.308  68.548  1.00 22.16           C  
ATOM   2013  C   ALA A 179      -8.377  54.646  67.852  1.00 21.73           C  
ATOM   2014  O   ALA A 179      -8.774  55.704  68.336  1.00 19.23           O  
ATOM   2015  CB  ALA A 179      -7.409  52.780  69.240  1.00 22.75           C  
ATOM   2016  N   TYR A 180      -7.684  54.597  66.714  1.00 20.03           N  
ATOM   2017  CA  TYR A 180      -7.374  55.814  65.958  1.00 20.87           C  
ATOM   2018  C   TYR A 180      -8.670  56.470  65.468  1.00 20.68           C  
ATOM   2019  O   TYR A 180      -8.822  57.691  65.521  1.00 19.18           O  
ATOM   2020  CB  TYR A 180      -6.496  55.497  64.739  1.00 20.57           C  
ATOM   2021  CG  TYR A 180      -5.046  55.160  65.037  1.00 23.68           C  
ATOM   2022  CD1 TYR A 180      -4.257  56.011  65.815  1.00 23.92           C  
ATOM   2023  CD2 TYR A 180      -4.444  54.027  64.483  1.00 22.91           C  
ATOM   2024  CE1 TYR A 180      -2.898  55.742  66.027  1.00 24.48           C  
ATOM   2025  CE2 TYR A 180      -3.086  53.746  64.694  1.00 24.82           C  
ATOM   2026  CZ  TYR A 180      -2.320  54.613  65.466  1.00 25.06           C  
ATOM   2027  OH  TYR A 180      -0.981  54.364  65.672  1.00 24.56           O  
ATOM   2028  N   LYS A 181      -9.595  55.648  64.980  1.00 20.28           N  
ATOM   2029  CA  LYS A 181     -10.874  56.150  64.486  1.00 23.26           C  
ATOM   2030  C   LYS A 181     -11.619  56.837  65.624  1.00 22.70           C  
ATOM   2031  O   LYS A 181     -12.144  57.939  65.468  1.00 22.52           O  
ATOM   2032  CB  LYS A 181     -11.725  54.999  63.934  1.00 22.60           C  
ATOM   2033  CG  LYS A 181     -13.161  55.389  63.600  1.00 23.47           C  
ATOM   2034  CD  LYS A 181     -13.932  54.199  63.034  1.00 23.11           C  
ATOM   2035  CE  LYS A 181     -15.356  54.597  62.678  1.00 25.16           C  
ATOM   2036  NZ  LYS A 181     -16.072  53.547  61.914  1.00 22.73           N1+
ATOM   2037  N   GLN A 182     -11.642  56.178  66.775  1.00 22.08           N  
ATOM   2038  CA  GLN A 182     -12.317  56.706  67.947  1.00 22.73           C  
ATOM   2039  C   GLN A 182     -11.739  58.051  68.382  1.00 22.84           C  
ATOM   2040  O   GLN A 182     -12.474  59.028  68.517  1.00 20.64           O  
ATOM   2041  CB  GLN A 182     -12.262  55.670  69.074  1.00 22.35           C  
ATOM   2042  CG  GLN A 182     -13.103  54.435  68.733  1.00 20.92           C  
ATOM   2043  CD  GLN A 182     -12.877  53.270  69.664  1.00 21.98           C  
ATOM   2044  NE2 GLN A 182     -13.659  52.208  69.480  1.00 23.16           N  
ATOM   2045  OE1 GLN A 182     -12.008  53.314  70.541  1.00 23.63           O  
ATOM   2046  N   PHE A 183     -10.428  58.116  68.586  1.00 22.60           N  
ATOM   2047  CA  PHE A 183      -9.831  59.387  68.966  1.00 22.84           C  
ATOM   2048  C   PHE A 183     -10.008  60.381  67.822  1.00 23.23           C  
ATOM   2049  O   PHE A 183     -10.125  61.584  68.050  1.00 21.52           O  
ATOM   2050  CB  PHE A 183      -8.354  59.201  69.318  1.00 21.45           C  
ATOM   2051  CG  PHE A 183      -8.141  58.552  70.661  1.00 21.17           C  
ATOM   2052  CD1 PHE A 183      -8.514  59.217  71.828  1.00 21.37           C  
ATOM   2053  CD2 PHE A 183      -7.637  57.265  70.759  1.00 21.85           C  
ATOM   2054  CE1 PHE A 183      -8.390  58.602  73.077  1.00 21.29           C  
ATOM   2055  CE2 PHE A 183      -7.509  56.634  72.005  1.00 23.38           C  
ATOM   2056  CZ  PHE A 183      -7.890  57.310  73.167  1.00 22.50           C  
ATOM   2057  N   GLY A 184     -10.065  59.854  66.602  1.00 22.88           N  
ATOM   2058  CA  GLY A 184     -10.233  60.692  65.421  1.00 25.18           C  
ATOM   2059  C   GLY A 184     -11.478  61.570  65.418  1.00 25.32           C  
ATOM   2060  O   GLY A 184     -11.404  62.752  65.118  1.00 25.79           O  
ATOM   2061  N   ASN A 185     -12.644  61.023  65.727  1.00 26.15           N  
ATOM   2062  CA  ASN A 185     -13.808  61.898  65.709  1.00 27.45           C  
ATOM   2063  C   ASN A 185     -14.209  62.345  67.113  1.00 25.21           C  
ATOM   2064  O   ASN A 185     -15.318  62.812  67.321  1.00 26.97           O  
ATOM   2065  CB  ASN A 185     -14.989  61.246  64.959  1.00 31.47           C  
ATOM   2066  CG  ASN A 185     -15.304  59.883  65.463  1.00 30.61           C  
ATOM   2067  ND2 ASN A 185     -15.965  59.072  64.646  1.00 29.31           N  
ATOM   2068  OD1 ASN A 185     -14.964  59.558  66.591  1.00 34.68           O  
ATOM   2069  N   SER A 186     -13.286  62.241  68.068  1.00 21.87           N  
ATOM   2070  CA  SER A 186     -13.577  62.640  69.442  1.00 21.39           C  
ATOM   2071  C   SER A 186     -13.360  64.128  69.711  1.00 21.44           C  
ATOM   2072  O   SER A 186     -13.184  64.922  68.789  1.00 21.41           O  
ATOM   2073  CB  SER A 186     -12.745  61.806  70.428  1.00 22.16           C  
ATOM   2074  OG  SER A 186     -13.235  61.950  71.756  1.00 25.30           O  
ATOM   2075  N   VAL A 187     -13.360  64.495  70.988  1.00 23.18           N  
ATOM   2076  CA  VAL A 187     -13.202  65.885  71.401  1.00 24.74           C  
ATOM   2077  C   VAL A 187     -12.010  66.104  72.337  1.00 26.13           C  
ATOM   2078  O   VAL A 187     -11.583  65.185  73.031  1.00 26.87           O  
ATOM   2079  CB  VAL A 187     -14.476  66.359  72.113  1.00 25.29           C  
ATOM   2080  CG1 VAL A 187     -14.760  65.460  73.313  1.00 25.70           C  
ATOM   2081  CG2 VAL A 187     -14.327  67.790  72.547  1.00 30.75           C  
ATOM   2082  N   VAL A 188     -11.479  67.325  72.351  1.00 24.49           N  
ATOM   2083  CA  VAL A 188     -10.354  67.651  73.219  1.00 25.07           C  
ATOM   2084  C   VAL A 188     -10.939  67.985  74.588  1.00 24.60           C  
ATOM   2085  O   VAL A 188     -11.546  69.043  74.780  1.00 23.44           O  
ATOM   2086  CB  VAL A 188      -9.539  68.851  72.664  1.00 24.87           C  
ATOM   2087  CG1 VAL A 188      -8.448  69.265  73.652  1.00 22.03           C  
ATOM   2088  CG2 VAL A 188      -8.910  68.464  71.333  1.00 24.99           C  
ATOM   2089  N   ILE A 189     -10.750  67.067  75.529  1.00 25.18           N  
ATOM   2090  CA  ILE A 189     -11.283  67.200  76.884  1.00 25.66           C  
ATOM   2091  C   ILE A 189     -11.073  68.562  77.556  1.00 25.26           C  
ATOM   2092  O   ILE A 189     -12.002  69.113  78.145  1.00 26.39           O  
ATOM   2093  CB  ILE A 189     -10.691  66.116  77.813  1.00 26.91           C  
ATOM   2094  CG1 ILE A 189     -10.817  64.728  77.167  1.00 27.05           C  
ATOM   2095  CG2 ILE A 189     -11.401  66.148  79.161  1.00 26.86           C  
ATOM   2096  CD1 ILE A 189     -12.230  64.229  77.015  1.00 28.30           C  
ATOM   2097  N   ASN A 190      -9.858  69.094  77.481  1.00 25.38           N  
ATOM   2098  CA  ASN A 190      -9.533  70.373  78.118  1.00 24.26           C  
ATOM   2099  C   ASN A 190     -10.461  71.506  77.684  1.00 24.15           C  
ATOM   2100  O   ASN A 190     -10.927  72.293  78.515  1.00 25.00           O  
ATOM   2101  CB  ASN A 190      -8.080  70.762  77.815  1.00 24.34           C  
ATOM   2102  CG  ASN A 190      -7.081  69.740  78.322  1.00 25.53           C  
ATOM   2103  ND2 ASN A 190      -6.080  70.204  79.063  1.00 24.47           N  
ATOM   2104  OD1 ASN A 190      -7.203  68.548  78.046  1.00 23.82           O  
ATOM   2105  N   VAL A 191     -10.714  71.593  76.381  1.00 22.67           N  
ATOM   2106  CA  VAL A 191     -11.581  72.625  75.839  1.00 22.21           C  
ATOM   2107  C   VAL A 191     -12.961  72.469  76.463  1.00 23.14           C  
ATOM   2108  O   VAL A 191     -13.555  73.442  76.932  1.00 22.43           O  
ATOM   2109  CB  VAL A 191     -11.689  72.507  74.310  1.00 22.86           C  
ATOM   2110  CG1 VAL A 191     -12.709  73.499  73.771  1.00 22.05           C  
ATOM   2111  CG2 VAL A 191     -10.331  72.756  73.689  1.00 23.82           C  
ATOM   2112  N   LEU A 192     -13.453  71.235  76.473  1.00 22.63           N  
ATOM   2113  CA  LEU A 192     -14.753  70.932  77.050  1.00 25.09           C  
ATOM   2114  C   LEU A 192     -14.798  71.318  78.513  1.00 25.62           C  
ATOM   2115  O   LEU A 192     -15.798  71.846  78.984  1.00 27.02           O  
ATOM   2116  CB  LEU A 192     -15.068  69.439  76.904  1.00 26.32           C  
ATOM   2117  CG  LEU A 192     -16.008  69.096  75.751  1.00 28.90           C  
ATOM   2118  CD1 LEU A 192     -15.613  69.884  74.530  1.00 30.83           C  
ATOM   2119  CD2 LEU A 192     -15.983  67.608  75.486  1.00 28.07           C  
ATOM   2120  N   GLN A 193     -13.710  71.057  79.229  1.00 24.30           N  
ATOM   2121  CA  GLN A 193     -13.653  71.390  80.643  1.00 25.67           C  
ATOM   2122  C   GLN A 193     -13.874  72.878  80.905  1.00 25.91           C  
ATOM   2123  O   GLN A 193     -14.735  73.248  81.705  1.00 25.46           O  
ATOM   2124  CB  GLN A 193     -12.316  70.949  81.240  1.00 24.29           C  
ATOM   2125  CG  GLN A 193     -12.244  69.463  81.521  1.00 24.52           C  
ATOM   2126  CD  GLN A 193     -10.950  69.063  82.208  1.00 26.85           C  
ATOM   2127  NE2 GLN A 193     -11.045  68.678  83.475  1.00 24.85           N  
ATOM   2128  OE1 GLN A 193      -9.875  69.104  81.603  1.00 30.01           O  
ATOM   2129  N   TYR A 194     -13.110  73.726  80.218  1.00 25.73           N  
ATOM   2130  CA  TYR A 194     -13.231  75.172  80.394  1.00 26.58           C  
ATOM   2131  C   TYR A 194     -14.645  75.653  80.082  1.00 26.75           C  
ATOM   2132  O   TYR A 194     -15.198  76.487  80.798  1.00 26.47           O  
ATOM   2133  CB  TYR A 194     -12.213  75.907  79.514  1.00 26.15           C  
ATOM   2134  CG  TYR A 194     -10.774  75.608  79.877  1.00 26.65           C  
ATOM   2135  CD1 TYR A 194     -10.302  75.819  81.173  1.00 27.40           C  
ATOM   2136  CD2 TYR A 194      -9.892  75.084  78.932  1.00 28.02           C  
ATOM   2137  CE1 TYR A 194      -8.986  75.504  81.524  1.00 27.81           C  
ATOM   2138  CE2 TYR A 194      -8.573  74.768  79.272  1.00 27.07           C  
ATOM   2139  CZ  TYR A 194      -8.129  74.975  80.567  1.00 27.14           C  
ATOM   2140  OH  TYR A 194      -6.840  74.628  80.910  1.00 27.14           O  
ATOM   2141  N   ILE A 195     -15.234  75.122  79.014  1.00 26.58           N  
ATOM   2142  CA  ILE A 195     -16.596  75.500  78.653  1.00 26.63           C  
ATOM   2143  C   ILE A 195     -17.577  74.988  79.710  1.00 27.08           C  
ATOM   2144  O   ILE A 195     -18.442  75.737  80.176  1.00 25.40           O  
ATOM   2145  CB  ILE A 195     -16.988  74.936  77.266  1.00 26.77           C  
ATOM   2146  CG1 ILE A 195     -16.120  75.597  76.190  1.00 26.57           C  
ATOM   2147  CG2 ILE A 195     -18.484  75.167  76.998  1.00 26.66           C  
ATOM   2148  CD1 ILE A 195     -16.312  75.051  74.801  1.00 28.46           C  
ATOM   2149  N   ALA A 196     -17.441  73.719  80.088  1.00 25.86           N  
ATOM   2150  CA  ALA A 196     -18.321  73.140  81.096  1.00 26.23           C  
ATOM   2151  C   ALA A 196     -18.259  73.974  82.379  1.00 26.58           C  
ATOM   2152  O   ALA A 196     -19.283  74.263  82.997  1.00 26.29           O  
ATOM   2153  CB  ALA A 196     -17.912  71.705  81.387  1.00 25.81           C  
ATOM   2154  N   TYR A 197     -17.049  74.361  82.764  1.00 25.69           N  
ATOM   2155  CA  TYR A 197     -16.837  75.162  83.958  1.00 27.49           C  
ATOM   2156  C   TYR A 197     -17.618  76.462  83.858  1.00 27.89           C  
ATOM   2157  O   TYR A 197     -18.259  76.892  84.820  1.00 25.95           O  
ATOM   2158  CB  TYR A 197     -15.358  75.496  84.120  1.00 29.23           C  
ATOM   2159  CG  TYR A 197     -15.034  76.145  85.445  1.00 32.24           C  
ATOM   2160  CD1 TYR A 197     -14.751  75.370  86.568  1.00 33.49           C  
ATOM   2161  CD2 TYR A 197     -15.039  77.537  85.584  1.00 34.00           C  
ATOM   2162  CE1 TYR A 197     -14.479  75.963  87.800  1.00 34.46           C  
ATOM   2163  CE2 TYR A 197     -14.772  78.137  86.816  1.00 35.00           C  
ATOM   2164  CZ  TYR A 197     -14.493  77.342  87.914  1.00 35.42           C  
ATOM   2165  OH  TYR A 197     -14.232  77.925  89.136  1.00 38.86           O  
ATOM   2166  N   ASN A 198     -17.538  77.090  82.688  1.00 26.98           N  
ATOM   2167  CA  ASN A 198     -18.227  78.349  82.442  1.00 28.70           C  
ATOM   2168  C   ASN A 198     -19.747  78.187  82.359  1.00 28.55           C  
ATOM   2169  O   ASN A 198     -20.494  79.125  82.652  1.00 27.04           O  
ATOM   2170  CB  ASN A 198     -17.673  78.997  81.173  1.00 27.49           C  
ATOM   2171  CG  ASN A 198     -16.329  79.683  81.409  1.00 26.64           C  
ATOM   2172  ND2 ASN A 198     -15.936  80.552  80.482  1.00 24.43           N  
ATOM   2173  OD1 ASN A 198     -15.654  79.426  82.410  1.00 25.16           O  
ATOM   2174  N   ILE A 199     -20.203  76.998  81.961  1.00 28.91           N  
ATOM   2175  CA  ILE A 199     -21.636  76.737  81.885  1.00 28.49           C  
ATOM   2176  C   ILE A 199     -22.181  76.723  83.315  1.00 28.64           C  
ATOM   2177  O   ILE A 199     -23.185  77.372  83.615  1.00 27.56           O  
ATOM   2178  CB  ILE A 199     -21.937  75.378  81.198  1.00 27.92           C  
ATOM   2179  CG1 ILE A 199     -21.735  75.511  79.683  1.00 27.40           C  
ATOM   2180  CG2 ILE A 199     -23.366  74.943  81.496  1.00 29.47           C  
ATOM   2181  CD1 ILE A 199     -21.934  74.207  78.913  1.00 28.04           C  
ATOM   2182  N   GLY A 200     -21.500  75.996  84.196  1.00 27.49           N  
ATOM   2183  CA  GLY A 200     -21.929  75.925  85.585  1.00 28.56           C  
ATOM   2184  C   GLY A 200     -21.793  77.257  86.307  1.00 28.81           C  
ATOM   2185  O   GLY A 200     -22.587  77.573  87.205  1.00 28.60           O  
ATOM   2186  N   SER A 201     -20.776  78.033  85.942  1.00 28.19           N  
ATOM   2187  CA  SER A 201     -20.571  79.347  86.549  1.00 30.90           C  
ATOM   2188  C   SER A 201     -21.830  80.180  86.323  1.00 31.60           C  
ATOM   2189  O   SER A 201     -22.355  80.804  87.251  1.00 32.73           O  
ATOM   2190  CB  SER A 201     -19.378  80.065  85.910  1.00 30.36           C  
ATOM   2191  OG  SER A 201     -18.148  79.443  86.240  1.00 31.94           O  
ATOM   2192  N   SER A 202     -22.310  80.191  85.084  1.00 30.93           N  
ATOM   2193  CA  SER A 202     -23.507  80.953  84.745  1.00 30.91           C  
ATOM   2194  C   SER A 202     -24.744  80.372  85.424  1.00 31.54           C  
ATOM   2195  O   SER A 202     -25.581  81.117  85.944  1.00 32.90           O  
ATOM   2196  CB  SER A 202     -23.700  80.992  83.221  1.00 31.32           C  
ATOM   2197  OG  SER A 202     -22.675  81.763  82.604  1.00 30.27           O  
ATOM   2198  N   LEU A 203     -24.866  79.052  85.436  1.00 30.61           N  
ATOM   2199  CA  LEU A 203     -26.013  78.428  86.079  1.00 31.18           C  
ATOM   2200  C   LEU A 203     -26.052  78.746  87.572  1.00 31.23           C  
ATOM   2201  O   LEU A 203     -27.129  78.906  88.157  1.00 31.14           O  
ATOM   2202  CB  LEU A 203     -25.980  76.908  85.887  1.00 31.35           C  
ATOM   2203  CG  LEU A 203     -26.225  76.372  84.473  1.00 32.71           C  
ATOM   2204  CD1 LEU A 203     -26.074  74.851  84.457  1.00 32.75           C  
ATOM   2205  CD2 LEU A 203     -27.614  76.774  84.021  1.00 32.94           C  
ATOM   2206  N   ASN A 204     -24.880  78.847  88.188  1.00 30.24           N  
ATOM   2207  CA  ASN A 204     -24.810  79.104  89.620  1.00 31.40           C  
ATOM   2208  C   ASN A 204     -24.943  80.565  90.071  1.00 31.81           C  
ATOM   2209  O   ASN A 204     -25.076  80.825  91.269  1.00 32.00           O  
ATOM   2210  CB  ASN A 204     -23.520  78.508  90.196  1.00 31.62           C  
ATOM   2211  CG  ASN A 204     -23.482  76.991  90.099  1.00 33.28           C  
ATOM   2212  ND2 ASN A 204     -22.284  76.439  89.908  1.00 33.55           N  
ATOM   2213  OD1 ASN A 204     -24.508  76.322  90.211  1.00 32.54           O  
ATOM   2214  N   PHE A 205     -24.912  81.513  89.136  1.00 32.05           N  
ATOM   2215  CA  PHE A 205     -25.028  82.926  89.509  1.00 32.12           C  
ATOM   2216  C   PHE A 205     -26.494  83.310  89.550  1.00 32.59           C  
ATOM   2217  O   PHE A 205     -27.073  83.688  88.528  1.00 30.45           O  
ATOM   2218  CB  PHE A 205     -24.294  83.815  88.506  1.00 32.13           C  
ATOM   2219  CG  PHE A 205     -24.330  85.281  88.852  1.00 32.68           C  
ATOM   2220  CD1 PHE A 205     -23.690  85.759  89.993  1.00 33.71           C  
ATOM   2221  CD2 PHE A 205     -25.019  86.182  88.043  1.00 32.47           C  
ATOM   2222  CE1 PHE A 205     -23.739  87.114  90.322  1.00 32.84           C  
ATOM   2223  CE2 PHE A 205     -25.075  87.539  88.368  1.00 33.07           C  
ATOM   2224  CZ  PHE A 205     -24.438  88.004  89.501  1.00 32.84           C  
ATOM   2225  N   LYS A 206     -27.087  83.215  90.739  1.00 32.88           N  
ATOM   2226  CA  LYS A 206     -28.499  83.527  90.919  1.00 33.73           C  
ATOM   2227  C   LYS A 206     -28.685  84.445  92.120  1.00 33.32           C  
ATOM   2228  O   LYS A 206     -29.186  84.016  93.151  1.00 33.92           O  
ATOM   2229  CB  LYS A 206     -29.287  82.238  91.160  1.00 35.50           C  
ATOM   2230  CG  LYS A 206     -29.166  81.185  90.071  1.00 40.01           C  
ATOM   2231  CD  LYS A 206     -29.867  79.900  90.513  1.00 43.68           C  
ATOM   2232  CE  LYS A 206     -29.935  78.860  89.405  1.00 46.37           C  
ATOM   2233  NZ  LYS A 206     -30.739  77.668  89.830  1.00 47.87           N1+
ATOM   2234  N   PRO A 207     -28.288  85.719  92.005  1.00 32.57           N  
ATOM   2235  CA  PRO A 207     -28.455  86.615  93.151  1.00 32.82           C  
ATOM   2236  C   PRO A 207     -29.896  86.989  93.470  1.00 32.96           C  
ATOM   2237  O   PRO A 207     -30.804  86.837  92.649  1.00 33.28           O  
ATOM   2238  CB  PRO A 207     -27.624  87.832  92.761  1.00 32.32           C  
ATOM   2239  CG  PRO A 207     -27.811  87.888  91.263  1.00 32.43           C  
ATOM   2240  CD  PRO A 207     -27.688  86.429  90.859  1.00 33.24           C  
ATOM   2241  N   TYR A 208     -30.091  87.472  94.685  1.00 32.43           N  
ATOM   2242  CA  TYR A 208     -31.394  87.915  95.142  1.00 31.93           C  
ATOM   2243  C   TYR A 208     -31.608  89.317  94.591  1.00 32.34           C  
ATOM   2244  O   TYR A 208     -32.777  89.740  94.478  1.00 32.30           O  
ATOM   2245  CB  TYR A 208     -31.424  87.935  96.670  1.00 29.46           C  
ATOM   2246  CG  TYR A 208     -31.704  86.585  97.301  1.00 30.70           C  
ATOM   2247  CD1 TYR A 208     -33.011  86.112  97.433  1.00 30.25           C  
ATOM   2248  CD2 TYR A 208     -30.671  85.797  97.794  1.00 30.42           C  
ATOM   2249  CE1 TYR A 208     -33.278  84.890  98.045  1.00 30.05           C  
ATOM   2250  CE2 TYR A 208     -30.928  84.569  98.409  1.00 31.51           C  
ATOM   2251  CZ  TYR A 208     -32.236  84.127  98.530  1.00 30.30           C  
ATOM   2252  OH  TYR A 208     -32.501  82.919  99.138  1.00 32.11           O  
ATOM   2253  OXT TYR A 208     -30.592  89.988  94.295  1.00 32.04           O1-
TER    2254      TYR A 208 
ATOM   2255  N   MET B   1      -6.195  66.336  80.264  1.00 31.15           N  
ATOM   2256  CA  MET B   1      -7.269  67.064  80.987  1.00 32.32           C  
ATOM   2257  C   MET B   1      -6.723  67.732  82.251  1.00 33.57           C  
ATOM   2258  O   MET B   1      -5.628  67.404  82.721  1.00 34.73           O  
ATOM   2259  CB  MET B   1      -8.448  66.123  81.300  1.00 32.07           C  
ATOM   2260  CG  MET B   1      -8.217  65.046  82.337  1.00 32.86           C  
ATOM   2261  SD  MET B   1      -9.652  63.913  82.476  1.00 34.59           S  
ATOM   2262  CE  MET B   1     -10.836  64.955  83.390  1.00 32.02           C  
ATOM   2263  N   ILE B   2      -7.487  68.665  82.799  1.00 32.21           N  
ATOM   2264  CA  ILE B   2      -7.060  69.439  83.957  1.00 33.22           C  
ATOM   2265  C   ILE B   2      -7.775  69.100  85.278  1.00 33.65           C  
ATOM   2266  O   ILE B   2      -8.856  68.518  85.279  1.00 31.41           O  
ATOM   2267  CB  ILE B   2      -7.233  70.952  83.600  1.00 34.25           C  
ATOM   2268  CG1 ILE B   2      -5.910  71.683  83.776  1.00 36.05           C  
ATOM   2269  CG2 ILE B   2      -8.376  71.574  84.370  1.00 33.47           C  
ATOM   2270  CD1 ILE B   2      -4.939  71.439  82.644  1.00 37.81           C  
ATOM   2271  N   GLU B   3      -7.155  69.444  86.405  1.00 36.14           N  
ATOM   2272  CA  GLU B   3      -7.767  69.195  87.714  1.00 37.12           C  
ATOM   2273  C   GLU B   3      -8.717  70.347  88.011  1.00 36.46           C  
ATOM   2274  O   GLU B   3      -8.343  71.506  87.863  1.00 36.80           O  
ATOM   2275  CB  GLU B   3      -6.713  69.137  88.830  1.00 40.31           C  
ATOM   2276  CG  GLU B   3      -7.332  69.140  90.226  1.00 44.53           C  
ATOM   2277  CD  GLU B   3      -6.303  69.130  91.353  1.00 47.65           C  
ATOM   2278  OE1 GLU B   3      -5.522  70.105  91.459  1.00 47.34           O  
ATOM   2279  OE2 GLU B   3      -6.282  68.145  92.131  1.00 48.75           O1-
ATOM   2280  N   ILE B   4      -9.938  70.038  88.424  1.00 34.76           N  
ATOM   2281  CA  ILE B   4     -10.892  71.090  88.732  1.00 36.28           C  
ATOM   2282  C   ILE B   4     -11.231  71.086  90.207  1.00 36.01           C  
ATOM   2283  O   ILE B   4     -11.969  70.234  90.679  1.00 36.02           O  
ATOM   2284  CB  ILE B   4     -12.182  70.920  87.932  1.00 37.53           C  
ATOM   2285  CG1 ILE B   4     -11.872  71.048  86.440  1.00 36.30           C  
ATOM   2286  CG2 ILE B   4     -13.200  71.974  88.368  1.00 36.24           C  
ATOM   2287  CD1 ILE B   4     -13.001  70.600  85.552  1.00 40.53           C  
ATOM   2288  N   LYS B   5     -10.680  72.045  90.936  1.00 37.50           N  
ATOM   2289  CA  LYS B   5     -10.921  72.145  92.374  1.00 39.88           C  
ATOM   2290  C   LYS B   5     -12.341  72.577  92.732  1.00 39.26           C  
ATOM   2291  O   LYS B   5     -12.982  71.958  93.581  1.00 39.85           O  
ATOM   2292  CB  LYS B   5      -9.907  73.104  92.987  1.00 41.69           C  
ATOM   2293  CG  LYS B   5      -8.504  72.529  92.996  1.00 45.59           C  
ATOM   2294  CD  LYS B   5      -8.443  71.311  93.914  1.00 47.06           C  
ATOM   2295  CE  LYS B   5      -7.023  70.786  94.031  1.00 48.75           C  
ATOM   2296  NZ  LYS B   5      -6.878  69.811  95.154  1.00 48.42           N1+
ATOM   2297  N   ASP B   6     -12.831  73.627  92.077  1.00 40.00           N  
ATOM   2298  CA  ASP B   6     -14.184  74.140  92.320  1.00 41.26           C  
ATOM   2299  C   ASP B   6     -15.219  73.486  91.407  1.00 39.56           C  
ATOM   2300  O   ASP B   6     -15.414  73.924  90.276  1.00 39.43           O  
ATOM   2301  CB  ASP B   6     -14.229  75.655  92.101  1.00 44.94           C  
ATOM   2302  CG  ASP B   6     -13.771  76.435  93.316  1.00 49.05           C  
ATOM   2303  OD1 ASP B   6     -12.546  76.476  93.591  1.00 51.31           O  
ATOM   2304  OD2 ASP B   6     -14.652  77.009  94.004  1.00 51.92           O1-
ATOM   2305  N   LYS B   7     -15.902  72.460  91.909  1.00 38.22           N  
ATOM   2306  CA  LYS B   7     -16.897  71.745  91.120  1.00 38.25           C  
ATOM   2307  C   LYS B   7     -18.119  72.616  90.856  1.00 38.69           C  
ATOM   2308  O   LYS B   7     -18.911  72.877  91.755  1.00 41.04           O  
ATOM   2309  CB  LYS B   7     -17.309  70.462  91.847  1.00 37.09           C  
ATOM   2310  CG  LYS B   7     -16.129  69.605  92.282  1.00 37.54           C  
ATOM   2311  CD  LYS B   7     -15.134  69.407  91.154  1.00 37.34           C  
ATOM   2312  CE  LYS B   7     -13.953  68.556  91.602  1.00 38.30           C  
ATOM   2313  NZ  LYS B   7     -14.386  67.189  92.002  1.00 39.34           N1+
ATOM   2314  N   GLN B   8     -18.279  73.065  89.617  1.00 37.47           N  
ATOM   2315  CA  GLN B   8     -19.406  73.924  89.280  1.00 37.02           C  
ATOM   2316  C   GLN B   8     -20.675  73.186  88.899  1.00 35.75           C  
ATOM   2317  O   GLN B   8     -21.741  73.789  88.851  1.00 36.02           O  
ATOM   2318  CB  GLN B   8     -19.037  74.855  88.125  1.00 38.53           C  
ATOM   2319  CG  GLN B   8     -17.869  75.773  88.400  1.00 38.85           C  
ATOM   2320  CD  GLN B   8     -18.096  76.650  89.606  1.00 38.85           C  
ATOM   2321  NE2 GLN B   8     -17.063  76.812  90.410  1.00 38.80           N  
ATOM   2322  OE1 GLN B   8     -19.189  77.191  89.807  1.00 40.16           O  
ATOM   2323  N   LEU B   9     -20.571  71.891  88.624  1.00 34.31           N  
ATOM   2324  CA  LEU B   9     -21.748  71.136  88.211  1.00 33.54           C  
ATOM   2325  C   LEU B   9     -22.238  70.096  89.221  1.00 32.36           C  
ATOM   2326  O   LEU B   9     -23.041  69.221  88.885  1.00 31.41           O  
ATOM   2327  CB  LEU B   9     -21.472  70.472  86.857  1.00 32.61           C  
ATOM   2328  CG  LEU B   9     -21.034  71.422  85.736  1.00 34.14           C  
ATOM   2329  CD1 LEU B   9     -20.711  70.610  84.475  1.00 30.58           C  
ATOM   2330  CD2 LEU B   9     -22.127  72.450  85.462  1.00 30.61           C  
ATOM   2331  N   THR B  10     -21.764  70.188  90.457  1.00 32.94           N  
ATOM   2332  CA  THR B  10     -22.198  69.259  91.497  1.00 34.59           C  
ATOM   2333  C   THR B  10     -23.723  69.284  91.575  1.00 33.36           C  
ATOM   2334  O   THR B  10     -24.332  70.346  91.490  1.00 33.37           O  
ATOM   2335  CB  THR B  10     -21.648  69.664  92.878  1.00 35.16           C  
ATOM   2336  CG2 THR B  10     -22.231  68.774  93.965  1.00 35.39           C  
ATOM   2337  OG1 THR B  10     -20.219  69.548  92.874  1.00 39.19           O  
ATOM   2338  N   GLY B  11     -24.336  68.116  91.725  1.00 33.94           N  
ATOM   2339  CA  GLY B  11     -25.784  68.053  91.828  1.00 34.81           C  
ATOM   2340  C   GLY B  11     -26.544  68.045  90.514  1.00 36.23           C  
ATOM   2341  O   GLY B  11     -27.762  67.844  90.506  1.00 36.86           O  
ATOM   2342  N   LEU B  12     -25.850  68.273  89.397  1.00 35.10           N  
ATOM   2343  CA  LEU B  12     -26.512  68.264  88.096  1.00 33.93           C  
ATOM   2344  C   LEU B  12     -26.309  66.935  87.381  1.00 33.92           C  
ATOM   2345  O   LEU B  12     -25.259  66.299  87.518  1.00 33.47           O  
ATOM   2346  CB  LEU B  12     -26.000  69.412  87.228  1.00 35.07           C  
ATOM   2347  CG  LEU B  12     -26.280  70.793  87.829  1.00 36.02           C  
ATOM   2348  CD1 LEU B  12     -25.856  71.881  86.862  1.00 36.58           C  
ATOM   2349  CD2 LEU B  12     -27.764  70.913  88.152  1.00 34.90           C  
ATOM   2350  N   ARG B  13     -27.326  66.520  86.629  1.00 33.07           N  
ATOM   2351  CA  ARG B  13     -27.291  65.265  85.884  1.00 33.06           C  
ATOM   2352  C   ARG B  13     -27.193  65.588  84.395  1.00 31.41           C  
ATOM   2353  O   ARG B  13     -27.787  66.557  83.934  1.00 30.63           O  
ATOM   2354  CB  ARG B  13     -28.574  64.465  86.144  1.00 35.75           C  
ATOM   2355  CG  ARG B  13     -28.932  64.312  87.619  1.00 37.64           C  
ATOM   2356  CD  ARG B  13     -30.417  63.992  87.815  1.00 40.33           C  
ATOM   2357  NE  ARG B  13     -30.802  62.792  87.080  1.00 44.60           N  
ATOM   2358  CZ  ARG B  13     -31.858  62.039  87.365  1.00 45.70           C  
ATOM   2359  NH1 ARG B  13     -32.648  62.357  88.385  1.00 48.38           N1+
ATOM   2360  NH2 ARG B  13     -32.125  60.965  86.626  1.00 45.37           N  
ATOM   2361  N   PHE B  14     -26.446  64.787  83.643  1.00 29.00           N  
ATOM   2362  CA  PHE B  14     -26.332  65.035  82.214  1.00 27.63           C  
ATOM   2363  C   PHE B  14     -26.473  63.762  81.397  1.00 26.84           C  
ATOM   2364  O   PHE B  14     -26.351  62.656  81.926  1.00 25.96           O  
ATOM   2365  CB  PHE B  14     -24.997  65.712  81.875  1.00 27.25           C  
ATOM   2366  CG  PHE B  14     -23.797  64.821  82.032  1.00 26.81           C  
ATOM   2367  CD1 PHE B  14     -23.196  64.653  83.273  1.00 25.89           C  
ATOM   2368  CD2 PHE B  14     -23.254  64.167  80.930  1.00 27.10           C  
ATOM   2369  CE1 PHE B  14     -22.071  63.855  83.420  1.00 27.84           C  
ATOM   2370  CE2 PHE B  14     -22.127  63.364  81.060  1.00 27.29           C  
ATOM   2371  CZ  PHE B  14     -21.533  63.207  82.311  1.00 27.34           C  
ATOM   2372  N   ILE B  15     -26.747  63.945  80.105  1.00 26.76           N  
ATOM   2373  CA  ILE B  15     -26.893  62.846  79.154  1.00 28.32           C  
ATOM   2374  C   ILE B  15     -25.734  62.906  78.168  1.00 26.95           C  
ATOM   2375  O   ILE B  15     -25.404  63.971  77.655  1.00 27.85           O  
ATOM   2376  CB  ILE B  15     -28.204  62.958  78.362  1.00 30.01           C  
ATOM   2377  CG1 ILE B  15     -29.379  62.890  79.324  1.00 32.56           C  
ATOM   2378  CG2 ILE B  15     -28.307  61.837  77.362  1.00 35.15           C  
ATOM   2379  CD1 ILE B  15     -29.347  61.707  80.234  1.00 32.89           C  
ATOM   2380  N   ASP B  16     -25.131  61.755  77.903  1.00 27.83           N  
ATOM   2381  CA  ASP B  16     -23.985  61.654  77.003  1.00 27.38           C  
ATOM   2382  C   ASP B  16     -24.455  61.054  75.672  1.00 26.94           C  
ATOM   2383  O   ASP B  16     -24.442  59.832  75.510  1.00 28.07           O  
ATOM   2384  CB  ASP B  16     -22.927  60.755  77.677  1.00 29.09           C  
ATOM   2385  CG  ASP B  16     -21.564  60.806  76.994  1.00 30.82           C  
ATOM   2386  OD1 ASP B  16     -21.380  61.608  76.060  1.00 32.34           O  
ATOM   2387  OD2 ASP B  16     -20.663  60.041  77.412  1.00 31.56           O1-
ATOM   2388  N   LEU B  17     -24.888  61.903  74.732  1.00 25.69           N  
ATOM   2389  CA  LEU B  17     -25.353  61.424  73.421  1.00 25.65           C  
ATOM   2390  C   LEU B  17     -24.189  61.296  72.431  1.00 24.98           C  
ATOM   2391  O   LEU B  17     -23.216  62.038  72.526  1.00 25.91           O  
ATOM   2392  CB  LEU B  17     -26.418  62.366  72.846  1.00 26.25           C  
ATOM   2393  CG  LEU B  17     -27.690  62.572  73.680  1.00 25.63           C  
ATOM   2394  CD1 LEU B  17     -28.671  63.447  72.904  1.00 26.34           C  
ATOM   2395  CD2 LEU B  17     -28.321  61.231  74.002  1.00 24.02           C  
ATOM   2396  N   PHE B  18     -24.293  60.367  71.482  1.00 22.19           N  
ATOM   2397  CA  PHE B  18     -23.212  60.149  70.516  1.00 22.91           C  
ATOM   2398  C   PHE B  18     -21.931  60.108  71.357  1.00 22.67           C  
ATOM   2399  O   PHE B  18     -20.938  60.763  71.051  1.00 21.56           O  
ATOM   2400  CB  PHE B  18     -23.161  61.310  69.522  1.00 23.38           C  
ATOM   2401  CG  PHE B  18     -24.485  61.613  68.886  1.00 25.20           C  
ATOM   2402  CD1 PHE B  18     -24.989  60.804  67.872  1.00 25.22           C  
ATOM   2403  CD2 PHE B  18     -25.260  62.684  69.336  1.00 23.48           C  
ATOM   2404  CE1 PHE B  18     -26.247  61.052  67.314  1.00 26.49           C  
ATOM   2405  CE2 PHE B  18     -26.515  62.940  68.788  1.00 23.20           C  
ATOM   2406  CZ  PHE B  18     -27.010  62.128  67.779  1.00 24.59           C  
ATOM   2407  N   ALA B  19     -21.993  59.327  72.429  1.00 23.00           N  
ATOM   2408  CA  ALA B  19     -20.919  59.199  73.407  1.00 22.81           C  
ATOM   2409  C   ALA B  19     -19.504  58.914  72.902  1.00 23.03           C  
ATOM   2410  O   ALA B  19     -18.546  59.519  73.387  1.00 23.70           O  
ATOM   2411  CB  ALA B  19     -21.311  58.157  74.452  1.00 22.05           C  
ATOM   2412  N   GLY B  20     -19.362  58.010  71.944  1.00 21.66           N  
ATOM   2413  CA  GLY B  20     -18.028  57.696  71.462  1.00 20.66           C  
ATOM   2414  C   GLY B  20     -17.174  57.190  72.620  1.00 19.31           C  
ATOM   2415  O   GLY B  20     -17.518  56.197  73.248  1.00 19.52           O  
ATOM   2416  N   LEU B  21     -16.072  57.879  72.911  1.00 19.99           N  
ATOM   2417  CA  LEU B  21     -15.172  57.494  74.006  1.00 21.30           C  
ATOM   2418  C   LEU B  21     -15.643  57.987  75.383  1.00 20.55           C  
ATOM   2419  O   LEU B  21     -15.149  57.541  76.419  1.00 21.54           O  
ATOM   2420  CB  LEU B  21     -13.761  58.035  73.740  1.00 22.37           C  
ATOM   2421  CG  LEU B  21     -13.021  57.454  72.532  1.00 23.92           C  
ATOM   2422  CD1 LEU B  21     -11.754  58.247  72.244  1.00 25.91           C  
ATOM   2423  CD2 LEU B  21     -12.696  56.001  72.810  1.00 26.17           C  
ATOM   2424  N   GLY B  22     -16.593  58.915  75.387  1.00 22.55           N  
ATOM   2425  CA  GLY B  22     -17.088  59.460  76.643  1.00 22.26           C  
ATOM   2426  C   GLY B  22     -16.377  60.752  77.022  1.00 23.54           C  
ATOM   2427  O   GLY B  22     -16.336  61.132  78.193  1.00 23.48           O  
ATOM   2428  N   GLY B  23     -15.812  61.432  76.025  1.00 23.66           N  
ATOM   2429  CA  GLY B  23     -15.109  62.678  76.269  1.00 23.26           C  
ATOM   2430  C   GLY B  23     -15.934  63.685  77.050  1.00 25.07           C  
ATOM   2431  O   GLY B  23     -15.453  64.304  77.999  1.00 24.36           O  
ATOM   2432  N   PHE B  24     -17.183  63.867  76.644  1.00 25.71           N  
ATOM   2433  CA  PHE B  24     -18.044  64.798  77.351  1.00 25.83           C  
ATOM   2434  C   PHE B  24     -18.226  64.345  78.796  1.00 26.85           C  
ATOM   2435  O   PHE B  24     -18.281  65.176  79.713  1.00 26.27           O  
ATOM   2436  CB  PHE B  24     -19.411  64.912  76.672  1.00 25.47           C  
ATOM   2437  CG  PHE B  24     -19.475  65.979  75.611  1.00 24.31           C  
ATOM   2438  CD1 PHE B  24     -19.174  65.685  74.290  1.00 24.44           C  
ATOM   2439  CD2 PHE B  24     -19.853  67.279  75.940  1.00 24.83           C  
ATOM   2440  CE1 PHE B  24     -19.252  66.666  73.306  1.00 26.19           C  
ATOM   2441  CE2 PHE B  24     -19.931  68.274  74.962  1.00 26.35           C  
ATOM   2442  CZ  PHE B  24     -19.632  67.965  73.642  1.00 25.61           C  
ATOM   2443  N   ARG B  25     -18.315  63.034  79.006  1.00 26.02           N  
ATOM   2444  CA  ARG B  25     -18.490  62.539  80.357  1.00 26.58           C  
ATOM   2445  C   ARG B  25     -17.288  62.867  81.230  1.00 25.88           C  
ATOM   2446  O   ARG B  25     -17.447  63.280  82.376  1.00 26.29           O  
ATOM   2447  CB  ARG B  25     -18.727  61.033  80.409  1.00 26.65           C  
ATOM   2448  CG  ARG B  25     -19.051  60.638  81.847  1.00 31.38           C  
ATOM   2449  CD  ARG B  25     -18.904  59.181  82.171  1.00 34.38           C  
ATOM   2450  NE  ARG B  25     -19.992  58.371  81.662  1.00 35.01           N  
ATOM   2451  CZ  ARG B  25     -20.600  57.419  82.361  1.00 32.94           C  
ATOM   2452  NH1 ARG B  25     -20.226  57.169  83.606  1.00 36.02           N1+
ATOM   2453  NH2 ARG B  25     -21.559  56.703  81.808  1.00 31.11           N  
ATOM   2454  N   LEU B  26     -16.085  62.667  80.701  1.00 23.86           N  
ATOM   2455  CA  LEU B  26     -14.882  62.954  81.469  1.00 23.15           C  
ATOM   2456  C   LEU B  26     -14.862  64.428  81.859  1.00 23.48           C  
ATOM   2457  O   LEU B  26     -14.577  64.779  83.004  1.00 22.97           O  
ATOM   2458  CB  LEU B  26     -13.621  62.618  80.658  1.00 23.93           C  
ATOM   2459  CG  LEU B  26     -13.304  61.138  80.424  1.00 26.72           C  
ATOM   2460  CD1 LEU B  26     -12.063  61.012  79.533  1.00 28.34           C  
ATOM   2461  CD2 LEU B  26     -13.062  60.450  81.763  1.00 25.89           C  
ATOM   2462  N   ALA B  27     -15.184  65.284  80.899  1.00 23.17           N  
ATOM   2463  CA  ALA B  27     -15.202  66.717  81.130  1.00 23.12           C  
ATOM   2464  C   ALA B  27     -16.237  67.148  82.171  1.00 24.64           C  
ATOM   2465  O   ALA B  27     -15.901  67.855  83.123  1.00 23.41           O  
ATOM   2466  CB  ALA B  27     -15.449  67.444  79.826  1.00 22.87           C  
ATOM   2467  N   LEU B  28     -17.489  66.730  81.986  1.00 24.47           N  
ATOM   2468  CA  LEU B  28     -18.554  67.105  82.917  1.00 28.33           C  
ATOM   2469  C   LEU B  28     -18.382  66.473  84.295  1.00 29.10           C  
ATOM   2470  O   LEU B  28     -18.612  67.137  85.297  1.00 31.38           O  
ATOM   2471  CB  LEU B  28     -19.939  66.742  82.359  1.00 27.40           C  
ATOM   2472  CG  LEU B  28     -20.526  67.411  81.098  1.00 28.71           C  
ATOM   2473  CD1 LEU B  28     -21.795  68.163  81.470  1.00 26.55           C  
ATOM   2474  CD2 LEU B  28     -19.523  68.338  80.435  1.00 29.27           C  
ATOM   2475  N   GLU B  29     -17.978  65.205  84.356  1.00 30.03           N  
ATOM   2476  CA  GLU B  29     -17.786  64.544  85.652  1.00 30.06           C  
ATOM   2477  C   GLU B  29     -16.648  65.177  86.438  1.00 29.77           C  
ATOM   2478  O   GLU B  29     -16.676  65.189  87.668  1.00 27.95           O  
ATOM   2479  CB  GLU B  29     -17.529  63.033  85.484  1.00 29.98           C  
ATOM   2480  CG  GLU B  29     -18.786  62.224  85.145  1.00 31.16           C  
ATOM   2481  CD  GLU B  29     -18.548  60.720  85.075  1.00 32.90           C  
ATOM   2482  OE1 GLU B  29     -17.379  60.286  85.024  1.00 35.98           O  
ATOM   2483  OE2 GLU B  29     -19.537  59.960  85.060  1.00 33.90           O1-
ATOM   2484  N   SER B  30     -15.651  65.701  85.727  1.00 28.22           N  
ATOM   2485  CA  SER B  30     -14.517  66.335  86.386  1.00 28.83           C  
ATOM   2486  C   SER B  30     -14.975  67.641  87.038  1.00 29.59           C  
ATOM   2487  O   SER B  30     -14.264  68.210  87.862  1.00 28.44           O  
ATOM   2488  CB  SER B  30     -13.389  66.620  85.386  1.00 28.66           C  
ATOM   2489  OG  SER B  30     -13.682  67.736  84.555  1.00 29.65           O  
ATOM   2490  N   CYS B  31     -16.163  68.105  86.658  1.00 30.33           N  
ATOM   2491  CA  CYS B  31     -16.725  69.330  87.214  1.00 31.47           C  
ATOM   2492  C   CYS B  31     -17.750  69.013  88.287  1.00 32.24           C  
ATOM   2493  O   CYS B  31     -18.347  69.918  88.873  1.00 32.43           O  
ATOM   2494  CB  CYS B  31     -17.370  70.176  86.120  1.00 32.84           C  
ATOM   2495  SG  CYS B  31     -16.181  71.131  85.180  1.00 36.39           S  
ATOM   2496  N   GLY B  32     -17.957  67.720  88.534  1.00 31.01           N  
ATOM   2497  CA  GLY B  32     -18.890  67.303  89.565  1.00 31.75           C  
ATOM   2498  C   GLY B  32     -20.262  66.814  89.143  1.00 32.08           C  
ATOM   2499  O   GLY B  32     -21.077  66.472  90.001  1.00 32.53           O  
ATOM   2500  N   ALA B  33     -20.519  66.753  87.838  1.00 31.07           N  
ATOM   2501  CA  ALA B  33     -21.819  66.314  87.329  1.00 29.88           C  
ATOM   2502  C   ALA B  33     -21.969  64.797  87.275  1.00 29.60           C  
ATOM   2503  O   ALA B  33     -20.981  64.064  87.250  1.00 27.35           O  
ATOM   2504  CB  ALA B  33     -22.056  66.905  85.946  1.00 29.36           C  
ATOM   2505  N   GLU B  34     -23.218  64.343  87.243  1.00 29.34           N  
ATOM   2506  CA  GLU B  34     -23.528  62.913  87.188  1.00 31.36           C  
ATOM   2507  C   GLU B  34     -24.173  62.522  85.863  1.00 30.05           C  
ATOM   2508  O   GLU B  34     -25.156  63.132  85.435  1.00 30.46           O  
ATOM   2509  CB  GLU B  34     -24.453  62.528  88.358  1.00 32.46           C  
ATOM   2510  CG  GLU B  34     -25.316  61.293  88.119  1.00 36.90           C  
ATOM   2511  CD  GLU B  34     -26.304  61.012  89.253  1.00 39.88           C  
ATOM   2512  OE1 GLU B  34     -26.745  61.969  89.936  1.00 41.77           O  
ATOM   2513  OE2 GLU B  34     -26.651  59.825  89.448  1.00 40.96           O1-
ATOM   2514  N   CYS B  35     -23.609  61.511  85.211  1.00 31.09           N  
ATOM   2515  CA  CYS B  35     -24.141  61.021  83.943  1.00 31.81           C  
ATOM   2516  C   CYS B  35     -25.296  60.065  84.242  1.00 32.00           C  
ATOM   2517  O   CYS B  35     -25.139  59.122  85.017  1.00 31.11           O  
ATOM   2518  CB  CYS B  35     -23.047  60.281  83.152  1.00 31.64           C  
ATOM   2519  SG  CYS B  35     -23.563  59.679  81.492  1.00 33.06           S  
ATOM   2520  N   VAL B  36     -26.460  60.297  83.635  1.00 31.62           N  
ATOM   2521  CA  VAL B  36     -27.598  59.420  83.882  1.00 31.28           C  
ATOM   2522  C   VAL B  36     -28.077  58.656  82.657  1.00 30.76           C  
ATOM   2523  O   VAL B  36     -29.064  57.935  82.733  1.00 30.83           O  
ATOM   2524  CB  VAL B  36     -28.806  60.199  84.482  1.00 30.16           C  
ATOM   2525  CG1 VAL B  36     -28.394  60.873  85.776  1.00 32.03           C  
ATOM   2526  CG2 VAL B  36     -29.326  61.227  83.490  1.00 30.52           C  
ATOM   2527  N   TYR B  37     -27.383  58.807  81.532  1.00 29.30           N  
ATOM   2528  CA  TYR B  37     -27.755  58.103  80.301  1.00 28.88           C  
ATOM   2529  C   TYR B  37     -26.701  58.312  79.217  1.00 28.36           C  
ATOM   2530  O   TYR B  37     -26.155  59.406  79.061  1.00 28.94           O  
ATOM   2531  CB  TYR B  37     -29.111  58.593  79.773  1.00 27.70           C  
ATOM   2532  CG  TYR B  37     -29.542  57.964  78.456  1.00 28.93           C  
ATOM   2533  CD1 TYR B  37     -29.983  56.637  78.395  1.00 29.69           C  
ATOM   2534  CD2 TYR B  37     -29.508  58.699  77.267  1.00 27.93           C  
ATOM   2535  CE1 TYR B  37     -30.389  56.057  77.174  1.00 28.66           C  
ATOM   2536  CE2 TYR B  37     -29.906  58.138  76.052  1.00 27.39           C  
ATOM   2537  CZ  TYR B  37     -30.348  56.820  76.010  1.00 29.05           C  
ATOM   2538  OH  TYR B  37     -30.765  56.282  74.807  1.00 25.38           O  
ATOM   2539  N   SER B  38     -26.416  57.261  78.463  1.00 28.65           N  
ATOM   2540  CA  SER B  38     -25.439  57.383  77.395  1.00 28.70           C  
ATOM   2541  C   SER B  38     -25.956  56.657  76.166  1.00 27.64           C  
ATOM   2542  O   SER B  38     -26.635  55.639  76.273  1.00 26.71           O  
ATOM   2543  CB  SER B  38     -24.092  56.805  77.824  1.00 29.12           C  
ATOM   2544  OG  SER B  38     -24.144  55.393  77.869  1.00 34.63           O  
ATOM   2545  N   ASN B  39     -25.633  57.193  74.996  1.00 26.35           N  
ATOM   2546  CA  ASN B  39     -26.077  56.596  73.750  1.00 27.46           C  
ATOM   2547  C   ASN B  39     -24.972  56.610  72.701  1.00 24.63           C  
ATOM   2548  O   ASN B  39     -24.325  57.629  72.477  1.00 27.18           O  
ATOM   2549  CB  ASN B  39     -27.313  57.333  73.236  1.00 27.81           C  
ATOM   2550  CG  ASN B  39     -27.943  56.640  72.056  1.00 30.63           C  
ATOM   2551  ND2 ASN B  39     -29.114  56.050  72.273  1.00 29.49           N  
ATOM   2552  OD1 ASN B  39     -27.377  56.614  70.963  1.00 28.62           O  
ATOM   2553  N   GLU B  40     -24.765  55.462  72.069  1.00 26.55           N  
ATOM   2554  CA  GLU B  40     -23.736  55.284  71.049  1.00 25.63           C  
ATOM   2555  C   GLU B  40     -24.020  53.947  70.368  1.00 25.54           C  
ATOM   2556  O   GLU B  40     -24.179  52.937  71.047  1.00 26.07           O  
ATOM   2557  CB  GLU B  40     -22.358  55.257  71.716  1.00 25.25           C  
ATOM   2558  CG  GLU B  40     -21.263  54.693  70.839  1.00 23.47           C  
ATOM   2559  CD  GLU B  40     -21.107  55.474  69.564  1.00 25.11           C  
ATOM   2560  OE1 GLU B  40     -20.886  56.702  69.658  1.00 23.24           O  
ATOM   2561  OE2 GLU B  40     -21.202  54.863  68.473  1.00 25.25           O1-
ATOM   2562  N   TRP B  41     -24.063  53.921  69.038  1.00 25.35           N  
ATOM   2563  CA  TRP B  41     -24.387  52.671  68.349  1.00 26.03           C  
ATOM   2564  C   TRP B  41     -23.243  51.845  67.777  1.00 25.96           C  
ATOM   2565  O   TRP B  41     -23.454  50.706  67.360  1.00 26.39           O  
ATOM   2566  CB  TRP B  41     -25.425  52.931  67.246  1.00 25.88           C  
ATOM   2567  CG  TRP B  41     -24.909  53.617  66.001  1.00 26.70           C  
ATOM   2568  CD1 TRP B  41     -23.705  54.243  65.836  1.00 25.97           C  
ATOM   2569  CD2 TRP B  41     -25.626  53.794  64.771  1.00 27.27           C  
ATOM   2570  CE2 TRP B  41     -24.797  54.545  63.904  1.00 27.30           C  
ATOM   2571  CE3 TRP B  41     -26.894  53.392  64.319  1.00 26.72           C  
ATOM   2572  NE1 TRP B  41     -23.631  54.807  64.576  1.00 26.87           N  
ATOM   2573  CZ2 TRP B  41     -25.195  54.907  62.610  1.00 30.03           C  
ATOM   2574  CZ3 TRP B  41     -27.291  53.750  63.032  1.00 26.90           C  
ATOM   2575  CH2 TRP B  41     -26.441  54.502  62.192  1.00 28.84           C  
ATOM   2576  N   ASP B  42     -22.035  52.395  67.751  1.00 25.53           N  
ATOM   2577  CA  ASP B  42     -20.900  51.648  67.211  1.00 24.52           C  
ATOM   2578  C   ASP B  42     -20.443  50.598  68.229  1.00 25.02           C  
ATOM   2579  O   ASP B  42     -20.089  50.936  69.357  1.00 24.49           O  
ATOM   2580  CB  ASP B  42     -19.764  52.610  66.867  1.00 23.30           C  
ATOM   2581  CG  ASP B  42     -18.555  51.906  66.298  1.00 25.32           C  
ATOM   2582  OD1 ASP B  42     -17.769  51.339  67.085  1.00 22.31           O  
ATOM   2583  OD2 ASP B  42     -18.402  51.918  65.058  1.00 25.25           O1-
ATOM   2584  N   LYS B  43     -20.452  49.327  67.825  1.00 24.48           N  
ATOM   2585  CA  LYS B  43     -20.061  48.228  68.711  1.00 25.32           C  
ATOM   2586  C   LYS B  43     -18.718  48.433  69.412  1.00 24.61           C  
ATOM   2587  O   LYS B  43     -18.591  48.247  70.618  1.00 24.46           O  
ATOM   2588  CB  LYS B  43     -20.041  46.907  67.931  1.00 27.32           C  
ATOM   2589  CG  LYS B  43     -19.247  45.793  68.594  1.00 31.95           C  
ATOM   2590  CD  LYS B  43     -19.363  44.475  67.837  1.00 35.95           C  
ATOM   2591  CE  LYS B  43     -18.416  43.423  68.416  1.00 38.77           C  
ATOM   2592  NZ  LYS B  43     -18.868  42.024  68.105  1.00 40.58           N1+
ATOM   2593  N   TYR B  44     -17.711  48.818  68.643  1.00 24.62           N  
ATOM   2594  CA  TYR B  44     -16.385  49.033  69.192  1.00 24.25           C  
ATOM   2595  C   TYR B  44     -16.370  50.187  70.202  1.00 23.58           C  
ATOM   2596  O   TYR B  44     -15.723  50.096  71.238  1.00 20.80           O  
ATOM   2597  CB  TYR B  44     -15.409  49.306  68.055  1.00 23.80           C  
ATOM   2598  CG  TYR B  44     -15.250  48.147  67.088  1.00 25.60           C  
ATOM   2599  CD1 TYR B  44     -14.581  46.986  67.464  1.00 26.02           C  
ATOM   2600  CD2 TYR B  44     -15.730  48.235  65.780  1.00 25.11           C  
ATOM   2601  CE1 TYR B  44     -14.377  45.936  66.553  1.00 27.77           C  
ATOM   2602  CE2 TYR B  44     -15.533  47.192  64.861  1.00 27.76           C  
ATOM   2603  CZ  TYR B  44     -14.853  46.052  65.255  1.00 28.78           C  
ATOM   2604  OH  TYR B  44     -14.613  45.046  64.338  1.00 30.92           O  
ATOM   2605  N   ALA B  45     -17.080  51.268  69.900  1.00 23.81           N  
ATOM   2606  CA  ALA B  45     -17.129  52.399  70.825  1.00 23.31           C  
ATOM   2607  C   ALA B  45     -17.819  51.947  72.109  1.00 23.47           C  
ATOM   2608  O   ALA B  45     -17.383  52.282  73.211  1.00 21.64           O  
ATOM   2609  CB  ALA B  45     -17.890  53.566  70.201  1.00 23.14           C  
ATOM   2610  N   GLN B  46     -18.893  51.178  71.968  1.00 23.46           N  
ATOM   2611  CA  GLN B  46     -19.603  50.698  73.151  1.00 25.44           C  
ATOM   2612  C   GLN B  46     -18.655  49.862  74.005  1.00 24.44           C  
ATOM   2613  O   GLN B  46     -18.722  49.908  75.232  1.00 24.24           O  
ATOM   2614  CB  GLN B  46     -20.828  49.856  72.767  1.00 25.71           C  
ATOM   2615  CG  GLN B  46     -21.860  50.590  71.911  1.00 25.97           C  
ATOM   2616  CD  GLN B  46     -23.000  49.695  71.485  1.00 28.39           C  
ATOM   2617  NE2 GLN B  46     -24.198  50.263  71.358  1.00 28.63           N  
ATOM   2618  OE1 GLN B  46     -22.806  48.504  71.261  1.00 29.20           O  
ATOM   2619  N   GLU B  47     -17.770  49.108  73.356  1.00 23.47           N  
ATOM   2620  CA  GLU B  47     -16.817  48.267  74.072  1.00 23.51           C  
ATOM   2621  C   GLU B  47     -15.823  49.085  74.884  1.00 24.67           C  
ATOM   2622  O   GLU B  47     -15.568  48.763  76.043  1.00 24.68           O  
ATOM   2623  CB  GLU B  47     -16.056  47.343  73.100  1.00 24.53           C  
ATOM   2624  CG  GLU B  47     -16.917  46.231  72.491  1.00 26.40           C  
ATOM   2625  CD  GLU B  47     -16.181  45.413  71.441  1.00 29.91           C  
ATOM   2626  OE1 GLU B  47     -15.050  45.795  71.052  1.00 28.43           O  
ATOM   2627  OE2 GLU B  47     -16.741  44.389  70.994  1.00 31.51           O1-
ATOM   2628  N   VAL B  48     -15.262  50.136  74.283  1.00 23.68           N  
ATOM   2629  CA  VAL B  48     -14.296  50.975  74.993  1.00 25.15           C  
ATOM   2630  C   VAL B  48     -15.000  51.748  76.093  1.00 24.15           C  
ATOM   2631  O   VAL B  48     -14.482  51.895  77.202  1.00 23.53           O  
ATOM   2632  CB  VAL B  48     -13.637  52.033  74.089  1.00 26.60           C  
ATOM   2633  CG1 VAL B  48     -12.259  52.397  74.656  1.00 26.16           C  
ATOM   2634  CG2 VAL B  48     -13.547  51.543  72.670  1.00 31.84           C  
ATOM   2635  N   TYR B  49     -16.177  52.265  75.764  1.00 24.35           N  
ATOM   2636  CA  TYR B  49     -16.965  53.034  76.725  1.00 24.68           C  
ATOM   2637  C   TYR B  49     -17.219  52.181  77.972  1.00 25.65           C  
ATOM   2638  O   TYR B  49     -16.960  52.611  79.096  1.00 25.88           O  
ATOM   2639  CB  TYR B  49     -18.295  53.441  76.102  1.00 24.38           C  
ATOM   2640  CG  TYR B  49     -19.024  54.529  76.851  1.00 24.21           C  
ATOM   2641  CD1 TYR B  49     -18.768  55.872  76.583  1.00 23.73           C  
ATOM   2642  CD2 TYR B  49     -19.995  54.219  77.803  1.00 25.91           C  
ATOM   2643  CE1 TYR B  49     -19.472  56.883  77.241  1.00 25.22           C  
ATOM   2644  CE2 TYR B  49     -20.706  55.224  78.470  1.00 26.51           C  
ATOM   2645  CZ  TYR B  49     -20.439  56.555  78.178  1.00 25.65           C  
ATOM   2646  OH  TYR B  49     -21.147  57.559  78.802  1.00 27.28           O  
ATOM   2647  N   GLU B  50     -17.723  50.970  77.761  1.00 26.83           N  
ATOM   2648  CA  GLU B  50     -18.007  50.054  78.863  1.00 28.48           C  
ATOM   2649  C   GLU B  50     -16.724  49.718  79.634  1.00 28.76           C  
ATOM   2650  O   GLU B  50     -16.713  49.660  80.860  1.00 28.44           O  
ATOM   2651  CB  GLU B  50     -18.660  48.782  78.311  1.00 31.98           C  
ATOM   2652  CG  GLU B  50     -19.100  47.778  79.367  1.00 37.25           C  
ATOM   2653  CD  GLU B  50     -19.928  46.649  78.776  1.00 39.76           C  
ATOM   2654  OE1 GLU B  50     -21.165  46.791  78.660  1.00 41.82           O  
ATOM   2655  OE2 GLU B  50     -19.329  45.619  78.408  1.00 42.58           O1-
ATOM   2656  N   MET B  51     -15.634  49.518  78.906  1.00 27.97           N  
ATOM   2657  CA  MET B  51     -14.351  49.203  79.514  1.00 27.55           C  
ATOM   2658  C   MET B  51     -13.856  50.322  80.445  1.00 27.84           C  
ATOM   2659  O   MET B  51     -13.089  50.076  81.381  1.00 26.00           O  
ATOM   2660  CB  MET B  51     -13.330  48.936  78.400  1.00 29.46           C  
ATOM   2661  CG  MET B  51     -11.904  48.734  78.865  1.00 31.44           C  
ATOM   2662  SD  MET B  51     -10.856  47.903  77.622  1.00 38.84           S  
ATOM   2663  CE  MET B  51     -11.708  48.307  76.051  1.00 29.88           C  
ATOM   2664  N   ASN B  52     -14.315  51.546  80.201  1.00 25.19           N  
ATOM   2665  CA  ASN B  52     -13.895  52.689  81.005  1.00 25.68           C  
ATOM   2666  C   ASN B  52     -14.916  53.208  82.021  1.00 26.89           C  
ATOM   2667  O   ASN B  52     -14.532  53.769  83.048  1.00 27.61           O  
ATOM   2668  CB  ASN B  52     -13.488  53.846  80.083  1.00 26.54           C  
ATOM   2669  CG  ASN B  52     -12.094  53.678  79.509  1.00 24.85           C  
ATOM   2670  ND2 ASN B  52     -12.016  53.308  78.232  1.00 23.84           N  
ATOM   2671  OD1 ASN B  52     -11.095  53.867  80.211  1.00 24.26           O  
ATOM   2672  N   PHE B  53     -16.204  53.030  81.735  1.00 26.06           N  
ATOM   2673  CA  PHE B  53     -17.258  53.524  82.611  1.00 25.78           C  
ATOM   2674  C   PHE B  53     -18.152  52.446  83.223  1.00 27.01           C  
ATOM   2675  O   PHE B  53     -18.965  52.735  84.100  1.00 27.82           O  
ATOM   2676  CB  PHE B  53     -18.103  54.549  81.856  1.00 24.42           C  
ATOM   2677  CG  PHE B  53     -17.327  55.763  81.422  1.00 25.09           C  
ATOM   2678  CD1 PHE B  53     -16.846  56.671  82.362  1.00 25.99           C  
ATOM   2679  CD2 PHE B  53     -17.050  55.985  80.073  1.00 23.45           C  
ATOM   2680  CE1 PHE B  53     -16.098  57.780  81.969  1.00 25.78           C  
ATOM   2681  CE2 PHE B  53     -16.305  57.087  79.667  1.00 24.04           C  
ATOM   2682  CZ  PHE B  53     -15.824  57.990  80.612  1.00 24.83           C  
ATOM   2683  N   GLY B  54     -18.007  51.209  82.760  1.00 29.04           N  
ATOM   2684  CA  GLY B  54     -18.792  50.122  83.316  1.00 32.67           C  
ATOM   2685  C   GLY B  54     -20.169  49.886  82.731  1.00 34.53           C  
ATOM   2686  O   GLY B  54     -20.832  48.917  83.108  1.00 35.94           O  
ATOM   2687  N   GLU B  55     -20.606  50.748  81.818  1.00 34.12           N  
ATOM   2688  CA  GLU B  55     -21.920  50.606  81.198  1.00 36.21           C  
ATOM   2689  C   GLU B  55     -21.850  50.651  79.674  1.00 36.00           C  
ATOM   2690  O   GLU B  55     -20.963  51.287  79.097  1.00 34.03           O  
ATOM   2691  CB  GLU B  55     -22.864  51.720  81.677  1.00 37.76           C  
ATOM   2692  CG  GLU B  55     -22.358  53.132  81.374  1.00 41.66           C  
ATOM   2693  CD  GLU B  55     -23.290  54.228  81.882  1.00 44.49           C  
ATOM   2694  OE1 GLU B  55     -24.294  54.544  81.189  1.00 43.68           O  
ATOM   2695  OE2 GLU B  55     -23.012  54.770  82.985  1.00 45.41           O1-
ATOM   2696  N   LYS B  56     -22.795  49.964  79.039  1.00 34.80           N  
ATOM   2697  CA  LYS B  56     -22.897  49.932  77.587  1.00 35.42           C  
ATOM   2698  C   LYS B  56     -23.949  50.959  77.141  1.00 33.72           C  
ATOM   2699  O   LYS B  56     -25.110  50.898  77.556  1.00 34.44           O  
ATOM   2700  CB  LYS B  56     -23.325  48.537  77.129  1.00 37.25           C  
ATOM   2701  CG  LYS B  56     -23.774  48.470  75.686  1.00 39.52           C  
ATOM   2702  CD  LYS B  56     -24.514  47.166  75.393  1.00 42.45           C  
ATOM   2703  CE  LYS B  56     -24.891  47.085  73.920  1.00 43.91           C  
ATOM   2704  NZ  LYS B  56     -25.493  45.766  73.555  1.00 45.92           N1+
ATOM   2705  N   PRO B  57     -23.551  51.932  76.305  1.00 31.96           N  
ATOM   2706  CA  PRO B  57     -24.512  52.940  75.839  1.00 30.96           C  
ATOM   2707  C   PRO B  57     -25.658  52.273  75.078  1.00 30.16           C  
ATOM   2708  O   PRO B  57     -25.497  51.174  74.549  1.00 29.87           O  
ATOM   2709  CB  PRO B  57     -23.667  53.822  74.914  1.00 30.94           C  
ATOM   2710  CG  PRO B  57     -22.301  53.721  75.508  1.00 30.50           C  
ATOM   2711  CD  PRO B  57     -22.194  52.242  75.831  1.00 31.21           C  
ATOM   2712  N   GLU B  58     -26.812  52.930  75.035  1.00 30.18           N  
ATOM   2713  CA  GLU B  58     -27.952  52.390  74.302  1.00 29.09           C  
ATOM   2714  C   GLU B  58     -27.668  52.618  72.818  1.00 28.25           C  
ATOM   2715  O   GLU B  58     -26.889  53.509  72.463  1.00 26.52           O  
ATOM   2716  CB  GLU B  58     -29.243  53.097  74.730  1.00 28.47           C  
ATOM   2717  CG  GLU B  58     -30.462  52.696  73.923  1.00 29.58           C  
ATOM   2718  CD  GLU B  58     -31.760  52.966  74.650  1.00 31.27           C  
ATOM   2719  OE1 GLU B  58     -31.928  54.070  75.198  1.00 32.14           O  
ATOM   2720  OE2 GLU B  58     -32.617  52.065  74.672  1.00 34.28           O1-
ATOM   2721  N   GLY B  59     -28.295  51.820  71.958  1.00 28.60           N  
ATOM   2722  CA  GLY B  59     -28.067  51.918  70.525  1.00 29.50           C  
ATOM   2723  C   GLY B  59     -28.780  53.026  69.770  1.00 30.46           C  
ATOM   2724  O   GLY B  59     -29.315  53.954  70.378  1.00 31.77           O  
ATOM   2725  N   ASP B  60     -28.791  52.901  68.440  1.00 29.54           N  
ATOM   2726  CA  ASP B  60     -29.401  53.863  67.508  1.00 29.05           C  
ATOM   2727  C   ASP B  60     -30.401  54.833  68.121  1.00 30.32           C  
ATOM   2728  O   ASP B  60     -31.549  54.477  68.380  1.00 30.16           O  
ATOM   2729  CB  ASP B  60     -30.086  53.131  66.355  1.00 28.20           C  
ATOM   2730  CG  ASP B  60     -30.401  54.054  65.180  1.00 27.07           C  
ATOM   2731  OD1 ASP B  60     -30.361  55.294  65.342  1.00 25.39           O  
ATOM   2732  OD2 ASP B  60     -30.698  53.530  64.089  1.00 28.29           O1-
ATOM   2733  N   ILE B  61     -29.959  56.072  68.314  1.00 31.33           N  
ATOM   2734  CA  ILE B  61     -30.783  57.118  68.895  1.00 31.65           C  
ATOM   2735  C   ILE B  61     -32.033  57.394  68.061  1.00 33.81           C  
ATOM   2736  O   ILE B  61     -33.061  57.817  68.602  1.00 33.71           O  
ATOM   2737  CB  ILE B  61     -29.976  58.437  69.034  1.00 31.08           C  
ATOM   2738  CG1 ILE B  61     -30.762  59.452  69.868  1.00 30.91           C  
ATOM   2739  CG2 ILE B  61     -29.672  59.025  67.653  1.00 28.19           C  
ATOM   2740  CD1 ILE B  61     -30.796  59.133  71.342  1.00 32.45           C  
ATOM   2741  N   THR B  62     -31.960  57.157  66.753  1.00 34.43           N  
ATOM   2742  CA  THR B  62     -33.113  57.423  65.893  1.00 35.94           C  
ATOM   2743  C   THR B  62     -34.299  56.511  66.190  1.00 37.28           C  
ATOM   2744  O   THR B  62     -35.414  56.792  65.747  1.00 37.60           O  
ATOM   2745  CB  THR B  62     -32.775  57.293  64.386  1.00 34.23           C  
ATOM   2746  CG2 THR B  62     -31.665  58.260  63.999  1.00 33.80           C  
ATOM   2747  OG1 THR B  62     -32.379  55.948  64.093  1.00 34.54           O  
ATOM   2748  N   GLN B  63     -34.069  55.429  66.933  1.00 38.15           N  
ATOM   2749  CA  GLN B  63     -35.163  54.517  67.263  1.00 39.82           C  
ATOM   2750  C   GLN B  63     -35.420  54.423  68.766  1.00 39.36           C  
ATOM   2751  O   GLN B  63     -36.012  53.458  69.252  1.00 40.48           O  
ATOM   2752  CB  GLN B  63     -34.915  53.124  66.662  1.00 42.24           C  
ATOM   2753  CG  GLN B  63     -33.836  52.289  67.335  1.00 47.04           C  
ATOM   2754  CD  GLN B  63     -33.488  51.034  66.529  1.00 50.17           C  
ATOM   2755  NE2 GLN B  63     -34.136  50.876  65.370  1.00 50.07           N  
ATOM   2756  OE1 GLN B  63     -32.641  50.221  66.938  1.00 51.24           O  
ATOM   2757  N   VAL B  64     -34.976  55.439  69.497  1.00 38.29           N  
ATOM   2758  CA  VAL B  64     -35.181  55.491  70.936  1.00 37.03           C  
ATOM   2759  C   VAL B  64     -36.286  56.504  71.216  1.00 35.75           C  
ATOM   2760  O   VAL B  64     -36.254  57.623  70.712  1.00 34.91           O  
ATOM   2761  CB  VAL B  64     -33.901  55.936  71.678  1.00 36.95           C  
ATOM   2762  CG1 VAL B  64     -34.162  55.981  73.178  1.00 38.53           C  
ATOM   2763  CG2 VAL B  64     -32.770  54.971  71.382  1.00 36.20           C  
ATOM   2764  N   ASN B  65     -37.275  56.104  72.004  1.00 36.23           N  
ATOM   2765  CA  ASN B  65     -38.368  57.010  72.329  1.00 35.42           C  
ATOM   2766  C   ASN B  65     -37.867  58.041  73.335  1.00 34.61           C  
ATOM   2767  O   ASN B  65     -37.436  57.692  74.433  1.00 33.77           O  
ATOM   2768  CB  ASN B  65     -39.550  56.211  72.898  1.00 36.14           C  
ATOM   2769  CG  ASN B  65     -40.662  57.101  73.427  1.00 36.83           C  
ATOM   2770  ND2 ASN B  65     -41.466  56.561  74.336  1.00 40.22           N  
ATOM   2771  OD1 ASN B  65     -40.808  58.250  73.014  1.00 37.71           O  
ATOM   2772  N   GLU B  66     -37.922  59.316  72.955  1.00 35.09           N  
ATOM   2773  CA  GLU B  66     -37.449  60.395  73.822  1.00 37.18           C  
ATOM   2774  C   GLU B  66     -38.034  60.380  75.235  1.00 38.14           C  
ATOM   2775  O   GLU B  66     -37.365  60.785  76.187  1.00 38.16           O  
ATOM   2776  CB  GLU B  66     -37.729  61.754  73.173  1.00 37.74           C  
ATOM   2777  CG  GLU B  66     -39.186  61.962  72.842  1.00 38.69           C  
ATOM   2778  CD  GLU B  66     -39.521  61.643  71.396  1.00 40.00           C  
ATOM   2779  OE1 GLU B  66     -39.018  60.631  70.854  1.00 36.64           O  
ATOM   2780  OE2 GLU B  66     -40.310  62.412  70.810  1.00 40.74           O1-
ATOM   2781  N   LYS B  67     -39.272  59.915  75.378  1.00 38.56           N  
ATOM   2782  CA  LYS B  67     -39.918  59.854  76.691  1.00 39.03           C  
ATOM   2783  C   LYS B  67     -39.179  58.866  77.589  1.00 39.84           C  
ATOM   2784  O   LYS B  67     -39.286  58.911  78.813  1.00 38.73           O  
ATOM   2785  CB  LYS B  67     -41.381  59.418  76.542  1.00 40.31           C  
ATOM   2786  CG  LYS B  67     -42.239  60.404  75.758  1.00 41.98           C  
ATOM   2787  CD  LYS B  67     -43.698  59.978  75.679  1.00 42.59           C  
ATOM   2788  CE  LYS B  67     -44.518  61.041  74.957  1.00 44.06           C  
ATOM   2789  NZ  LYS B  67     -45.978  60.737  74.890  1.00 44.43           N1+
ATOM   2790  N   THR B  68     -38.424  57.974  76.955  1.00 39.56           N  
ATOM   2791  CA  THR B  68     -37.646  56.949  77.642  1.00 40.84           C  
ATOM   2792  C   THR B  68     -36.362  57.495  78.272  1.00 39.54           C  
ATOM   2793  O   THR B  68     -35.850  56.929  79.238  1.00 39.47           O  
ATOM   2794  CB  THR B  68     -37.300  55.811  76.648  1.00 42.51           C  
ATOM   2795  CG2 THR B  68     -36.270  54.867  77.222  1.00 44.19           C  
ATOM   2796  OG1 THR B  68     -38.497  55.086  76.336  1.00 44.74           O  
ATOM   2797  N   ILE B  69     -35.849  58.598  77.731  1.00 39.07           N  
ATOM   2798  CA  ILE B  69     -34.616  59.207  78.233  1.00 37.69           C  
ATOM   2799  C   ILE B  69     -34.806  59.797  79.645  1.00 37.32           C  
ATOM   2800  O   ILE B  69     -35.760  60.531  79.899  1.00 36.43           O  
ATOM   2801  CB  ILE B  69     -34.116  60.312  77.249  1.00 38.06           C  
ATOM   2802  CG1 ILE B  69     -33.522  59.678  75.987  1.00 38.52           C  
ATOM   2803  CG2 ILE B  69     -33.016  61.155  77.895  1.00 37.08           C  
ATOM   2804  CD1 ILE B  69     -34.402  58.671  75.290  1.00 40.85           C  
ATOM   2805  N   PRO B  70     -33.900  59.463  80.584  1.00 36.97           N  
ATOM   2806  CA  PRO B  70     -33.940  59.938  81.973  1.00 35.72           C  
ATOM   2807  C   PRO B  70     -33.899  61.453  82.070  1.00 35.66           C  
ATOM   2808  O   PRO B  70     -33.266  62.105  81.248  1.00 35.08           O  
ATOM   2809  CB  PRO B  70     -32.695  59.308  82.592  1.00 35.98           C  
ATOM   2810  CG  PRO B  70     -32.531  58.055  81.818  1.00 36.27           C  
ATOM   2811  CD  PRO B  70     -32.786  58.515  80.402  1.00 35.99           C  
ATOM   2812  N   ASP B  71     -34.577  62.009  83.075  1.00 35.45           N  
ATOM   2813  CA  ASP B  71     -34.585  63.454  83.273  1.00 34.76           C  
ATOM   2814  C   ASP B  71     -33.147  63.919  83.462  1.00 33.11           C  
ATOM   2815  O   ASP B  71     -32.340  63.219  84.078  1.00 33.08           O  
ATOM   2816  CB  ASP B  71     -35.392  63.833  84.519  1.00 37.05           C  
ATOM   2817  CG  ASP B  71     -36.844  63.405  84.435  1.00 40.44           C  
ATOM   2818  OD1 ASP B  71     -37.442  63.523  83.336  1.00 40.56           O  
ATOM   2819  OD2 ASP B  71     -37.389  62.965  85.475  1.00 40.24           O1-
ATOM   2820  N   HIS B  72     -32.832  65.105  82.954  1.00 31.51           N  
ATOM   2821  CA  HIS B  72     -31.478  65.622  83.071  1.00 29.85           C  
ATOM   2822  C   HIS B  72     -31.394  67.141  82.951  1.00 30.20           C  
ATOM   2823  O   HIS B  72     -32.292  67.788  82.424  1.00 31.09           O  
ATOM   2824  CB  HIS B  72     -30.600  64.973  82.003  1.00 28.23           C  
ATOM   2825  CG  HIS B  72     -31.125  65.140  80.613  1.00 24.74           C  
ATOM   2826  CD2 HIS B  72     -32.132  64.515  79.962  1.00 24.38           C  
ATOM   2827  ND1 HIS B  72     -30.596  66.044  79.719  1.00 25.97           N  
ATOM   2828  CE1 HIS B  72     -31.253  65.967  78.576  1.00 23.84           C  
ATOM   2829  NE2 HIS B  72     -32.193  65.047  78.697  1.00 25.70           N  
ATOM   2830  N   ASP B  73     -30.288  67.696  83.433  1.00 29.23           N  
ATOM   2831  CA  ASP B  73     -30.062  69.133  83.406  1.00 29.29           C  
ATOM   2832  C   ASP B  73     -29.263  69.602  82.205  1.00 29.13           C  
ATOM   2833  O   ASP B  73     -29.476  70.703  81.705  1.00 29.86           O  
ATOM   2834  CB  ASP B  73     -29.326  69.556  84.676  1.00 32.13           C  
ATOM   2835  CG  ASP B  73     -30.100  69.224  85.925  1.00 33.87           C  
ATOM   2836  OD1 ASP B  73     -31.172  69.835  86.126  1.00 34.78           O  
ATOM   2837  OD2 ASP B  73     -29.644  68.350  86.696  1.00 32.80           O1-
ATOM   2838  N   ILE B  74     -28.341  68.766  81.745  1.00 28.08           N  
ATOM   2839  CA  ILE B  74     -27.488  69.123  80.624  1.00 26.76           C  
ATOM   2840  C   ILE B  74     -27.439  68.009  79.601  1.00 25.77           C  
ATOM   2841  O   ILE B  74     -27.233  66.851  79.958  1.00 26.36           O  
ATOM   2842  CB  ILE B  74     -26.047  69.397  81.098  1.00 26.44           C  
ATOM   2843  CG1 ILE B  74     -26.049  70.485  82.172  1.00 25.32           C  
ATOM   2844  CG2 ILE B  74     -25.186  69.802  79.921  1.00 25.64           C  
ATOM   2845  CD1 ILE B  74     -24.687  70.750  82.808  1.00 26.55           C  
ATOM   2846  N   LEU B  75     -27.638  68.368  78.337  1.00 23.51           N  
ATOM   2847  CA  LEU B  75     -27.593  67.411  77.243  1.00 24.04           C  
ATOM   2848  C   LEU B  75     -26.300  67.677  76.479  1.00 22.82           C  
ATOM   2849  O   LEU B  75     -26.070  68.783  76.009  1.00 25.62           O  
ATOM   2850  CB  LEU B  75     -28.801  67.591  76.310  1.00 23.88           C  
ATOM   2851  CG  LEU B  75     -28.997  66.602  75.146  1.00 24.83           C  
ATOM   2852  CD1 LEU B  75     -30.435  66.662  74.660  1.00 24.01           C  
ATOM   2853  CD2 LEU B  75     -28.045  66.918  74.013  1.00 23.79           C  
ATOM   2854  N   CYS B  76     -25.454  66.660  76.376  1.00 25.58           N  
ATOM   2855  CA  CYS B  76     -24.191  66.791  75.664  1.00 24.84           C  
ATOM   2856  C   CYS B  76     -24.296  66.050  74.346  1.00 25.74           C  
ATOM   2857  O   CYS B  76     -24.936  64.999  74.272  1.00 26.13           O  
ATOM   2858  CB  CYS B  76     -23.052  66.180  76.481  1.00 25.60           C  
ATOM   2859  SG  CYS B  76     -22.692  67.053  77.996  1.00 27.37           S  
ATOM   2860  N   ALA B  77     -23.656  66.580  73.307  1.00 26.59           N  
ATOM   2861  CA  ALA B  77     -23.706  65.920  72.013  1.00 27.04           C  
ATOM   2862  C   ALA B  77     -22.720  66.419  70.977  1.00 26.79           C  
ATOM   2863  O   ALA B  77     -22.799  67.554  70.509  1.00 26.83           O  
ATOM   2864  CB  ALA B  77     -25.110  66.001  71.447  1.00 27.70           C  
ATOM   2865  N   GLY B  78     -21.763  65.565  70.644  1.00 24.75           N  
ATOM   2866  CA  GLY B  78     -20.821  65.902  69.599  1.00 23.86           C  
ATOM   2867  C   GLY B  78     -21.403  65.076  68.473  1.00 23.90           C  
ATOM   2868  O   GLY B  78     -20.994  63.937  68.266  1.00 22.95           O  
ATOM   2869  N   PHE B  79     -22.393  65.614  67.765  1.00 24.47           N  
ATOM   2870  CA  PHE B  79     -23.012  64.826  66.704  1.00 24.42           C  
ATOM   2871  C   PHE B  79     -22.137  64.624  65.462  1.00 23.01           C  
ATOM   2872  O   PHE B  79     -21.159  65.346  65.262  1.00 23.38           O  
ATOM   2873  CB  PHE B  79     -24.410  65.384  66.350  1.00 26.37           C  
ATOM   2874  CG  PHE B  79     -24.438  66.839  65.983  1.00 25.65           C  
ATOM   2875  CD1 PHE B  79     -24.388  67.825  66.963  1.00 27.18           C  
ATOM   2876  CD2 PHE B  79     -24.581  67.226  64.653  1.00 25.85           C  
ATOM   2877  CE1 PHE B  79     -24.486  69.174  66.624  1.00 25.27           C  
ATOM   2878  CE2 PHE B  79     -24.681  68.569  64.311  1.00 26.70           C  
ATOM   2879  CZ  PHE B  79     -24.635  69.544  65.300  1.00 26.05           C  
ATOM   2880  N   PRO B  80     -22.473  63.621  64.624  1.00 23.08           N  
ATOM   2881  CA  PRO B  80     -21.724  63.294  63.405  1.00 24.21           C  
ATOM   2882  C   PRO B  80     -21.371  64.505  62.558  1.00 24.34           C  
ATOM   2883  O   PRO B  80     -22.171  65.430  62.434  1.00 25.68           O  
ATOM   2884  CB  PRO B  80     -22.644  62.316  62.681  1.00 22.63           C  
ATOM   2885  CG  PRO B  80     -23.335  61.625  63.822  1.00 25.99           C  
ATOM   2886  CD  PRO B  80     -23.687  62.793  64.710  1.00 22.29           C  
ATOM   2887  N   CYS B  81     -20.171  64.480  61.978  1.00 23.26           N  
ATOM   2888  CA  CYS B  81     -19.680  65.588  61.175  1.00 25.21           C  
ATOM   2889  C   CYS B  81     -19.260  65.227  59.751  1.00 25.02           C  
ATOM   2890  O   CYS B  81     -18.810  66.102  59.010  1.00 25.30           O  
ATOM   2891  CB  CYS B  81     -18.471  66.220  61.861  1.00 27.54           C  
ATOM   2892  SG  CYS B  81     -16.950  65.245  61.586  1.00 32.59           S  
ATOM   2893  N   GLN B  82     -19.377  63.961  59.360  1.00 24.09           N  
ATOM   2894  CA  GLN B  82     -18.964  63.589  58.006  1.00 25.92           C  
ATOM   2895  C   GLN B  82     -19.676  64.458  56.968  1.00 27.50           C  
ATOM   2896  O   GLN B  82     -19.077  64.875  55.979  1.00 26.26           O  
ATOM   2897  CB  GLN B  82     -19.275  62.116  57.704  1.00 26.08           C  
ATOM   2898  CG  GLN B  82     -18.618  61.104  58.643  1.00 25.50           C  
ATOM   2899  CD  GLN B  82     -19.587  60.574  59.683  1.00 27.41           C  
ATOM   2900  NE2 GLN B  82     -20.488  61.431  60.146  1.00 24.40           N  
ATOM   2901  OE1 GLN B  82     -19.519  59.407  60.071  1.00 28.88           O  
ATOM   2902  N   ALA B  83     -20.948  64.743  57.222  1.00 28.11           N  
ATOM   2903  CA  ALA B  83     -21.764  65.529  56.307  1.00 30.33           C  
ATOM   2904  C   ALA B  83     -21.460  67.021  56.252  1.00 29.83           C  
ATOM   2905  O   ALA B  83     -21.962  67.703  55.369  1.00 30.72           O  
ATOM   2906  CB  ALA B  83     -23.247  65.318  56.625  1.00 28.97           C  
ATOM   2907  N   PHE B  84     -20.638  67.528  57.169  1.00 28.91           N  
ATOM   2908  CA  PHE B  84     -20.334  68.956  57.174  1.00 28.00           C  
ATOM   2909  C   PHE B  84     -18.857  69.300  57.138  1.00 28.02           C  
ATOM   2910  O   PHE B  84     -18.489  70.445  56.878  1.00 27.38           O  
ATOM   2911  CB  PHE B  84     -20.945  69.627  58.404  1.00 27.87           C  
ATOM   2912  CG  PHE B  84     -22.346  69.191  58.699  1.00 28.26           C  
ATOM   2913  CD1 PHE B  84     -22.590  68.145  59.580  1.00 28.08           C  
ATOM   2914  CD2 PHE B  84     -23.426  69.816  58.089  1.00 29.89           C  
ATOM   2915  CE1 PHE B  84     -23.889  67.725  59.854  1.00 29.53           C  
ATOM   2916  CE2 PHE B  84     -24.731  69.405  58.356  1.00 28.97           C  
ATOM   2917  CZ  PHE B  84     -24.962  68.359  59.238  1.00 29.49           C  
ATOM   2918  N   SER B  85     -18.005  68.318  57.405  1.00 28.19           N  
ATOM   2919  CA  SER B  85     -16.580  68.586  57.430  1.00 27.53           C  
ATOM   2920  C   SER B  85     -15.988  69.027  56.105  1.00 28.18           C  
ATOM   2921  O   SER B  85     -16.385  68.567  55.036  1.00 28.45           O  
ATOM   2922  CB  SER B  85     -15.809  67.365  57.924  1.00 27.27           C  
ATOM   2923  OG  SER B  85     -14.415  67.579  57.769  1.00 25.66           O  
ATOM   2924  N   ILE B  86     -15.007  69.916  56.206  1.00 28.80           N  
ATOM   2925  CA  ILE B  86     -14.289  70.432  55.056  1.00 29.43           C  
ATOM   2926  C   ILE B  86     -13.641  69.269  54.291  1.00 29.78           C  
ATOM   2927  O   ILE B  86     -13.363  69.368  53.099  1.00 27.86           O  
ATOM   2928  CB  ILE B  86     -13.203  71.423  55.522  1.00 30.72           C  
ATOM   2929  CG1 ILE B  86     -12.530  72.086  54.318  1.00 32.17           C  
ATOM   2930  CG2 ILE B  86     -12.173  70.701  56.382  1.00 32.06           C  
ATOM   2931  CD1 ILE B  86     -11.509  73.126  54.698  1.00 29.86           C  
ATOM   2932  N   SER B  87     -13.432  68.150  54.982  1.00 29.01           N  
ATOM   2933  CA  SER B  87     -12.802  66.987  54.375  1.00 28.59           C  
ATOM   2934  C   SER B  87     -13.750  66.051  53.617  1.00 28.72           C  
ATOM   2935  O   SER B  87     -13.299  65.165  52.893  1.00 28.10           O  
ATOM   2936  CB  SER B  87     -12.051  66.193  55.451  1.00 28.66           C  
ATOM   2937  OG  SER B  87     -11.277  65.158  54.880  1.00 29.94           O  
ATOM   2938  N   GLY B  88     -15.055  66.245  53.774  1.00 28.35           N  
ATOM   2939  CA  GLY B  88     -16.007  65.372  53.109  1.00 28.48           C  
ATOM   2940  C   GLY B  88     -16.727  65.932  51.890  1.00 29.17           C  
ATOM   2941  O   GLY B  88     -16.258  66.862  51.243  1.00 29.84           O  
ATOM   2942  N   LYS B  89     -17.884  65.352  51.586  1.00 29.69           N  
ATOM   2943  CA  LYS B  89     -18.695  65.758  50.441  1.00 30.38           C  
ATOM   2944  C   LYS B  89     -19.652  66.905  50.750  1.00 30.86           C  
ATOM   2945  O   LYS B  89     -20.322  67.418  49.854  1.00 29.94           O  
ATOM   2946  CB  LYS B  89     -19.496  64.565  49.924  1.00 31.71           C  
ATOM   2947  CG  LYS B  89     -18.663  63.524  49.214  1.00 35.29           C  
ATOM   2948  CD  LYS B  89     -19.512  62.304  48.896  1.00 38.54           C  
ATOM   2949  CE  LYS B  89     -18.744  61.271  48.093  1.00 40.04           C  
ATOM   2950  NZ  LYS B  89     -19.671  60.181  47.669  1.00 42.10           N1+
ATOM   2951  N   GLN B  90     -19.725  67.290  52.019  1.00 28.20           N  
ATOM   2952  CA  GLN B  90     -20.586  68.389  52.438  1.00 30.48           C  
ATOM   2953  C   GLN B  90     -22.057  68.273  52.043  1.00 30.39           C  
ATOM   2954  O   GLN B  90     -22.693  69.273  51.737  1.00 31.26           O  
ATOM   2955  CB  GLN B  90     -20.018  69.715  51.915  1.00 29.87           C  
ATOM   2956  CG  GLN B  90     -18.723  70.122  52.599  1.00 30.57           C  
ATOM   2957  CD  GLN B  90     -18.294  71.535  52.273  1.00 30.58           C  
ATOM   2958  NE2 GLN B  90     -18.830  72.500  53.013  1.00 30.01           N  
ATOM   2959  OE1 GLN B  90     -17.488  71.760  51.365  1.00 32.81           O  
ATOM   2960  N   LYS B  91     -22.603  67.063  52.062  1.00 32.03           N  
ATOM   2961  CA  LYS B  91     -24.004  66.862  51.712  1.00 32.62           C  
ATOM   2962  C   LYS B  91     -24.959  67.444  52.751  1.00 33.23           C  
ATOM   2963  O   LYS B  91     -26.146  67.612  52.478  1.00 32.34           O  
ATOM   2964  CB  LYS B  91     -24.296  65.376  51.539  1.00 35.23           C  
ATOM   2965  CG  LYS B  91     -23.636  64.760  50.331  1.00 38.20           C  
ATOM   2966  CD  LYS B  91     -24.121  65.420  49.057  1.00 41.95           C  
ATOM   2967  CE  LYS B  91     -23.619  64.685  47.822  1.00 44.10           C  
ATOM   2968  NZ  LYS B  91     -23.989  65.424  46.576  1.00 46.05           N1+
ATOM   2969  N   GLY B  92     -24.445  67.719  53.949  1.00 32.76           N  
ATOM   2970  CA  GLY B  92     -25.273  68.293  55.000  1.00 31.53           C  
ATOM   2971  C   GLY B  92     -26.467  67.459  55.433  1.00 32.16           C  
ATOM   2972  O   GLY B  92     -26.356  66.248  55.618  1.00 29.36           O  
ATOM   2973  N   PHE B  93     -27.619  68.110  55.592  1.00 32.92           N  
ATOM   2974  CA  PHE B  93     -28.839  67.427  56.017  1.00 33.77           C  
ATOM   2975  C   PHE B  93     -29.323  66.401  55.004  1.00 35.10           C  
ATOM   2976  O   PHE B  93     -30.177  65.564  55.314  1.00 34.63           O  
ATOM   2977  CB  PHE B  93     -29.958  68.445  56.296  1.00 34.72           C  
ATOM   2978  CG  PHE B  93     -29.620  69.444  57.368  1.00 33.46           C  
ATOM   2979  CD1 PHE B  93     -29.107  69.025  58.591  1.00 33.22           C  
ATOM   2980  CD2 PHE B  93     -29.823  70.807  57.160  1.00 34.58           C  
ATOM   2981  CE1 PHE B  93     -28.796  69.947  59.591  1.00 33.28           C  
ATOM   2982  CE2 PHE B  93     -29.519  71.742  58.151  1.00 34.79           C  
ATOM   2983  CZ  PHE B  93     -29.001  71.311  59.375  1.00 33.66           C  
ATOM   2984  N   GLU B  94     -28.777  66.456  53.794  1.00 36.26           N  
ATOM   2985  CA  GLU B  94     -29.167  65.515  52.744  1.00 39.44           C  
ATOM   2986  C   GLU B  94     -28.347  64.220  52.848  1.00 38.93           C  
ATOM   2987  O   GLU B  94     -28.559  63.275  52.083  1.00 38.42           O  
ATOM   2988  CB  GLU B  94     -28.957  66.159  51.370  1.00 43.27           C  
ATOM   2989  CG  GLU B  94     -29.416  67.609  51.313  1.00 49.32           C  
ATOM   2990  CD  GLU B  94     -28.758  68.388  50.184  1.00 54.15           C  
ATOM   2991  OE1 GLU B  94     -29.090  68.116  48.999  1.00 56.56           O  
ATOM   2992  OE2 GLU B  94     -27.907  69.270  50.480  1.00 55.34           O1-
ATOM   2993  N   ASP B  95     -27.415  64.178  53.798  1.00 36.98           N  
ATOM   2994  CA  ASP B  95     -26.578  62.994  53.999  1.00 35.12           C  
ATOM   2995  C   ASP B  95     -27.289  62.016  54.942  1.00 34.09           C  
ATOM   2996  O   ASP B  95     -28.025  62.434  55.834  1.00 31.57           O  
ATOM   2997  CB  ASP B  95     -25.222  63.425  54.582  1.00 36.00           C  
ATOM   2998  CG  ASP B  95     -24.234  62.277  54.709  1.00 36.97           C  
ATOM   2999  OD1 ASP B  95     -24.417  61.426  55.605  1.00 36.02           O  
ATOM   3000  OD2 ASP B  95     -23.272  62.228  53.908  1.00 38.21           O1-
ATOM   3001  N   SER B  96     -27.084  60.716  54.740  1.00 34.83           N  
ATOM   3002  CA  SER B  96     -27.708  59.706  55.597  1.00 35.30           C  
ATOM   3003  C   SER B  96     -27.264  59.822  57.061  1.00 36.02           C  
ATOM   3004  O   SER B  96     -27.801  59.131  57.934  1.00 37.02           O  
ATOM   3005  CB  SER B  96     -27.402  58.288  55.081  1.00 37.45           C  
ATOM   3006  OG  SER B  96     -26.009  58.057  54.897  1.00 37.47           O  
ATOM   3007  N   ARG B  97     -26.295  60.697  57.326  1.00 33.62           N  
ATOM   3008  CA  ARG B  97     -25.788  60.891  58.684  1.00 31.89           C  
ATOM   3009  C   ARG B  97     -25.757  62.364  59.077  1.00 29.43           C  
ATOM   3010  O   ARG B  97     -25.076  62.738  60.034  1.00 27.08           O  
ATOM   3011  CB  ARG B  97     -24.372  60.313  58.814  1.00 32.37           C  
ATOM   3012  CG  ARG B  97     -24.189  58.947  58.181  1.00 32.27           C  
ATOM   3013  CD  ARG B  97     -23.502  59.090  56.839  1.00 36.85           C  
ATOM   3014  NE  ARG B  97     -22.055  59.024  56.982  1.00 37.70           N  
ATOM   3015  CZ  ARG B  97     -21.182  59.486  56.096  1.00 37.91           C  
ATOM   3016  NH1 ARG B  97     -21.595  60.068  54.984  1.00 39.70           N1+
ATOM   3017  NH2 ARG B  97     -19.882  59.349  56.323  1.00 37.00           N  
ATOM   3018  N   GLY B  98     -26.494  63.199  58.348  1.00 29.12           N  
ATOM   3019  CA  GLY B  98     -26.497  64.624  58.647  1.00 27.56           C  
ATOM   3020  C   GLY B  98     -27.740  65.176  59.328  1.00 27.55           C  
ATOM   3021  O   GLY B  98     -27.823  66.379  59.579  1.00 27.96           O  
ATOM   3022  N   THR B  99     -28.699  64.311  59.641  1.00 27.74           N  
ATOM   3023  CA  THR B  99     -29.939  64.751  60.278  1.00 29.62           C  
ATOM   3024  C   THR B  99     -29.994  64.471  61.778  1.00 29.50           C  
ATOM   3025  O   THR B  99     -31.010  64.743  62.425  1.00 29.49           O  
ATOM   3026  CB  THR B  99     -31.177  64.085  59.622  1.00 29.64           C  
ATOM   3027  CG2 THR B  99     -31.229  64.399  58.137  1.00 30.29           C  
ATOM   3028  OG1 THR B  99     -31.111  62.667  59.801  1.00 29.85           O  
ATOM   3029  N   LEU B 100     -28.905  63.939  62.332  1.00 29.07           N  
ATOM   3030  CA  LEU B 100     -28.856  63.623  63.760  1.00 27.43           C  
ATOM   3031  C   LEU B 100     -29.178  64.812  64.669  1.00 27.70           C  
ATOM   3032  O   LEU B 100     -29.670  64.637  65.784  1.00 27.90           O  
ATOM   3033  CB  LEU B 100     -27.489  63.038  64.141  1.00 26.71           C  
ATOM   3034  CG  LEU B 100     -27.246  61.564  63.799  1.00 26.76           C  
ATOM   3035  CD1 LEU B 100     -28.319  60.696  64.454  1.00 24.81           C  
ATOM   3036  CD2 LEU B 100     -27.255  61.368  62.288  1.00 25.77           C  
ATOM   3037  N   PHE B 101     -28.898  66.023  64.208  1.00 27.35           N  
ATOM   3038  CA  PHE B 101     -29.200  67.182  65.021  1.00 29.23           C  
ATOM   3039  C   PHE B 101     -30.686  67.233  65.383  1.00 30.74           C  
ATOM   3040  O   PHE B 101     -31.055  67.600  66.503  1.00 30.25           O  
ATOM   3041  CB  PHE B 101     -28.824  68.471  64.297  1.00 29.79           C  
ATOM   3042  CG  PHE B 101     -29.426  69.684  64.919  1.00 29.98           C  
ATOM   3043  CD1 PHE B 101     -29.031  70.098  66.186  1.00 31.79           C  
ATOM   3044  CD2 PHE B 101     -30.454  70.368  64.280  1.00 31.42           C  
ATOM   3045  CE1 PHE B 101     -29.656  71.172  66.814  1.00 32.21           C  
ATOM   3046  CE2 PHE B 101     -31.087  71.444  64.898  1.00 32.45           C  
ATOM   3047  CZ  PHE B 101     -30.689  71.845  66.164  1.00 32.95           C  
ATOM   3048  N   PHE B 102     -31.539  66.867  64.433  1.00 30.50           N  
ATOM   3049  CA  PHE B 102     -32.976  66.901  64.675  1.00 32.14           C  
ATOM   3050  C   PHE B 102     -33.400  65.860  65.704  1.00 32.47           C  
ATOM   3051  O   PHE B 102     -34.459  65.978  66.322  1.00 34.70           O  
ATOM   3052  CB  PHE B 102     -33.720  66.751  63.342  1.00 31.55           C  
ATOM   3053  CG  PHE B 102     -33.331  67.804  62.336  1.00 31.89           C  
ATOM   3054  CD1 PHE B 102     -33.581  69.146  62.591  1.00 31.05           C  
ATOM   3055  CD2 PHE B 102     -32.634  67.465  61.180  1.00 33.46           C  
ATOM   3056  CE1 PHE B 102     -33.140  70.142  61.722  1.00 31.82           C  
ATOM   3057  CE2 PHE B 102     -32.184  68.459  60.291  1.00 34.71           C  
ATOM   3058  CZ  PHE B 102     -32.437  69.802  60.568  1.00 32.41           C  
ATOM   3059  N   ASP B 103     -32.570  64.843  65.911  1.00 32.91           N  
ATOM   3060  CA  ASP B 103     -32.890  63.844  66.924  1.00 31.55           C  
ATOM   3061  C   ASP B 103     -32.598  64.495  68.268  1.00 31.01           C  
ATOM   3062  O   ASP B 103     -33.260  64.199  69.268  1.00 31.11           O  
ATOM   3063  CB  ASP B 103     -32.053  62.579  66.728  1.00 33.33           C  
ATOM   3064  CG  ASP B 103     -32.505  61.769  65.516  1.00 34.09           C  
ATOM   3065  OD1 ASP B 103     -33.548  61.080  65.602  1.00 33.51           O  
ATOM   3066  OD2 ASP B 103     -31.820  61.832  64.471  1.00 33.10           O1-
ATOM   3067  N   ILE B 104     -31.614  65.394  68.286  1.00 28.78           N  
ATOM   3068  CA  ILE B 104     -31.264  66.122  69.505  1.00 28.94           C  
ATOM   3069  C   ILE B 104     -32.410  67.086  69.797  1.00 29.93           C  
ATOM   3070  O   ILE B 104     -32.880  67.185  70.931  1.00 28.83           O  
ATOM   3071  CB  ILE B 104     -29.974  66.960  69.326  1.00 28.66           C  
ATOM   3072  CG1 ILE B 104     -28.752  66.045  69.212  1.00 26.52           C  
ATOM   3073  CG2 ILE B 104     -29.799  67.921  70.497  1.00 27.66           C  
ATOM   3074  CD1 ILE B 104     -27.467  66.803  68.933  1.00 24.02           C  
ATOM   3075  N   ALA B 105     -32.852  67.787  68.753  1.00 30.08           N  
ATOM   3076  CA  ALA B 105     -33.936  68.757  68.868  1.00 32.38           C  
ATOM   3077  C   ALA B 105     -35.208  68.133  69.413  1.00 32.91           C  
ATOM   3078  O   ALA B 105     -35.910  68.749  70.216  1.00 34.08           O  
ATOM   3079  CB  ALA B 105     -34.220  69.398  67.502  1.00 32.18           C  
ATOM   3080  N   ARG B 106     -35.510  66.910  68.997  1.00 33.16           N  
ATOM   3081  CA  ARG B 106     -36.731  66.285  69.471  1.00 34.98           C  
ATOM   3082  C   ARG B 106     -36.583  65.689  70.869  1.00 35.05           C  
ATOM   3083  O   ARG B 106     -37.577  65.370  71.518  1.00 34.08           O  
ATOM   3084  CB  ARG B 106     -37.231  65.245  68.470  1.00 35.69           C  
ATOM   3085  CG  ARG B 106     -36.550  63.920  68.531  1.00 38.02           C  
ATOM   3086  CD  ARG B 106     -37.546  62.860  68.119  1.00 38.33           C  
ATOM   3087  NE  ARG B 106     -37.451  61.718  69.009  1.00 40.81           N  
ATOM   3088  CZ  ARG B 106     -36.521  60.775  68.920  1.00 38.94           C  
ATOM   3089  NH1 ARG B 106     -35.600  60.828  67.970  1.00 38.39           N1+
ATOM   3090  NH2 ARG B 106     -36.506  59.782  69.799  1.00 37.76           N  
ATOM   3091  N   ILE B 107     -35.342  65.535  71.329  1.00 33.65           N  
ATOM   3092  CA  ILE B 107     -35.105  65.040  72.680  1.00 33.13           C  
ATOM   3093  C   ILE B 107     -35.290  66.267  73.561  1.00 33.19           C  
ATOM   3094  O   ILE B 107     -35.943  66.215  74.604  1.00 33.67           O  
ATOM   3095  CB  ILE B 107     -33.661  64.523  72.883  1.00 34.87           C  
ATOM   3096  CG1 ILE B 107     -33.474  63.162  72.211  1.00 35.41           C  
ATOM   3097  CG2 ILE B 107     -33.351  64.440  74.368  1.00 33.23           C  
ATOM   3098  CD1 ILE B 107     -34.271  62.038  72.855  1.00 39.03           C  
ATOM   3099  N   VAL B 108     -34.711  67.378  73.125  1.00 33.11           N  
ATOM   3100  CA  VAL B 108     -34.809  68.629  73.867  1.00 34.11           C  
ATOM   3101  C   VAL B 108     -36.265  69.059  74.044  1.00 36.85           C  
ATOM   3102  O   VAL B 108     -36.656  69.547  75.105  1.00 37.35           O  
ATOM   3103  CB  VAL B 108     -34.032  69.751  73.148  1.00 33.20           C  
ATOM   3104  CG1 VAL B 108     -34.308  71.084  73.802  1.00 30.57           C  
ATOM   3105  CG2 VAL B 108     -32.534  69.447  73.177  1.00 31.36           C  
ATOM   3106  N   ARG B 109     -37.076  68.871  73.009  1.00 38.03           N  
ATOM   3107  CA  ARG B 109     -38.478  69.261  73.100  1.00 39.71           C  
ATOM   3108  C   ARG B 109     -39.169  68.491  74.226  1.00 39.67           C  
ATOM   3109  O   ARG B 109     -39.913  69.075  75.011  1.00 40.42           O  
ATOM   3110  CB  ARG B 109     -39.198  69.017  71.764  1.00 40.75           C  
ATOM   3111  CG  ARG B 109     -40.431  69.904  71.569  1.00 43.20           C  
ATOM   3112  CD  ARG B 109     -41.089  69.732  70.198  1.00 45.02           C  
ATOM   3113  NE  ARG B 109     -40.114  69.582  69.122  1.00 48.13           N  
ATOM   3114  CZ  ARG B 109     -39.782  68.410  68.577  1.00 50.33           C  
ATOM   3115  NH1 ARG B 109     -40.360  67.288  69.007  1.00 50.47           N1+
ATOM   3116  NH2 ARG B 109     -38.858  68.351  67.618  1.00 49.50           N  
ATOM   3117  N   GLU B 110     -38.905  67.194  74.324  1.00 38.94           N  
ATOM   3118  CA  GLU B 110     -39.523  66.362  75.353  1.00 40.57           C  
ATOM   3119  C   GLU B 110     -38.968  66.489  76.766  1.00 39.65           C  
ATOM   3120  O   GLU B 110     -39.744  66.574  77.727  1.00 39.69           O  
ATOM   3121  CB  GLU B 110     -39.472  64.886  74.950  1.00 42.20           C  
ATOM   3122  CG  GLU B 110     -40.738  64.414  74.269  1.00 48.23           C  
ATOM   3123  CD  GLU B 110     -41.845  64.096  75.254  1.00 49.40           C  
ATOM   3124  OE1 GLU B 110     -41.938  64.769  76.306  1.00 50.92           O  
ATOM   3125  OE2 GLU B 110     -42.634  63.166  74.967  1.00 51.87           O1-
ATOM   3126  N   LYS B 111     -37.643  66.505  76.902  1.00 36.57           N  
ATOM   3127  CA  LYS B 111     -37.017  66.576  78.219  1.00 35.34           C  
ATOM   3128  C   LYS B 111     -36.648  67.984  78.691  1.00 34.05           C  
ATOM   3129  O   LYS B 111     -36.373  68.191  79.869  1.00 34.44           O  
ATOM   3130  CB  LYS B 111     -35.772  65.681  78.245  1.00 34.98           C  
ATOM   3131  CG  LYS B 111     -36.030  64.241  77.829  1.00 34.26           C  
ATOM   3132  CD  LYS B 111     -37.034  63.536  78.744  1.00 35.00           C  
ATOM   3133  CE  LYS B 111     -36.533  63.436  80.181  1.00 34.75           C  
ATOM   3134  NZ  LYS B 111     -37.337  62.462  80.984  1.00 34.60           N1+
ATOM   3135  N   LYS B 112     -36.623  68.937  77.771  1.00 34.07           N  
ATOM   3136  CA  LYS B 112     -36.304  70.330  78.095  1.00 34.26           C  
ATOM   3137  C   LYS B 112     -35.262  70.550  79.198  1.00 34.48           C  
ATOM   3138  O   LYS B 112     -35.583  71.031  80.293  1.00 33.35           O  
ATOM   3139  CB  LYS B 112     -37.600  71.073  78.449  1.00 37.79           C  
ATOM   3140  CG  LYS B 112     -38.477  71.392  77.240  1.00 39.15           C  
ATOM   3141  CD  LYS B 112     -37.768  72.347  76.288  1.00 40.14           C  
ATOM   3142  CE  LYS B 112     -38.536  72.539  74.985  1.00 43.27           C  
ATOM   3143  NZ  LYS B 112     -39.880  73.190  75.181  1.00 45.56           N1+
ATOM   3144  N   PRO B 113     -33.993  70.207  78.925  1.00 32.90           N  
ATOM   3145  CA  PRO B 113     -32.923  70.382  79.916  1.00 31.54           C  
ATOM   3146  C   PRO B 113     -32.563  71.847  80.141  1.00 31.00           C  
ATOM   3147  O   PRO B 113     -32.903  72.714  79.334  1.00 31.86           O  
ATOM   3148  CB  PRO B 113     -31.756  69.601  79.307  1.00 31.95           C  
ATOM   3149  CG  PRO B 113     -31.978  69.781  77.832  1.00 31.89           C  
ATOM   3150  CD  PRO B 113     -33.477  69.562  77.703  1.00 32.25           C  
ATOM   3151  N   LYS B 114     -31.863  72.123  81.236  1.00 30.68           N  
ATOM   3152  CA  LYS B 114     -31.450  73.489  81.526  1.00 30.89           C  
ATOM   3153  C   LYS B 114     -30.451  73.964  80.467  1.00 30.70           C  
ATOM   3154  O   LYS B 114     -30.490  75.122  80.031  1.00 29.72           O  
ATOM   3155  CB  LYS B 114     -30.812  73.573  82.923  1.00 32.48           C  
ATOM   3156  CG  LYS B 114     -31.783  73.349  84.093  1.00 33.71           C  
ATOM   3157  CD  LYS B 114     -31.069  73.489  85.442  1.00 36.99           C  
ATOM   3158  CE  LYS B 114     -32.058  73.590  86.617  1.00 37.49           C  
ATOM   3159  NZ  LYS B 114     -32.943  72.382  86.761  1.00 41.15           N1+
ATOM   3160  N   VAL B 115     -29.565  73.064  80.040  1.00 30.34           N  
ATOM   3161  CA  VAL B 115     -28.551  73.410  79.046  1.00 29.25           C  
ATOM   3162  C   VAL B 115     -28.374  72.359  77.951  1.00 28.92           C  
ATOM   3163  O   VAL B 115     -28.535  71.160  78.188  1.00 28.29           O  
ATOM   3164  CB  VAL B 115     -27.176  73.624  79.722  1.00 30.17           C  
ATOM   3165  CG1 VAL B 115     -26.167  74.132  78.709  1.00 30.76           C  
ATOM   3166  CG2 VAL B 115     -27.307  74.600  80.881  1.00 31.53           C  
ATOM   3167  N   VAL B 116     -28.060  72.832  76.747  1.00 28.62           N  
ATOM   3168  CA  VAL B 116     -27.802  71.973  75.595  1.00 27.42           C  
ATOM   3169  C   VAL B 116     -26.361  72.321  75.200  1.00 26.50           C  
ATOM   3170  O   VAL B 116     -26.048  73.476  74.915  1.00 27.73           O  
ATOM   3171  CB  VAL B 116     -28.776  72.265  74.426  1.00 27.79           C  
ATOM   3172  CG1 VAL B 116     -28.370  71.471  73.199  1.00 28.44           C  
ATOM   3173  CG2 VAL B 116     -30.201  71.876  74.827  1.00 29.23           C  
ATOM   3174  N   PHE B 117     -25.499  71.313  75.205  1.00 26.23           N  
ATOM   3175  CA  PHE B 117     -24.076  71.476  74.924  1.00 26.15           C  
ATOM   3176  C   PHE B 117     -23.688  70.603  73.727  1.00 27.18           C  
ATOM   3177  O   PHE B 117     -23.573  69.388  73.853  1.00 27.75           O  
ATOM   3178  CB  PHE B 117     -23.304  71.062  76.191  1.00 26.61           C  
ATOM   3179  CG  PHE B 117     -21.824  71.360  76.168  1.00 26.53           C  
ATOM   3180  CD1 PHE B 117     -21.200  71.907  75.052  1.00 26.70           C  
ATOM   3181  CD2 PHE B 117     -21.041  71.058  77.289  1.00 27.94           C  
ATOM   3182  CE1 PHE B 117     -19.822  72.149  75.050  1.00 26.99           C  
ATOM   3183  CE2 PHE B 117     -19.668  71.292  77.296  1.00 26.43           C  
ATOM   3184  CZ  PHE B 117     -19.057  71.839  76.174  1.00 26.61           C  
ATOM   3185  N   MET B 118     -23.495  71.228  72.569  1.00 26.48           N  
ATOM   3186  CA  MET B 118     -23.147  70.494  71.355  1.00 26.33           C  
ATOM   3187  C   MET B 118     -21.789  70.868  70.772  1.00 25.65           C  
ATOM   3188  O   MET B 118     -21.250  71.939  71.045  1.00 23.69           O  
ATOM   3189  CB  MET B 118     -24.221  70.716  70.285  1.00 26.60           C  
ATOM   3190  CG  MET B 118     -25.626  70.273  70.702  1.00 27.83           C  
ATOM   3191  SD  MET B 118     -26.872  70.685  69.467  1.00 27.08           S  
ATOM   3192  CE  MET B 118     -27.077  72.425  69.797  1.00 26.39           C  
ATOM   3193  N   GLU B 119     -21.261  69.974  69.939  1.00 24.95           N  
ATOM   3194  CA  GLU B 119     -19.977  70.196  69.298  1.00 25.09           C  
ATOM   3195  C   GLU B 119     -19.965  69.629  67.885  1.00 24.44           C  
ATOM   3196  O   GLU B 119     -20.630  68.639  67.602  1.00 23.68           O  
ATOM   3197  CB  GLU B 119     -18.864  69.543  70.129  1.00 25.78           C  
ATOM   3198  CG  GLU B 119     -17.460  69.527  69.492  1.00 28.46           C  
ATOM   3199  CD  GLU B 119     -17.196  68.307  68.603  1.00 30.19           C  
ATOM   3200  OE1 GLU B 119     -17.952  67.313  68.692  1.00 30.61           O  
ATOM   3201  OE2 GLU B 119     -16.216  68.335  67.824  1.00 28.91           O1-
ATOM   3202  N   ASN B 120     -19.214  70.279  67.000  1.00 26.10           N  
ATOM   3203  CA  ASN B 120     -19.068  69.814  65.625  1.00 26.46           C  
ATOM   3204  C   ASN B 120     -17.860  70.512  65.002  1.00 27.28           C  
ATOM   3205  O   ASN B 120     -17.234  71.363  65.637  1.00 26.71           O  
ATOM   3206  CB  ASN B 120     -20.343  70.062  64.802  1.00 26.02           C  
ATOM   3207  CG  ASN B 120     -20.513  69.048  63.665  1.00 26.01           C  
ATOM   3208  ND2 ASN B 120     -21.442  68.116  63.835  1.00 26.69           N  
ATOM   3209  OD1 ASN B 120     -19.799  69.093  62.661  1.00 29.35           O  
ATOM   3210  N   VAL B 121     -17.525  70.151  63.768  1.00 26.94           N  
ATOM   3211  CA  VAL B 121     -16.356  70.725  63.125  1.00 26.01           C  
ATOM   3212  C   VAL B 121     -16.515  72.185  62.727  1.00 25.95           C  
ATOM   3213  O   VAL B 121     -17.632  72.696  62.642  1.00 26.55           O  
ATOM   3214  CB  VAL B 121     -15.926  69.858  61.912  1.00 27.15           C  
ATOM   3215  CG1 VAL B 121     -15.620  68.439  62.401  1.00 26.87           C  
ATOM   3216  CG2 VAL B 121     -17.022  69.818  60.862  1.00 25.88           C  
ATOM   3217  N   LYS B 122     -15.383  72.857  62.505  1.00 26.59           N  
ATOM   3218  CA  LYS B 122     -15.377  74.275  62.139  1.00 28.09           C  
ATOM   3219  C   LYS B 122     -16.216  74.612  60.913  1.00 28.41           C  
ATOM   3220  O   LYS B 122     -16.940  75.606  60.908  1.00 28.66           O  
ATOM   3221  CB  LYS B 122     -13.950  74.760  61.889  1.00 29.56           C  
ATOM   3222  CG  LYS B 122     -13.863  76.243  61.532  1.00 31.74           C  
ATOM   3223  CD  LYS B 122     -12.440  76.648  61.138  1.00 33.91           C  
ATOM   3224  CE  LYS B 122     -12.351  78.136  60.832  1.00 34.40           C  
ATOM   3225  NZ  LYS B 122     -10.979  78.529  60.402  1.00 37.35           N1+
ATOM   3226  N   ASN B 123     -16.126  73.787  59.876  1.00 28.43           N  
ATOM   3227  CA  ASN B 123     -16.873  74.052  58.657  1.00 29.04           C  
ATOM   3228  C   ASN B 123     -18.383  74.084  58.861  1.00 30.53           C  
ATOM   3229  O   ASN B 123     -19.112  74.633  58.028  1.00 31.12           O  
ATOM   3230  CB  ASN B 123     -16.523  73.031  57.579  1.00 28.51           C  
ATOM   3231  CG  ASN B 123     -16.969  73.483  56.202  1.00 30.90           C  
ATOM   3232  ND2 ASN B 123     -16.395  74.582  55.734  1.00 31.06           N  
ATOM   3233  OD1 ASN B 123     -17.830  72.864  55.575  1.00 29.12           O  
ATOM   3234  N   PHE B 124     -18.858  73.505  59.961  1.00 30.19           N  
ATOM   3235  CA  PHE B 124     -20.289  73.489  60.253  1.00 30.75           C  
ATOM   3236  C   PHE B 124     -20.774  74.938  60.278  1.00 32.14           C  
ATOM   3237  O   PHE B 124     -21.884  75.251  59.842  1.00 31.66           O  
ATOM   3238  CB  PHE B 124     -20.541  72.847  61.620  1.00 30.61           C  
ATOM   3239  CG  PHE B 124     -21.985  72.518  61.886  1.00 29.60           C  
ATOM   3240  CD1 PHE B 124     -22.525  71.307  61.468  1.00 28.81           C  
ATOM   3241  CD2 PHE B 124     -22.803  73.417  62.560  1.00 29.74           C  
ATOM   3242  CE1 PHE B 124     -23.856  70.992  61.721  1.00 27.96           C  
ATOM   3243  CE2 PHE B 124     -24.143  73.110  62.816  1.00 29.03           C  
ATOM   3244  CZ  PHE B 124     -24.666  71.890  62.395  1.00 29.15           C  
ATOM   3245  N   ALA B 125     -19.917  75.816  60.783  1.00 32.88           N  
ATOM   3246  CA  ALA B 125     -20.232  77.230  60.897  1.00 33.88           C  
ATOM   3247  C   ALA B 125     -20.531  77.920  59.570  1.00 35.00           C  
ATOM   3248  O   ALA B 125     -21.382  78.803  59.521  1.00 37.30           O  
ATOM   3249  CB  ALA B 125     -19.099  77.950  61.603  1.00 33.54           C  
ATOM   3250  N   SER B 126     -19.852  77.522  58.497  1.00 35.38           N  
ATOM   3251  CA  SER B 126     -20.068  78.155  57.198  1.00 35.80           C  
ATOM   3252  C   SER B 126     -20.764  77.284  56.167  1.00 35.09           C  
ATOM   3253  O   SER B 126     -21.181  77.776  55.114  1.00 35.21           O  
ATOM   3254  CB  SER B 126     -18.733  78.643  56.622  1.00 37.90           C  
ATOM   3255  OG  SER B 126     -17.902  77.553  56.262  1.00 40.98           O  
ATOM   3256  N   HIS B 127     -20.911  75.996  56.472  1.00 33.18           N  
ATOM   3257  CA  HIS B 127     -21.547  75.054  55.560  1.00 32.65           C  
ATOM   3258  C   HIS B 127     -22.837  75.583  54.934  1.00 33.59           C  
ATOM   3259  O   HIS B 127     -23.712  76.118  55.624  1.00 32.57           O  
ATOM   3260  CB  HIS B 127     -21.849  73.737  56.280  1.00 31.45           C  
ATOM   3261  CG  HIS B 127     -22.597  72.749  55.438  1.00 31.64           C  
ATOM   3262  CD2 HIS B 127     -23.890  72.353  55.474  1.00 30.62           C  
ATOM   3263  ND1 HIS B 127     -22.015  72.060  54.397  1.00 32.06           N  
ATOM   3264  CE1 HIS B 127     -22.918  71.282  53.826  1.00 32.97           C  
ATOM   3265  NE2 HIS B 127     -24.067  71.443  54.460  1.00 33.37           N  
ATOM   3266  N   ASP B 128     -22.946  75.413  53.623  1.00 34.21           N  
ATOM   3267  CA  ASP B 128     -24.127  75.850  52.886  1.00 35.41           C  
ATOM   3268  C   ASP B 128     -24.452  77.315  53.150  1.00 35.64           C  
ATOM   3269  O   ASP B 128     -25.554  77.659  53.583  1.00 35.97           O  
ATOM   3270  CB  ASP B 128     -25.325  74.966  53.243  1.00 34.49           C  
ATOM   3271  CG  ASP B 128     -26.529  75.217  52.342  1.00 35.57           C  
ATOM   3272  OD1 ASP B 128     -26.328  75.455  51.131  1.00 35.64           O  
ATOM   3273  OD2 ASP B 128     -27.675  75.155  52.837  1.00 33.32           O1-
ATOM   3274  N   ASN B 129     -23.465  78.165  52.893  1.00 36.62           N  
ATOM   3275  CA  ASN B 129     -23.593  79.608  53.049  1.00 37.23           C  
ATOM   3276  C   ASN B 129     -24.070  80.036  54.422  1.00 37.63           C  
ATOM   3277  O   ASN B 129     -24.626  81.128  54.588  1.00 37.61           O  
ATOM   3278  CB  ASN B 129     -24.524  80.157  51.964  1.00 39.53           C  
ATOM   3279  CG  ASN B 129     -24.123  79.698  50.569  1.00 41.68           C  
ATOM   3280  ND2 ASN B 129     -23.010  80.234  50.067  1.00 40.29           N  
ATOM   3281  OD1 ASN B 129     -24.791  78.857  49.958  1.00 43.33           O  
ATOM   3282  N   GLY B 130     -23.841  79.180  55.412  1.00 36.61           N  
ATOM   3283  CA  GLY B 130     -24.241  79.495  56.772  1.00 34.78           C  
ATOM   3284  C   GLY B 130     -25.676  79.128  57.087  1.00 33.08           C  
ATOM   3285  O   GLY B 130     -26.156  79.407  58.180  1.00 32.30           O  
ATOM   3286  N   ASN B 131     -26.362  78.498  56.138  1.00 33.83           N  
ATOM   3287  CA  ASN B 131     -27.752  78.114  56.355  1.00 34.94           C  
ATOM   3288  C   ASN B 131     -27.929  76.970  57.351  1.00 35.67           C  
ATOM   3289  O   ASN B 131     -28.964  76.878  58.011  1.00 35.48           O  
ATOM   3290  CB  ASN B 131     -28.430  77.729  55.034  1.00 36.95           C  
ATOM   3291  CG  ASN B 131     -28.638  78.919  54.110  1.00 38.65           C  
ATOM   3292  ND2 ASN B 131     -28.682  78.656  52.803  1.00 38.96           N  
ATOM   3293  OD1 ASN B 131     -28.774  80.060  54.564  1.00 39.03           O  
ATOM   3294  N   THR B 132     -26.937  76.094  57.482  1.00 35.57           N  
ATOM   3295  CA  THR B 132     -27.101  74.985  58.413  1.00 35.55           C  
ATOM   3296  C   THR B 132     -26.973  75.425  59.858  1.00 34.92           C  
ATOM   3297  O   THR B 132     -27.692  74.923  60.732  1.00 35.03           O  
ATOM   3298  CB  THR B 132     -26.109  73.851  58.129  1.00 37.16           C  
ATOM   3299  CG2 THR B 132     -26.341  73.302  56.743  1.00 34.15           C  
ATOM   3300  OG1 THR B 132     -24.773  74.345  58.226  1.00 39.91           O  
ATOM   3301  N   LEU B 133     -26.074  76.368  60.118  1.00 33.91           N  
ATOM   3302  CA  LEU B 133     -25.904  76.854  61.477  1.00 34.01           C  
ATOM   3303  C   LEU B 133     -27.155  77.628  61.870  1.00 34.85           C  
ATOM   3304  O   LEU B 133     -27.571  77.609  63.027  1.00 34.34           O  
ATOM   3305  CB  LEU B 133     -24.689  77.769  61.585  1.00 32.62           C  
ATOM   3306  CG  LEU B 133     -24.412  78.296  63.000  1.00 32.85           C  
ATOM   3307  CD1 LEU B 133     -24.018  77.135  63.920  1.00 31.49           C  
ATOM   3308  CD2 LEU B 133     -23.303  79.332  62.950  1.00 31.79           C  
ATOM   3309  N   GLU B 134     -27.767  78.301  60.898  1.00 36.18           N  
ATOM   3310  CA  GLU B 134     -28.969  79.079  61.173  1.00 36.35           C  
ATOM   3311  C   GLU B 134     -30.166  78.180  61.462  1.00 34.09           C  
ATOM   3312  O   GLU B 134     -31.013  78.521  62.290  1.00 35.22           O  
ATOM   3313  CB  GLU B 134     -29.267  80.023  60.010  1.00 40.24           C  
ATOM   3314  CG  GLU B 134     -30.066  81.246  60.428  1.00 45.28           C  
ATOM   3315  CD  GLU B 134     -29.926  82.404  59.451  1.00 50.79           C  
ATOM   3316  OE1 GLU B 134     -30.397  82.265  58.291  1.00 51.10           O  
ATOM   3317  OE2 GLU B 134     -29.341  83.453  59.843  1.00 52.62           O1-
ATOM   3318  N   VAL B 135     -30.240  77.032  60.796  1.00 31.96           N  
ATOM   3319  CA  VAL B 135     -31.335  76.110  61.042  1.00 32.56           C  
ATOM   3320  C   VAL B 135     -31.252  75.642  62.489  1.00 32.40           C  
ATOM   3321  O   VAL B 135     -32.274  75.503  63.160  1.00 31.98           O  
ATOM   3322  CB  VAL B 135     -31.284  74.872  60.111  1.00 33.28           C  
ATOM   3323  CG1 VAL B 135     -32.233  73.797  60.619  1.00 32.29           C  
ATOM   3324  CG2 VAL B 135     -31.679  75.274  58.695  1.00 33.83           C  
ATOM   3325  N   VAL B 136     -30.033  75.404  62.966  1.00 31.55           N  
ATOM   3326  CA  VAL B 136     -29.826  74.962  64.345  1.00 30.26           C  
ATOM   3327  C   VAL B 136     -30.160  76.110  65.314  1.00 30.43           C  
ATOM   3328  O   VAL B 136     -30.795  75.893  66.345  1.00 30.55           O  
ATOM   3329  CB  VAL B 136     -28.354  74.498  64.571  1.00 29.60           C  
ATOM   3330  CG1 VAL B 136     -28.134  74.123  66.031  1.00 27.63           C  
ATOM   3331  CG2 VAL B 136     -28.041  73.306  63.670  1.00 28.60           C  
ATOM   3332  N   LYS B 137     -29.743  77.324  64.972  1.00 31.18           N  
ATOM   3333  CA  LYS B 137     -30.011  78.490  65.812  1.00 33.00           C  
ATOM   3334  C   LYS B 137     -31.512  78.702  65.975  1.00 34.72           C  
ATOM   3335  O   LYS B 137     -32.012  78.875  67.094  1.00 34.71           O  
ATOM   3336  CB  LYS B 137     -29.408  79.759  65.196  1.00 34.37           C  
ATOM   3337  CG  LYS B 137     -29.574  81.002  66.064  1.00 37.05           C  
ATOM   3338  CD  LYS B 137     -29.078  82.256  65.354  1.00 39.89           C  
ATOM   3339  CE  LYS B 137     -29.073  83.460  66.291  1.00 41.35           C  
ATOM   3340  NZ  LYS B 137     -30.381  83.658  67.003  1.00 41.93           N1+
ATOM   3341  N   ASN B 138     -32.225  78.703  64.853  1.00 34.67           N  
ATOM   3342  CA  ASN B 138     -33.667  78.909  64.880  1.00 35.40           C  
ATOM   3343  C   ASN B 138     -34.384  77.774  65.595  1.00 35.58           C  
ATOM   3344  O   ASN B 138     -35.316  78.010  66.370  1.00 35.56           O  
ATOM   3345  CB  ASN B 138     -34.207  79.058  63.453  1.00 35.07           C  
ATOM   3346  CG  ASN B 138     -33.628  80.264  62.744  1.00 35.19           C  
ATOM   3347  ND2 ASN B 138     -33.460  80.161  61.424  1.00 35.22           N  
ATOM   3348  OD1 ASN B 138     -33.342  81.286  63.377  1.00 34.15           O  
ATOM   3349  N   THR B 139     -33.935  76.548  65.342  1.00 34.64           N  
ATOM   3350  CA  THR B 139     -34.525  75.373  65.966  1.00 34.82           C  
ATOM   3351  C   THR B 139     -34.426  75.481  67.485  1.00 35.09           C  
ATOM   3352  O   THR B 139     -35.396  75.204  68.186  1.00 34.66           O  
ATOM   3353  CB  THR B 139     -33.838  74.076  65.483  1.00 34.48           C  
ATOM   3354  CG2 THR B 139     -34.538  72.846  66.047  1.00 36.19           C  
ATOM   3355  OG1 THR B 139     -33.905  74.013  64.054  1.00 35.03           O  
ATOM   3356  N   MET B 140     -33.264  75.889  67.995  1.00 35.58           N  
ATOM   3357  CA  MET B 140     -33.095  76.042  69.444  1.00 36.49           C  
ATOM   3358  C   MET B 140     -33.839  77.284  69.928  1.00 37.56           C  
ATOM   3359  O   MET B 140     -34.557  77.226  70.924  1.00 36.99           O  
ATOM   3360  CB  MET B 140     -31.619  76.175  69.828  1.00 37.25           C  
ATOM   3361  CG  MET B 140     -31.126  75.074  70.755  1.00 39.23           C  
ATOM   3362  SD  MET B 140     -31.347  73.463  70.000  1.00 35.91           S  
ATOM   3363  CE  MET B 140     -30.794  73.885  68.393  1.00 40.79           C  
ATOM   3364  N   ASN B 141     -33.650  78.408  69.234  1.00 38.02           N  
ATOM   3365  CA  ASN B 141     -34.341  79.640  69.623  1.00 39.01           C  
ATOM   3366  C   ASN B 141     -35.842  79.369  69.729  1.00 39.90           C  
ATOM   3367  O   ASN B 141     -36.526  79.921  70.590  1.00 40.60           O  
ATOM   3368  CB  ASN B 141     -34.097  80.749  68.600  1.00 38.56           C  
ATOM   3369  CG  ASN B 141     -32.747  81.411  68.759  1.00 39.14           C  
ATOM   3370  ND2 ASN B 141     -32.431  82.310  67.843  1.00 39.35           N  
ATOM   3371  OD1 ASN B 141     -31.997  81.127  69.693  1.00 40.92           O  
ATOM   3372  N   GLU B 142     -36.340  78.495  68.861  1.00 41.03           N  
ATOM   3373  CA  GLU B 142     -37.753  78.151  68.844  1.00 43.19           C  
ATOM   3374  C   GLU B 142     -38.180  77.090  69.843  1.00 42.30           C  
ATOM   3375  O   GLU B 142     -39.376  76.930  70.106  1.00 42.04           O  
ATOM   3376  CB  GLU B 142     -38.168  77.766  67.427  1.00 45.52           C  
ATOM   3377  CG  GLU B 142     -38.401  79.006  66.570  1.00 49.68           C  
ATOM   3378  CD  GLU B 142     -38.214  78.752  65.097  1.00 52.59           C  
ATOM   3379  OE1 GLU B 142     -38.821  77.777  64.583  1.00 54.56           O  
ATOM   3380  OE2 GLU B 142     -37.461  79.529  64.453  1.00 54.08           O1-
ATOM   3381  N   LEU B 143     -37.220  76.356  70.398  1.00 40.70           N  
ATOM   3382  CA  LEU B 143     -37.544  75.357  71.413  1.00 39.31           C  
ATOM   3383  C   LEU B 143     -37.495  76.149  72.713  1.00 37.66           C  
ATOM   3384  O   LEU B 143     -37.655  75.601  73.802  1.00 37.36           O  
ATOM   3385  CB  LEU B 143     -36.497  74.231  71.443  1.00 38.62           C  
ATOM   3386  CG  LEU B 143     -36.495  73.184  70.323  1.00 38.55           C  
ATOM   3387  CD1 LEU B 143     -35.228  72.333  70.418  1.00 38.01           C  
ATOM   3388  CD2 LEU B 143     -37.731  72.307  70.434  1.00 37.68           C  
ATOM   3389  N   ASP B 144     -37.247  77.451  72.559  1.00 37.40           N  
ATOM   3390  CA  ASP B 144     -37.153  78.424  73.646  1.00 37.21           C  
ATOM   3391  C   ASP B 144     -35.806  78.456  74.381  1.00 36.07           C  
ATOM   3392  O   ASP B 144     -35.761  78.528  75.613  1.00 35.65           O  
ATOM   3393  CB  ASP B 144     -38.294  78.220  74.653  1.00 40.18           C  
ATOM   3394  CG  ASP B 144     -38.531  79.454  75.510  1.00 42.85           C  
ATOM   3395  OD1 ASP B 144     -38.621  80.576  74.942  1.00 42.56           O  
ATOM   3396  OD2 ASP B 144     -38.631  79.312  76.748  1.00 45.86           O1-
ATOM   3397  N   TYR B 145     -34.718  78.423  73.614  1.00 34.49           N  
ATOM   3398  CA  TYR B 145     -33.367  78.459  74.171  1.00 33.51           C  
ATOM   3399  C   TYR B 145     -32.543  79.586  73.561  1.00 32.63           C  
ATOM   3400  O   TYR B 145     -32.818  80.025  72.448  1.00 32.87           O  
ATOM   3401  CB  TYR B 145     -32.626  77.140  73.900  1.00 32.67           C  
ATOM   3402  CG  TYR B 145     -33.066  75.960  74.742  1.00 31.54           C  
ATOM   3403  CD1 TYR B 145     -34.254  75.282  74.471  1.00 30.40           C  
ATOM   3404  CD2 TYR B 145     -32.286  75.524  75.814  1.00 31.36           C  
ATOM   3405  CE1 TYR B 145     -34.656  74.196  75.251  1.00 29.84           C  
ATOM   3406  CE2 TYR B 145     -32.673  74.450  76.593  1.00 30.47           C  
ATOM   3407  CZ  TYR B 145     -33.855  73.788  76.313  1.00 31.59           C  
ATOM   3408  OH  TYR B 145     -34.239  72.735  77.112  1.00 30.97           O  
ATOM   3409  N   SER B 146     -31.534  80.049  74.298  1.00 33.17           N  
ATOM   3410  CA  SER B 146     -30.638  81.085  73.795  1.00 33.85           C  
ATOM   3411  C   SER B 146     -29.629  80.294  72.965  1.00 33.50           C  
ATOM   3412  O   SER B 146     -29.573  79.073  73.075  1.00 32.96           O  
ATOM   3413  CB  SER B 146     -29.925  81.825  74.937  1.00 34.33           C  
ATOM   3414  OG  SER B 146     -28.858  81.070  75.486  1.00 35.89           O  
ATOM   3415  N   PHE B 147     -28.847  80.968  72.134  1.00 33.87           N  
ATOM   3416  CA  PHE B 147     -27.888  80.266  71.291  1.00 33.88           C  
ATOM   3417  C   PHE B 147     -26.521  80.919  71.284  1.00 33.79           C  
ATOM   3418  O   PHE B 147     -26.316  81.959  70.657  1.00 35.26           O  
ATOM   3419  CB  PHE B 147     -28.415  80.192  69.861  1.00 34.02           C  
ATOM   3420  CG  PHE B 147     -27.653  79.244  68.973  1.00 35.07           C  
ATOM   3421  CD1 PHE B 147     -27.761  77.871  69.148  1.00 34.74           C  
ATOM   3422  CD2 PHE B 147     -26.862  79.730  67.939  1.00 32.40           C  
ATOM   3423  CE1 PHE B 147     -27.091  76.987  68.297  1.00 35.31           C  
ATOM   3424  CE2 PHE B 147     -26.194  78.865  67.092  1.00 34.45           C  
ATOM   3425  CZ  PHE B 147     -26.309  77.484  67.268  1.00 33.98           C  
ATOM   3426  N   HIS B 148     -25.588  80.300  71.997  1.00 32.92           N  
ATOM   3427  CA  HIS B 148     -24.218  80.775  72.082  1.00 31.69           C  
ATOM   3428  C   HIS B 148     -23.371  79.827  71.246  1.00 32.32           C  
ATOM   3429  O   HIS B 148     -23.261  78.642  71.564  1.00 31.96           O  
ATOM   3430  CB  HIS B 148     -23.745  80.737  73.533  1.00 33.04           C  
ATOM   3431  CG  HIS B 148     -24.525  81.635  74.439  1.00 33.68           C  
ATOM   3432  CD2 HIS B 148     -25.511  81.366  75.328  1.00 32.93           C  
ATOM   3433  ND1 HIS B 148     -24.333  83.000  74.477  1.00 35.41           N  
ATOM   3434  CE1 HIS B 148     -25.168  83.532  75.354  1.00 34.94           C  
ATOM   3435  NE2 HIS B 148     -25.893  82.561  75.884  1.00 33.45           N  
ATOM   3436  N   ALA B 149     -22.781  80.336  70.170  1.00 30.89           N  
ATOM   3437  CA  ALA B 149     -21.961  79.493  69.311  1.00 30.59           C  
ATOM   3438  C   ALA B 149     -20.632  80.155  69.006  1.00 30.09           C  
ATOM   3439  O   ALA B 149     -20.574  81.330  68.654  1.00 30.49           O  
ATOM   3440  CB  ALA B 149     -22.707  79.188  68.016  1.00 29.14           C  
ATOM   3441  N   LYS B 150     -19.551  79.402  69.164  1.00 30.02           N  
ATOM   3442  CA  LYS B 150     -18.236  79.944  68.870  1.00 29.64           C  
ATOM   3443  C   LYS B 150     -17.248  78.855  68.478  1.00 28.36           C  
ATOM   3444  O   LYS B 150     -17.351  77.708  68.927  1.00 28.27           O  
ATOM   3445  CB  LYS B 150     -17.684  80.718  70.068  1.00 30.23           C  
ATOM   3446  CG  LYS B 150     -16.489  81.570  69.687  1.00 32.70           C  
ATOM   3447  CD  LYS B 150     -15.971  82.406  70.839  1.00 34.00           C  
ATOM   3448  CE  LYS B 150     -15.066  83.511  70.309  1.00 36.14           C  
ATOM   3449  NZ  LYS B 150     -14.349  84.208  71.405  1.00 39.19           N1+
ATOM   3450  N   VAL B 151     -16.301  79.225  67.624  1.00 28.24           N  
ATOM   3451  CA  VAL B 151     -15.271  78.306  67.177  1.00 27.43           C  
ATOM   3452  C   VAL B 151     -14.029  78.496  68.038  1.00 28.18           C  
ATOM   3453  O   VAL B 151     -13.453  79.581  68.082  1.00 28.42           O  
ATOM   3454  CB  VAL B 151     -14.898  78.545  65.695  1.00 27.18           C  
ATOM   3455  CG1 VAL B 151     -13.631  77.778  65.349  1.00 27.04           C  
ATOM   3456  CG2 VAL B 151     -16.034  78.091  64.790  1.00 25.46           C  
ATOM   3457  N   LEU B 152     -13.640  77.445  68.747  1.00 28.14           N  
ATOM   3458  CA  LEU B 152     -12.447  77.494  69.589  1.00 27.84           C  
ATOM   3459  C   LEU B 152     -11.389  76.556  69.003  1.00 28.58           C  
ATOM   3460  O   LEU B 152     -11.721  75.509  68.453  1.00 28.17           O  
ATOM   3461  CB  LEU B 152     -12.774  77.061  71.017  1.00 27.47           C  
ATOM   3462  CG  LEU B 152     -13.771  77.887  71.828  1.00 29.11           C  
ATOM   3463  CD1 LEU B 152     -13.659  77.496  73.289  1.00 28.97           C  
ATOM   3464  CD2 LEU B 152     -13.477  79.358  71.678  1.00 27.83           C  
ATOM   3465  N   ASN B 153     -10.122  76.945  69.106  1.00 28.27           N  
ATOM   3466  CA  ASN B 153      -9.030  76.117  68.605  1.00 27.51           C  
ATOM   3467  C   ASN B 153      -8.311  75.571  69.837  1.00 26.13           C  
ATOM   3468  O   ASN B 153      -7.887  76.338  70.686  1.00 25.21           O  
ATOM   3469  CB  ASN B 153      -8.067  76.960  67.771  1.00 28.66           C  
ATOM   3470  CG  ASN B 153      -7.111  76.110  66.957  1.00 30.21           C  
ATOM   3471  ND2 ASN B 153      -6.706  76.617  65.797  1.00 31.93           N  
ATOM   3472  OD1 ASN B 153      -6.736  75.020  67.369  1.00 29.42           O  
ATOM   3473  N   ALA B 154      -8.178  74.249  69.929  1.00 25.90           N  
ATOM   3474  CA  ALA B 154      -7.543  73.610  71.088  1.00 25.81           C  
ATOM   3475  C   ALA B 154      -6.176  74.155  71.472  1.00 25.91           C  
ATOM   3476  O   ALA B 154      -5.809  74.134  72.644  1.00 25.65           O  
ATOM   3477  CB  ALA B 154      -7.440  72.104  70.866  1.00 25.61           C  
ATOM   3478  N   LEU B 155      -5.417  74.636  70.495  1.00 26.22           N  
ATOM   3479  CA  LEU B 155      -4.090  75.166  70.778  1.00 28.08           C  
ATOM   3480  C   LEU B 155      -4.166  76.393  71.689  1.00 28.27           C  
ATOM   3481  O   LEU B 155      -3.175  76.773  72.307  1.00 27.76           O  
ATOM   3482  CB  LEU B 155      -3.361  75.508  69.475  1.00 27.05           C  
ATOM   3483  CG  LEU B 155      -3.863  76.679  68.631  1.00 28.16           C  
ATOM   3484  CD1 LEU B 155      -3.239  77.984  69.133  1.00 27.40           C  
ATOM   3485  CD2 LEU B 155      -3.488  76.442  67.180  1.00 27.63           C  
ATOM   3486  N   ASP B 156      -5.346  77.006  71.769  1.00 28.28           N  
ATOM   3487  CA  ASP B 156      -5.541  78.173  72.628  1.00 28.30           C  
ATOM   3488  C   ASP B 156      -5.893  77.767  74.054  1.00 28.37           C  
ATOM   3489  O   ASP B 156      -6.027  78.629  74.935  1.00 28.05           O  
ATOM   3490  CB  ASP B 156      -6.659  79.077  72.093  1.00 30.30           C  
ATOM   3491  CG  ASP B 156      -6.222  79.930  70.919  1.00 30.20           C  
ATOM   3492  OD1 ASP B 156      -5.133  80.546  70.995  1.00 29.81           O  
ATOM   3493  OD2 ASP B 156      -6.983  79.995  69.928  1.00 31.74           O1-
ATOM   3494  N   TYR B 157      -6.033  76.466  74.295  1.00 26.67           N  
ATOM   3495  CA  TYR B 157      -6.389  76.013  75.629  1.00 27.94           C  
ATOM   3496  C   TYR B 157      -5.510  74.936  76.266  1.00 26.09           C  
ATOM   3497  O   TYR B 157      -6.008  74.007  76.906  1.00 28.14           O  
ATOM   3498  CB  TYR B 157      -7.859  75.596  75.643  1.00 26.80           C  
ATOM   3499  CG  TYR B 157      -8.743  76.737  75.201  1.00 27.79           C  
ATOM   3500  CD1 TYR B 157      -9.124  76.876  73.866  1.00 25.85           C  
ATOM   3501  CD2 TYR B 157      -9.110  77.733  76.097  1.00 26.39           C  
ATOM   3502  CE1 TYR B 157      -9.844  77.982  73.436  1.00 27.17           C  
ATOM   3503  CE2 TYR B 157      -9.821  78.839  75.681  1.00 27.26           C  
ATOM   3504  CZ  TYR B 157     -10.188  78.964  74.352  1.00 27.61           C  
ATOM   3505  OH  TYR B 157     -10.898  80.071  73.957  1.00 27.73           O  
ATOM   3506  N   GLY B 158      -4.202  75.094  76.101  1.00 26.33           N  
ATOM   3507  CA  GLY B 158      -3.245  74.176  76.692  1.00 24.47           C  
ATOM   3508  C   GLY B 158      -2.984  72.837  76.024  1.00 25.21           C  
ATOM   3509  O   GLY B 158      -2.248  72.018  76.574  1.00 24.24           O  
ATOM   3510  N   ILE B 159      -3.561  72.597  74.852  1.00 24.99           N  
ATOM   3511  CA  ILE B 159      -3.350  71.322  74.162  1.00 24.37           C  
ATOM   3512  C   ILE B 159      -2.710  71.553  72.802  1.00 25.10           C  
ATOM   3513  O   ILE B 159      -3.220  72.315  71.988  1.00 27.43           O  
ATOM   3514  CB  ILE B 159      -4.673  70.554  73.977  1.00 25.74           C  
ATOM   3515  CG1 ILE B 159      -5.183  70.064  75.337  1.00 25.25           C  
ATOM   3516  CG2 ILE B 159      -4.474  69.389  73.000  1.00 25.42           C  
ATOM   3517  CD1 ILE B 159      -4.297  69.021  76.009  1.00 27.50           C  
ATOM   3518  N   PRO B 160      -1.583  70.883  72.533  1.00 25.28           N  
ATOM   3519  CA  PRO B 160      -0.889  71.049  71.254  1.00 24.46           C  
ATOM   3520  C   PRO B 160      -1.519  70.360  70.052  1.00 24.49           C  
ATOM   3521  O   PRO B 160      -0.963  69.396  69.536  1.00 22.83           O  
ATOM   3522  CB  PRO B 160       0.503  70.509  71.554  1.00 25.49           C  
ATOM   3523  CG  PRO B 160       0.191  69.370  72.489  1.00 25.95           C  
ATOM   3524  CD  PRO B 160      -0.822  69.998  73.433  1.00 24.11           C  
ATOM   3525  N   GLN B 161      -2.674  70.855  69.612  1.00 24.02           N  
ATOM   3526  CA  GLN B 161      -3.340  70.305  68.433  1.00 25.56           C  
ATOM   3527  C   GLN B 161      -4.163  71.402  67.759  1.00 27.07           C  
ATOM   3528  O   GLN B 161      -4.893  72.133  68.431  1.00 28.23           O  
ATOM   3529  CB  GLN B 161      -4.254  69.127  68.811  1.00 25.20           C  
ATOM   3530  CG  GLN B 161      -4.925  68.465  67.595  1.00 26.01           C  
ATOM   3531  CD  GLN B 161      -5.978  67.409  67.946  1.00 28.05           C  
ATOM   3532  NE2 GLN B 161      -6.197  67.173  69.237  1.00 25.92           N  
ATOM   3533  OE1 GLN B 161      -6.589  66.821  67.054  1.00 28.21           O  
ATOM   3534  N   LYS B 162      -4.041  71.525  66.438  1.00 27.05           N  
ATOM   3535  CA  LYS B 162      -4.787  72.535  65.690  1.00 29.48           C  
ATOM   3536  C   LYS B 162      -6.194  72.035  65.368  1.00 29.62           C  
ATOM   3537  O   LYS B 162      -6.570  71.923  64.202  1.00 32.81           O  
ATOM   3538  CB  LYS B 162      -4.070  72.898  64.379  1.00 30.47           C  
ATOM   3539  CG  LYS B 162      -4.692  74.105  63.673  1.00 35.44           C  
ATOM   3540  CD  LYS B 162      -4.080  74.384  62.302  1.00 37.81           C  
ATOM   3541  CE  LYS B 162      -4.987  73.925  61.171  1.00 38.60           C  
ATOM   3542  NZ  LYS B 162      -5.445  72.525  61.358  1.00 37.99           N1+
ATOM   3543  N   ARG B 163      -6.978  71.745  66.398  1.00 28.01           N  
ATOM   3544  CA  ARG B 163      -8.332  71.256  66.189  1.00 26.41           C  
ATOM   3545  C   ARG B 163      -9.344  72.364  66.435  1.00 26.14           C  
ATOM   3546  O   ARG B 163      -9.624  72.720  67.580  1.00 24.82           O  
ATOM   3547  CB  ARG B 163      -8.614  70.059  67.103  1.00 26.98           C  
ATOM   3548  CG  ARG B 163     -10.057  69.613  67.099  1.00 28.06           C  
ATOM   3549  CD  ARG B 163     -10.237  68.283  67.800  1.00 28.17           C  
ATOM   3550  NE  ARG B 163      -9.463  67.280  67.094  1.00 34.83           N  
ATOM   3551  CZ  ARG B 163      -9.951  66.172  66.549  1.00 29.00           C  
ATOM   3552  NH1 ARG B 163     -11.239  65.878  66.617  1.00 28.96           N1+
ATOM   3553  NH2 ARG B 163      -9.124  65.372  65.902  1.00 29.80           N  
ATOM   3554  N   GLU B 164      -9.876  72.905  65.343  1.00 25.54           N  
ATOM   3555  CA  GLU B 164     -10.857  73.976  65.402  1.00 25.97           C  
ATOM   3556  C   GLU B 164     -12.240  73.354  65.349  1.00 23.94           C  
ATOM   3557  O   GLU B 164     -12.572  72.638  64.408  1.00 25.13           O  
ATOM   3558  CB  GLU B 164     -10.676  74.925  64.224  1.00 26.35           C  
ATOM   3559  CG  GLU B 164      -9.228  75.304  63.969  1.00 29.52           C  
ATOM   3560  CD  GLU B 164      -9.095  76.364  62.905  1.00 31.73           C  
ATOM   3561  OE1 GLU B 164      -9.336  77.552  63.222  1.00 33.59           O  
ATOM   3562  OE2 GLU B 164      -8.765  76.008  61.750  1.00 32.54           O1-
ATOM   3563  N   ARG B 165     -13.044  73.635  66.360  1.00 23.50           N  
ATOM   3564  CA  ARG B 165     -14.384  73.080  66.431  1.00 23.75           C  
ATOM   3565  C   ARG B 165     -15.381  74.155  66.838  1.00 24.09           C  
ATOM   3566  O   ARG B 165     -15.011  75.148  67.444  1.00 23.21           O  
ATOM   3567  CB  ARG B 165     -14.399  71.936  67.447  1.00 24.44           C  
ATOM   3568  CG  ARG B 165     -13.504  70.761  67.064  1.00 23.40           C  
ATOM   3569  CD  ARG B 165     -14.163  69.966  65.960  1.00 25.34           C  
ATOM   3570  NE  ARG B 165     -13.428  68.778  65.537  1.00 23.10           N  
ATOM   3571  CZ  ARG B 165     -12.540  68.742  64.548  1.00 23.45           C  
ATOM   3572  NH1 ARG B 165     -12.240  69.838  63.861  1.00 23.53           N1+
ATOM   3573  NH2 ARG B 165     -11.985  67.585  64.206  1.00 22.03           N  
ATOM   3574  N   ILE B 166     -16.645  73.961  66.481  1.00 24.54           N  
ATOM   3575  CA  ILE B 166     -17.667  74.919  66.853  1.00 25.03           C  
ATOM   3576  C   ILE B 166     -18.373  74.358  68.077  1.00 24.71           C  
ATOM   3577  O   ILE B 166     -18.786  73.204  68.084  1.00 25.90           O  
ATOM   3578  CB  ILE B 166     -18.696  75.139  65.717  1.00 26.62           C  
ATOM   3579  CG1 ILE B 166     -19.727  76.179  66.154  1.00 27.01           C  
ATOM   3580  CG2 ILE B 166     -19.377  73.820  65.361  1.00 23.91           C  
ATOM   3581  CD1 ILE B 166     -20.754  76.506  65.086  1.00 30.54           C  
ATOM   3582  N   TYR B 167     -18.477  75.171  69.122  1.00 25.29           N  
ATOM   3583  CA  TYR B 167     -19.137  74.752  70.350  1.00 25.34           C  
ATOM   3584  C   TYR B 167     -20.431  75.557  70.527  1.00 26.36           C  
ATOM   3585  O   TYR B 167     -20.418  76.789  70.490  1.00 26.14           O  
ATOM   3586  CB  TYR B 167     -18.195  74.970  71.532  1.00 23.95           C  
ATOM   3587  CG  TYR B 167     -16.952  74.113  71.448  1.00 24.91           C  
ATOM   3588  CD1 TYR B 167     -16.965  72.796  71.904  1.00 25.28           C  
ATOM   3589  CD2 TYR B 167     -15.771  74.604  70.874  1.00 24.22           C  
ATOM   3590  CE1 TYR B 167     -15.836  71.982  71.791  1.00 24.91           C  
ATOM   3591  CE2 TYR B 167     -14.638  73.799  70.752  1.00 23.60           C  
ATOM   3592  CZ  TYR B 167     -14.682  72.488  71.217  1.00 24.92           C  
ATOM   3593  OH  TYR B 167     -13.582  71.677  71.115  1.00 24.38           O  
ATOM   3594  N   MET B 168     -21.536  74.846  70.720  1.00 26.80           N  
ATOM   3595  CA  MET B 168     -22.843  75.471  70.869  1.00 28.73           C  
ATOM   3596  C   MET B 168     -23.468  75.217  72.233  1.00 29.44           C  
ATOM   3597  O   MET B 168     -23.805  74.079  72.582  1.00 31.30           O  
ATOM   3598  CB  MET B 168     -23.755  74.971  69.746  1.00 29.49           C  
ATOM   3599  CG  MET B 168     -23.112  75.188  68.371  1.00 31.42           C  
ATOM   3600  SD  MET B 168     -23.936  74.405  66.970  1.00 34.14           S  
ATOM   3601  CE  MET B 168     -23.227  72.789  67.002  1.00 30.75           C  
ATOM   3602  N   ILE B 169     -23.623  76.296  72.994  1.00 27.92           N  
ATOM   3603  CA  ILE B 169     -24.190  76.250  74.333  1.00 28.39           C  
ATOM   3604  C   ILE B 169     -25.549  76.953  74.326  1.00 28.53           C  
ATOM   3605  O   ILE B 169     -25.649  78.124  73.953  1.00 27.51           O  
ATOM   3606  CB  ILE B 169     -23.276  76.986  75.339  1.00 28.47           C  
ATOM   3607  CG1 ILE B 169     -21.826  76.515  75.179  1.00 29.78           C  
ATOM   3608  CG2 ILE B 169     -23.796  76.788  76.758  1.00 28.12           C  
ATOM   3609  CD1 ILE B 169     -21.608  75.078  75.476  1.00 31.84           C  
ATOM   3610  N   CYS B 170     -26.585  76.245  74.756  1.00 29.75           N  
ATOM   3611  CA  CYS B 170     -27.929  76.804  74.784  1.00 31.72           C  
ATOM   3612  C   CYS B 170     -28.549  76.694  76.170  1.00 32.45           C  
ATOM   3613  O   CYS B 170     -28.630  75.602  76.737  1.00 32.37           O  
ATOM   3614  CB  CYS B 170     -28.804  76.070  73.775  1.00 31.93           C  
ATOM   3615  SG  CYS B 170     -27.934  75.709  72.228  1.00 34.94           S  
ATOM   3616  N   PHE B 171     -29.000  77.827  76.700  1.00 31.85           N  
ATOM   3617  CA  PHE B 171     -29.628  77.884  78.019  1.00 32.03           C  
ATOM   3618  C   PHE B 171     -31.135  78.034  77.883  1.00 32.13           C  
ATOM   3619  O   PHE B 171     -31.618  78.737  77.000  1.00 31.94           O  
ATOM   3620  CB  PHE B 171     -29.081  79.075  78.808  1.00 30.49           C  
ATOM   3621  CG  PHE B 171     -27.649  78.928  79.211  1.00 31.48           C  
ATOM   3622  CD1 PHE B 171     -27.306  78.199  80.349  1.00 30.88           C  
ATOM   3623  CD2 PHE B 171     -26.634  79.488  78.440  1.00 30.13           C  
ATOM   3624  CE1 PHE B 171     -25.975  78.033  80.709  1.00 30.38           C  
ATOM   3625  CE2 PHE B 171     -25.302  79.325  78.797  1.00 29.41           C  
ATOM   3626  CZ  PHE B 171     -24.974  78.596  79.930  1.00 27.81           C  
ATOM   3627  N   ARG B 172     -31.881  77.372  78.756  1.00 34.29           N  
ATOM   3628  CA  ARG B 172     -33.335  77.476  78.713  1.00 35.89           C  
ATOM   3629  C   ARG B 172     -33.613  78.946  79.048  1.00 35.72           C  
ATOM   3630  O   ARG B 172     -33.039  79.488  79.992  1.00 34.86           O  
ATOM   3631  CB  ARG B 172     -33.951  76.548  79.754  1.00 36.63           C  
ATOM   3632  CG  ARG B 172     -35.390  76.148  79.486  1.00 38.72           C  
ATOM   3633  CD  ARG B 172     -36.058  75.668  80.775  1.00 39.58           C  
ATOM   3634  NE  ARG B 172     -35.594  74.366  81.237  1.00 39.35           N  
ATOM   3635  CZ  ARG B 172     -35.289  74.084  82.501  1.00 38.71           C  
ATOM   3636  NH1 ARG B 172     -35.387  75.021  83.439  1.00 36.31           N1+
ATOM   3637  NH2 ARG B 172     -34.907  72.857  82.832  1.00 37.77           N  
ATOM   3638  N   ASN B 173     -34.477  79.592  78.276  1.00 36.29           N  
ATOM   3639  CA  ASN B 173     -34.761  81.011  78.500  1.00 38.22           C  
ATOM   3640  C   ASN B 173     -35.244  81.436  79.885  1.00 38.63           C  
ATOM   3641  O   ASN B 173     -34.940  82.549  80.317  1.00 37.97           O  
ATOM   3642  CB  ASN B 173     -35.740  81.534  77.443  1.00 38.58           C  
ATOM   3643  CG  ASN B 173     -35.089  81.725  76.087  1.00 41.19           C  
ATOM   3644  ND2 ASN B 173     -35.848  81.471  75.014  1.00 41.44           N  
ATOM   3645  OD1 ASN B 173     -33.918  82.122  75.999  1.00 41.12           O  
ATOM   3646  N   ASP B 174     -35.993  80.585  80.581  1.00 40.00           N  
ATOM   3647  CA  ASP B 174     -36.474  80.958  81.911  1.00 41.20           C  
ATOM   3648  C   ASP B 174     -35.296  81.140  82.852  1.00 41.93           C  
ATOM   3649  O   ASP B 174     -35.398  81.847  83.852  1.00 42.35           O  
ATOM   3650  CB  ASP B 174     -37.432  79.909  82.482  1.00 42.14           C  
ATOM   3651  CG  ASP B 174     -36.935  78.500  82.290  1.00 43.69           C  
ATOM   3652  OD1 ASP B 174     -37.018  78.014  81.145  1.00 44.84           O  
ATOM   3653  OD2 ASP B 174     -36.467  77.878  83.273  1.00 45.25           O1-
ATOM   3654  N   LEU B 175     -34.184  80.483  82.538  1.00 41.08           N  
ATOM   3655  CA  LEU B 175     -32.977  80.616  83.340  1.00 41.38           C  
ATOM   3656  C   LEU B 175     -32.268  81.811  82.733  1.00 42.56           C  
ATOM   3657  O   LEU B 175     -31.274  81.650  82.011  1.00 46.23           O  
ATOM   3658  CB  LEU B 175     -32.072  79.391  83.194  1.00 38.46           C  
ATOM   3659  CG  LEU B 175     -32.592  77.989  83.482  1.00 36.70           C  
ATOM   3660  CD1 LEU B 175     -31.595  76.982  82.907  1.00 35.84           C  
ATOM   3661  CD2 LEU B 175     -32.784  77.785  84.972  1.00 35.33           C  
ATOM   3662  N   ASN B 176     -32.786  82.999  82.999  1.00 41.49           N  
ATOM   3663  CA  ASN B 176     -32.231  84.239  82.475  1.00 40.36           C  
ATOM   3664  C   ASN B 176     -30.721  84.331  82.555  1.00 39.02           C  
ATOM   3665  O   ASN B 176     -30.188  85.211  83.231  1.00 37.87           O  
ATOM   3666  CB  ASN B 176     -32.844  85.425  83.216  1.00 43.40           C  
ATOM   3667  CG  ASN B 176     -34.312  85.582  82.931  1.00 46.48           C  
ATOM   3668  ND2 ASN B 176     -35.143  85.434  83.970  1.00 48.78           N  
ATOM   3669  OD1 ASN B 176     -34.706  85.827  81.787  1.00 48.48           O  
ATOM   3670  N   ILE B 177     -30.029  83.443  81.846  1.00 37.27           N  
ATOM   3671  CA  ILE B 177     -28.572  83.431  81.862  1.00 36.19           C  
ATOM   3672  C   ILE B 177     -28.034  84.469  80.894  1.00 36.44           C  
ATOM   3673  O   ILE B 177     -28.124  84.302  79.681  1.00 35.88           O  
ATOM   3674  CB  ILE B 177     -28.017  82.040  81.468  1.00 35.52           C  
ATOM   3675  CG1 ILE B 177     -28.544  80.974  82.434  1.00 35.44           C  
ATOM   3676  CG2 ILE B 177     -26.481  82.067  81.483  1.00 33.77           C  
ATOM   3677  CD1 ILE B 177     -28.212  81.251  83.903  1.00 34.39           C  
ATOM   3678  N   GLN B 178     -27.475  85.545  81.434  1.00 36.74           N  
ATOM   3679  CA  GLN B 178     -26.936  86.605  80.600  1.00 38.94           C  
ATOM   3680  C   GLN B 178     -25.435  86.819  80.770  1.00 37.06           C  
ATOM   3681  O   GLN B 178     -24.881  87.767  80.212  1.00 38.06           O  
ATOM   3682  CB  GLN B 178     -27.692  87.920  80.865  1.00 41.98           C  
ATOM   3683  CG  GLN B 178     -28.784  88.218  79.829  1.00 46.37           C  
ATOM   3684  CD  GLN B 178     -29.898  89.101  80.379  1.00 50.42           C  
ATOM   3685  NE2 GLN B 178     -31.107  88.548  80.433  1.00 52.04           N  
ATOM   3686  OE1 GLN B 178     -29.675  90.266  80.756  1.00 51.77           O  
ATOM   3687  N   ASN B 179     -24.769  85.944  81.519  1.00 34.90           N  
ATOM   3688  CA  ASN B 179     -23.326  86.102  81.722  1.00 33.80           C  
ATOM   3689  C   ASN B 179     -22.467  84.934  81.249  1.00 33.21           C  
ATOM   3690  O   ASN B 179     -21.335  84.779  81.711  1.00 33.19           O  
ATOM   3691  CB  ASN B 179     -23.015  86.369  83.194  1.00 33.32           C  
ATOM   3692  CG  ASN B 179     -23.468  85.244  84.097  1.00 33.34           C  
ATOM   3693  ND2 ASN B 179     -23.446  85.489  85.401  1.00 34.49           N  
ATOM   3694  OD1 ASN B 179     -23.823  84.163  83.630  1.00 32.06           O  
ATOM   3695  N   PHE B 180     -22.985  84.093  80.357  1.00 32.43           N  
ATOM   3696  CA  PHE B 180     -22.165  82.994  79.879  1.00 32.79           C  
ATOM   3697  C   PHE B 180     -21.077  83.575  79.005  1.00 32.71           C  
ATOM   3698  O   PHE B 180     -21.318  84.505  78.249  1.00 33.28           O  
ATOM   3699  CB  PHE B 180     -22.952  81.986  79.045  1.00 33.17           C  
ATOM   3700  CG  PHE B 180     -22.085  80.897  78.470  1.00 31.67           C  
ATOM   3701  CD1 PHE B 180     -21.454  79.980  79.312  1.00 31.21           C  
ATOM   3702  CD2 PHE B 180     -21.827  80.839  77.103  1.00 31.20           C  
ATOM   3703  CE1 PHE B 180     -20.572  79.023  78.803  1.00 30.63           C  
ATOM   3704  CE2 PHE B 180     -20.942  79.881  76.578  1.00 31.09           C  
ATOM   3705  CZ  PHE B 180     -20.314  78.976  77.428  1.00 29.66           C  
ATOM   3706  N   GLN B 181     -19.875  83.027  79.110  1.00 33.40           N  
ATOM   3707  CA  GLN B 181     -18.775  83.506  78.293  1.00 33.71           C  
ATOM   3708  C   GLN B 181     -17.935  82.304  77.899  1.00 33.11           C  
ATOM   3709  O   GLN B 181     -17.831  81.338  78.656  1.00 32.18           O  
ATOM   3710  CB  GLN B 181     -17.912  84.509  79.069  1.00 34.83           C  
ATOM   3711  CG  GLN B 181     -16.868  83.888  79.988  1.00 36.05           C  
ATOM   3712  CD  GLN B 181     -16.098  84.938  80.769  1.00 38.16           C  
ATOM   3713  NE2 GLN B 181     -16.767  86.038  81.097  1.00 37.16           N  
ATOM   3714  OE1 GLN B 181     -14.918  84.762  81.080  1.00 39.15           O  
ATOM   3715  N   PHE B 182     -17.363  82.354  76.707  1.00 33.23           N  
ATOM   3716  CA  PHE B 182     -16.509  81.273  76.249  1.00 31.99           C  
ATOM   3717  C   PHE B 182     -15.167  81.492  76.928  1.00 32.74           C  
ATOM   3718  O   PHE B 182     -14.796  82.623  77.212  1.00 32.71           O  
ATOM   3719  CB  PHE B 182     -16.390  81.311  74.724  1.00 31.79           C  
ATOM   3720  CG  PHE B 182     -17.556  80.670  74.015  1.00 30.46           C  
ATOM   3721  CD1 PHE B 182     -17.637  79.286  73.898  1.00 30.78           C  
ATOM   3722  CD2 PHE B 182     -18.586  81.448  73.494  1.00 30.89           C  
ATOM   3723  CE1 PHE B 182     -18.724  78.683  73.273  1.00 30.17           C  
ATOM   3724  CE2 PHE B 182     -19.684  80.854  72.864  1.00 30.23           C  
ATOM   3725  CZ  PHE B 182     -19.753  79.472  72.757  1.00 30.24           C  
ATOM   3726  N   PRO B 183     -14.431  80.408  77.226  1.00 33.88           N  
ATOM   3727  CA  PRO B 183     -13.125  80.490  77.885  1.00 33.63           C  
ATOM   3728  C   PRO B 183     -12.171  81.412  77.131  1.00 32.72           C  
ATOM   3729  O   PRO B 183     -12.133  81.391  75.905  1.00 32.32           O  
ATOM   3730  CB  PRO B 183     -12.635  79.036  77.872  1.00 33.97           C  
ATOM   3731  CG  PRO B 183     -13.894  78.238  77.838  1.00 34.90           C  
ATOM   3732  CD  PRO B 183     -14.745  79.013  76.864  1.00 34.67           C  
ATOM   3733  N   LYS B 184     -11.404  82.215  77.860  1.00 32.05           N  
ATOM   3734  CA  LYS B 184     -10.448  83.116  77.221  1.00 32.32           C  
ATOM   3735  C   LYS B 184      -9.147  82.374  76.894  1.00 31.70           C  
ATOM   3736  O   LYS B 184      -8.555  81.721  77.756  1.00 30.05           O  
ATOM   3737  CB  LYS B 184     -10.148  84.309  78.130  1.00 33.75           C  
ATOM   3738  CG  LYS B 184     -11.380  85.159  78.472  1.00 38.51           C  
ATOM   3739  CD  LYS B 184     -12.100  85.659  77.217  1.00 41.63           C  
ATOM   3740  CE  LYS B 184     -13.280  86.569  77.567  1.00 43.00           C  
ATOM   3741  NZ  LYS B 184     -12.805  87.813  78.239  1.00 46.69           N1+
ATOM   3742  N   PRO B 185      -8.679  82.476  75.645  1.00 31.87           N  
ATOM   3743  CA  PRO B 185      -7.441  81.798  75.247  1.00 32.01           C  
ATOM   3744  C   PRO B 185      -6.260  82.176  76.129  1.00 32.21           C  
ATOM   3745  O   PRO B 185      -6.222  83.267  76.699  1.00 32.25           O  
ATOM   3746  CB  PRO B 185      -7.237  82.266  73.808  1.00 31.00           C  
ATOM   3747  CG  PRO B 185      -8.616  82.496  73.333  1.00 33.20           C  
ATOM   3748  CD  PRO B 185      -9.263  83.198  74.503  1.00 32.80           C  
ATOM   3749  N   PHE B 186      -5.301  81.266  76.249  1.00 32.17           N  
ATOM   3750  CA  PHE B 186      -4.106  81.525  77.032  1.00 31.72           C  
ATOM   3751  C   PHE B 186      -2.901  80.912  76.328  1.00 33.07           C  
ATOM   3752  O   PHE B 186      -3.058  80.062  75.456  1.00 32.04           O  
ATOM   3753  CB  PHE B 186      -4.270  80.989  78.459  1.00 32.11           C  
ATOM   3754  CG  PHE B 186      -4.596  79.521  78.544  1.00 31.92           C  
ATOM   3755  CD1 PHE B 186      -3.580  78.561  78.516  1.00 31.46           C  
ATOM   3756  CD2 PHE B 186      -5.915  79.098  78.720  1.00 31.56           C  
ATOM   3757  CE1 PHE B 186      -3.874  77.208  78.669  1.00 31.16           C  
ATOM   3758  CE2 PHE B 186      -6.217  77.745  78.874  1.00 31.63           C  
ATOM   3759  CZ  PHE B 186      -5.194  76.799  78.850  1.00 31.92           C  
ATOM   3760  N   GLU B 187      -1.703  81.365  76.682  1.00 33.20           N  
ATOM   3761  CA  GLU B 187      -0.482  80.870  76.047  1.00 35.23           C  
ATOM   3762  C   GLU B 187      -0.298  79.358  76.127  1.00 32.93           C  
ATOM   3763  O   GLU B 187      -0.530  78.752  77.174  1.00 32.43           O  
ATOM   3764  CB  GLU B 187       0.744  81.553  76.658  1.00 38.17           C  
ATOM   3765  CG  GLU B 187       1.440  82.542  75.724  1.00 44.78           C  
ATOM   3766  CD  GLU B 187       2.755  83.041  76.304  1.00 47.95           C  
ATOM   3767  OE1 GLU B 187       3.542  82.189  76.782  1.00 49.52           O  
ATOM   3768  OE2 GLU B 187       3.007  84.273  76.277  1.00 49.88           O1-
ATOM   3769  N   LEU B 188       0.122  78.762  75.013  1.00 32.33           N  
ATOM   3770  CA  LEU B 188       0.368  77.318  74.939  1.00 30.95           C  
ATOM   3771  C   LEU B 188       1.814  77.027  75.336  1.00 32.09           C  
ATOM   3772  O   LEU B 188       2.753  77.517  74.707  1.00 31.71           O  
ATOM   3773  CB  LEU B 188       0.127  76.802  73.514  1.00 28.39           C  
ATOM   3774  CG  LEU B 188       0.467  75.318  73.308  1.00 27.64           C  
ATOM   3775  CD1 LEU B 188      -0.461  74.463  74.146  1.00 26.24           C  
ATOM   3776  CD2 LEU B 188       0.351  74.944  71.841  1.00 24.51           C  
ATOM   3777  N   ASN B 189       1.991  76.212  76.369  1.00 33.38           N  
ATOM   3778  CA  ASN B 189       3.323  75.869  76.868  1.00 36.00           C  
ATOM   3779  C   ASN B 189       3.659  74.376  76.754  1.00 35.66           C  
ATOM   3780  O   ASN B 189       4.643  73.910  77.331  1.00 34.86           O  
ATOM   3781  CB  ASN B 189       3.415  76.273  78.331  1.00 38.60           C  
ATOM   3782  CG  ASN B 189       2.254  75.744  79.126  1.00 41.71           C  
ATOM   3783  ND2 ASN B 189       1.618  76.615  79.918  1.00 44.05           N  
ATOM   3784  OD1 ASN B 189       1.915  74.558  79.026  1.00 43.32           O  
ATOM   3785  N   THR B 190       2.831  73.630  76.031  1.00 33.80           N  
ATOM   3786  CA  THR B 190       3.047  72.199  75.837  1.00 33.13           C  
ATOM   3787  C   THR B 190       3.040  71.939  74.342  1.00 31.79           C  
ATOM   3788  O   THR B 190       2.207  72.488  73.629  1.00 31.44           O  
ATOM   3789  CB  THR B 190       1.924  71.378  76.491  1.00 34.19           C  
ATOM   3790  CG2 THR B 190       2.096  69.880  76.193  1.00 34.34           C  
ATOM   3791  OG1 THR B 190       1.957  71.586  77.904  1.00 34.97           O  
ATOM   3792  N   PHE B 191       3.966  71.111  73.869  1.00 28.93           N  
ATOM   3793  CA  PHE B 191       4.048  70.812  72.443  1.00 28.19           C  
ATOM   3794  C   PHE B 191       4.079  69.307  72.194  1.00 27.06           C  
ATOM   3795  O   PHE B 191       4.213  68.522  73.131  1.00 25.41           O  
ATOM   3796  CB  PHE B 191       5.277  71.507  71.837  1.00 28.06           C  
ATOM   3797  CG  PHE B 191       5.273  72.998  72.046  1.00 30.18           C  
ATOM   3798  CD1 PHE B 191       5.757  73.549  73.233  1.00 30.70           C  
ATOM   3799  CD2 PHE B 191       4.697  73.842  71.103  1.00 29.92           C  
ATOM   3800  CE1 PHE B 191       5.660  74.921  73.481  1.00 33.35           C  
ATOM   3801  CE2 PHE B 191       4.593  75.216  71.336  1.00 33.17           C  
ATOM   3802  CZ  PHE B 191       5.073  75.759  72.528  1.00 32.98           C  
ATOM   3803  N   VAL B 192       3.938  68.916  70.932  1.00 26.55           N  
ATOM   3804  CA  VAL B 192       3.914  67.502  70.575  1.00 27.51           C  
ATOM   3805  C   VAL B 192       5.014  66.687  71.239  1.00 29.42           C  
ATOM   3806  O   VAL B 192       4.761  65.592  71.748  1.00 28.99           O  
ATOM   3807  CB  VAL B 192       3.994  67.306  69.047  1.00 27.19           C  
ATOM   3808  CG1 VAL B 192       4.045  65.816  68.713  1.00 27.01           C  
ATOM   3809  CG2 VAL B 192       2.789  67.964  68.375  1.00 27.42           C  
ATOM   3810  N   LYS B 193       6.231  67.220  71.248  1.00 30.03           N  
ATOM   3811  CA  LYS B 193       7.361  66.508  71.839  1.00 32.67           C  
ATOM   3812  C   LYS B 193       7.111  66.143  73.296  1.00 31.46           C  
ATOM   3813  O   LYS B 193       7.477  65.059  73.744  1.00 30.82           O  
ATOM   3814  CB  LYS B 193       8.636  67.355  71.761  1.00 34.89           C  
ATOM   3815  CG  LYS B 193       8.669  68.482  72.790  1.00 37.90           C  
ATOM   3816  CD  LYS B 193       9.930  69.305  72.679  1.00 40.22           C  
ATOM   3817  CE  LYS B 193       9.901  70.479  73.641  1.00 41.23           C  
ATOM   3818  NZ  LYS B 193      11.135  71.290  73.431  1.00 46.12           N1+
ATOM   3819  N   ASP B 194       6.475  67.047  74.030  1.00 31.32           N  
ATOM   3820  CA  ASP B 194       6.207  66.813  75.438  1.00 30.81           C  
ATOM   3821  C   ASP B 194       5.241  65.665  75.715  1.00 30.69           C  
ATOM   3822  O   ASP B 194       5.194  65.154  76.832  1.00 31.84           O  
ATOM   3823  CB  ASP B 194       5.663  68.091  76.078  1.00 30.95           C  
ATOM   3824  CG  ASP B 194       6.589  69.275  75.896  1.00 33.37           C  
ATOM   3825  OD1 ASP B 194       7.773  69.170  76.280  1.00 31.81           O  
ATOM   3826  OD2 ASP B 194       6.128  70.315  75.372  1.00 32.18           O1-
ATOM   3827  N   LEU B 195       4.476  65.247  74.715  1.00 29.23           N  
ATOM   3828  CA  LEU B 195       3.503  64.173  74.927  1.00 28.78           C  
ATOM   3829  C   LEU B 195       3.889  62.821  74.343  1.00 27.79           C  
ATOM   3830  O   LEU B 195       3.215  61.822  74.586  1.00 29.68           O  
ATOM   3831  CB  LEU B 195       2.145  64.591  74.355  1.00 28.82           C  
ATOM   3832  CG  LEU B 195       1.576  65.932  74.825  1.00 30.77           C  
ATOM   3833  CD1 LEU B 195       0.263  66.212  74.098  1.00 31.29           C  
ATOM   3834  CD2 LEU B 195       1.362  65.901  76.333  1.00 30.97           C  
ATOM   3835  N   LEU B 196       4.966  62.779  73.572  1.00 27.36           N  
ATOM   3836  CA  LEU B 196       5.384  61.532  72.948  1.00 27.83           C  
ATOM   3837  C   LEU B 196       5.841  60.457  73.935  1.00 28.67           C  
ATOM   3838  O   LEU B 196       6.263  60.751  75.060  1.00 27.91           O  
ATOM   3839  CB  LEU B 196       6.509  61.802  71.945  1.00 29.17           C  
ATOM   3840  CG  LEU B 196       6.218  62.729  70.764  1.00 30.04           C  
ATOM   3841  CD1 LEU B 196       7.466  62.851  69.913  1.00 29.59           C  
ATOM   3842  CD2 LEU B 196       5.060  62.169  69.935  1.00 29.98           C  
ATOM   3843  N   LEU B 197       5.740  59.207  73.501  1.00 27.94           N  
ATOM   3844  CA  LEU B 197       6.168  58.072  74.308  1.00 28.01           C  
ATOM   3845  C   LEU B 197       7.641  57.809  73.988  1.00 29.01           C  
ATOM   3846  O   LEU B 197       8.179  58.353  73.028  1.00 28.27           O  
ATOM   3847  CB  LEU B 197       5.358  56.818  73.942  1.00 27.34           C  
ATOM   3848  CG  LEU B 197       3.888  56.740  74.357  1.00 27.44           C  
ATOM   3849  CD1 LEU B 197       3.230  55.540  73.700  1.00 27.12           C  
ATOM   3850  CD2 LEU B 197       3.797  56.643  75.861  1.00 26.94           C  
ATOM   3851  N   PRO B 198       8.314  56.985  74.804  1.00 30.61           N  
ATOM   3852  CA  PRO B 198       9.723  56.681  74.551  1.00 30.67           C  
ATOM   3853  C   PRO B 198       9.843  55.923  73.226  1.00 30.65           C  
ATOM   3854  O   PRO B 198       8.935  55.181  72.849  1.00 29.96           O  
ATOM   3855  CB  PRO B 198      10.103  55.818  75.749  1.00 31.56           C  
ATOM   3856  CG  PRO B 198       9.232  56.379  76.848  1.00 32.38           C  
ATOM   3857  CD  PRO B 198       7.903  56.505  76.136  1.00 30.91           C  
ATOM   3858  N   ASP B 199      10.960  56.113  72.527  1.00 31.43           N  
ATOM   3859  CA  ASP B 199      11.195  55.458  71.243  1.00 32.45           C  
ATOM   3860  C   ASP B 199      10.994  53.940  71.278  1.00 33.03           C  
ATOM   3861  O   ASP B 199      10.484  53.355  70.316  1.00 31.68           O  
ATOM   3862  CB  ASP B 199      12.613  55.766  70.745  1.00 33.32           C  
ATOM   3863  CG  ASP B 199      12.780  57.212  70.296  1.00 35.12           C  
ATOM   3864  OD1 ASP B 199      11.833  58.006  70.471  1.00 34.80           O  
ATOM   3865  OD2 ASP B 199      13.861  57.560  69.770  1.00 35.58           O1-
ATOM   3866  N   SER B 200      11.388  53.306  72.379  1.00 33.03           N  
ATOM   3867  CA  SER B 200      11.261  51.847  72.501  1.00 35.01           C  
ATOM   3868  C   SER B 200       9.830  51.365  72.320  1.00 35.07           C  
ATOM   3869  O   SER B 200       9.599  50.258  71.827  1.00 35.79           O  
ATOM   3870  CB  SER B 200      11.763  51.374  73.871  1.00 35.56           C  
ATOM   3871  OG  SER B 200      10.913  51.841  74.908  1.00 37.95           O  
ATOM   3872  N   GLU B 201       8.873  52.200  72.712  1.00 33.56           N  
ATOM   3873  CA  GLU B 201       7.464  51.843  72.627  1.00 33.58           C  
ATOM   3874  C   GLU B 201       6.768  52.149  71.301  1.00 31.91           C  
ATOM   3875  O   GLU B 201       5.627  51.730  71.090  1.00 30.12           O  
ATOM   3876  CB  GLU B 201       6.708  52.529  73.765  1.00 35.54           C  
ATOM   3877  CG  GLU B 201       7.215  52.157  75.151  1.00 39.07           C  
ATOM   3878  CD  GLU B 201       6.530  52.954  76.235  1.00 42.64           C  
ATOM   3879  OE1 GLU B 201       5.286  53.062  76.180  1.00 44.09           O  
ATOM   3880  OE2 GLU B 201       7.222  53.471  77.141  1.00 43.94           O1-
ATOM   3881  N   VAL B 202       7.447  52.855  70.403  1.00 30.19           N  
ATOM   3882  CA  VAL B 202       6.844  53.213  69.124  1.00 30.61           C  
ATOM   3883  C   VAL B 202       7.649  52.822  67.888  1.00 31.86           C  
ATOM   3884  O   VAL B 202       7.338  53.262  66.781  1.00 31.04           O  
ATOM   3885  CB  VAL B 202       6.567  54.738  69.058  1.00 30.53           C  
ATOM   3886  CG1 VAL B 202       5.522  55.121  70.103  1.00 31.48           C  
ATOM   3887  CG2 VAL B 202       7.855  55.515  69.309  1.00 29.49           C  
ATOM   3888  N   GLU B 203       8.677  52.000  68.073  1.00 33.14           N  
ATOM   3889  CA  GLU B 203       9.517  51.567  66.958  1.00 35.56           C  
ATOM   3890  C   GLU B 203       8.690  51.001  65.813  1.00 34.21           C  
ATOM   3891  O   GLU B 203       9.000  51.227  64.652  1.00 33.41           O  
ATOM   3892  CB  GLU B 203      10.512  50.501  67.419  1.00 39.25           C  
ATOM   3893  CG  GLU B 203      11.540  50.985  68.437  1.00 44.32           C  
ATOM   3894  CD  GLU B 203      12.492  49.877  68.868  1.00 46.70           C  
ATOM   3895  OE1 GLU B 203      12.016  48.875  69.450  1.00 47.64           O  
ATOM   3896  OE2 GLU B 203      13.711  50.012  68.616  1.00 49.07           O1-
ATOM   3897  N   HIS B 204       7.636  50.271  66.156  1.00 33.57           N  
ATOM   3898  CA  HIS B 204       6.764  49.657  65.162  1.00 33.91           C  
ATOM   3899  C   HIS B 204       5.980  50.653  64.296  1.00 33.82           C  
ATOM   3900  O   HIS B 204       5.444  50.276  63.253  1.00 33.76           O  
ATOM   3901  CB  HIS B 204       5.791  48.708  65.863  1.00 33.64           C  
ATOM   3902  CG  HIS B 204       4.995  49.358  66.955  1.00 32.82           C  
ATOM   3903  CD2 HIS B 204       5.381  49.952  68.109  1.00 33.55           C  
ATOM   3904  ND1 HIS B 204       3.620  49.454  66.919  1.00 34.98           N  
ATOM   3905  CE1 HIS B 204       3.192  50.079  68.000  1.00 31.51           C  
ATOM   3906  NE2 HIS B 204       4.241  50.392  68.740  1.00 34.60           N  
ATOM   3907  N   LEU B 205       5.915  51.917  64.716  1.00 33.49           N  
ATOM   3908  CA  LEU B 205       5.176  52.934  63.959  1.00 33.73           C  
ATOM   3909  C   LEU B 205       6.028  53.683  62.944  1.00 34.28           C  
ATOM   3910  O   LEU B 205       5.505  54.452  62.129  1.00 33.67           O  
ATOM   3911  CB  LEU B 205       4.521  53.937  64.917  1.00 32.79           C  
ATOM   3912  CG  LEU B 205       3.592  53.299  65.950  1.00 32.66           C  
ATOM   3913  CD1 LEU B 205       2.989  54.370  66.849  1.00 32.06           C  
ATOM   3914  CD2 LEU B 205       2.505  52.506  65.229  1.00 32.85           C  
ATOM   3915  N   VAL B 206       7.338  53.454  62.993  1.00 35.02           N  
ATOM   3916  CA  VAL B 206       8.254  54.117  62.077  1.00 35.66           C  
ATOM   3917  C   VAL B 206       8.034  53.656  60.645  1.00 37.53           C  
ATOM   3918  O   VAL B 206       7.912  52.458  60.362  1.00 37.25           O  
ATOM   3919  CB  VAL B 206       9.744  53.853  62.443  1.00 35.34           C  
ATOM   3920  CG1 VAL B 206      10.650  54.434  61.361  1.00 35.79           C  
ATOM   3921  CG2 VAL B 206      10.082  54.487  63.786  1.00 34.53           C  
ATOM   3922  N   ILE B 207       7.959  54.628  59.747  1.00 37.51           N  
ATOM   3923  CA  ILE B 207       7.782  54.345  58.339  1.00 39.22           C  
ATOM   3924  C   ILE B 207       9.016  54.893  57.645  1.00 39.92           C  
ATOM   3925  O   ILE B 207       9.460  56.013  57.932  1.00 38.92           O  
ATOM   3926  CB  ILE B 207       6.514  55.035  57.796  1.00 39.28           C  
ATOM   3927  CG1 ILE B 207       5.276  54.330  58.369  1.00 41.71           C  
ATOM   3928  CG2 ILE B 207       6.492  54.994  56.275  1.00 41.19           C  
ATOM   3929  CD1 ILE B 207       3.988  55.125  58.247  1.00 43.36           C  
ATOM   3930  N   ASP B 208       9.597  54.077  56.775  1.00 39.78           N  
ATOM   3931  CA  ASP B 208      10.764  54.481  56.006  1.00 41.07           C  
ATOM   3932  C   ASP B 208      10.386  54.244  54.549  1.00 40.74           C  
ATOM   3933  O   ASP B 208      10.254  53.104  54.105  1.00 40.04           O  
ATOM   3934  CB  ASP B 208      11.985  53.640  56.392  1.00 42.35           C  
ATOM   3935  CG  ASP B 208      13.189  53.907  55.501  1.00 45.36           C  
ATOM   3936  OD1 ASP B 208      13.534  55.092  55.265  1.00 45.23           O  
ATOM   3937  OD2 ASP B 208      13.803  52.925  55.033  1.00 47.92           O1-
ATOM   3938  N   ARG B 209      10.176  55.325  53.810  1.00 40.38           N  
ATOM   3939  CA  ARG B 209       9.796  55.196  52.419  1.00 41.17           C  
ATOM   3940  C   ARG B 209      10.726  55.939  51.486  1.00 41.25           C  
ATOM   3941  O   ARG B 209      11.098  57.083  51.738  1.00 40.71           O  
ATOM   3942  CB  ARG B 209       8.356  55.664  52.229  1.00 41.14           C  
ATOM   3943  CG  ARG B 209       7.369  54.619  52.712  1.00 40.80           C  
ATOM   3944  CD  ARG B 209       5.944  55.079  52.611  1.00 39.62           C  
ATOM   3945  NE  ARG B 209       5.614  55.641  51.305  1.00 40.54           N  
ATOM   3946  CZ  ARG B 209       4.404  55.582  50.758  1.00 40.76           C  
ATOM   3947  NH1 ARG B 209       3.416  54.966  51.399  1.00 41.36           N1+
ATOM   3948  NH2 ARG B 209       4.163  56.184  49.606  1.00 40.17           N  
TER    3949      ARG B 209 
ATOM   3950  N   CYS B 225      10.383 100.527  56.066  1.00  0.00           N  
ATOM   3951  CA  CYS B 225      11.599 100.088  56.741  1.00  0.00           C  
ATOM   3952  C   CYS B 225      12.241  98.908  56.010  1.00  0.00           C  
ATOM   3953  O   CYS B 225      11.990  97.747  56.342  1.00  0.00           O  
ATOM   3954  CB  CYS B 225      11.083  99.658  58.115  1.00  0.00           C  
ATOM   3955  SG  CYS B 225      10.491 101.016  59.152  1.00  0.00           S  
ATOM   3956 1H   CYS B 225       9.507 100.510  56.550  1.00  0.00           H  
ATOM   3957 2H   CYS B 225      10.313 101.463  55.719  1.00  0.00           H  
ATOM   3958 3H   CYS B 225      10.076 100.062  55.236  1.00  0.00           H  
ATOM   3959  HA  CYS B 225      12.331 100.885  56.877  1.00  0.00           H  
ATOM   3960 1HB  CYS B 225      10.242  98.973  58.005  1.00  0.00           H  
ATOM   3961 2HB  CYS B 225      11.878  99.171  58.679  1.00  0.00           H  
ATOM   3962  HG  CYS B 225       9.532 101.416  58.323  1.00  0.00           H  
ATOM   3963  N   GLU B 226      13.061  99.200  54.984  1.00  0.00           N  
ATOM   3964  CA  GLU B 226      13.769  98.220  54.153  1.00  0.00           C  
ATOM   3965  C   GLU B 226      15.021  97.560  54.749  1.00  0.00           C  
ATOM   3966  O   GLU B 226      15.656  96.724  54.095  1.00  0.00           O  
ATOM   3967  CB  GLU B 226      14.153  98.890  52.831  1.00  0.00           C  
ATOM   3968  CG  GLU B 226      12.971  99.239  51.936  1.00  0.00           C  
ATOM   3969  CD  GLU B 226      13.414 100.004  50.721  1.00  0.00           C  
ATOM   3970  OE1 GLU B 226      14.584 100.284  50.612  1.00  0.00           O  
ATOM   3971  OE2 GLU B 226      12.606 100.211  49.847  1.00  0.00           O1-
ATOM   3972  H   GLU B 226      13.178 100.185  54.791  1.00  0.00           H  
ATOM   3973  HA  GLU B 226      13.121  97.366  53.957  1.00  0.00           H  
ATOM   3974 1HB  GLU B 226      14.699  99.798  53.081  1.00  0.00           H  
ATOM   3975 2HB  GLU B 226      14.814  98.200  52.305  1.00  0.00           H  
ATOM   3976 1HG  GLU B 226      12.391  98.371  51.625  1.00  0.00           H  
ATOM   3977 2HG  GLU B 226      12.356  99.881  52.564  1.00  0.00           H  
ATOM   3978  N   LYS B 227      15.398  97.936  55.966  1.00  0.00           N  
ATOM   3979  CA  LYS B 227      16.582  97.380  56.609  1.00  0.00           C  
ATOM   3980  C   LYS B 227      16.339  95.946  57.064  1.00  0.00           C  
ATOM   3981  O   LYS B 227      15.216  95.573  57.400  1.00  0.00           O  
ATOM   3982  CB  LYS B 227      17.001  98.245  57.801  1.00  0.00           C  
ATOM   3983  CG  LYS B 227      17.510  99.631  57.424  1.00  0.00           C  
ATOM   3984  CD  LYS B 227      17.935 100.417  58.655  1.00  0.00           C  
ATOM   3985  CE  LYS B 227      18.447 101.799  58.279  1.00  0.00           C  
ATOM   3986  NZ  LYS B 227      18.869 102.579  59.474  1.00  0.00           N1+
ATOM   3987  H   LYS B 227      14.848  98.629  56.460  1.00  0.00           H  
ATOM   3988  HA  LYS B 227      17.406  97.346  55.897  1.00  0.00           H  
ATOM   3989 1HB  LYS B 227      16.129  98.342  58.447  1.00  0.00           H  
ATOM   3990 2HB  LYS B 227      17.785  97.703  58.329  1.00  0.00           H  
ATOM   3991 1HG  LYS B 227      18.361  99.515  56.752  1.00  0.00           H  
ATOM   3992 2HG  LYS B 227      16.711 100.164  56.910  1.00  0.00           H  
ATOM   3993 1HD  LYS B 227      17.076 100.514  59.319  1.00  0.00           H  
ATOM   3994 2HD  LYS B 227      18.725  99.865  59.165  1.00  0.00           H  
ATOM   3995 1HE  LYS B 227      19.295 101.679  57.607  1.00  0.00           H  
ATOM   3996 2HE  LYS B 227      17.647 102.331  57.763  1.00  0.00           H  
ATOM   3997 1HZ  LYS B 227      19.201 103.489  59.183  1.00  0.00           H  
ATOM   3998 2HZ  LYS B 227      18.082 102.692  60.099  1.00  0.00           H  
ATOM   3999 3HZ  LYS B 227      19.611 102.088  59.951  1.00  0.00           H  
ATOM   4000  N   PRO B 228      17.400  95.147  57.070  1.00  0.00           N  
ATOM   4001  CA  PRO B 228      17.306  93.751  57.484  1.00  0.00           C  
ATOM   4002  C   PRO B 228      17.131  93.636  58.992  1.00  0.00           C  
ATOM   4003  O   PRO B 228      17.744  94.383  59.758  1.00  0.00           O  
ATOM   4004  CB  PRO B 228      18.619  93.128  57.006  1.00  0.00           C  
ATOM   4005  CG  PRO B 228      19.587  94.262  56.997  1.00  0.00           C  
ATOM   4006  CD  PRO B 228      18.781  95.471  56.602  1.00  0.00           C  
ATOM   4007  HA  PRO B 228      16.429  93.240  57.058  1.00  0.00           H  
ATOM   4008 1HB  PRO B 228      18.953  92.326  57.679  1.00  0.00           H  
ATOM   4009 2HB  PRO B 228      18.514  92.686  56.003  1.00  0.00           H  
ATOM   4010 1HG  PRO B 228      20.048  94.400  57.987  1.00  0.00           H  
ATOM   4011 2HG  PRO B 228      20.405  94.083  56.284  1.00  0.00           H  
ATOM   4012 1HD  PRO B 228      19.151  96.391  57.079  1.00  0.00           H  
ATOM   4013 2HD  PRO B 228      18.796  95.644  55.515  1.00  0.00           H  
ATOM   4014  N   TYR B 229      16.294  92.697  59.418  1.00  0.00           N  
ATOM   4015  CA  TYR B 229      16.061  92.463  60.836  1.00  0.00           C  
ATOM   4016  C   TYR B 229      16.005  90.973  61.149  1.00  0.00           C  
ATOM   4017  O   TYR B 229      15.819  90.148  60.254  1.00  0.00           O  
ATOM   4018  CB  TYR B 229      14.764  93.142  61.286  1.00  0.00           C  
ATOM   4019  CG  TYR B 229      14.811  94.652  61.228  1.00  0.00           C  
ATOM   4020  CD1 TYR B 229      14.290  95.341  60.144  1.00  0.00           C  
ATOM   4021  CD2 TYR B 229      15.376  95.384  62.263  1.00  0.00           C  
ATOM   4022  CE1 TYR B 229      14.332  96.720  60.087  1.00  0.00           C  
ATOM   4023  CE2 TYR B 229      15.423  96.765  62.216  1.00  0.00           C  
ATOM   4024  CZ  TYR B 229      14.898  97.430  61.126  1.00  0.00           C  
ATOM   4025  OH  TYR B 229      14.941  98.804  61.075  1.00  0.00           O  
ATOM   4026  H   TYR B 229      15.807  92.129  58.739  1.00  0.00           H  
ATOM   4027  HA  TYR B 229      16.887  92.870  61.422  1.00  0.00           H  
ATOM   4028 1HB  TYR B 229      13.968  92.778  60.635  1.00  0.00           H  
ATOM   4029 2HB  TYR B 229      14.571  92.822  62.309  1.00  0.00           H  
ATOM   4030  HD1 TYR B 229      13.842  94.774  59.327  1.00  0.00           H  
ATOM   4031  HD2 TYR B 229      15.790  94.854  63.120  1.00  0.00           H  
ATOM   4032  HE1 TYR B 229      13.917  97.250  59.228  1.00  0.00           H  
ATOM   4033  HE2 TYR B 229      15.873  97.322  63.038  1.00  0.00           H  
ATOM   4034  HH  TYR B 229      15.356  99.195  61.850  1.00  0.00           H  
ATOM   4035  N   ALA B 230      16.167  90.632  62.423  1.00  0.00           N  
ATOM   4036  CA  ALA B 230      15.842  89.296  62.906  1.00  0.00           C  
ATOM   4037  C   ALA B 230      15.296  89.342  64.328  1.00  0.00           C  
ATOM   4038  O   ALA B 230      15.296  90.392  64.969  1.00  0.00           O  
ATOM   4039  CB  ALA B 230      17.066  88.395  62.835  1.00  0.00           C  
ATOM   4040  H   ALA B 230      16.524  91.318  63.073  1.00  0.00           H  
ATOM   4041  HA  ALA B 230      15.063  88.875  62.272  1.00  0.00           H  
ATOM   4042 1HB  ALA B 230      16.808  87.402  63.199  1.00  0.00           H  
ATOM   4043 2HB  ALA B 230      17.408  88.325  61.800  1.00  0.00           H  
ATOM   4044 3HB  ALA B 230      17.861  88.811  63.451  1.00  0.00           H  
ATOM   4045  N   CYS B 231      14.829  88.197  64.814  1.00  0.00           N  
ATOM   4046  CA  CYS B 231      14.541  88.027  66.232  1.00  0.00           C  
ATOM   4047  C   CYS B 231      14.982  86.655  66.724  1.00  0.00           C  
ATOM   4048  O   CYS B 231      14.454  85.630  66.291  1.00  0.00           O  
ATOM   4049  CB  CYS B 231      13.019  88.155  66.288  1.00  0.00           C  
ATOM   4050  SG  CYS B 231      12.314  88.014  67.946  1.00  0.00           S  
ATOM   4051  H   CYS B 231      14.669  87.423  64.184  1.00  0.00           H  
ATOM   4052  HA  CYS B 231      14.978  88.805  66.860  1.00  0.00           H  
ATOM   4053 1HB  CYS B 231      12.709  89.129  65.909  1.00  0.00           H  
ATOM   4054 2HB  CYS B 231      12.554  87.369  65.693  1.00  0.00           H  
ATOM   4055  HG  CYS B 231      12.965  89.050  68.463  1.00  0.00           H  
ATOM   4056  N   PRO B 232      15.953  86.640  67.631  1.00  0.00           N  
ATOM   4057  CA  PRO B 232      16.510  85.391  68.138  1.00  0.00           C  
ATOM   4058  C   PRO B 232      15.509  84.662  69.026  1.00  0.00           C  
ATOM   4059  O   PRO B 232      15.616  83.454  69.236  1.00  0.00           O  
ATOM   4060  CB  PRO B 232      17.758  85.825  68.913  1.00  0.00           C  
ATOM   4061  CG  PRO B 232      17.478  87.235  69.308  1.00  0.00           C  
ATOM   4062  CD  PRO B 232      16.697  87.823  68.163  1.00  0.00           C  
ATOM   4063  HA  PRO B 232      16.751  84.678  67.337  1.00  0.00           H  
ATOM   4064 1HB  PRO B 232      17.925  85.190  69.797  1.00  0.00           H  
ATOM   4065 2HB  PRO B 232      18.663  85.757  68.290  1.00  0.00           H  
ATOM   4066 1HG  PRO B 232      16.902  87.280  70.243  1.00  0.00           H  
ATOM   4067 2HG  PRO B 232      18.411  87.793  69.477  1.00  0.00           H  
ATOM   4068 1HD  PRO B 232      16.010  88.617  68.492  1.00  0.00           H  
ATOM   4069 2HD  PRO B 232      17.352  88.262  67.395  1.00  0.00           H  
ATOM   4070  N   GLU B 233      14.558  85.396  69.620  1.00  0.00           N  
ATOM   4071  CA  GLU B 233      13.484  84.776  70.387  1.00  0.00           C  
ATOM   4072  C   GLU B 233      12.719  83.764  69.543  1.00  0.00           C  
ATOM   4073  O   GLU B 233      12.339  82.697  70.027  1.00  0.00           O  
ATOM   4074  CB  GLU B 233      12.527  85.839  70.928  1.00  0.00           C  
ATOM   4075  CG  GLU B 233      13.101  86.691  72.050  1.00  0.00           C  
ATOM   4076  CD  GLU B 233      12.126  87.748  72.490  1.00  0.00           C  
ATOM   4077  OE1 GLU B 233      11.079  87.846  71.897  1.00  0.00           O  
ATOM   4078  OE2 GLU B 233      12.376  88.380  73.489  1.00  0.00           O1-
ATOM   4079  H   GLU B 233      14.595  86.404  69.552  1.00  0.00           H  
ATOM   4080  HA  GLU B 233      13.901  84.223  71.229  1.00  0.00           H  
ATOM   4081 1HB  GLU B 233      12.257  86.481  70.089  1.00  0.00           H  
ATOM   4082 2HB  GLU B 233      11.640  85.318  71.285  1.00  0.00           H  
ATOM   4083 1HG  GLU B 233      13.420  86.110  72.915  1.00  0.00           H  
ATOM   4084 2HG  GLU B 233      13.969  87.166  71.593  1.00  0.00           H  
ATOM   4085  N   CYS B 234      12.497  84.104  68.278  1.00  0.00           N  
ATOM   4086  CA  CYS B 234      11.769  83.231  67.367  1.00  0.00           C  
ATOM   4087  C   CYS B 234      12.720  82.327  66.589  1.00  0.00           C  
ATOM   4088  O   CYS B 234      12.392  81.181  66.286  1.00  0.00           O  
ATOM   4089  CB  CYS B 234      11.079  84.223  66.428  1.00  0.00           C  
ATOM   4090  SG  CYS B 234       9.897  85.324  67.239  1.00  0.00           S  
ATOM   4091  H   CYS B 234      12.843  84.991  67.939  1.00  0.00           H  
ATOM   4092  HA  CYS B 234      11.005  82.630  67.861  1.00  0.00           H  
ATOM   4093 1HB  CYS B 234      11.817  84.868  65.954  1.00  0.00           H  
ATOM   4094 2HB  CYS B 234      10.517  83.687  65.662  1.00  0.00           H  
ATOM   4095  HG  CYS B 234       9.100  84.361  67.696  1.00  0.00           H  
ATOM   4096  N   GLY B 235      13.896  82.854  66.268  1.00  0.00           N  
ATOM   4097  CA  GLY B 235      14.862  82.128  65.453  1.00  0.00           C  
ATOM   4098  C   GLY B 235      14.614  82.358  63.968  1.00  0.00           C  
ATOM   4099  O   GLY B 235      15.114  81.616  63.123  1.00  0.00           O  
ATOM   4100  H   GLY B 235      14.127  83.780  66.599  1.00  0.00           H  
ATOM   4101 1HA  GLY B 235      15.867  82.470  65.704  1.00  0.00           H  
ATOM   4102 2HA  GLY B 235      14.780  81.062  65.666  1.00  0.00           H  
ATOM   4103  N   LYS B 236      13.842  83.393  63.657  1.00  0.00           N  
ATOM   4104  CA  LYS B 236      13.561  83.750  62.272  1.00  0.00           C  
ATOM   4105  C   LYS B 236      14.091  85.139  61.942  1.00  0.00           C  
ATOM   4106  O   LYS B 236      14.130  86.019  62.801  1.00  0.00           O  
ATOM   4107  CB  LYS B 236      12.058  83.683  61.995  1.00  0.00           C  
ATOM   4108  CG  LYS B 236      11.429  82.323  62.264  1.00  0.00           C  
ATOM   4109  CD  LYS B 236      11.947  81.272  61.294  1.00  0.00           C  
ATOM   4110  CE  LYS B 236      11.266  79.930  61.516  1.00  0.00           C  
ATOM   4111  NZ  LYS B 236      11.842  78.862  60.653  1.00  0.00           N1+
ATOM   4112  H   LYS B 236      13.436  83.946  64.399  1.00  0.00           H  
ATOM   4113  HA  LYS B 236      14.070  83.057  61.602  1.00  0.00           H  
ATOM   4114 1HB  LYS B 236      11.582  84.434  62.626  1.00  0.00           H  
ATOM   4115 2HB  LYS B 236      11.913  83.948  60.947  1.00  0.00           H  
ATOM   4116 1HG  LYS B 236      11.669  82.026  63.286  1.00  0.00           H  
ATOM   4117 2HG  LYS B 236      10.349  82.414  62.159  1.00  0.00           H  
ATOM   4118 1HD  LYS B 236      11.755  81.614  60.277  1.00  0.00           H  
ATOM   4119 2HD  LYS B 236      13.020  81.161  61.444  1.00  0.00           H  
ATOM   4120 1HE  LYS B 236      11.386  79.653  62.562  1.00  0.00           H  
ATOM   4121 2HE  LYS B 236      10.205  80.043  61.292  1.00  0.00           H  
ATOM   4122 1HZ  LYS B 236      11.363  77.991  60.829  1.00  0.00           H  
ATOM   4123 2HZ  LYS B 236      11.729  79.119  59.680  1.00  0.00           H  
ATOM   4124 3HZ  LYS B 236      12.824  78.756  60.861  1.00  0.00           H  
ATOM   4125  N   SER B 237      14.502  85.329  60.693  1.00  0.00           N  
ATOM   4126  CA  SER B 237      15.037  86.609  60.220  1.00  0.00           C  
ATOM   4127  C   SER B 237      14.254  87.029  58.971  1.00  0.00           C  
ATOM   4128  O   SER B 237      13.867  86.180  58.164  1.00  0.00           O  
ATOM   4129  CB  SER B 237      16.520  86.500  59.923  1.00  0.00           C  
ATOM   4130  OG  SER B 237      16.783  85.603  58.880  1.00  0.00           O  
ATOM   4131  H   SER B 237      14.438  84.554  60.048  1.00  0.00           H  
ATOM   4132  HA  SER B 237      15.034  87.389  60.983  1.00  0.00           H  
ATOM   4133 1HB  SER B 237      16.893  87.486  59.646  1.00  0.00           H  
ATOM   4134 2HB  SER B 237      17.032  86.160  60.823  1.00  0.00           H  
ATOM   4135  HG  SER B 237      17.730  85.563  58.725  1.00  0.00           H  
ATOM   4136  N   PHE B 238      14.078  88.335  58.777  1.00  0.00           N  
ATOM   4137  CA  PHE B 238      13.306  88.842  57.651  1.00  0.00           C  
ATOM   4138  C   PHE B 238      13.972  89.982  56.896  1.00  0.00           C  
ATOM   4139  O   PHE B 238      14.783  90.711  57.461  1.00  0.00           O  
ATOM   4140  CB  PHE B 238      11.928  89.297  58.135  1.00  0.00           C  
ATOM   4141  CG  PHE B 238      11.112  88.200  58.757  1.00  0.00           C  
ATOM   4142  CD1 PHE B 238      11.138  87.986  60.125  1.00  0.00           C  
ATOM   4143  CD2 PHE B 238      10.317  87.378  57.971  1.00  0.00           C  
ATOM   4144  CE1 PHE B 238      10.389  86.976  60.697  1.00  0.00           C  
ATOM   4145  CE2 PHE B 238       9.565  86.369  58.541  1.00  0.00           C  
ATOM   4146  CZ  PHE B 238       9.601  86.168  59.905  1.00  0.00           C  
ATOM   4147  H   PHE B 238      14.489  88.988  59.427  1.00  0.00           H  
ATOM   4148  HA  PHE B 238      13.180  88.058  56.903  1.00  0.00           H  
ATOM   4149 1HB  PHE B 238      12.034  90.073  58.893  1.00  0.00           H  
ATOM   4150 2HB  PHE B 238      11.346  89.684  57.300  1.00  0.00           H  
ATOM   4151  HD1 PHE B 238      11.759  88.626  60.752  1.00  0.00           H  
ATOM   4152  HD2 PHE B 238      10.289  87.536  56.893  1.00  0.00           H  
ATOM   4153  HE1 PHE B 238      10.417  86.819  61.775  1.00  0.00           H  
ATOM   4154  HE2 PHE B 238       8.944  85.730  57.911  1.00  0.00           H  
ATOM   4155  HZ  PHE B 238       9.010  85.371  60.354  1.00  0.00           H  
ATOM   4156  N   SER B 239      13.575  90.154  55.633  1.00  0.00           N  
ATOM   4157  CA  SER B 239      14.099  91.195  54.749  1.00  0.00           C  
ATOM   4158  C   SER B 239      13.578  92.590  55.070  1.00  0.00           C  
ATOM   4159  O   SER B 239      14.318  93.576  54.990  1.00  0.00           O  
ATOM   4160  CB  SER B 239      13.776  90.848  53.309  1.00  0.00           C  
ATOM   4161  OG  SER B 239      14.431  89.684  52.887  1.00  0.00           O  
ATOM   4162  H   SER B 239      12.871  89.521  55.283  1.00  0.00           H  
ATOM   4163  HA  SER B 239      15.190  91.236  54.726  1.00  0.00           H  
ATOM   4164 1HB  SER B 239      12.699  90.698  53.222  1.00  0.00           H  
ATOM   4165 2HB  SER B 239      14.078  91.677  52.672  1.00  0.00           H  
ATOM   4166  HG  SER B 239      14.200  89.499  51.974  1.00  0.00           H  
ATOM   4167  N   GLN B 240      12.290  92.682  55.382  1.00  0.00           N  
ATOM   4168  CA  GLN B 240      11.683  93.965  55.695  1.00  0.00           C  
ATOM   4169  C   GLN B 240      11.185  93.996  57.131  1.00  0.00           C  
ATOM   4170  O   GLN B 240      10.845  92.955  57.711  1.00  0.00           O  
ATOM   4171  CB  GLN B 240      10.525  94.260  54.737  1.00  0.00           C  
ATOM   4172  CG  GLN B 240      10.931  94.338  53.275  1.00  0.00           C  
ATOM   4173  CD  GLN B 240       9.756  94.636  52.364  1.00  0.00           C  
ATOM   4174  NE2 GLN B 240      10.022  94.718  51.065  1.00  0.00           N  
ATOM   4175  OE1 GLN B 240       8.619  94.788  52.823  1.00  0.00           O  
ATOM   4176  H   GLN B 240      11.719  91.850  55.404  1.00  0.00           H  
ATOM   4177  HA  GLN B 240      12.432  94.754  55.607  1.00  0.00           H  
ATOM   4178 1HB  GLN B 240       9.792  93.466  54.876  1.00  0.00           H  
ATOM   4179 2HB  GLN B 240      10.094  95.211  55.049  1.00  0.00           H  
ATOM   4180 1HG  GLN B 240      11.780  94.925  52.928  1.00  0.00           H  
ATOM   4181 2HG  GLN B 240      11.168  93.276  53.195  1.00  0.00           H  
ATOM   4182 1HE2 GLN B 240       9.286  94.913  50.415  1.00  0.00           H  
ATOM   4183 2HE2 GLN B 240      10.957  94.586  50.736  1.00  0.00           H  
ATOM   4184  N   SER B 241      11.105  95.198  57.687  1.00  0.00           N  
ATOM   4185  CA  SER B 241      10.640  95.363  59.052  1.00  0.00           C  
ATOM   4186  C   SER B 241       9.193  94.948  59.230  1.00  0.00           C  
ATOM   4187  O   SER B 241       8.835  94.434  60.269  1.00  0.00           O  
ATOM   4188  CB  SER B 241      10.824  96.806  59.484  1.00  0.00           C  
ATOM   4189  OG  SER B 241      10.651  96.968  60.864  1.00  0.00           O  
ATOM   4190  H   SER B 241      11.370  96.013  57.155  1.00  0.00           H  
ATOM   4191  HA  SER B 241      11.253  94.835  59.785  1.00  0.00           H  
ATOM   4192 1HB  SER B 241      11.831  97.124  59.212  1.00  0.00           H  
ATOM   4193 2HB  SER B 241      10.095  97.422  58.959  1.00  0.00           H  
ATOM   4194  HG  SER B 241      10.775  97.892  61.095  1.00  0.00           H  
ATOM   4195  N   SER B 242       8.359  95.164  58.219  1.00  0.00           N  
ATOM   4196  CA  SER B 242       6.951  94.801  58.334  1.00  0.00           C  
ATOM   4197  C   SER B 242       6.742  93.291  58.437  1.00  0.00           C  
ATOM   4198  O   SER B 242       5.765  92.830  59.036  1.00  0.00           O  
ATOM   4199  CB  SER B 242       6.182  95.352  57.149  1.00  0.00           C  
ATOM   4200  OG  SER B 242       6.574  94.756  55.943  1.00  0.00           O  
ATOM   4201  H   SER B 242       8.692  95.583  57.363  1.00  0.00           H  
ATOM   4202  HA  SER B 242       6.445  95.285  59.171  1.00  0.00           H  
ATOM   4203 1HB  SER B 242       5.120  95.168  57.307  1.00  0.00           H  
ATOM   4204 2HB  SER B 242       6.358  96.426  57.088  1.00  0.00           H  
ATOM   4205  HG  SER B 242       6.066  95.132  55.221  1.00  0.00           H  
ATOM   4206  N   HIS B 243       7.670  92.528  57.867  1.00  0.00           N  
ATOM   4207  CA  HIS B 243       7.594  91.076  57.936  1.00  0.00           C  
ATOM   4208  C   HIS B 243       7.870  90.653  59.384  1.00  0.00           C  
ATOM   4209  O   HIS B 243       7.296  89.675  59.862  1.00  0.00           O  
ATOM   4210  CB  HIS B 243       8.588  90.419  56.972  1.00  0.00           C  
ATOM   4211  CG  HIS B 243       8.290  90.678  55.529  1.00  0.00           C  
ATOM   4212  CD2 HIS B 243       7.134  90.999  54.901  1.00  0.00           C  
ATOM   4213  ND1 HIS B 243       9.258  90.621  54.548  1.00  0.00           N  
ATOM   4214  CE1 HIS B 243       8.709  90.893  53.377  1.00  0.00           C  
ATOM   4215  NE2 HIS B 243       7.423  91.127  53.564  1.00  0.00           N  
ATOM   4216  H   HIS B 243       8.439  92.958  57.376  1.00  0.00           H  
ATOM   4217  HA  HIS B 243       6.590  90.749  57.667  1.00  0.00           H  
ATOM   4218 1HB  HIS B 243       9.595  90.797  57.156  1.00  0.00           H  
ATOM   4219 2HB  HIS B 243       8.577  89.337  57.104  1.00  0.00           H  
ATOM   4220  HD2 HIS B 243       6.117  91.155  55.257  1.00  0.00           H  
ATOM   4221  HE1 HIS B 243       9.311  90.899  52.469  1.00  0.00           H  
ATOM   4222  HE2 HIS B 243       6.751  91.362  52.847  1.00  0.00           H  
ATOM   4223  N   LEU B 244       8.747  91.387  60.073  1.00  0.00           N  
ATOM   4224  CA  LEU B 244       9.068  91.073  61.465  1.00  0.00           C  
ATOM   4225  C   LEU B 244       7.879  91.390  62.353  1.00  0.00           C  
ATOM   4226  O   LEU B 244       7.528  90.605  63.230  1.00  0.00           O  
ATOM   4227  CB  LEU B 244      10.307  91.850  61.925  1.00  0.00           C  
ATOM   4228  CG  LEU B 244      10.751  91.575  63.366  1.00  0.00           C  
ATOM   4229  CD1 LEU B 244      11.071  90.096  63.541  1.00  0.00           C  
ATOM   4230  CD2 LEU B 244      11.965  92.432  63.698  1.00  0.00           C  
ATOM   4231  H   LEU B 244       9.198  92.176  59.631  1.00  0.00           H  
ATOM   4232  HA  LEU B 244       9.271  90.006  61.560  1.00  0.00           H  
ATOM   4233 1HB  LEU B 244      11.038  91.449  61.225  1.00  0.00           H  
ATOM   4234 2HB  LEU B 244      10.196  92.922  61.759  1.00  0.00           H  
ATOM   4235  HG  LEU B 244       9.936  91.884  64.021  1.00  0.00           H  
ATOM   4236 1HD1 LEU B 244      11.386  89.911  64.569  1.00  0.00           H  
ATOM   4237 2HD1 LEU B 244      10.183  89.504  63.323  1.00  0.00           H  
ATOM   4238 3HD1 LEU B 244      11.873  89.815  62.860  1.00  0.00           H  
ATOM   4239 1HD2 LEU B 244      12.279  92.235  64.723  1.00  0.00           H  
ATOM   4240 2HD2 LEU B 244      12.779  92.188  63.014  1.00  0.00           H  
ATOM   4241 3HD2 LEU B 244      11.706  93.485  63.594  1.00  0.00           H  
ATOM   4242  N   VAL B 245       7.234  92.524  62.102  1.00  0.00           N  
ATOM   4243  CA  VAL B 245       6.079  92.930  62.896  1.00  0.00           C  
ATOM   4244  C   VAL B 245       4.924  91.942  62.741  1.00  0.00           C  
ATOM   4245  O   VAL B 245       4.265  91.596  63.713  1.00  0.00           O  
ATOM   4246  CB  VAL B 245       5.592  94.338  62.503  1.00  0.00           C  
ATOM   4247  CG1 VAL B 245       4.278  94.659  63.198  1.00  0.00           C  
ATOM   4248  CG2 VAL B 245       6.645  95.379  62.849  1.00  0.00           C  
ATOM   4249  H   VAL B 245       7.547  93.119  61.349  1.00  0.00           H  
ATOM   4250  HA  VAL B 245       6.308  92.923  63.962  1.00  0.00           H  
ATOM   4251  HB  VAL B 245       5.454  94.376  61.423  1.00  0.00           H  
ATOM   4252 1HG1 VAL B 245       3.949  95.658  62.909  1.00  0.00           H  
ATOM   4253 2HG1 VAL B 245       3.522  93.929  62.903  1.00  0.00           H  
ATOM   4254 3HG1 VAL B 245       4.417  94.621  64.278  1.00  0.00           H  
ATOM   4255 1HG2 VAL B 245       6.286  96.368  62.566  1.00  0.00           H  
ATOM   4256 2HG2 VAL B 245       6.840  95.358  63.923  1.00  0.00           H  
ATOM   4257 3HG2 VAL B 245       7.567  95.160  62.309  1.00  0.00           H  
ATOM   4258  N   ARG B 246       4.701  91.461  61.524  1.00  0.00           N  
ATOM   4259  CA  ARG B 246       3.633  90.499  61.291  1.00  0.00           C  
ATOM   4260  C   ARG B 246       3.952  89.174  62.001  1.00  0.00           C  
ATOM   4261  O   ARG B 246       3.094  88.599  62.665  1.00  0.00           O  
ATOM   4262  CB  ARG B 246       3.459  90.274  59.786  1.00  0.00           C  
ATOM   4263  CG  ARG B 246       2.323  89.327  59.417  1.00  0.00           C  
ATOM   4264  CD  ARG B 246       2.189  89.203  57.916  1.00  0.00           C  
ATOM   4265  NE  ARG B 246       3.375  88.596  57.335  1.00  0.00           N  
ATOM   4266  CZ  ARG B 246       3.710  88.675  56.051  1.00  0.00           C  
ATOM   4267  NH1 ARG B 246       2.947  89.349  55.194  1.00  0.00           N1+
ATOM   4268  NH2 ARG B 246       4.803  88.064  55.624  1.00  0.00           N  
ATOM   4269  H   ARG B 246       5.275  91.757  60.747  1.00  0.00           H  
ATOM   4270  HA  ARG B 246       2.702  90.874  61.714  1.00  0.00           H  
ATOM   4271 1HB  ARG B 246       3.277  91.250  59.336  1.00  0.00           H  
ATOM   4272 2HB  ARG B 246       4.400  89.873  59.414  1.00  0.00           H  
ATOM   4273 1HG  ARG B 246       2.534  88.348  59.848  1.00  0.00           H  
ATOM   4274 2HG  ARG B 246       1.396  89.718  59.838  1.00  0.00           H  
ATOM   4275 1HD  ARG B 246       1.321  88.584  57.688  1.00  0.00           H  
ATOM   4276 2HD  ARG B 246       2.048  90.196  57.490  1.00  0.00           H  
ATOM   4277  HE  ARG B 246       4.100  88.046  57.778  1.00  0.00           H  
ATOM   4278 1HH1 ARG B 246       2.108  89.806  55.519  1.00  0.00           H  
ATOM   4279 2HH1 ARG B 246       3.212  89.401  54.221  1.00  0.00           H  
ATOM   4280 1HH2 ARG B 246       5.373  87.543  56.275  1.00  0.00           H  
ATOM   4281 2HH2 ARG B 246       5.061  88.122  54.650  1.00  0.00           H  
ATOM   4282  N   HIS B 247       5.202  88.723  61.880  1.00  0.00           N  
ATOM   4283  CA  HIS B 247       5.670  87.477  62.493  1.00  0.00           C  
ATOM   4284  C   HIS B 247       5.584  87.525  64.014  1.00  0.00           C  
ATOM   4285  O   HIS B 247       5.194  86.546  64.647  1.00  0.00           O  
ATOM   4286  CB  HIS B 247       7.111  87.173  62.066  1.00  0.00           C  
ATOM   4287  CG  HIS B 247       7.659  85.911  62.656  1.00  0.00           C  
ATOM   4288  CD2 HIS B 247       8.591  85.708  63.617  1.00  0.00           C  
ATOM   4289  ND1 HIS B 247       7.241  84.660  62.257  1.00  0.00           N  
ATOM   4290  CE1 HIS B 247       7.895  83.741  62.946  1.00  0.00           C  
ATOM   4291  NE2 HIS B 247       8.718  84.350  63.778  1.00  0.00           N  
ATOM   4292  H   HIS B 247       5.850  89.277  61.337  1.00  0.00           H  
ATOM   4293  HA  HIS B 247       5.032  86.652  62.179  1.00  0.00           H  
ATOM   4294 1HB  HIS B 247       7.166  87.060  60.982  1.00  0.00           H  
ATOM   4295 2HB  HIS B 247       7.771  87.979  62.380  1.00  0.00           H  
ATOM   4296  HD1 HIS B 247       6.610  84.457  61.508  1.00  0.00           H  
ATOM   4297  HD2 HIS B 247       9.194  86.388  64.220  1.00  0.00           H  
ATOM   4298  HE1 HIS B 247       7.706  82.681  62.776  1.00  0.00           H  
ATOM   4299  N   GLN B 248       5.960  88.669  64.583  1.00  0.00           N  
ATOM   4300  CA  GLN B 248       5.956  88.893  66.027  1.00  0.00           C  
ATOM   4301  C   GLN B 248       4.630  88.494  66.681  1.00  0.00           C  
ATOM   4302  O   GLN B 248       4.605  88.013  67.818  1.00  0.00           O  
ATOM   4303  CB  GLN B 248       6.248  90.367  66.329  1.00  0.00           C  
ATOM   4304  CG  GLN B 248       6.425  90.675  67.806  1.00  0.00           C  
ATOM   4305  CD  GLN B 248       7.683  90.054  68.380  1.00  0.00           C  
ATOM   4306  NE2 GLN B 248       7.553  89.418  69.538  1.00  0.00           N  
ATOM   4307  OE1 GLN B 248       8.763  90.144  67.787  1.00  0.00           O  
ATOM   4308  H   GLN B 248       6.263  89.412  63.970  1.00  0.00           H  
ATOM   4309  HA  GLN B 248       6.716  88.269  66.497  1.00  0.00           H  
ATOM   4310 1HB  GLN B 248       7.158  90.623  65.787  1.00  0.00           H  
ATOM   4311 2HB  GLN B 248       5.413  90.942  65.930  1.00  0.00           H  
ATOM   4312 1HG  GLN B 248       6.334  91.682  68.213  1.00  0.00           H  
ATOM   4313 2HG  GLN B 248       5.570  90.078  68.123  1.00  0.00           H  
ATOM   4314 1HE2 GLN B 248       8.350  88.988  69.966  1.00  0.00           H  
ATOM   4315 2HE2 GLN B 248       6.660  89.367  69.984  1.00  0.00           H  
ATOM   4316  N   ARG B 249       3.543  88.651  65.928  1.00  0.00           N  
ATOM   4317  CA  ARG B 249       2.209  88.307  66.407  1.00  0.00           C  
ATOM   4318  C   ARG B 249       2.027  86.856  66.847  1.00  0.00           C  
ATOM   4319  O   ARG B 249       1.140  86.569  67.644  1.00  0.00           O  
ATOM   4320  CB  ARG B 249       1.152  88.688  65.382  1.00  0.00           C  
ATOM   4321  CG  ARG B 249       0.987  90.183  65.158  1.00  0.00           C  
ATOM   4322  CD  ARG B 249      -0.013  90.541  64.118  1.00  0.00           C  
ATOM   4323  NE  ARG B 249      -0.038  91.950  63.768  1.00  0.00           N  
ATOM   4324  CZ  ARG B 249      -0.790  92.480  62.784  1.00  0.00           C  
ATOM   4325  NH1 ARG B 249      -1.550  91.720  62.027  1.00  0.00           N1+
ATOM   4326  NH2 ARG B 249      -0.727  93.785  62.582  1.00  0.00           N  
ATOM   4327  H   ARG B 249       3.651  89.021  64.994  1.00  0.00           H  
ATOM   4328  HA  ARG B 249       1.980  88.884  67.305  1.00  0.00           H  
ATOM   4329 1HB  ARG B 249       1.434  88.213  64.442  1.00  0.00           H  
ATOM   4330 2HB  ARG B 249       0.207  88.272  65.731  1.00  0.00           H  
ATOM   4331 1HG  ARG B 249       0.673  90.642  66.096  1.00  0.00           H  
ATOM   4332 2HG  ARG B 249       1.950  90.596  64.855  1.00  0.00           H  
ATOM   4333 1HD  ARG B 249       0.208  89.981  63.209  1.00  0.00           H  
ATOM   4334 2HD  ARG B 249      -1.006  90.273  64.477  1.00  0.00           H  
ATOM   4335  HE  ARG B 249       0.468  92.726  64.174  1.00  0.00           H  
ATOM   4336 1HH1 ARG B 249      -1.573  90.721  62.181  1.00  0.00           H  
ATOM   4337 2HH1 ARG B 249      -2.106  92.136  61.294  1.00  0.00           H  
ATOM   4338 1HH2 ARG B 249      -0.126  94.354  63.163  1.00  0.00           H  
ATOM   4339 2HH2 ARG B 249      -1.280  94.207  61.851  1.00  0.00           H  
ATOM   4340  N   THR B 250       2.830  85.933  66.325  1.00  0.00           N  
ATOM   4341  CA  THR B 250       2.703  84.530  66.740  1.00  0.00           C  
ATOM   4342  C   THR B 250       3.194  84.406  68.188  1.00  0.00           C  
ATOM   4343  O   THR B 250       2.744  83.533  68.924  1.00  0.00           O  
ATOM   4344  CB  THR B 250       3.506  83.577  65.837  1.00  0.00           C  
ATOM   4345  CG2 THR B 250       3.040  83.694  64.392  1.00  0.00           C  
ATOM   4346  OG1 THR B 250       4.900  83.903  65.913  1.00  0.00           O  
ATOM   4347  H   THR B 250       3.532  86.183  65.643  1.00  0.00           H  
ATOM   4348  HA  THR B 250       1.655  84.230  66.710  1.00  0.00           H  
ATOM   4349  HB  THR B 250       3.362  82.555  66.182  1.00  0.00           H  
ATOM   4350  HG1 THR B 250       5.399  83.307  65.349  1.00  0.00           H  
ATOM   4351 1HG2 THR B 250       3.618  83.014  63.769  1.00  0.00           H  
ATOM   4352 2HG2 THR B 250       1.983  83.437  64.329  1.00  0.00           H  
ATOM   4353 3HG2 THR B 250       3.187  84.717  64.046  1.00  0.00           H  
ATOM   4354  N   HIS B 251       4.108  85.299  68.579  1.00  0.00           N  
ATOM   4355  CA  HIS B 251       4.672  85.313  69.931  1.00  0.00           C  
ATOM   4356  C   HIS B 251       3.808  86.095  70.923  1.00  0.00           C  
ATOM   4357  O   HIS B 251       3.644  85.680  72.070  1.00  0.00           O  
ATOM   4358  CB  HIS B 251       6.088  85.899  69.911  1.00  0.00           C  
ATOM   4359  CG  HIS B 251       6.760  85.896  71.249  1.00  0.00           C  
ATOM   4360  CD2 HIS B 251       7.091  86.910  72.081  1.00  0.00           C  
ATOM   4361  ND1 HIS B 251       7.169  84.737  71.873  1.00  0.00           N  
ATOM   4362  CE1 HIS B 251       7.727  85.040  73.034  1.00  0.00           C  
ATOM   4363  NE2 HIS B 251       7.690  86.351  73.183  1.00  0.00           N  
ATOM   4364  H   HIS B 251       4.418  85.989  67.910  1.00  0.00           H  
ATOM   4365  HA  HIS B 251       4.716  84.296  70.319  1.00  0.00           H  
ATOM   4366 1HB  HIS B 251       6.725  85.320  69.241  1.00  0.00           H  
ATOM   4367 2HB  HIS B 251       6.060  86.934  69.576  1.00  0.00           H  
ATOM   4368  HD1 HIS B 251       7.137  83.816  71.487  1.00  0.00           H  
ATOM   4369  HD2 HIS B 251       6.966  87.992  72.017  1.00  0.00           H  
ATOM   4370  HE1 HIS B 251       8.118  84.257  73.681  1.00  0.00           H  
ATOM   4371  N   THR B 252       3.267  87.227  70.489  1.00  0.00           N  
ATOM   4372  CA  THR B 252       2.436  88.043  71.371  1.00  0.00           C  
ATOM   4373  C   THR B 252       0.998  87.531  71.479  1.00  0.00           C  
ATOM   4374  O   THR B 252       0.274  87.914  72.394  1.00  0.00           O  
ATOM   4375  CB  THR B 252       2.404  89.508  70.898  1.00  0.00           C  
ATOM   4376  CG2 THR B 252       3.815  90.065  70.791  1.00  0.00           C  
ATOM   4377  OG1 THR B 252       1.766  89.585  69.617  1.00  0.00           O  
ATOM   4378  H   THR B 252       3.427  87.534  69.541  1.00  0.00           H  
ATOM   4379  HA  THR B 252       2.829  88.007  72.387  1.00  0.00           H  
ATOM   4380  HB  THR B 252       1.833  90.099  71.613  1.00  0.00           H  
ATOM   4381  HG1 THR B 252       1.794  90.491  69.299  1.00  0.00           H  
ATOM   4382 1HG2 THR B 252       3.772  91.102  70.456  1.00  0.00           H  
ATOM   4383 2HG2 THR B 252       4.298  90.018  71.767  1.00  0.00           H  
ATOM   4384 3HG2 THR B 252       4.385  89.477  70.075  1.00  0.00           H  
ATOM   4385  N   GLY B 253       0.598  86.679  70.531  1.00  0.00           N  
ATOM   4386  CA  GLY B 253      -0.747  86.124  70.515  1.00  0.00           C  
ATOM   4387  C   GLY B 253      -1.807  87.102  70.050  1.00  0.00           C  
ATOM   4388  O   GLY B 253      -3.003  86.807  70.116  1.00  0.00           O  
ATOM   4389  H   GLY B 253       1.249  86.414  69.807  1.00  0.00           H  
ATOM   4390 1HA  GLY B 253      -0.769  85.266  69.843  1.00  0.00           H  
ATOM   4391 2HA  GLY B 253      -1.012  85.801  71.521  1.00  0.00           H  
ATOM   4392  N   GLU B 254      -1.369  88.258  69.561  1.00  0.00           N  
ATOM   4393  CA  GLU B 254      -2.261  89.306  69.094  1.00  0.00           C  
ATOM   4394  C   GLU B 254      -2.928  88.930  67.778  1.00  0.00           C  
ATOM   4395  O   GLU B 254      -2.266  88.498  66.835  1.00  0.00           O  
ATOM   4396  CB  GLU B 254      -1.499  90.623  68.937  1.00  0.00           C  
ATOM   4397  CG  GLU B 254      -2.367  91.813  68.556  1.00  0.00           C  
ATOM   4398  CD  GLU B 254      -1.556  93.074  68.456  1.00  0.00           C  
ATOM   4399  OE1 GLU B 254      -0.368  93.012  68.665  1.00  0.00           O  
ATOM   4400  OE2 GLU B 254      -2.100  94.078  68.061  1.00  0.00           O1-
ATOM   4401  H   GLU B 254      -0.371  88.405  69.517  1.00  0.00           H  
ATOM   4402  HA  GLU B 254      -3.068  89.454  69.811  1.00  0.00           H  
ATOM   4403 1HB  GLU B 254      -1.008  90.823  69.890  1.00  0.00           H  
ATOM   4404 2HB  GLU B 254      -0.743  90.465  68.166  1.00  0.00           H  
ATOM   4405 1HG  GLU B 254      -2.923  91.666  67.629  1.00  0.00           H  
ATOM   4406 2HG  GLU B 254      -3.067  91.896  69.386  1.00  0.00           H  
ATOM   4407  N   LYS B 255      -4.246  89.095  67.736  1.00  0.00           N  
ATOM   4408  CA  LYS B 255      -5.056  88.797  66.558  1.00  0.00           C  
ATOM   4409  C   LYS B 255      -6.010  89.976  66.360  1.00  0.00           C  
ATOM   4410  O   LYS B 255      -7.142  89.968  66.836  1.00  0.00           O  
ATOM   4411  CB  LYS B 255      -5.825  87.494  66.776  1.00  0.00           C  
ATOM   4412  CG  LYS B 255      -4.939  86.269  66.862  1.00  0.00           C  
ATOM   4413  CD  LYS B 255      -5.762  84.996  66.866  1.00  0.00           C  
ATOM   4414  CE  LYS B 255      -4.861  83.778  66.909  1.00  0.00           C  
ATOM   4415  NZ  LYS B 255      -5.620  82.513  67.137  1.00  0.00           N1+
ATOM   4416  H   LYS B 255      -4.698  89.445  68.568  1.00  0.00           H  
ATOM   4417  HA  LYS B 255      -4.414  88.704  65.683  1.00  0.00           H  
ATOM   4418 1HB  LYS B 255      -6.390  87.606  67.702  1.00  0.00           H  
ATOM   4419 2HB  LYS B 255      -6.518  87.388  65.941  1.00  0.00           H  
ATOM   4420 1HG  LYS B 255      -4.267  86.266  66.003  1.00  0.00           H  
ATOM   4421 2HG  LYS B 255      -4.354  86.327  67.779  1.00  0.00           H  
ATOM   4422 1HD  LYS B 255      -6.414  85.008  67.739  1.00  0.00           H  
ATOM   4423 2HD  LYS B 255      -6.370  84.974  65.961  1.00  0.00           H  
ATOM   4424 1HE  LYS B 255      -4.331  83.710  65.960  1.00  0.00           H  
ATOM   4425 2HE  LYS B 255      -4.142  83.914  67.716  1.00  0.00           H  
ATOM   4426 1HZ  LYS B 255      -4.977  81.734  67.159  1.00  0.00           H  
ATOM   4427 2HZ  LYS B 255      -6.110  82.568  68.019  1.00  0.00           H  
ATOM   4428 3HZ  LYS B 255      -6.285  82.380  66.389  1.00  0.00           H  
ATOM   4429  N   PRO B 256      -5.556  91.000  65.624  1.00  0.00           N  
ATOM   4430  CA  PRO B 256      -6.267  92.242  65.306  1.00  0.00           C  
ATOM   4431  C   PRO B 256      -7.584  92.169  64.532  1.00  0.00           C  
ATOM   4432  O   PRO B 256      -8.412  93.066  64.644  1.00  0.00           O  
ATOM   4433  CB  PRO B 256      -5.227  93.034  64.498  1.00  0.00           C  
ATOM   4434  CG  PRO B 256      -3.900  92.512  64.979  1.00  0.00           C  
ATOM   4435  CD  PRO B 256      -4.168  91.052  65.094  1.00  0.00           C  
ATOM   4436  HA  PRO B 256      -6.603  92.782  66.203  1.00  0.00           H  
ATOM   4437 1HB  PRO B 256      -5.348  92.875  63.416  1.00  0.00           H  
ATOM   4438 2HB  PRO B 256      -5.317  94.116  64.677  1.00  0.00           H  
ATOM   4439 1HG  PRO B 256      -3.099  92.742  64.264  1.00  0.00           H  
ATOM   4440 2HG  PRO B 256      -3.618  92.970  65.940  1.00  0.00           H  
ATOM   4441 1HD  PRO B 256      -4.092  90.538  64.126  1.00  0.00           H  
ATOM   4442 2HD  PRO B 256      -3.468  90.553  65.781  1.00  0.00           H  
ATOM   4443  N   TYR B 257      -7.783  91.115  63.752  1.00  0.00           N  
ATOM   4444  CA  TYR B 257      -8.989  91.011  62.934  1.00  0.00           C  
ATOM   4445  C   TYR B 257     -10.018  90.019  63.451  1.00  0.00           C  
ATOM   4446  O   TYR B 257      -9.694  88.887  63.767  1.00  0.00           O  
ATOM   4447  CB  TYR B 257      -8.606  90.637  61.501  1.00  0.00           C  
ATOM   4448  CG  TYR B 257      -7.983  91.770  60.717  1.00  0.00           C  
ATOM   4449  CD1 TYR B 257      -6.623  92.030  60.800  1.00  0.00           C  
ATOM   4450  CD2 TYR B 257      -8.757  92.575  59.894  1.00  0.00           C  
ATOM   4451  CE1 TYR B 257      -6.048  93.065  60.086  1.00  0.00           C  
ATOM   4452  CE2 TYR B 257      -8.193  93.611  59.174  1.00  0.00           C  
ATOM   4453  CZ  TYR B 257      -6.839  93.853  59.273  1.00  0.00           C  
ATOM   4454  OH  TYR B 257      -6.272  94.884  58.559  1.00  0.00           O  
ATOM   4455  H   TYR B 257      -7.100  90.372  63.717  1.00  0.00           H  
ATOM   4456  HA  TYR B 257      -9.512  91.968  62.925  1.00  0.00           H  
ATOM   4457 1HB  TYR B 257      -7.901  89.805  61.561  1.00  0.00           H  
ATOM   4458 2HB  TYR B 257      -9.516  90.305  61.001  1.00  0.00           H  
ATOM   4459  HD1 TYR B 257      -6.005  91.404  61.443  1.00  0.00           H  
ATOM   4460  HD2 TYR B 257      -9.825  92.379  59.820  1.00  0.00           H  
ATOM   4461  HE1 TYR B 257      -4.979  93.258  60.161  1.00  0.00           H  
ATOM   4462  HE2 TYR B 257      -8.818  94.234  58.535  1.00  0.00           H  
ATOM   4463  HH  TYR B 257      -6.908  95.367  58.027  1.00  0.00           H  
ATOM   4464  N   LYS B 258     -11.263  90.462  63.545  1.00  0.00           N  
ATOM   4465  CA  LYS B 258     -12.335  89.622  64.059  1.00  0.00           C  
ATOM   4466  C   LYS B 258     -13.424  89.363  63.021  1.00  0.00           C  
ATOM   4467  O   LYS B 258     -13.821  90.268  62.284  1.00  0.00           O  
ATOM   4468  CB  LYS B 258     -12.946  90.260  65.307  1.00  0.00           C  
ATOM   4469  CG  LYS B 258     -12.015  90.307  66.510  1.00  0.00           C  
ATOM   4470  CD  LYS B 258     -12.712  90.896  67.727  1.00  0.00           C  
ATOM   4471  CE  LYS B 258     -11.779  90.950  68.929  1.00  0.00           C  
ATOM   4472  NZ  LYS B 258     -12.447  91.525  70.127  1.00  0.00           N1+
ATOM   4473  H   LYS B 258     -11.475  91.405  63.253  1.00  0.00           H  
ATOM   4474  HA  LYS B 258     -11.940  88.640  64.322  1.00  0.00           H  
ATOM   4475 1HB  LYS B 258     -13.242  91.274  65.036  1.00  0.00           H  
ATOM   4476 2HB  LYS B 258     -13.835  89.680  65.560  1.00  0.00           H  
ATOM   4477 1HG  LYS B 258     -11.686  89.291  66.734  1.00  0.00           H  
ATOM   4478 2HG  LYS B 258     -11.151  90.920  66.255  1.00  0.00           H  
ATOM   4479 1HD  LYS B 258     -13.046  91.905  67.481  1.00  0.00           H  
ATOM   4480 2HD  LYS B 258     -13.576  90.277  67.966  1.00  0.00           H  
ATOM   4481 1HE  LYS B 258     -11.449  89.936  69.149  1.00  0.00           H  
ATOM   4482 2HE  LYS B 258     -10.916  91.562  68.665  1.00  0.00           H  
ATOM   4483 1HZ  LYS B 258     -11.797  91.542  70.900  1.00  0.00           H  
ATOM   4484 2HZ  LYS B 258     -12.753  92.466  69.923  1.00  0.00           H  
ATOM   4485 3HZ  LYS B 258     -13.247  90.957  70.372  1.00  0.00           H  
ATOM   4486  N   CYS B 259     -13.899  88.120  62.964  1.00  0.00           N  
ATOM   4487  CA  CYS B 259     -14.953  87.741  62.031  1.00  0.00           C  
ATOM   4488  C   CYS B 259     -16.283  88.278  62.543  1.00  0.00           C  
ATOM   4489  O   CYS B 259     -16.717  87.946  63.655  1.00  0.00           O  
ATOM   4490  CB  CYS B 259     -15.041  86.219  61.882  1.00  0.00           C  
ATOM   4491  SG  CYS B 259     -16.287  85.691  60.680  1.00  0.00           S  
ATOM   4492  H   CYS B 259     -13.518  87.422  63.587  1.00  0.00           H  
ATOM   4493  HA  CYS B 259     -14.761  88.059  61.005  1.00  0.00           H  
ATOM   4494 1HB  CYS B 259     -14.087  85.816  61.543  1.00  0.00           H  
ATOM   4495 2HB  CYS B 259     -15.311  85.763  62.834  1.00  0.00           H  
ATOM   4496  HG  CYS B 259     -16.008  84.393  60.749  1.00  0.00           H  
ATOM   4497  N   PRO B 260     -16.931  89.086  61.712  1.00  0.00           N  
ATOM   4498  CA  PRO B 260     -18.213  89.701  62.035  1.00  0.00           C  
ATOM   4499  C   PRO B 260     -19.275  88.640  62.300  1.00  0.00           C  
ATOM   4500  O   PRO B 260     -20.214  88.865  63.070  1.00  0.00           O  
ATOM   4501  CB  PRO B 260     -18.543  90.553  60.805  1.00  0.00           C  
ATOM   4502  CG  PRO B 260     -17.219  90.821  60.174  1.00  0.00           C  
ATOM   4503  CD  PRO B 260     -16.406  89.576  60.407  1.00  0.00           C  
ATOM   4504  HA  PRO B 260     -18.176  90.305  62.953  1.00  0.00           H  
ATOM   4505 1HB  PRO B 260     -19.214  90.020  60.114  1.00  0.00           H  
ATOM   4506 2HB  PRO B 260     -19.047  91.488  61.086  1.00  0.00           H  
ATOM   4507 1HG  PRO B 260     -17.327  91.027  59.099  1.00  0.00           H  
ATOM   4508 2HG  PRO B 260     -16.735  91.699  60.624  1.00  0.00           H  
ATOM   4509 1HD  PRO B 260     -16.549  88.830  59.611  1.00  0.00           H  
ATOM   4510 2HD  PRO B 260     -15.328  89.785  60.459  1.00  0.00           H  
ATOM   4511  N   GLU B 261     -19.099  87.468  61.693  1.00  0.00           N  
ATOM   4512  CA  GLU B 261     -20.064  86.386  61.849  1.00  0.00           C  
ATOM   4513  C   GLU B 261     -19.891  85.482  63.066  1.00  0.00           C  
ATOM   4514  O   GLU B 261     -20.790  85.409  63.894  1.00  0.00           O  
ATOM   4515  CB  GLU B 261     -20.044  85.520  60.589  1.00  0.00           C  
ATOM   4516  CG  GLU B 261     -20.282  86.290  59.295  1.00  0.00           C  
ATOM   4517  CD  GLU B 261     -21.709  86.746  59.186  1.00  0.00           C  
ATOM   4518  OE1 GLU B 261     -22.519  86.295  59.960  1.00  0.00           O  
ATOM   4519  OE2 GLU B 261     -21.971  87.628  58.403  1.00  0.00           O1-
ATOM   4520  H   GLU B 261     -18.287  87.321  61.113  1.00  0.00           H  
ATOM   4521  HA  GLU B 261     -21.064  86.800  61.992  1.00  0.00           H  
ATOM   4522 1HB  GLU B 261     -19.067  85.038  60.548  1.00  0.00           H  
ATOM   4523 2HB  GLU B 261     -20.821  84.764  60.708  1.00  0.00           H  
ATOM   4524 1HG  GLU B 261     -19.617  87.144  59.170  1.00  0.00           H  
ATOM   4525 2HG  GLU B 261     -20.075  85.555  58.519  1.00  0.00           H  
ATOM   4526  N   CYS B 262     -18.759  84.796  63.181  1.00  0.00           N  
ATOM   4527  CA  CYS B 262     -18.552  83.889  64.307  1.00  0.00           C  
ATOM   4528  C   CYS B 262     -17.752  84.460  65.478  1.00  0.00           C  
ATOM   4529  O   CYS B 262     -17.582  83.783  66.498  1.00  0.00           O  
ATOM   4530  CB  CYS B 262     -17.884  82.601  63.834  1.00  0.00           C  
ATOM   4531  SG  CYS B 262     -16.187  82.861  63.274  1.00  0.00           S  
ATOM   4532  H   CYS B 262     -18.029  84.898  62.491  1.00  0.00           H  
ATOM   4533  HA  CYS B 262     -19.480  83.489  64.720  1.00  0.00           H  
ATOM   4534 1HB  CYS B 262     -17.843  81.875  64.647  1.00  0.00           H  
ATOM   4535 2HB  CYS B 262     -18.435  82.176  62.996  1.00  0.00           H  
ATOM   4536  HG  CYS B 262     -15.948  81.592  62.958  1.00  0.00           H  
ATOM   4537  N   GLY B 263     -17.259  85.686  65.333  1.00  0.00           N  
ATOM   4538  CA  GLY B 263     -16.475  86.358  66.379  1.00  0.00           C  
ATOM   4539  C   GLY B 263     -15.051  85.833  66.600  1.00  0.00           C  
ATOM   4540  O   GLY B 263     -14.346  86.319  67.483  1.00  0.00           O  
ATOM   4541  H   GLY B 263     -17.434  86.169  64.464  1.00  0.00           H  
ATOM   4542 1HA  GLY B 263     -16.380  87.415  66.127  1.00  0.00           H  
ATOM   4543 2HA  GLY B 263     -16.994  86.259  67.331  1.00  0.00           H  
ATOM   4544  N   LYS B 264     -14.612  84.866  65.800  1.00  0.00           N  
ATOM   4545  CA  LYS B 264     -13.258  84.342  65.948  1.00  0.00           C  
ATOM   4546  C   LYS B 264     -12.259  85.393  65.483  1.00  0.00           C  
ATOM   4547  O   LYS B 264     -12.517  86.118  64.522  1.00  0.00           O  
ATOM   4548  CB  LYS B 264     -13.082  83.046  65.156  1.00  0.00           C  
ATOM   4549  CG  LYS B 264     -11.683  82.450  65.230  1.00  0.00           C  
ATOM   4550  CD  LYS B 264     -11.605  81.125  64.486  1.00  0.00           C  
ATOM   4551  CE  LYS B 264     -10.194  80.556  64.513  1.00  0.00           C  
ATOM   4552  NZ  LYS B 264     -10.106  79.253  63.797  1.00  0.00           N1+
ATOM   4553  H   LYS B 264     -15.211  84.485  65.081  1.00  0.00           H  
ATOM   4554  HA  LYS B 264     -13.057  84.134  66.999  1.00  0.00           H  
ATOM   4555 1HB  LYS B 264     -13.803  82.330  65.552  1.00  0.00           H  
ATOM   4556 2HB  LYS B 264     -13.326  83.270  64.117  1.00  0.00           H  
ATOM   4557 1HG  LYS B 264     -10.980  83.158  64.789  1.00  0.00           H  
ATOM   4558 2HG  LYS B 264     -11.428  82.293  66.278  1.00  0.00           H  
ATOM   4559 1HD  LYS B 264     -12.291  80.421  64.957  1.00  0.00           H  
ATOM   4560 2HD  LYS B 264     -11.909  81.290  63.451  1.00  0.00           H  
ATOM   4561 1HE  LYS B 264      -9.526  81.275  64.042  1.00  0.00           H  
ATOM   4562 2HE  LYS B 264      -9.903  80.418  65.555  1.00  0.00           H  
ATOM   4563 1HZ  LYS B 264      -9.157  78.910  63.840  1.00  0.00           H  
ATOM   4564 2HZ  LYS B 264     -10.725  78.586  64.235  1.00  0.00           H  
ATOM   4565 3HZ  LYS B 264     -10.376  79.382  62.833  1.00  0.00           H  
ATOM   4566  N   SER B 265     -11.118  85.462  66.165  1.00  0.00           N  
ATOM   4567  CA  SER B 265     -10.076  86.429  65.840  1.00  0.00           C  
ATOM   4568  C   SER B 265      -8.971  85.806  64.996  1.00  0.00           C  
ATOM   4569  O   SER B 265      -8.693  84.616  65.102  1.00  0.00           O  
ATOM   4570  CB  SER B 265      -9.496  87.014  67.113  1.00  0.00           C  
ATOM   4571  OG  SER B 265      -8.908  86.032  67.922  1.00  0.00           O  
ATOM   4572  H   SER B 265     -10.974  84.823  66.933  1.00  0.00           H  
ATOM   4573  HA  SER B 265     -10.454  87.322  65.342  1.00  0.00           H  
ATOM   4574 1HB  SER B 265      -8.742  87.752  66.845  1.00  0.00           H  
ATOM   4575 2HB  SER B 265     -10.298  87.501  67.669  1.00  0.00           H  
ATOM   4576  HG  SER B 265      -8.554  86.444  68.716  1.00  0.00           H  
ATOM   4577  N   PHE B 266      -8.331  86.635  64.174  1.00  0.00           N  
ATOM   4578  CA  PHE B 266      -7.279  86.178  63.279  1.00  0.00           C  
ATOM   4579  C   PHE B 266      -6.083  87.118  63.316  1.00  0.00           C  
ATOM   4580  O   PHE B 266      -6.225  88.333  63.536  1.00  0.00           O  
ATOM   4581  CB  PHE B 266      -7.811  86.088  61.844  1.00  0.00           C  
ATOM   4582  CG  PHE B 266      -8.891  85.066  61.663  1.00  0.00           C  
ATOM   4583  CD1 PHE B 266     -10.229  85.416  61.806  1.00  0.00           C  
ATOM   4584  CD2 PHE B 266      -8.568  83.738  61.388  1.00  0.00           C  
ATOM   4585  CE1 PHE B 266     -11.242  84.458  61.684  1.00  0.00           C  
ATOM   4586  CE2 PHE B 266      -9.574  82.767  61.262  1.00  0.00           C  
ATOM   4587  CZ  PHE B 266     -10.913  83.130  61.412  1.00  0.00           C  
ATOM   4588  H   PHE B 266      -8.587  87.611  64.173  1.00  0.00           H  
ATOM   4589  HA  PHE B 266      -6.916  85.203  63.602  1.00  0.00           H  
ATOM   4590 1HB  PHE B 266      -8.234  87.044  61.538  1.00  0.00           H  
ATOM   4591 2HB  PHE B 266      -7.005  85.812  61.163  1.00  0.00           H  
ATOM   4592  HD1 PHE B 266     -10.488  86.455  62.017  1.00  0.00           H  
ATOM   4593  HD2 PHE B 266      -7.521  83.457  61.270  1.00  0.00           H  
ATOM   4594  HE1 PHE B 266     -12.286  84.751  61.799  1.00  0.00           H  
ATOM   4595  HE2 PHE B 266      -9.312  81.731  61.046  1.00  0.00           H  
ATOM   4596  HZ  PHE B 266     -11.698  82.382  61.320  1.00  0.00           H  
ATOM   4597  N   SER B 267      -4.910  86.551  63.049  1.00  0.00           N  
ATOM   4598  CA  SER B 267      -3.664  87.306  63.043  1.00  0.00           C  
ATOM   4599  C   SER B 267      -3.521  88.181  61.812  1.00  0.00           C  
ATOM   4600  O   SER B 267      -2.821  89.197  61.851  1.00  0.00           O  
ATOM   4601  CB  SER B 267      -2.460  86.348  63.128  1.00  0.00           C  
ATOM   4602  OG  SER B 267      -2.322  85.520  61.975  1.00  0.00           O  
ATOM   4603  H   SER B 267      -4.888  85.563  62.843  1.00  0.00           H  
ATOM   4604  HA  SER B 267      -3.526  87.920  63.934  1.00  0.00           H  
ATOM   4605 1HB  SER B 267      -1.551  86.942  63.238  1.00  0.00           H  
ATOM   4606 2HB  SER B 267      -2.582  85.711  64.002  1.00  0.00           H  
ATOM   4607  HG  SER B 267      -3.132  85.554  61.459  1.00  0.00           H  
ATOM   4608  N   ASP B 268      -4.198  87.803  60.729  1.00  0.00           N  
ATOM   4609  CA  ASP B 268      -4.085  88.537  59.476  1.00  0.00           C  
ATOM   4610  C   ASP B 268      -5.402  88.836  58.763  1.00  0.00           C  
ATOM   4611  O   ASP B 268      -6.365  88.083  58.879  1.00  0.00           O  
ATOM   4612  CB  ASP B 268      -3.166  87.767  58.527  1.00  0.00           C  
ATOM   4613  CG  ASP B 268      -2.593  88.603  57.389  1.00  0.00           C  
ATOM   4614  OD1 ASP B 268      -2.764  89.798  57.412  1.00  0.00           O  
ATOM   4615  OD2 ASP B 268      -1.859  88.065  56.595  1.00  0.00           O1-
ATOM   4616  H   ASP B 268      -4.803  86.994  60.772  1.00  0.00           H  
ATOM   4617  HA  ASP B 268      -3.665  89.525  59.666  1.00  0.00           H  
ATOM   4618 1HB  ASP B 268      -2.357  87.242  59.035  1.00  0.00           H  
ATOM   4619 2HB  ASP B 268      -3.871  87.041  58.122  1.00  0.00           H  
ATOM   4620  N   CYS B 269      -5.403  89.936  58.005  1.00  0.00           N  
ATOM   4621  CA  CYS B 269      -6.565  90.399  57.245  1.00  0.00           C  
ATOM   4622  C   CYS B 269      -6.916  89.503  56.069  1.00  0.00           C  
ATOM   4623  O   CYS B 269      -8.093  89.275  55.785  1.00  0.00           O  
ATOM   4624  CB  CYS B 269      -6.101  91.766  56.743  1.00  0.00           C  
ATOM   4625  SG  CYS B 269      -7.384  92.737  55.917  1.00  0.00           S  
ATOM   4626  H   CYS B 269      -4.547  90.467  57.967  1.00  0.00           H  
ATOM   4627  HA  CYS B 269      -7.458  90.533  57.855  1.00  0.00           H  
ATOM   4628 1HB  CYS B 269      -5.751  92.375  57.575  1.00  0.00           H  
ATOM   4629 2HB  CYS B 269      -5.298  91.647  56.015  1.00  0.00           H  
ATOM   4630  HG  CYS B 269      -6.615  93.788  55.650  1.00  0.00           H  
ATOM   4631  N   ARG B 270      -5.903  89.063  55.332  1.00  0.00           N  
ATOM   4632  CA  ARG B 270      -6.154  88.188  54.187  1.00  0.00           C  
ATOM   4633  C   ARG B 270      -6.738  86.842  54.626  1.00  0.00           C  
ATOM   4634  O   ARG B 270      -7.611  86.289  53.954  1.00  0.00           O  
ATOM   4635  CB  ARG B 270      -4.909  88.003  53.330  1.00  0.00           C  
ATOM   4636  CG  ARG B 270      -4.478  89.236  52.553  1.00  0.00           C  
ATOM   4637  CD  ARG B 270      -3.204  89.075  51.806  1.00  0.00           C  
ATOM   4638  NE  ARG B 270      -2.762  90.270  51.105  1.00  0.00           N  
ATOM   4639  CZ  ARG B 270      -1.576  90.394  50.480  1.00  0.00           C  
ATOM   4640  NH1 ARG B 270      -0.695  89.418  50.498  1.00  0.00           N1+
ATOM   4641  NH2 ARG B 270      -1.309  91.534  49.867  1.00  0.00           N  
ATOM   4642  H   ARG B 270      -4.954  89.326  55.552  1.00  0.00           H  
ATOM   4643  HA  ARG B 270      -6.895  88.644  53.530  1.00  0.00           H  
ATOM   4644 1HB  ARG B 270      -4.106  87.699  53.998  1.00  0.00           H  
ATOM   4645 2HB  ARG B 270      -5.124  87.195  52.629  1.00  0.00           H  
ATOM   4646 1HG  ARG B 270      -5.260  89.485  51.836  1.00  0.00           H  
ATOM   4647 2HG  ARG B 270      -4.355  90.062  53.256  1.00  0.00           H  
ATOM   4648 1HD  ARG B 270      -2.416  88.797  52.506  1.00  0.00           H  
ATOM   4649 2HD  ARG B 270      -3.327  88.286  51.066  1.00  0.00           H  
ATOM   4650  HE  ARG B 270      -3.237  91.153  50.974  1.00  0.00           H  
ATOM   4651 1HH1 ARG B 270      -0.906  88.559  50.986  1.00  0.00           H  
ATOM   4652 2HH1 ARG B 270       0.190  89.531  50.024  1.00  0.00           H  
ATOM   4653 1HH2 ARG B 270      -1.990  92.280  49.878  1.00  0.00           H  
ATOM   4654 2HH2 ARG B 270      -0.426  91.654  49.392  1.00  0.00           H  
ATOM   4655  N   ASP B 271      -6.300  86.348  55.780  1.00  0.00           N  
ATOM   4656  CA  ASP B 271      -6.807  85.081  56.293  1.00  0.00           C  
ATOM   4657  C   ASP B 271      -8.243  85.253  56.803  1.00  0.00           C  
ATOM   4658  O   ASP B 271      -9.038  84.310  56.789  1.00  0.00           O  
ATOM   4659  CB  ASP B 271      -5.905  84.548  57.408  1.00  0.00           C  
ATOM   4660  CG  ASP B 271      -4.576  83.982  56.923  1.00  0.00           C  
ATOM   4661  OD1 ASP B 271      -4.457  83.719  55.751  1.00  0.00           O  
ATOM   4662  OD2 ASP B 271      -3.646  83.963  57.693  1.00  0.00           O1-
ATOM   4663  H   ASP B 271      -5.604  86.850  56.314  1.00  0.00           H  
ATOM   4664  HA  ASP B 271      -6.840  84.345  55.491  1.00  0.00           H  
ATOM   4665 1HB  ASP B 271      -5.721  85.272  58.202  1.00  0.00           H  
ATOM   4666 2HB  ASP B 271      -6.528  83.739  57.788  1.00  0.00           H  
ATOM   4667  N   LEU B 272      -8.578  86.464  57.241  1.00  0.00           N  
ATOM   4668  CA  LEU B 272      -9.940  86.734  57.693  1.00  0.00           C  
ATOM   4669  C   LEU B 272     -10.846  86.729  56.459  1.00  0.00           C  
ATOM   4670  O   LEU B 272     -11.945  86.176  56.483  1.00  0.00           O  
ATOM   4671  CB  LEU B 272     -10.026  88.099  58.386  1.00  0.00           C  
ATOM   4672  CG  LEU B 272     -11.453  88.614  58.612  1.00  0.00           C  
ATOM   4673  CD1 LEU B 272     -12.156  87.806  59.703  1.00  0.00           C  
ATOM   4674  CD2 LEU B 272     -11.414  90.089  58.973  1.00  0.00           C  
ATOM   4675  H   LEU B 272      -7.896  87.207  57.267  1.00  0.00           H  
ATOM   4676  HA  LEU B 272     -10.265  85.943  58.368  1.00  0.00           H  
ATOM   4677 1HB  LEU B 272      -9.561  87.845  59.337  1.00  0.00           H  
ATOM   4678 2HB  LEU B 272      -9.421  88.850  57.875  1.00  0.00           H  
ATOM   4679  HG  LEU B 272     -11.986  88.517  57.666  1.00  0.00           H  
ATOM   4680 1HD1 LEU B 272     -13.166  88.191  59.846  1.00  0.00           H  
ATOM   4681 2HD1 LEU B 272     -12.204  86.759  59.405  1.00  0.00           H  
ATOM   4682 3HD1 LEU B 272     -11.599  87.895  60.635  1.00  0.00           H  
ATOM   4683 1HD2 LEU B 272     -12.429  90.452  59.133  1.00  0.00           H  
ATOM   4684 2HD2 LEU B 272     -10.832  90.226  59.885  1.00  0.00           H  
ATOM   4685 3HD2 LEU B 272     -10.952  90.652  58.161  1.00  0.00           H  
ATOM   4686  N   ALA B 273     -10.357  87.318  55.372  1.00  0.00           N  
ATOM   4687  CA  ALA B 273     -11.109  87.390  54.124  1.00  0.00           C  
ATOM   4688  C   ALA B 273     -11.482  86.013  53.594  1.00  0.00           C  
ATOM   4689  O   ALA B 273     -12.629  85.775  53.232  1.00  0.00           O  
ATOM   4690  CB  ALA B 273     -10.303  88.142  53.052  1.00  0.00           C  
ATOM   4691  H   ALA B 273      -9.435  87.730  55.416  1.00  0.00           H  
ATOM   4692  HA  ALA B 273     -12.046  87.918  54.309  1.00  0.00           H  
ATOM   4693 1HB  ALA B 273     -10.880  88.184  52.127  1.00  0.00           H  
ATOM   4694 2HB  ALA B 273     -10.092  89.153  53.397  1.00  0.00           H  
ATOM   4695 3HB  ALA B 273      -9.366  87.618  52.870  1.00  0.00           H  
ATOM   4696  N   ARG B 274     -10.520  85.096  53.576  1.00  0.00           N  
ATOM   4697  CA  ARG B 274     -10.812  83.765  53.085  1.00  0.00           C  
ATOM   4698  C   ARG B 274     -11.641  82.976  54.091  1.00  0.00           C  
ATOM   4699  O   ARG B 274     -12.511  82.194  53.718  1.00  0.00           O  
ATOM   4700  CB  ARG B 274      -9.549  83.012  52.687  1.00  0.00           C  
ATOM   4701  CG  ARG B 274      -8.462  82.982  53.750  1.00  0.00           C  
ATOM   4702  CD  ARG B 274      -8.537  81.817  54.670  1.00  0.00           C  
ATOM   4703  NE  ARG B 274      -7.437  81.724  55.616  1.00  0.00           N  
ATOM   4704  CZ  ARG B 274      -7.325  80.778  56.567  1.00  0.00           C  
ATOM   4705  NH1 ARG B 274      -8.258  79.867  56.730  1.00  0.00           N1+
ATOM   4706  NH2 ARG B 274      -6.262  80.805  57.352  1.00  0.00           N  
ATOM   4707  H   ARG B 274      -9.587  85.308  53.899  1.00  0.00           H  
ATOM   4708  HA  ARG B 274     -11.409  83.830  52.174  1.00  0.00           H  
ATOM   4709 1HB  ARG B 274      -9.848  81.992  52.449  1.00  0.00           H  
ATOM   4710 2HB  ARG B 274      -9.161  83.496  51.791  1.00  0.00           H  
ATOM   4711 1HG  ARG B 274      -7.492  82.956  53.253  1.00  0.00           H  
ATOM   4712 2HG  ARG B 274      -8.539  83.890  54.350  1.00  0.00           H  
ATOM   4713 1HD  ARG B 274      -9.459  81.881  55.248  1.00  0.00           H  
ATOM   4714 2HD  ARG B 274      -8.540  80.900  54.080  1.00  0.00           H  
ATOM   4715  HE  ARG B 274      -6.620  82.313  55.714  1.00  0.00           H  
ATOM   4716 1HH1 ARG B 274      -9.074  79.871  56.135  1.00  0.00           H  
ATOM   4717 2HH1 ARG B 274      -8.155  79.167  57.450  1.00  0.00           H  
ATOM   4718 1HH2 ARG B 274      -5.562  81.523  57.224  1.00  0.00           H  
ATOM   4719 2HH2 ARG B 274      -6.153  80.109  58.073  1.00  0.00           H  
ATOM   4720  N   HIS B 275     -11.442  83.254  55.374  1.00  0.00           N  
ATOM   4721  CA  HIS B 275     -12.209  82.572  56.392  1.00  0.00           C  
ATOM   4722  C   HIS B 275     -13.696  82.891  56.251  1.00  0.00           C  
ATOM   4723  O   HIS B 275     -14.550  82.009  56.431  1.00  0.00           O  
ATOM   4724  CB  HIS B 275     -11.773  82.983  57.796  1.00  0.00           C  
ATOM   4725  CG  HIS B 275     -12.693  82.470  58.860  1.00  0.00           C  
ATOM   4726  CD2 HIS B 275     -13.687  83.080  59.546  1.00  0.00           C  
ATOM   4727  ND1 HIS B 275     -12.723  81.143  59.238  1.00  0.00           N  
ATOM   4728  CE1 HIS B 275     -13.699  80.957  60.107  1.00  0.00           C  
ATOM   4729  NE2 HIS B 275     -14.298  82.117  60.313  1.00  0.00           N  
ATOM   4730  H   HIS B 275     -10.755  83.941  55.652  1.00  0.00           H  
ATOM   4731  HA  HIS B 275     -12.105  81.494  56.271  1.00  0.00           H  
ATOM   4732 1HB  HIS B 275     -10.780  82.587  58.013  1.00  0.00           H  
ATOM   4733 2HB  HIS B 275     -11.757  84.070  57.882  1.00  0.00           H  
ATOM   4734  HD2 HIS B 275     -14.041  84.111  59.579  1.00  0.00           H  
ATOM   4735  HE1 HIS B 275     -13.889  79.969  60.524  1.00  0.00           H  
ATOM   4736  HE2 HIS B 275     -15.082  82.280  60.930  1.00  0.00           H  
ATOM   4737  N   GLN B 276     -14.006  84.153  55.973  1.00  0.00           N  
ATOM   4738  CA  GLN B 276     -15.400  84.575  55.848  1.00  0.00           C  
ATOM   4739  C   GLN B 276     -16.169  83.806  54.789  1.00  0.00           C  
ATOM   4740  O   GLN B 276     -17.373  83.572  54.956  1.00  0.00           O  
ATOM   4741  CB  GLN B 276     -15.469  86.070  55.528  1.00  0.00           C  
ATOM   4742  CG  GLN B 276     -15.177  86.974  56.713  1.00  0.00           C  
ATOM   4743  CD  GLN B 276     -15.150  88.442  56.328  1.00  0.00           C  
ATOM   4744  NE2 GLN B 276     -14.853  89.300  57.299  1.00  0.00           N  
ATOM   4745  OE1 GLN B 276     -15.391  88.800  55.174  1.00  0.00           O  
ATOM   4746  H   GLN B 276     -13.272  84.836  55.847  1.00  0.00           H  
ATOM   4747  HA  GLN B 276     -15.926  84.378  56.782  1.00  0.00           H  
ATOM   4748 1HB  GLN B 276     -14.745  86.255  54.735  1.00  0.00           H  
ATOM   4749 2HB  GLN B 276     -16.474  86.267  55.156  1.00  0.00           H  
ATOM   4750 1HG  GLN B 276     -15.700  86.887  57.667  1.00  0.00           H  
ATOM   4751 2HG  GLN B 276     -14.148  86.631  56.833  1.00  0.00           H  
ATOM   4752 1HE2 GLN B 276     -14.819  90.282  57.104  1.00  0.00           H  
ATOM   4753 2HE2 GLN B 276     -14.663  88.968  58.222  1.00  0.00           H  
ATOM   4754  N   ARG B 277     -15.470  83.357  53.744  1.00  0.00           N  
ATOM   4755  CA  ARG B 277     -16.099  82.576  52.676  1.00  0.00           C  
ATOM   4756  C   ARG B 277     -16.693  81.245  53.150  1.00  0.00           C  
ATOM   4757  O   ARG B 277     -17.604  80.701  52.522  1.00  0.00           O  
ATOM   4758  CB  ARG B 277     -15.113  82.320  51.550  1.00  0.00           C  
ATOM   4759  CG  ARG B 277     -14.778  83.575  50.791  1.00  0.00           C  
ATOM   4760  CD  ARG B 277     -13.697  83.337  49.755  1.00  0.00           C  
ATOM   4761  NE  ARG B 277     -13.389  84.609  49.128  1.00  0.00           N  
ATOM   4762  CZ  ARG B 277     -12.285  84.873  48.443  1.00  0.00           C  
ATOM   4763  NH1 ARG B 277     -11.358  83.942  48.257  1.00  0.00           N1+
ATOM   4764  NH2 ARG B 277     -12.075  86.115  48.026  1.00  0.00           N  
ATOM   4765  H   ARG B 277     -14.481  83.560  53.688  1.00  0.00           H  
ATOM   4766  HA  ARG B 277     -16.944  83.128  52.261  1.00  0.00           H  
ATOM   4767 1HB  ARG B 277     -14.218  81.893  52.000  1.00  0.00           H  
ATOM   4768 2HB  ARG B 277     -15.572  81.585  50.887  1.00  0.00           H  
ATOM   4769 1HG  ARG B 277     -15.680  83.932  50.294  1.00  0.00           H  
ATOM   4770 2HG  ARG B 277     -14.433  84.327  51.504  1.00  0.00           H  
ATOM   4771 1HD  ARG B 277     -12.817  82.926  50.248  1.00  0.00           H  
ATOM   4772 2HD  ARG B 277     -14.066  82.622  49.018  1.00  0.00           H  
ATOM   4773  HE  ARG B 277     -13.929  85.464  49.104  1.00  0.00           H  
ATOM   4774 1HH1 ARG B 277     -11.491  83.018  48.641  1.00  0.00           H  
ATOM   4775 2HH1 ARG B 277     -10.524  84.162  47.734  1.00  0.00           H  
ATOM   4776 1HH2 ARG B 277     -12.753  86.835  48.235  1.00  0.00           H  
ATOM   4777 2HH2 ARG B 277     -11.240  86.335  47.505  1.00  0.00           H  
ATOM   4778  N   THR B 278     -16.197  80.746  54.277  1.00  0.00           N  
ATOM   4779  CA  THR B 278     -16.691  79.500  54.847  1.00  0.00           C  
ATOM   4780  C   THR B 278     -18.124  79.718  55.372  1.00  0.00           C  
ATOM   4781  O   THR B 278     -18.897  78.761  55.539  1.00  0.00           O  
ATOM   4782  CB  THR B 278     -15.770  78.990  56.000  1.00  0.00           C  
ATOM   4783  CG2 THR B 278     -14.331  78.861  55.517  1.00  0.00           C  
ATOM   4784  OG1 THR B 278     -15.806  79.908  57.101  1.00  0.00           O  
ATOM   4785  H   THR B 278     -15.455  81.243  54.751  1.00  0.00           H  
ATOM   4786  HA  THR B 278     -16.738  78.734  54.074  1.00  0.00           H  
ATOM   4787  HB  THR B 278     -16.130  78.018  56.337  1.00  0.00           H  
ATOM   4788  HG1 THR B 278     -16.162  80.750  56.805  1.00  0.00           H  
ATOM   4789 1HG2 THR B 278     -13.706  78.505  56.334  1.00  0.00           H  
ATOM   4790 2HG2 THR B 278     -14.289  78.153  54.689  1.00  0.00           H  
ATOM   4791 3HG2 THR B 278     -13.972  79.834  55.181  1.00  0.00           H  
ATOM   4792  N   HIS B 279     -18.450  80.979  55.650  1.00  0.00           N  
ATOM   4793  CA  HIS B 279     -19.766  81.348  56.149  1.00  0.00           C  
ATOM   4794  C   HIS B 279     -20.721  81.653  55.014  1.00  0.00           C  
ATOM   4795  O   HIS B 279     -21.880  81.215  55.025  1.00  0.00           O  
ATOM   4796  CB  HIS B 279     -19.674  82.554  57.088  1.00  0.00           C  
ATOM   4797  CG  HIS B 279     -18.918  82.276  58.352  1.00  0.00           C  
ATOM   4798  CD2 HIS B 279     -17.762  82.791  58.830  1.00  0.00           C  
ATOM   4799  ND1 HIS B 279     -19.349  81.362  59.289  1.00  0.00           N  
ATOM   4800  CE1 HIS B 279     -18.490  81.327  60.293  1.00  0.00           C  
ATOM   4801  NE2 HIS B 279     -17.519  82.185  60.038  1.00  0.00           N  
ATOM   4802  H   HIS B 279     -17.758  81.700  55.506  1.00  0.00           H  
ATOM   4803  HA  HIS B 279     -20.197  80.512  56.699  1.00  0.00           H  
ATOM   4804 1HB  HIS B 279     -19.156  83.378  56.592  1.00  0.00           H  
ATOM   4805 2HB  HIS B 279     -20.669  82.877  57.385  1.00  0.00           H  
ATOM   4806  HD1 HIS B 279     -20.139  80.754  59.202  1.00  0.00           H  
ATOM   4807  HD2 HIS B 279     -17.067  83.536  58.444  1.00  0.00           H  
ATOM   4808  HE1 HIS B 279     -18.654  80.662  61.141  1.00  0.00           H  
ATOM   4809  N   THR B 280     -20.226  82.421  54.044  1.00  0.00           N  
ATOM   4810  CA  THR B 280     -21.030  82.857  52.907  1.00  0.00           C  
ATOM   4811  C   THR B 280     -21.216  81.845  51.795  1.00  0.00           C  
ATOM   4812  O   THR B 280     -22.193  81.926  51.054  1.00  0.00           O  
ATOM   4813  CB  THR B 280     -20.429  84.131  52.284  1.00  0.00           C  
ATOM   4814  CG2 THR B 280     -20.385  85.256  53.307  1.00  0.00           C  
ATOM   4815  OG1 THR B 280     -19.100  83.858  51.822  1.00  0.00           O  
ATOM   4816  H   THR B 280     -19.259  82.707  54.102  1.00  0.00           H  
ATOM   4817  HA  THR B 280     -22.050  83.062  53.234  1.00  0.00           H  
ATOM   4818  HB  THR B 280     -21.043  84.434  51.437  1.00  0.00           H  
ATOM   4819  HG1 THR B 280     -18.727  84.654  51.434  1.00  0.00           H  
ATOM   4820 1HG2 THR B 280     -19.957  86.146  52.849  1.00  0.00           H  
ATOM   4821 2HG2 THR B 280     -21.397  85.473  53.652  1.00  0.00           H  
ATOM   4822 3HG2 THR B 280     -19.771  84.953  54.154  1.00  0.00           H  
ATOM   4823  N   GLY B 281     -20.284  80.900  51.681  1.00  0.00           N  
ATOM   4824  CA  GLY B 281     -20.365  79.890  50.632  1.00  0.00           C  
ATOM   4825  C   GLY B 281     -19.883  80.419  49.296  1.00  0.00           C  
ATOM   4826  O   GLY B 281     -20.135  79.839  48.238  1.00  0.00           O  
ATOM   4827  H   GLY B 281     -19.509  80.876  52.327  1.00  0.00           H  
ATOM   4828 1HA  GLY B 281     -19.748  79.035  50.912  1.00  0.00           H  
ATOM   4829 2HA  GLY B 281     -21.400  79.569  50.525  1.00  0.00           H  
ATOM   4830  N   GLU B 282     -19.195  81.553  49.358  1.00  0.00           N  
ATOM   4831  CA  GLU B 282     -18.650  82.209  48.188  1.00  0.00           C  
ATOM   4832  C   GLU B 282     -17.424  81.440  47.697  1.00  0.00           C  
ATOM   4833  O   GLU B 282     -16.525  81.111  48.484  1.00  0.00           O  
ATOM   4834  CB  GLU B 282     -18.287  83.662  48.501  1.00  0.00           C  
ATOM   4835  CG  GLU B 282     -17.784  84.457  47.305  1.00  0.00           C  
ATOM   4836  CD  GLU B 282     -17.476  85.879  47.684  1.00  0.00           C  
ATOM   4837  OE1 GLU B 282     -17.630  86.214  48.833  1.00  0.00           O  
ATOM   4838  OE2 GLU B 282     -16.978  86.600  46.851  1.00  0.00           O1-
ATOM   4839  H   GLU B 282     -19.052  81.967  50.268  1.00  0.00           H  
ATOM   4840  HA  GLU B 282     -19.385  82.203  47.384  1.00  0.00           H  
ATOM   4841 1HB  GLU B 282     -19.183  84.136  48.900  1.00  0.00           H  
ATOM   4842 2HB  GLU B 282     -17.514  83.640  49.272  1.00  0.00           H  
ATOM   4843 1HG  GLU B 282     -16.913  84.012  46.823  1.00  0.00           H  
ATOM   4844 2HG  GLU B 282     -18.626  84.440  46.615  1.00  0.00           H  
ATOM   4845  N   LYS B 283     -17.408  81.146  46.395  1.00  0.00           N  
ATOM   4846  CA  LYS B 283     -16.314  80.410  45.761  1.00  0.00           C  
ATOM   4847  C   LYS B 283     -15.977  81.065  44.424  1.00  0.00           C  
ATOM   4848  O   LYS B 283     -16.477  80.667  43.370  1.00  0.00           O  
ATOM   4849  CB  LYS B 283     -16.684  78.940  45.560  1.00  0.00           C  
ATOM   4850  CG  LYS B 283     -16.863  78.153  46.852  1.00  0.00           C  
ATOM   4851  CD  LYS B 283     -17.074  76.672  46.574  1.00  0.00           C  
ATOM   4852  CE  LYS B 283     -17.195  75.876  47.865  1.00  0.00           C  
ATOM   4853  NZ  LYS B 283     -17.595  74.466  47.615  1.00  0.00           N1+
ATOM   4854  H   LYS B 283     -18.188  81.452  45.832  1.00  0.00           H  
ATOM   4855  HA  LYS B 283     -15.425  80.455  46.390  1.00  0.00           H  
ATOM   4856 1HB  LYS B 283     -17.615  78.919  44.992  1.00  0.00           H  
ATOM   4857 2HB  LYS B 283     -15.889  78.487  44.967  1.00  0.00           H  
ATOM   4858 1HG  LYS B 283     -15.969  78.284  47.462  1.00  0.00           H  
ATOM   4859 2HG  LYS B 283     -17.727  78.550  47.383  1.00  0.00           H  
ATOM   4860 1HD  LYS B 283     -17.989  76.557  45.988  1.00  0.00           H  
ATOM   4861 2HD  LYS B 283     -16.228  76.302  45.997  1.00  0.00           H  
ATOM   4862 1HE  LYS B 283     -16.228  75.896  48.369  1.00  0.00           H  
ATOM   4863 2HE  LYS B 283     -17.941  76.359  48.495  1.00  0.00           H  
ATOM   4864 1HZ  LYS B 283     -17.663  73.974  48.495  1.00  0.00           H  
ATOM   4865 2HZ  LYS B 283     -18.491  74.447  47.149  1.00  0.00           H  
ATOM   4866 3HZ  LYS B 283     -16.903  74.018  47.031  1.00  0.00           H  
ATOM   4867  N   PRO B 284     -15.086  82.063  44.456  1.00  0.00           N  
ATOM   4868  CA  PRO B 284     -14.635  82.826  43.292  1.00  0.00           C  
ATOM   4869  C   PRO B 284     -13.716  82.116  42.282  1.00  0.00           C  
ATOM   4870  O   PRO B 284     -13.547  82.607  41.165  1.00  0.00           O  
ATOM   4871  CB  PRO B 284     -13.915  84.012  43.942  1.00  0.00           C  
ATOM   4872  CG  PRO B 284     -13.468  83.496  45.265  1.00  0.00           C  
ATOM   4873  CD  PRO B 284     -14.550  82.544  45.708  1.00  0.00           C  
ATOM   4874  HA  PRO B 284     -15.462  83.135  42.635  1.00  0.00           H  
ATOM   4875 1HB  PRO B 284     -13.060  84.347  43.336  1.00  0.00           H  
ATOM   4876 2HB  PRO B 284     -14.586  84.876  44.058  1.00  0.00           H  
ATOM   4877 1HG  PRO B 284     -12.500  82.983  45.187  1.00  0.00           H  
ATOM   4878 2HG  PRO B 284     -13.342  84.313  45.991  1.00  0.00           H  
ATOM   4879 1HD  PRO B 284     -14.153  81.718  46.314  1.00  0.00           H  
ATOM   4880 2HD  PRO B 284     -15.321  83.043  46.311  1.00  0.00           H  
ATOM   4881  N   TYR B 285     -13.155  80.960  42.640  1.00  0.00           N  
ATOM   4882  CA  TYR B 285     -12.222  80.279  41.736  1.00  0.00           C  
ATOM   4883  C   TYR B 285     -12.730  78.973  41.156  1.00  0.00           C  
ATOM   4884  O   TYR B 285     -12.922  78.001  41.875  1.00  0.00           O  
ATOM   4885  CB  TYR B 285     -10.901  80.017  42.464  1.00  0.00           C  
ATOM   4886  CG  TYR B 285     -10.249  81.263  43.019  1.00  0.00           C  
ATOM   4887  CD1 TYR B 285     -10.522  81.694  44.309  1.00  0.00           C  
ATOM   4888  CD2 TYR B 285      -9.361  82.002  42.253  1.00  0.00           C  
ATOM   4889  CE1 TYR B 285      -9.928  82.834  44.822  1.00  0.00           C  
ATOM   4890  CE2 TYR B 285      -8.763  83.142  42.755  1.00  0.00           C  
ATOM   4891  CZ  TYR B 285      -9.049  83.554  44.040  1.00  0.00           C  
ATOM   4892  OH  TYR B 285      -8.455  84.688  44.546  1.00  0.00           O  
ATOM   4893  H   TYR B 285     -13.366  80.545  43.536  1.00  0.00           H  
ATOM   4894  HA  TYR B 285     -12.029  80.904  40.864  1.00  0.00           H  
ATOM   4895 1HB  TYR B 285     -11.114  79.323  43.279  1.00  0.00           H  
ATOM   4896 2HB  TYR B 285     -10.229  79.541  41.749  1.00  0.00           H  
ATOM   4897  HD1 TYR B 285     -11.217  81.120  44.921  1.00  0.00           H  
ATOM   4898  HD2 TYR B 285      -9.140  81.673  41.238  1.00  0.00           H  
ATOM   4899  HE1 TYR B 285     -10.152  83.162  45.837  1.00  0.00           H  
ATOM   4900  HE2 TYR B 285      -8.068  83.711  42.136  1.00  0.00           H  
ATOM   4901  HH  TYR B 285      -7.862  85.111  43.920  1.00  0.00           H  
ATOM   4902  N   LYS B 286     -12.867  78.928  39.840  1.00  0.00           N  
ATOM   4903  CA  LYS B 286     -13.353  77.724  39.181  1.00  0.00           C  
ATOM   4904  C   LYS B 286     -12.270  77.034  38.369  1.00  0.00           C  
ATOM   4905  O   LYS B 286     -11.394  77.682  37.805  1.00  0.00           O  
ATOM   4906  CB  LYS B 286     -14.542  78.058  38.281  1.00  0.00           C  
ATOM   4907  CG  LYS B 286     -15.781  78.532  39.025  1.00  0.00           C  
ATOM   4908  CD  LYS B 286     -16.929  78.818  38.068  1.00  0.00           C  
ATOM   4909  CE  LYS B 286     -18.169  79.293  38.812  1.00  0.00           C  
ATOM   4910  NZ  LYS B 286     -19.299  79.573  37.887  1.00  0.00           N1+
ATOM   4911  H   LYS B 286     -12.633  79.735  39.280  1.00  0.00           H  
ATOM   4912  HA  LYS B 286     -13.671  76.998  39.930  1.00  0.00           H  
ATOM   4913 1HB  LYS B 286     -14.212  78.836  37.592  1.00  0.00           H  
ATOM   4914 2HB  LYS B 286     -14.781  77.155  37.717  1.00  0.00           H  
ATOM   4915 1HG  LYS B 286     -16.080  77.755  39.731  1.00  0.00           H  
ATOM   4916 2HG  LYS B 286     -15.531  79.440  39.573  1.00  0.00           H  
ATOM   4917 1HD  LYS B 286     -16.610  79.587  37.363  1.00  0.00           H  
ATOM   4918 2HD  LYS B 286     -17.162  77.902  37.524  1.00  0.00           H  
ATOM   4919 1HE  LYS B 286     -18.461  78.517  39.518  1.00  0.00           H  
ATOM   4920 2HE  LYS B 286     -17.912  80.200  39.356  1.00  0.00           H  
ATOM   4921 1HZ  LYS B 286     -20.100  79.886  38.420  1.00  0.00           H  
ATOM   4922 2HZ  LYS B 286     -19.029  80.293  37.231  1.00  0.00           H  
ATOM   4923 3HZ  LYS B 286     -19.537  78.731  37.383  1.00  0.00           H  
ATOM   4924  N   CYS B 287     -12.347  75.711  38.319  1.00  0.00           N  
ATOM   4925  CA  CYS B 287     -11.404  74.911  37.552  1.00  0.00           C  
ATOM   4926  C   CYS B 287     -11.687  75.150  36.067  1.00  0.00           C  
ATOM   4927  O   CYS B 287     -12.835  75.074  35.643  1.00  0.00           O  
ATOM   4928  CB  CYS B 287     -11.738  73.477  37.961  1.00  0.00           C  
ATOM   4929  SG  CYS B 287     -11.383  73.087  39.691  1.00  0.00           S  
ATOM   4930  H   CYS B 287     -13.084  75.248  38.830  1.00  0.00           H  
ATOM   4931  HA  CYS B 287     -10.362  75.104  37.810  1.00  0.00           H  
ATOM   4932 1HB  CYS B 287     -12.802  73.283  37.819  1.00  0.00           H  
ATOM   4933 2HB  CYS B 287     -11.158  72.771  37.366  1.00  0.00           H  
ATOM   4934  HG  CYS B 287     -10.080  73.343  39.625  1.00  0.00           H  
ATOM   4935  N   PRO B 288     -10.649  75.448  35.286  1.00  0.00           N  
ATOM   4936  CA  PRO B 288     -10.817  75.690  33.851  1.00  0.00           C  
ATOM   4937  C   PRO B 288     -11.284  74.461  33.096  1.00  0.00           C  
ATOM   4938  O   PRO B 288     -11.914  74.574  32.048  1.00  0.00           O  
ATOM   4939  CB  PRO B 288      -9.426  76.142  33.391  1.00  0.00           C  
ATOM   4940  CG  PRO B 288      -8.497  75.581  34.411  1.00  0.00           C
[truncated: 164,410 more chars]
